# Supplementary material for: Transcriptomic Profiling Reveals Biphasic Regulatory Instability and Late-Stage Proteostatic Decline in Aging Mouse Oocytese
Source: Genes (Basel). 2025 Dec 31;17(1):47. doi: 10.3390/genes17010047 (PMC12841155; doi:10.3390/genes17010047)
Supplement: Supplementary file 1 [file genes-17-00047-s001.zip]

Archive with 11 entries (9 files):
- genes-4049979-supplementary/
- genes-4049979-supplementary/DATA FILES/
- genes-4049979-supplementary/DATA FILES/S1_mouse_DEG_ID_P001.xlsx
- genes-4049979-supplementary/DATA FILES/S2_mouse_GE_pattern.xlsx
- genes-4049979-supplementary/DATA FILES/S3_GO_merged_conv.xlsx
- genes-4049979-supplementary/DATA FILES/S4_KEGG_merged_conv.xlsx
- genes-4049979-supplementary/DATA FILES/S5_GO_merged_nonlinear_conv.xlsx
- genes-4049979-supplementary/DATA FILES/S6_KEGG_merged_nonlinear_conv.xlsx
- genes-4049979-supplementary/DATA FILES/S7_mouse_TFBS_list_freq.xlsx
- genes-4049979-supplementary/DATA FILES/S8_mouse_PPI_P001.xlsx
- genes-4049979-supplementary/DATA FILES/Supplemental data 9.pdf
