# Supplementary material for: Transcriptomic Profiling Reveals Biphasic Regulatory Instability and Late-Stage Proteostatic Decline in Aging Mouse Oocytese
Source: Genes (Basel). 2025 Dec 31;17(1):47. doi: 10.3390/genes17010047 (PMC12841155; doi:10.3390/genes17010047)
Supplement: Supplementary file 1 [file genes-17-00047-s001.zip › genes-4049979-supplementary/DATA FILES/S1_mouse_DEG_ID_P001.xlsx]

## Sheet: Old vs Young
Gene	logFC	logCPM	LR	PValue	FDR	SYMBOL
ENSMUSG00000041653	5.08595	4.53004	216.875	4.34652e-49	7.55643e-45	Pnpla3		Up-regulated
ENSMUSG00000028164	5.55273	6.27347	145.069	2.07398e-33	1.80281e-29	Manba		Down-regulated
ENSMUSG00000053897	7.90256	3.74041	137.657	8.6632e-32	5.02032e-28	Slc39a8
ENSMUSG00000027420	9.59425	4.23587	130.516	3.16019e-30	1.3735e-26	Bfsp1
ENSMUSG00000029314	3.80945	4.98039	98.941	2.60144e-23	9.04521e-20	Gpat3
ENSMUSG00000021536	6.91274	1.58999	89.466	3.11954e-21	9.03887e-18	Adcy2
ENSMUSG00000063458	8.98389	1.97037	87.8214	7.16397e-21	1.77922e-17	Lrmda
ENSMUSG00000051579	3.32316	6.20622	70.7839	3.9858e-17	8.66165e-14	Tceal8
ENSMUSG00000113600	2.29505	4.95828	68.0955	1.55763e-16	3.00883e-13	Gm7868
ENSMUSG00000025058	4.67812	1.85606	58.0343	2.5759e-14	4.4782e-11	5430427O19Rik
ENSMUSG00000063696	3.04409	5.02198	57.0171	4.32034e-14	6.8281e-11	Gm8730
ENSMUSG00000049902	3.77473	1.89223	48.5928	3.15024e-12	4.56391e-09	4921517D22Rik
ENSMUSG00000058099	4.03307	1.01266	47.427	5.70897e-12	7.63464e-09	Nfam1
ENSMUSG00000074437	6.10481	1.06492	46.5146	9.09382e-12	1.12926e-08	Defa29
ENSMUSG00000029591	2.14428	5.60663	45.7266	1.35961e-11	1.57579e-08	Ung
ENSMUSG00000084119	6.58186	0.785966	44.0201	3.25018e-11	3.38865e-08	Gm12351
ENSMUSG00000111834	5.96595	0.494629	43.9823	3.3136e-11	3.38865e-08	Gm40020
ENSMUSG00000052921	8.45874	3.64368	41.7759	1.02358e-10	9.88606e-08	Arhgef15
ENSMUSG00000107522	5.88488	0.764613	40.1788	2.31752e-10	2.12053e-07	Gm44988
ENSMUSG00000076609	7.28234	-1.31057	39.6278	3.07282e-10	2.67105e-07	Igkc
ENSMUSG00000081559	3.62275	1.656	38.2889	6.10095e-10	5.05072e-07	Gm12411
ENSMUSG00000028133	2.78842	2.33094	38.0257	6.98182e-10	5.51722e-07	Rwdd3
ENSMUSG00000054976	-2.84398	3.29224	37.55	8.91001e-10	6.7348e-07	Nyap2
ENSMUSG00000106239	4.71296	-0.174458	36.9901	1.18728e-09	8.60035e-07	Gm9260
ENSMUSG00000018259	-3.34032	1.73938	35.9873	1.98605e-09	1.3811e-06	Prl8a2
ENSMUSG00000033808	2.62727	5.42383	35.4559	2.60896e-09	1.74449e-06	Tmem87a
ENSMUSG00000097906	2.39919	4.25073	35.2353	2.92186e-09	1.88135e-06	Gm9625
ENSMUSG00000047040	5.04946	1.72276	35.1533	3.04752e-09	1.89218e-06	Prr15l
ENSMUSG00000102678	8.53848	1.02039	34.9513	3.38064e-09	2.02664e-06	Ighv1-21-1
ENSMUSG00000027445	5.32271	-0.809169	34.177	5.03189e-09	2.91598e-06	Cst9
ENSMUSG00000074384	3.39004	1.50955	32.2417	1.36135e-08	7.63454e-06	AI429214
ENSMUSG00000110625	3.28474	0.830258	31.9119	1.61326e-08	8.76453e-06	5033426E14Rik
ENSMUSG00000068397	2.26066	4.07492	31.1348	2.40719e-08	1.26815e-05	Gm10240
ENSMUSG00000091697	3.2076	1.08803	30.9946	2.58751e-08	1.32305e-05	Eif3s6-ps2
ENSMUSG00000037940	3.77487	1.1067	30.8991	2.71799e-08	1.35006e-05	Inpp4b
ENSMUSG00000046794	3.69154	1.14991	30.6677	3.06221e-08	1.47879e-05	Ppp1r3b
ENSMUSG00000094561	7.72382	0.226825	30.5481	3.25688e-08	1.53029e-05	Ighv1-22
ENSMUSG00000106664	3.24671	1.35565	29.0589	7.02111e-08	3.21216e-05	Gm17936
ENSMUSG00000100111	5.49259	0.562933	28.9737	7.33666e-08	3.27046e-05	A330087D11Rik
ENSMUSG00000049057	5.24361	-0.207323	28.9213	7.53787e-08	3.27614e-05	Olfr1257
ENSMUSG00000113825	5.05569	-0.947263	27.8878	1.28558e-07	5.45118e-05	1700024I08Rik
ENSMUSG00000021314	-2.97753	0.239218	27.5998	1.49196e-07	6.17566e-05	Amph
ENSMUSG00000116972	2.27855	2.93606	27.4098	1.64597e-07	6.65472e-05
ENSMUSG00000055730	3.00787	0.350755	27.2128	1.82251e-07	7.201e-05	Ces2a
ENSMUSG00000084383	2.34765	3.88736	26.9455	2.09271e-07	8.08485e-05	Gm13370
ENSMUSG00000041536	7.83468	5.0177	26.5565	2.55949e-07	9.67319e-05	Serpina3a
ENSMUSG00000066443	2.15847	4.0475	25.5672	4.27245e-07	0.000158035	Gm10163
ENSMUSG00000031595	3.53135	2.10539	24.9008	6.03582e-07	0.00021861	Pdgfrl
ENSMUSG00000090963	2.27809	2.55743	24.8003	6.35888e-07	0.000225611	Gm17655
ENSMUSG00000006576	2.43189	0.944226	23.9419	9.92863e-07	0.000345218	Slc4a3
ENSMUSG00000114489	4.20199	-0.472202	23.5667	1.20658e-06	0.000411303	Vmn2r-ps109
ENSMUSG00000064090	1.56975	3.30381	22.7116	1.88227e-06	0.000617421	Vrk2
ENSMUSG00000067764	1.3307	4.69013	22.4496	2.1573e-06	0.00069453	Xlr5c
ENSMUSG00000102155	-3.07005	-1.02256	22.4048	2.20823e-06	0.000698001	Gm37468
ENSMUSG00000022269	2.48342	1.98497	22.2802	2.35627e-06	0.000731497	2024-03-11
ENSMUSG00000030228	2.26415	1.47612	21.967	2.77373e-06	0.000845987	Pik3c2g
ENSMUSG00000104554	2.07478	2.7495	21.6192	3.32498e-06	0.000996634	Gm4610
ENSMUSG00000050541	2.29393	0.478579	21.2055	4.12568e-06	0.00121568	Adra1b
ENSMUSG00000058934	-1.63359	3.51552	20.7617	5.2014e-06	0.00150711	Igf1os
ENSMUSG00000049608	3.08585	-0.943602	20.5354	5.85399e-06	0.00166839	Gpr55
ENSMUSG00000100690	5.40327	1.70902	20.4464	6.13242e-06	0.00171955	Gm4322
ENSMUSG00000069516	2.73925	0.629625	20.2038	6.96144e-06	0.00192103	Lyz2
ENSMUSG00000035686	5.02653	2.3021	20.123	7.262e-06	0.00197265	Thrsp
ENSMUSG00000110042	-2.29561	1.31706	20.0307	7.62082e-06	0.00203828	Gm4224
ENSMUSG00000095576	2.45837	3.88491	19.8003	8.59685e-06	0.00226449	Fmo6
ENSMUSG00000074934	3.69733	2.85605	19.5905	9.5947e-06	0.00248961	Grem1
ENSMUSG00000072720	3.70135	-1.18623	19.5584	9.75716e-06	0.00249453	Myo18b
ENSMUSG00000081434	2.0744	1.87322	19.4486	1.03343e-05	0.0026038	Gm14165
ENSMUSG00000115164	1.2175	4.75833	19.3742	1.07449e-05	0.00266858	AC133076.2
ENSMUSG00000066749	-2.15456	1.92774	19.0878	1.24839e-05	0.00305679	Olfr877
ENSMUSG00000021214	3.02044	0.676142	19.0216	1.29246e-05	0.00312076	Akr1c18
ENSMUSG00000035184	5.72454	1.42824	18.787	1.46163e-05	0.00348087	Fam124a
ENSMUSG00000021534	1.90425	1.94017	18.465	1.73055e-05	0.00406563	1700001L19Rik
ENSMUSG00000107092	1.73075	2.41987	18.3049	1.88227e-05	0.00436311	Gm7993
ENSMUSG00000105440	2.16034	2.5978	17.907	2.31963e-05	0.00530616	Gm31693
ENSMUSG00000073421	2.70791	0.380385	17.5887	2.74216e-05	0.00619123	H2-Ab1
ENSMUSG00000058147	1.0105	6.73759	17.533	2.82371e-05	0.00629361	Xlr3c
ENSMUSG00000078598	6.37667	2.60622	17.4256	2.9877e-05	0.0065052	Skint5
ENSMUSG00000061024	1.92111	3.07106	17.422	2.99348e-05	0.0065052	Rrs1
ENSMUSG00000072479	1.31864	4.05452	17.3431	3.12021e-05	0.0066969	Xlr5b
ENSMUSG00000117786	5.89358	-0.548097	17.1344	3.48263e-05	0.00732942
ENSMUSG00000090102	-1.0838	4.41449	17.1253	3.49923e-05	0.00732942	Gm4985
ENSMUSG00000070732	1.53563	5.04014	17.0586	3.62435e-05	0.00750111	Rbm44
ENSMUSG00000020311	1.53052	2.67581	16.9232	3.89232e-05	0.00777793	Erlec1
ENSMUSG00000027225	3.51744	0.400522	16.7324	4.30399e-05	0.00850283	Duoxa2
ENSMUSG00000020467	3.07394	1.74678	16.7045	4.36777e-05	0.00853188	Efemp1
ENSMUSG00000086353	-2.43754	0.262014	16.5266	4.79733e-05	0.00926685	Gm13481
ENSMUSG00000087166	3.7598	-0.855856	16.4319	5.04284e-05	0.00963404	L1td1
ENSMUSG00000028393	1.36129	6.42164	16.1157	5.95876e-05	0.0112601	Alad
ENSMUSG00000083149	3.15166	-0.549572	15.971	6.43186e-05	0.0120234	Gm11380
ENSMUSG00000031283	-1.9937	0.430324	15.889	6.7169e-05	0.0124227	Chrdl1
ENSMUSG00000075072	4.37361	-0.923667	15.6453	7.64004e-05	0.0139813	Olfr48
ENSMUSG00000058328	1.29638	3.79421	15.5656	7.96928e-05	0.0144022	Xlr5a
ENSMUSG00000029371	3.30375	-0.806091	15.5499	8.03575e-05	0.0144022	Cxcl5
ENSMUSG00000093955	4.73739	-0.790848	15.4344	8.54209e-05	0.0151535	Ighv1-34
ENSMUSG00000020674	2.10515	2.8252	15.2846	9.24694e-05	0.0162382	Pxdn
ENSMUSG00000064337	-1.37034	6.31061	15.1585	9.885e-05	0.0170149	mt-Rnr1
ENSMUSG00000040253	-1.26249	4.29289	14.9409	0.000110935	0.0189078	Gbp7
ENSMUSG00000116752	-1.14698	4.47519	14.7159	0.000124986	0.0210959
ENSMUSG00000094685	1.3117	3.69043	14.6752	0.000127713	0.021349	Gm5900
ENSMUSG00000113524	-1.12002	4.21043	14.5601	0.000135762	0.0224783	Gm47847
ENSMUSG00000020225	1.23381	4.81351	14.5339	0.000137659	0.0225774	Tmbim4
ENSMUSG00000044550	2.29475	0.363698	14.3861	0.000148894	0.0241917	Tceal3
ENSMUSG00000083596	1.75722	2.9385	14.3617	0.000150839	0.024192	Rpl21-ps15
ENSMUSG00000110616	3.79141	-0.605169	14.3513	0.000151678	0.024192	Gm36879
ENSMUSG00000066747	-1.72051	1.78225	14.3169	0.00015447	0.0243352	Olfr878
ENSMUSG00000113145	1.79975	0.761759	14.3059	0.000155376	0.0243352	Vmn2r-ps95
ENSMUSG00000067203	5.37462	-1.21078	14.2843	0.000157174	0.024397	H2-K2
ENSMUSG00000035934	2.14505	2.1519	14.2412	0.000160808	0.0247403	Pknox2
ENSMUSG00000106734	-2.20425	-1.20996	13.8469	0.000198324	0.0302444	Gm20559
ENSMUSG00000114065	1.7056	0.988746	13.7899	0.000204434	0.030905	Vmn2r-ps96
ENSMUSG00000025808	2.42363	-0.840835	13.6589	0.0002192	0.0327364	Ccdc7a
ENSMUSG00000034555	-1.982	0.808926	13.6494	0.000220314	0.0327364	Tex16
ENSMUSG00000096209	-2.02253	-0.532718	13.3385	0.000260011	0.0383076	Olfr510
ENSMUSG00000047712	1.34395	4.15195	13.3188	0.00026276	0.0383872	Ust
ENSMUSG00000083657	4.59229	2.09276	13.2473	0.000272973	0.0395469	Gm12245
ENSMUSG00000051076	-1.79308	-0.413408	13.0408	0.000304775	0.0436285	Vtcn1
ENSMUSG00000074207	2.21986	1.06871	13.0323	0.000306165	0.0436285	Adh1
ENSMUSG00000024155	2.12959	0.631579	12.9857	0.000313872	0.0440053	Meiob
ENSMUSG00000067562	1.79355	0.293767	12.9394	0.000321744	0.0444192	Dmrtc1c1
ENSMUSG00000118841	-2.01158	0.0850066	12.9383	0.000321934	0.0444192
ENSMUSG00000114733	1.59454	2.48526	12.7906	0.000348371	0.0473158	Gm4815
ENSMUSG00000035929	5.41473	-1.1423	12.5274	0.000401035	0.0535328	H2-Q4
ENSMUSG00000084234	-2.32863	-0.488038	12.5021	0.000406484	0.0535328	4933405O20Rik
ENSMUSG00000030945	-1.62194	0.406013	12.4882	0.000409541	0.0535328	Acsm2
ENSMUSG00000084407	1.64827	1.79989	12.4315	0.000422158	0.0547703	Gm14018
ENSMUSG00000085806	2.30739	-0.691547	12.4142	0.000426074	0.0548689	Gm12023
ENSMUSG00000067561	1.75993	0.299646	12.3741	0.000435326	0.0556482	Dmrtc1c2
ENSMUSG00000025069	3.04377	4.89664	12.2291	0.00047051	0.0594087	Gsto2
ENSMUSG00000074695	1.67981	2.17388	12.2248	0.000471579	0.0594087	Il22
ENSMUSG00000073403	4.14569	-0.911468	12.0631	0.000514307	0.0643253	Gm10499
ENSMUSG00000020309	1.01873	4.13218	11.8521	0.000575962	0.0715221	Chac2
ENSMUSG00000072929	-1.70452	0.0920699	11.8312	0.000582455	0.0718154	Gm15109
ENSMUSG00000079033	1.12694	6.43809	11.7269	0.00061603	0.0748929	Mef2b
ENSMUSG00000074882	-2.39464	-1.07555	11.5697	0.000670363	0.0809324	Cyp2c68
ENSMUSG00000036594	1.4289	4.41531	11.5147	0.000690476	0.0827856	H2-Aa
ENSMUSG00000118866	-1.91268	-0.00376336	11.5012	0.000695498	0.0828166
ENSMUSG00000029550	1.78765	3.00912	11.4239	0.000725046	0.0857478	Sppl3
ENSMUSG00000115965	-1.50044	1.59662	11.3686	0.000746978	0.0877446	AC102910.1
ENSMUSG00000083674	2.0043	-0.30783	11.3112	0.000770419	0.0898909	Zfp133-ps
ENSMUSG00000072931	-1.62332	0.0417806	11.2831	0.000782171	0.0906536	Gm15080
ENSMUSG00000026003	1.3466	4.17396	11.0831	0.000871189	0.100302	Acadl
ENSMUSG00000074604	2.92413	-1.39762	10.9788	0.000921611	0.105409	Mgst2
ENSMUSG00000054986	-1.19095	2.84368	10.9229	0.000949823	0.107926	Sec14l3
ENSMUSG00000113110	-1.8823	-0.971931	10.8634	0.000980836	0.110097	Gm48528
ENSMUSG00000119584	-1.25246	12.1724	10.862	0.000981597	0.110097
ENSMUSG00000058244	-2.23984	-1.43213	10.8424	0.000992031	0.110554	Olfr506
ENSMUSG00000050368	2.67853	-0.902472	10.765	0.00103439	0.114176	Hoxd10
ENSMUSG00000022435	2.35143	-0.942438	10.7591	0.00103767	0.114176	Upk3a
ENSMUSG00000027076	1.46164	3.30806	10.7348	0.00105138	0.114957	Timm10
ENSMUSG00000113867	-1.81097	-0.484004	10.6796	0.00108323	0.117699	Gm47456
ENSMUSG00000025905	-1.63648	-0.123614	10.6304	0.00111241	0.119427	Oprk1
ENSMUSG00000018868	-1.16141	3.10981	10.5305	0.00117418	0.125154	Pnpla5
ENSMUSG00000051747	-1.00565	4.20965	10.4756	0.00120962	0.12745	Ttn
ENSMUSG00000005836	1.78963	2.23285	10.4528	0.00122467	0.128258	Gata6
ENSMUSG00000081612	1.46583	1.55293	10.4353	0.0012363	0.128581	Xlr5e-ps
ENSMUSG00000060407	2.23897	1.01099	10.426	0.00124254	0.128581	Cyp2a12
ENSMUSG00000087675	2.61059	-1.44639	10.4106	0.00125291	0.128887	Gm11762
ENSMUSG00000113853	1.70832	0.467347	10.1756	0.00142311	0.143969	Gm47583
ENSMUSG00000096878	2.52804	-0.922576	10.174	0.00142437	0.143969	Gm21083
ENSMUSG00000021701	1.237	2.55615	10.162	0.00143362	0.144067	Plk2
ENSMUSG00000102705	1.72895	-0.829409	10.144	0.00144771	0.144646	4632432E15Rik
ENSMUSG00000083773	1.62448	5.18064	10.1174	0.00146879	0.145225	Gm13394
ENSMUSG00000054191	3.03231	0.265983	10.1156	0.00147021	0.145225	Klf1
ENSMUSG00000000416	-1.40328	2.4375	10.0485	0.00152476	0.149519	Cttnbp2
ENSMUSG00000112940	1.58057	2.39648	10.0411	0.00153088	0.149519	4930511J24Rik
ENSMUSG00000079395	-1.56288	0.00548121	10.0102	0.00155675	0.150471	Gm15114
ENSMUSG00000114020	2.51653	-0.905776	9.99944	0.00156588	0.150471	Gm48564
ENSMUSG00000094885	-1.52453	0.27595	9.99818	0.00156695	0.150471	Ott
ENSMUSG00000085116	-1.55278	0.47491	9.98845	0.00157525	0.150471	Gm2735
ENSMUSG00000109333	-1.46674	0.433096	9.82397	0.00172252	0.16364	Gm30790
ENSMUSG00000041119	1.01167	3.36744	9.73145	0.00181142	0.170225	Pde9a
ENSMUSG00000027239	2.70001	-1.00045	9.7183	0.00182442	0.170525	Mdk
ENSMUSG00000029757	-1.30547	2.51538	9.66782	0.00187524	0.174337	Dync1i1
ENSMUSG00000052562	-1.31295	1.39295	9.62342	0.00192112	0.176712	Slc22a30
ENSMUSG00002076859	3.19359	-1.2508	9.52313	0.00202898	0.18468
ENSMUSG00000095621	-1.48969	0.255727	9.48773	0.0020685	0.18633	Gm15085
ENSMUSG00000094941	-1.48969	0.255727	9.48769	0.00206855	0.18633	Gm15093
ENSMUSG00000013611	2.21603	-0.215576	9.43878	0.00212445	0.190379	Snx31
ENSMUSG00000096727	2.75379	-0.0418866	9.37556	0.00219897	0.195883	Psmb9
ENSMUSG00000025127	3.08094	-0.92198	9.36772	0.0022084	0.195883	Gcgr
ENSMUSG00000100265	2.21875	0.734765	9.35165	0.00222785	0.196605	Gm28363
ENSMUSG00000035916	1.50081	0.741475	9.33572	0.00224729	0.197319	Ptprq
ENSMUSG00000020644	1.84152	3.71746	9.28644	0.00230857	0.201269	Id2
ENSMUSG00000005220	-1.70332	0.0712392	9.281	0.00231543	0.201269	Corin
ENSMUSG00000027556	-1.74543	-1.26908	9.26135	0.0023404	0.202428	Car1
ENSMUSG00000033510	1.58751	-0.728089	9.23701	0.00237171	0.20412	Otud7a
ENSMUSG00000114777	1.57349	1.72503	9.21953	0.00239447	0.205064	AC164297.2
ENSMUSG00000034402	-1.2552	2.32585	9.20299	0.0024162	0.20591	Kcnh5
ENSMUSG00000030560	2.56126	2.41228	9.18857	0.00243532	0.206527	Ctsc
ENSMUSG00000050069	2.74072	0.95615	9.14464	0.00249448	0.2095	Grem2
ENSMUSG00000095028	-1.19383	2.75812	9.08339	0.00257942	0.214561	Sirpb1b
ENSMUSG00000086008	-1.87574	0.96912	8.96674	0.00274939	0.224384	Gm8817
ENSMUSG00000104659	-1.92142	-1.49464	8.96083	0.0027583	0.224384	Gm43619
ENSMUSG00000030214	1.60219	3.80124	8.96073	0.00275844	0.224384	Plbd1
ENSMUSG00000113793	2.04255	1.28418	8.95835	0.00276204	0.224384	Gm48553
ENSMUSG00000045968	1.62694	0.636413	8.94659	0.00277988	0.224782	Teddm2
ENSMUSG00000009876	1.91132	1.74976	8.8385	0.00294942	0.23521	Cox4i2
ENSMUSG00000013483	-1.73533	-1.29709	8.82928	0.00296435	0.235321	Card14
ENSMUSG00000043342	1.45521	-0.125023	8.81108	0.00299407	0.236599	Hoxd9
ENSMUSG00000091705	1.49611	0.195218	8.79448	0.00302143	0.23706	H2-Q2
ENSMUSG00000043003	-1.71864	-0.551661	8.78787	0.0030324	0.23706	Rasef
ENSMUSG00000027102	2.09666	-0.759373	8.68887	0.00320159	0.247457	Hoxd8
ENSMUSG00000098002	2.08571	-0.961686	8.68827	0.00320264	0.247457	Gm9658
ENSMUSG00000067235	2.81177	1.44559	8.67533	0.00322546	0.248118	H2-Q10
ENSMUSG00000040522	-1.92727	-0.643504	8.59471	0.00337141	0.258203	Tlr8
ENSMUSG00000059839	1.82791	-1.32573	8.57668	0.00340495	0.259628	Zfp874b
ENSMUSG00000100150	-1.53558	-0.0519523	8.56211	0.00343231	0.26057	Gm19585
ENSMUSG00000082920	1.47623	0.481969	8.49955	0.00355235	0.266402	Gm13864
ENSMUSG00000097562	2.16446	-1.01781	8.49373	0.00356373	0.266402	Gm26639
ENSMUSG00000042369	1.92698	1.76588	8.49032	0.00357041	0.266402	Rbm45
ENSMUSG00000022941	1.28748	2.02778	8.42703	0.00369683	0.27369	Ripply3
ENSMUSG00000074505	-1.31668	1.67209	8.28821	0.00399034	0.293706	Fat3
ENSMUSG00000059481	1.4552	0.207082	8.28203	0.00400392	0.293706	Plg
ENSMUSG00000106909	-1.45284	0.562399	8.22724	0.00412663	0.300173	Gm43122
ENSMUSG00000103067	1.57816	-0.544407	8.19205	0.00420743	0.304776	Gm30414
ENSMUSG00000024907	3.3355	-1.42149	8.17144	0.00425551	0.306979	Gal
ENSMUSG00000117367	-1.34911	0.0922178	8.13814	0.00433438	0.311377
ENSMUSG00000040181	2.58441	-1.17837	8.06236	0.00451943	0.319614	Fmo1
ENSMUSG00000016386	1.40045	2.48064	8.0035	0.00466871	0.325539	Mpped2
ENSMUSG00000063739	-1.65271	-0.885735	7.99861	0.00468132	0.325539	Gm4963
ENSMUSG00000117758	4.3114	-0.346008	7.97909	0.00473207	0.327757
ENSMUSG00000041710	-1.51702	1.40427	7.9091	0.00491868	0.334431	Trpc5
ENSMUSG00000028128	1.96084	-0.346127	7.90692	0.00492462	0.334431	F3
ENSMUSG00000022085	3.163	-0.346667	7.89799	0.00494897	0.334777	Pebp4
ENSMUSG00000067771	1.44875	0.737788	7.86682	0.00503501	0.339278	Gm14685
ENSMUSG00000114629	2.30413	-1.26127	7.84429	0.00509815	0.341727	Gm48244
ENSMUSG00000105359	1.437	1.65488	7.83985	0.00511067	0.341727	Rpl21-ps10
ENSMUSG00000095872	-1.33587	0.799563	7.82326	0.00515781	0.343558	Gm15128
ENSMUSG00000025270	2.21463	1.57075	7.77625	0.00529377	0.349454	Alas2
ENSMUSG00000069267	-1.37919	-0.541241	7.77446	0.00529901	0.349454	Hist1h3b
ENSMUSG00000107373	-1.40264	-0.36936	7.77186	0.00530663	0.349454	Gm42668
ENSMUSG00000096997	-1.18104	3.39097	7.73576	0.00541378	0.351381	Gm26791
ENSMUSG00000030717	1.8794	2.93968	7.73554	0.00541445	0.351381	Nupr1
ENSMUSG00000025401	-1.06707	2.20074	7.73518	0.0054155	0.351381	Myo1a
ENSMUSG00000078783	-1.68369	-0.310528	7.73477	0.00541675	0.351381	Gm9733
ENSMUSG00000030793	2.37095	-1.45918	7.70404	0.00550972	0.356084	Pycard
ENSMUSG00000001657	2.32873	-0.303003	7.69466	0.00553844	0.356614	Hoxc8
ENSMUSG00000081804	1.49417	-0.0126305	7.6467	0.00568762	0.364868	Xlr5d-ps
ENSMUSG00000028108	1.81962	0.916388	7.63715	0.00571783	0.365458	Ecm1
ENSMUSG00000091639	1.17745	3.73332	7.58205	0.00589523	0.374949	Gm3756
ENSMUSG00000061758	1.44112	-0.0239157	7.5777	0.00590947	0.374949	Akr1b10
ENSMUSG00000024610	1.52935	-0.0297005	7.56564	0.00594916	0.376095	Cd74
ENSMUSG00000112935	1.24393	0.845645	7.53368	0.00605561	0.381438	Gm40983
ENSMUSG00000092014	-1.03321	3.5478	7.44032	0.00637785	0.394999	Gm4468
ENSMUSG00000071478	1.97783	0.46089	7.43995	0.00637915	0.394999	Hist1h2ad
ENSMUSG00000020486	2.69822	0.729183	7.42919	0.00641744	0.395628	2024-09-04
ENSMUSG00000008789	-1.20918	2.09498	7.40851	0.00649159	0.397381	Ceacam5
ENSMUSG00000105021	-1.41431	1.36625	7.39285	0.00654836	0.398158	Gm8234
ENSMUSG00000032323	1.32361	4.2073	7.389	0.0065624	0.398158	Cyp11a1
ENSMUSG00000031104	2.03095	1.72673	7.38189	0.00658841	0.398158	Rab33a
ENSMUSG00000087150	2.63381	-1.32523	7.37984	0.00659589	0.398158	BC064078
ENSMUSG00000035427	1.73906	-1.18637	7.36603	0.00664675	0.39984	Mageb4
ENSMUSG00000085926	1.16418	1.3379	7.3105	0.00685528	0.410962	Gm12299
ENSMUSG00000085067	-1.23544	1.18137	7.29753	0.00690493	0.412516	Gm15631
ENSMUSG00000107496	1.96763	-1.06337	7.25671	0.00706366	0.420554	4933431M02Rik
ENSMUSG00000075014	1.8577	6.3438	7.21931	0.00721236	0.426486	Gm10800
ENSMUSG00000044469	2.86678	-0.967312	7.19065	0.00732845	0.429812	Tnfaip8l1
ENSMUSG00000083879	2.12108	0.07878	7.18714	0.00734278	0.429812	Gm14038
ENSMUSG00000024659	1.68727	0.551667	7.17291	0.00740126	0.431406	Anxa1
ENSMUSG00000075224	-1.28883	0.113107	7.09873	0.00771387	0.443468	Lrrc55
ENSMUSG00000037126	2.08628	0.248572	7.09519	0.00772913	0.443468	Psd
ENSMUSG00000021485	2.03436	0.724704	7.07857	0.00780112	0.446127	Mxd3
ENSMUSG00000024338	1.90367	0.0187331	7.0058	0.00812459	0.461588	Psmb8
ENSMUSG00000062624	-1.23627	0.988331	6.92372	0.00850599	0.481683	Cyp2c67
ENSMUSG00000060586	1.5988	-0.60394	6.88999	0.00866795	0.489261	H2-Eb1
ENSMUSG00000051729	-1.18551	1.77086	6.8753	0.00873949	0.48974	Gm5087
ENSMUSG00000001558	1.93367	-1.29489	6.86867	0.00877199	0.48974	Klhl10
ENSMUSG00000079516	1.81353	-1.32388	6.85628	0.00883301	0.48974	Reg3a
ENSMUSG00000071745	1.339	0.730904	6.82672	0.0089804	0.493794	DXBay18
ENSMUSG00000010358	2.46986	0.115971	6.81438	0.00904269	0.493794	Ifi35
ENSMUSG00000116089	-1.34113	-0.044142	6.81041	0.0090628	0.493794	AC125541.1
ENSMUSG00000112593	2.28201	1.5741	6.79296	0.00915181	0.495652	Gm48882
ENSMUSG00000062661	1.39199	0.0589857	6.7868	0.00918342	0.495809	Ncs1
ENSMUSG00000042745	2.1294	3.12455	6.78131	0.00921175	0.495809	Id1
ENSMUSG00000023951	2.13535	2.31636	6.6799	0.00975059	0.518206	Vegfa
ENSMUSG00000007653	1.75721	-0.576612	6.6712	0.00979832	0.518206	Gabrb2
ENSMUSG00000020388	1.84273	1.61157	6.66967	0.00980671	0.518206	Pdlim4
ENSMUSG00000037813	1.42097	1.06147	6.6499	0.00991616	0.522402	D630003M21Rik

## Sheet: Middle vs Young
Gene	logFC	logCPM	LR	PValue	FDR	SYMBOL
ENSMUSG00000041653	6.04326	4.53004	290.985	3.03336e-65	5.2735e-61	Pnpla3		Up-regulated
ENSMUSG00000119584	-8.78136	12.1724	279.107	1.17529e-62	1.02162e-58			Down-regulated
ENSMUSG00000028164	6.87995	6.27347	199.265	3.0222e-45	1.75137e-41	Manba
ENSMUSG00000027420	11.0484	4.23587	168.141	1.88485e-38	8.19204e-35	Bfsp1
ENSMUSG00000053897	8.15373	3.74041	145.088	2.05448e-33	7.14342e-30	Slc39a8
ENSMUSG00000063458	10.8035	1.97037	143.627	4.28589e-33	1.24184e-29	Lrmda
ENSMUSG00000029314	4.68876	4.98039	139.63	3.20764e-32	7.9664e-29	Gpat3
ENSMUSG00000051579	4.92101	6.20622	134.774	3.70009e-31	8.04075e-28	Tceal8
ENSMUSG00000019992	2.70536	8.78062	133.72	6.29226e-31	1.21545e-27	Mtfr2
ENSMUSG00000064337	-4.06525	6.31061	106.915	4.64742e-25	8.07954e-22	mt-Rnr1
ENSMUSG00000035184	10.5582	1.42824	100.238	1.35125e-23	2.13558e-20	Fam124a
ENSMUSG00000113600	2.82927	4.95828	99.9676	1.54912e-23	2.24429e-20	Gm7868
ENSMUSG00000021536	7.09704	1.58999	94.5582	2.37989e-22	3.18264e-19	Adcy2
ENSMUSG00000115166	4.18479	2.55514	85.7567	2.0349e-20	2.52691e-17	AC122858.1
ENSMUSG00000025058	5.74272	1.85606	85.2846	2.58367e-20	2.99447e-17	5430427O19Rik
ENSMUSG00000074437	7.9144	1.06492	84.1418	4.60522e-20	5.00385e-17	Defa29
ENSMUSG00000066456	4.44563	3.8738	82.2157	1.22019e-19	1.24782e-16	Hmgn3
ENSMUSG00000114263	4.82449	4.25708	81.6597	1.61659e-19	1.56136e-16	Gm7201
ENSMUSG00000115374	6.98783	0.649733	79.8643	4.0103e-19	3.66942e-16	AC122858.3
ENSMUSG00000063696	3.5491	5.02198	74.4092	6.34929e-18	5.51912e-15	Gm8730
ENSMUSG00000028838	-2.54883	4.58597	72.8955	1.36701e-17	1.13169e-14	Extl1
ENSMUSG00000047040	7.35079	1.72276	71.6464	2.57437e-17	2.03434e-14	Prr15l
ENSMUSG00000107522	7.58318	0.764613	71.2886	3.08608e-17	2.33267e-14	Gm44988
ENSMUSG00000068397	3.53653	4.07492	69.7761	6.64325e-17	4.8122e-14	Gm10240
ENSMUSG00000035686	9.47571	2.3021	68.2197	1.46256e-16	1.01706e-13	Thrsp
ENSMUSG00000111834	7.1621	0.494629	67.5017	2.10509e-16	1.40758e-13	Gm40020
ENSMUSG00000025451	1.91298	7.21554	66.8273	2.96373e-16	1.89688e-13	Paip1
ENSMUSG00000069919	5.95238	0.786937	66.7674	3.05509e-16	1.89688e-13	Hba-a1
ENSMUSG00000064339	-2.3695	8.23159	65.1919	6.79467e-16	4.07329e-13	mt-Rnr2
ENSMUSG00000033808	3.71186	5.42383	64.7489	8.50757e-16	4.93013e-13	Tmem87a
ENSMUSG00000029591	2.58115	5.60663	64.2788	1.08001e-15	6.05677e-13	Ung
ENSMUSG00000063698	2.60363	4.07844	64.1808	1.13508e-15	6.1667e-13	Sfxn4
ENSMUSG00000098973	-5.8329	1.63805	61.0874	5.45958e-15	2.87621e-12	Mir6236
ENSMUSG00000081559	4.64693	1.656	60.9225	5.93671e-15	3.03558e-12	Gm12411
ENSMUSG00000025069	8.30557	4.89664	60.485	7.4141e-15	3.68269e-12	Gsto2
ENSMUSG00000074384	4.69957	1.50955	59.8823	1.00701e-14	4.86301e-12	AI429214
ENSMUSG00000066257	-3.50444	2.51031	59.3442	1.32373e-14	6.04476e-12	Olfr206
ENSMUSG00000046585	2.61194	4.26001	59.3373	1.32835e-14	6.04476e-12	Cfap58
ENSMUSG00000091697	4.4462	1.08803	59.2967	1.35603e-14	6.04476e-12	Eif3s6-ps2
ENSMUSG00000052921	10.5922	3.64368	59.0515	1.53597e-14	6.67569e-12	Arhgef15
ENSMUSG00000078598	11.7812	2.60622	58.6169	1.91565e-14	8.12282e-12	Skint5
ENSMUSG00000050747	2.75131	6.12229	57.39	3.57418e-14	1.47946e-11	Trim15
ENSMUSG00000058099	4.41938	1.01266	57.0037	4.34999e-14	1.75871e-11	Nfam1
ENSMUSG00000058126	1.82295	4.90808	56.7952	4.83637e-14	1.91092e-11	Tpm3-rs7
ENSMUSG00000066443	3.34547	4.0475	56.5811	5.39271e-14	2.08338e-11	Gm10163
ENSMUSG00000075574	6.46108	-0.548223	56.1429	6.73906e-14	2.54692e-11	Defb48
ENSMUSG00000100111	7.43512	0.562933	55.7502	8.22888e-14	3.04381e-11	A330087D11Rik
ENSMUSG00000095576	4.44851	3.88491	55.6678	8.58145e-14	3.10809e-11	Fmo6
ENSMUSG00000029005	3.90243	1.88291	55.4376	9.64754e-14	3.42291e-11	Draxin
ENSMUSG00000028133	3.40197	2.33094	55.0177	1.19451e-13	4.15333e-11	Rwdd3
ENSMUSG00000096403	2.08147	5.2486	54.6775	1.4202e-13	4.8412e-11	Gm9825
ENSMUSG00000084119	7.29079	0.785966	54.4486	1.59567e-13	5.33475e-11	Gm12351
ENSMUSG00000110616	6.2281	-0.605169	54.3203	1.70332e-13	5.50011e-11	Gm36879
ENSMUSG00000106239	5.49926	-0.174458	54.3145	1.7084e-13	5.50011e-11	Gm9260
ENSMUSG00000059554	1.99549	5.73608	53.3187	2.83601e-13	8.84522e-11	Ccdc28a
ENSMUSG00000117758	8.67319	-0.346008	53.2865	2.88282e-13	8.84522e-11
ENSMUSG00000084383	3.43009	3.88736	53.2748	2.90007e-13	8.84522e-11	Gm13370
ENSMUSG00000069917	5.19908	0.322864	53.1724	3.05527e-13	9.15791e-11	Hba-a2
ENSMUSG00000078503	3.2073	2.53248	52.7987	3.6955e-13	1.08892e-10	Zfp990
ENSMUSG00000036594	3.23269	4.41531	52.5566	4.18017e-13	1.2112e-10	H2-Aa
ENSMUSG00000066553	2.71613	3.3949	51.0551	8.98096e-13	2.55957e-10	Gm6969
ENSMUSG00000110625	4.14199	0.830258	50.9867	9.29945e-13	2.6076e-10	5033426E14Rik
ENSMUSG00000021214	4.84323	0.676142	49.3294	2.1639e-12	5.93816e-10	Akr1c18
ENSMUSG00000019312	3.70829	1.43726	49.3095	2.18603e-12	5.93816e-10	Grb7
ENSMUSG00000097906	2.88426	4.25073	49.2404	2.26437e-12	6.05631e-10	Gm9625
ENSMUSG00000055730	3.95235	0.350755	48.8585	2.75113e-12	7.24673e-10	Ces2a
ENSMUSG00000044952	2.93309	3.0397	48.3139	3.6317e-12	9.42346e-10	Kctd21
ENSMUSG00000107470	2.42272	3.99556	47.8308	4.64628e-12	1.18788e-09	Gm3375
ENSMUSG00000106664	4.22987	1.35565	47.7218	4.91198e-12	1.23761e-09	Gm17936
ENSMUSG00000090963	3.23412	2.55743	47.5805	5.27898e-12	1.31107e-09	Gm17655
ENSMUSG00000049057	6.39526	-0.207323	46.5095	9.11769e-12	2.23255e-09	Olfr1257
ENSMUSG00000060860	-1.57187	7.56246	46.4783	9.26399e-12	2.23687e-09	Ube2s
ENSMUSG00000028381	1.91113	5.23431	46.4383	9.45491e-12	2.25169e-09	Ugcg
ENSMUSG00000093610	-1.83449	5.52468	46.118	1.11341e-11	2.61577e-09	Cyp2c53-ps
ENSMUSG00000087093	3.29066	3.37099	45.5027	1.52427e-11	3.53326e-09	Gm15486
ENSMUSG00000041729	-1.91531	4.90935	44.9485	2.02286e-11	4.6273e-09	Coro2b
ENSMUSG00000102678	9.61421	1.02039	44.1736	3.00501e-11	6.78469e-09	Ighv1-21-1
ENSMUSG00000094685	2.31682	3.69043	43.7915	3.65292e-11	8.1418e-09	Gm5900
ENSMUSG00000050550	2.87153	1.94921	43.6291	3.96899e-11	8.7343e-09	Gm11868
ENSMUSG00000036168	2.46548	3.26356	43.3423	4.59533e-11	9.98624e-09	Ccdc38
ENSMUSG00000100417	2.10298	5.15356	42.8931	5.78144e-11	1.24087e-08	Gm28578
ENSMUSG00000041536	10.9128	5.0177	41.6731	1.07886e-10	2.28731e-08	Serpina3a
ENSMUSG00000094992	1.40197	6.90344	41.4403	1.21527e-10	2.53224e-08	Fbxw25
ENSMUSG00000058147	1.57283	6.73759	41.4271	1.22351e-10	2.53224e-08	Xlr3c
ENSMUSG00000030718	1.72345	6.01683	41.2692	1.32642e-10	2.71291e-08	Ppme1
ENSMUSG00000011254	1.62262	4.82932	41.0312	1.4982e-10	3.02863e-08	Thg1l
ENSMUSG00000046794	4.29308	1.14991	40.7182	1.75842e-10	3.5138e-08	Ppp1r3b
ENSMUSG00000094561	8.76358	0.226825	40.1875	2.3072e-10	4.55804e-08	Ighv1-22
ENSMUSG00000117786	8.22954	-0.548097	40.1063	2.40512e-10	4.66319e-08
ENSMUSG00000104554	2.887	2.7495	40.099	2.41408e-10	4.66319e-08	Gm4610
ENSMUSG00000114489	5.20965	-0.472202	39.1884	3.84821e-10	7.35176e-08	Vmn2r-ps109
ENSMUSG00000049902	3.35371	1.89223	38.9971	4.24432e-10	7.88807e-08	4921517D22Rik
ENSMUSG00000032417	1.72194	4.67946	38.9936	4.25195e-10	7.88807e-08	Rwdd2a
ENSMUSG00000100265	4.59189	0.734765	38.9876	4.26505e-10	7.88807e-08	Gm28363
ENSMUSG00000037940	4.27093	1.1067	38.9584	4.32936e-10	7.92272e-08	Inpp4b
ENSMUSG00000069996	7.4904	-1.35401	38.6878	4.97304e-10	9.00586e-08	Gm7125
ENSMUSG00000081434	2.96486	1.87322	38.6034	5.19291e-10	9.30709e-08	Gm14165
ENSMUSG00000030873	-2.50493	2.29484	38.5811	5.25263e-10	9.31805e-08	Scnn1b
ENSMUSG00000070732	2.36666	5.04014	38.5379	5.37001e-10	9.43007e-08	Rbm44
ENSMUSG00000118653	-1.5056	6.68589	38.5154	5.43238e-10	9.44419e-08
ENSMUSG00000110126	3.49453	0.0222756	37.9654	7.20086e-10	1.23948e-07	Gm9347
ENSMUSG00000095190	-1.55012	5.14393	37.7523	8.0324e-10	1.36905e-07	Gm10668
ENSMUSG00000095363	-1.53312	5.14803	37.6681	8.38657e-10	1.41554e-07	Gm4567
ENSMUSG00000118841	-4.03589	0.0850066	37.5638	8.84694e-10	1.47888e-07
ENSMUSG00000024913	-2.89654	2.58231	37.4484	9.38648e-10	1.55413e-07	Lrp5
ENSMUSG00000078512	3.46092	0.0697522	37.2941	1.01593e-09	1.66622e-07	Pramef6
ENSMUSG00000035439	-1.16496	7.60254	37.0363	1.15949e-09	1.8839e-07	Haus8
ENSMUSG00000073940	5.44031	-0.722459	36.8478	1.27721e-09	2.05596e-07	Hbb-bt
ENSMUSG00000034686	-3.14059	0.942427	36.5763	1.46807e-09	2.34151e-07	Prr7
ENSMUSG00000112940	3.11296	2.39648	36.2409	1.74369e-09	2.75582e-07	4930511J24Rik
ENSMUSG00000024304	1.53247	6.66653	35.7865	2.20169e-09	3.44832e-07	Cdh2
ENSMUSG00000073371	7.08103	-1.68463	35.7585	2.2335e-09	3.46691e-07	Gm6594
ENSMUSG00000054423	4.00135	1.51285	35.7047	2.29606e-09	3.53248e-07	Cadps
ENSMUSG00000105440	3.10823	2.5978	35.1506	3.05161e-09	4.6532e-07	Gm31693
ENSMUSG00000116972	2.60268	2.93606	35.1338	3.07804e-09	4.6532e-07
ENSMUSG00000067203	7.38254	-1.21078	34.9124	3.4487e-09	5.16859e-07	H2-K2
ENSMUSG00000031827	-2.21081	3.17973	34.8854	3.49686e-09	5.19598e-07	Cotl1
ENSMUSG00000022272	-1.33399	6.72752	34.622	4.00365e-09	5.8986e-07	Myo10
ENSMUSG00000094682	-1.49583	4.78852	34.4596	4.35185e-09	6.35772e-07	Gm6902
ENSMUSG00000031595	4.25085	2.10539	34.3661	4.56604e-09	6.60697e-07	Pdgfrl
ENSMUSG00000022269	3.13116	1.98497	34.3523	4.59847e-09	6.60697e-07	2024-03-11
ENSMUSG00000083596	2.78991	2.9385	34.244	4.86162e-09	6.92781e-07	Rpl21-ps15
ENSMUSG00000087194	6.1236	0.658132	34.1238	5.17138e-09	7.3093e-07	Skint6
ENSMUSG00000035934	3.42828	2.1519	33.8998	5.80241e-09	8.13507e-07	Pknox2
ENSMUSG00000052305	4.91289	0.236602	33.7778	6.17802e-09	8.59239e-07	Hbb-bs
ENSMUSG00000018868	-2.16242	3.10981	33.7583	6.24035e-09	8.6102e-07	Pnpla5
ENSMUSG00000069267	-3.52018	-0.541241	33.6253	6.68177e-09	9.14666e-07	Hist1h3b
ENSMUSG00000091189	-3.06962	0.260431	33.5191	7.05661e-09	9.58431e-07	Ear-ps3
ENSMUSG00000027824	3.35217	-0.24657	33.4457	7.3283e-09	9.87617e-07	Vmn2r1
ENSMUSG00000118866	-3.77798	-0.00376336	33.3303	7.77618e-09	1.03991e-06
ENSMUSG00000026692	2.25637	4.2031	33.0369	9.04279e-09	1.20007e-06	Fmo4
ENSMUSG00000059423	1.8279	4.09638	33.0208	9.11785e-09	1.20086e-06	Zfp933
ENSMUSG00000006576	2.85224	0.944226	32.8652	9.87744e-09	1.29112e-06	Slc4a3
ENSMUSG00000074311	-1.56894	6.10368	32.5058	1.18836e-08	1.54176e-06	Vmn1r139
ENSMUSG00000028426	-1.30231	5.93104	32.4419	1.22807e-08	1.58148e-06	Rad23b
ENSMUSG00000045968	3.06263	0.636413	32.3346	1.29782e-08	1.65901e-06	Teddm2
ENSMUSG00000028393	1.95523	6.42164	32.1523	1.42545e-08	1.80887e-06	Alad
ENSMUSG00000117234	3.34455	0.22237	32.0715	1.48601e-08	1.86751e-06
ENSMUSG00000033276	-1.42302	6.54749	32.0622	1.49315e-08	1.86751e-06	Stk36
ENSMUSG00000005892	2.2825	2.02114	32.0316	1.51686e-08	1.88361e-06	Trh
ENSMUSG00000021366	-1.61423	5.5413	31.9495	1.58236e-08	1.95101e-06	Hivep1
ENSMUSG00000047115	1.29916	5.91796	31.8643	1.65325e-08	2.02407e-06	Fam221a
ENSMUSG00000022203	3.0819	-0.212704	31.7088	1.79107e-08	2.17746e-06	Efs
ENSMUSG00000094635	-1.90215	3.37647	31.657	1.83952e-08	2.22084e-06	Gm7104
ENSMUSG00000082920	2.78326	0.481969	31.4936	2.00095e-08	2.36955e-06	Gm13864
ENSMUSG00000029757	-2.47649	2.51538	31.4917	2.00298e-08	2.36955e-06	Dync1i1
ENSMUSG00000030921	-1.44948	4.48247	31.4883	2.00643e-08	2.36955e-06	Trim30a
ENSMUSG00000016946	1.29266	5.94519	31.4661	2.02952e-08	2.36955e-06	Kctd5
ENSMUSG00000114733	2.55244	2.48526	31.4648	2.03092e-08	2.36955e-06	Gm4815
ENSMUSG00000027445	5.16046	-0.809169	31.4518	2.04448e-08	2.36955e-06	Cst9
ENSMUSG00000026888	3.06415	5.15235	31.4238	2.07425e-08	2.38814e-06	Grb14
ENSMUSG00000105558	3.33848	-0.23505	31.1421	2.39812e-08	2.74285e-06	Gm5855
ENSMUSG00000096283	-1.41912	5.02089	31.0466	2.51908e-08	2.86236e-06	Gm6176
ENSMUSG00000105359	2.91605	1.65488	30.8989	2.71823e-08	3.0686e-06	Rpl21-ps10
ENSMUSG00000116564	1.26449	6.1796	30.5947	3.17967e-08	3.5491e-06
ENSMUSG00000035896	3.92242	-0.561951	30.5916	3.1847e-08	3.5491e-06	Rnase1
ENSMUSG00000020467	4.30859	1.74678	30.403	3.50991e-08	3.88661e-06	Efemp1
ENSMUSG00000103202	1.35748	6.04673	30.3761	3.55886e-08	3.91587e-06	Gm37326
ENSMUSG00000114147	-3.82257	0.736375	30.1381	4.02342e-08	4.39919e-06	AC134468.1
ENSMUSG00000035638	-1.80847	3.46672	30.1118	4.07847e-08	4.41826e-06	Muc20
ENSMUSG00000046262	1.10317	10.2614	30.1055	4.09169e-08	4.41826e-06	C87977
ENSMUSG00000107092	2.23742	2.41987	30.0802	4.14551e-08	4.44875e-06	Gm7993
ENSMUSG00000064090	1.81377	3.30381	30.0452	4.22084e-08	4.50179e-06	Vrk2
ENSMUSG00000110569	2.32908	2.64	30.0172	4.2823e-08	4.5395e-06	Gm18860
ENSMUSG00000083833	2.00465	2.96958	29.8748	4.60864e-08	4.82658e-06	Gm13841
ENSMUSG00000060407	3.89606	1.01099	29.8265	4.72483e-08	4.91863e-06	Cyp2a12
ENSMUSG00000033022	-1.27376	8.85914	29.6379	5.20762e-08	5.38896e-06	Cdo1
ENSMUSG00000046435	2.97601	-0.407425	29.4564	5.719e-08	5.86032e-06	Gm13078
ENSMUSG00000016528	2.59507	2.60567	29.45	5.73786e-08	5.86032e-06	Mapkapk2
ENSMUSG00000112057	-2.5798	1.18548	29.4411	5.76425e-08	5.86032e-06	Gm21321
ENSMUSG00000039671	1.72266	5.28521	29.3928	5.90965e-08	5.97322e-06	Zmynd8
ENSMUSG00000031349	1.17331	5.86478	29.0363	7.1034e-08	7.1383e-06	Nsdhl
ENSMUSG00000041722	-1.5794	4.6798	28.9559	7.40438e-08	7.39799e-06	Khdc1c
ENSMUSG00000082399	2.45612	1.62397	28.8931	7.6486e-08	7.59834e-06	Gm14036
ENSMUSG00000059149	-2.22526	2.06931	28.6221	8.79736e-08	8.65423e-06	Mfsd4a
ENSMUSG00000059991	-1.8573	3.35504	28.5688	9.04256e-08	8.83173e-06	Nptx2
ENSMUSG00000087166	4.76382	-0.855856	28.4322	9.70393e-08	9.42474e-06	L1td1
ENSMUSG00000052562	-2.39657	1.39295	28.415	9.79051e-08	9.456e-06	Slc22a30
ENSMUSG00000061024	2.48971	3.07106	28.3706	1.00173e-07	9.62163e-06	Rrs1
ENSMUSG00000094497	1.98996	2.97276	28.3438	1.01569e-07	9.7021e-06	Gm8210
ENSMUSG00000007653	3.3782	-0.576612	28.281	1.04918e-07	9.96724e-06	Gabrb2
ENSMUSG00000024084	2.60471	1.71739	27.9464	1.24726e-07	1.17845e-05	Qpct
ENSMUSG00000113825	5.06903	-0.947263	27.9178	1.26577e-07	1.18948e-05	1700024I08Rik
ENSMUSG00000035929	7.49069	-1.1423	27.843	1.31573e-07	1.22978e-05	H2-Q4
ENSMUSG00000020674	2.91114	2.8252	27.8102	1.3382e-07	1.2441e-05	Pxdn
ENSMUSG00000059481	2.58279	0.207082	27.7151	1.40563e-07	1.29984e-05	Plg
ENSMUSG00000022938	2.30849	1.65711	27.6904	1.4237e-07	1.30958e-05	Fam3b
ENSMUSG00000074479	2.60886	2.2834	27.599	1.49254e-07	1.36567e-05	Gm10704
ENSMUSG00000082431	1.85817	3.70698	27.5018	1.56945e-07	1.42641e-05	Tdpx-ps1
ENSMUSG00000075072	5.57587	-0.923667	27.4946	1.57533e-07	1.42641e-05	Olfr48
ENSMUSG00000020309	1.56003	4.13218	27.2955	1.74615e-07	1.57289e-05	Chac2
ENSMUSG00000030905	1.72706	4.15192	27.084	1.94808e-07	1.74574e-05	Crym
ENSMUSG00000072720	4.19764	-1.18623	26.9831	2.05244e-07	1.82983e-05	Myo18b
ENSMUSG00000023943	-2.3281	2.09256	26.9402	2.09852e-07	1.86137e-05	Sult1c1
ENSMUSG00000094284	-1.50708	5.40426	26.845	2.20446e-07	1.94541e-05	Vmn1r112
ENSMUSG00000048067	2.03634	2.78659	26.7395	2.32819e-07	2.04422e-05	Olfr1349
ENSMUSG00000095619	-1.48197	5.51275	26.6952	2.38216e-07	2.0811e-05	Vmn1r157
ENSMUSG00000030717	3.7155	2.93968	26.6087	2.49126e-07	2.16553e-05	Nupr1
ENSMUSG00000027225	4.49165	0.400522	26.5543	2.56228e-07	2.21618e-05	Duoxa2
ENSMUSG00000103261	2.86413	0.209349	26.5444	2.57553e-07	2.21662e-05	Gm36981
ENSMUSG00000041731	2.94711	0.399243	26.4449	2.71159e-07	2.32222e-05	Pgm5
ENSMUSG00000083394	2.43555	1.08435	26.4142	2.75513e-07	2.34793e-05	Gm11703
ENSMUSG00000078480	1.60115	4.30914	26.1167	3.21396e-07	2.71908e-05	Mrpl48-ps
ENSMUSG00000021534	2.27887	1.94017	26.1119	3.22192e-07	2.71908e-05	1700001L19Rik
ENSMUSG00000027748	-1.3197	5.01525	25.9912	3.42985e-07	2.88058e-05	Trpc4
ENSMUSG00000037813	2.8209	1.06147	25.7741	3.838e-07	3.20786e-05	D630003M21Rik
ENSMUSG00000021792	1.28054	4.50626	25.675	4.04035e-07	3.36084e-05	Fam213a
ENSMUSG00000039903	2.17974	2.31314	25.5758	4.25331e-07	3.52113e-05	Eva1c
ENSMUSG00000066031	1.03112	10.4793	25.4662	4.50203e-07	3.70938e-05	Gm13023
ENSMUSG00000090081	3.23499	0.0179362	25.3313	4.82805e-07	3.95923e-05	Gm16587
ENSMUSG00000024155	2.97622	0.631579	25.2352	5.07487e-07	4.1421e-05	Meiob
ENSMUSG00000074322	-1.73326	4.96274	25.197	5.17619e-07	4.20505e-05	Vmn1r132
ENSMUSG00000113110	-3.31333	-0.971931	25.1755	5.23442e-07	4.2234e-05	Gm48528
ENSMUSG00000031980	1.92456	2.48842	25.1707	5.24736e-07	4.2234e-05	Agt
ENSMUSG00000066571	-1.29304	4.87716	25.1512	5.30061e-07	4.2466e-05	4931406P16Rik
ENSMUSG00000113524	-1.48721	4.21043	25.0785	5.5044e-07	4.38963e-05	Gm47847
ENSMUSG00000058248	-1.26235	6.33558	25.0367	5.62482e-07	4.46518e-05	Kcnh1
ENSMUSG00000099980	2.52676	0.568069	24.9321	5.93868e-07	4.69291e-05	Gm5619
ENSMUSG00000030409	-2.26129	1.4988	24.8933	6.05941e-07	4.76664e-05	Dmpk
ENSMUSG00000025813	-1.22861	5.10664	24.8125	6.31856e-07	4.94812e-05	Homer2
ENSMUSG00000023994	-1.5254	4.75542	24.661	6.83551e-07	5.32327e-05	Nfya
ENSMUSG00000042129	2.53414	1.97959	24.6544	6.85886e-07	5.32327e-05	Rassf4
ENSMUSG00000029451	-1.00785	9.50465	24.5936	7.07851e-07	5.46933e-05	Gm13103
ENSMUSG00000073403	5.73017	-0.911468	24.5679	7.17375e-07	5.5184e-05	Gm10499
ENSMUSG00000026514	4.74064	-1.76055	24.5467	7.25313e-07	5.55488e-05	Cnih3
ENSMUSG00000115164	1.37363	4.75833	24.5081	7.39972e-07	5.61923e-05	AC133076.2
ENSMUSG00000094828	3.3694	-1.10175	24.5076	7.40181e-07	5.61923e-05	Trav3-3
ENSMUSG00000111194	1.6646	4.58481	24.4964	7.44504e-07	5.62748e-05	Gm47180
ENSMUSG00000079033	1.64199	6.43809	24.2839	8.31321e-07	6.2565e-05	Mef2b
ENSMUSG00000026596	-1.18811	6.42463	24.2222	8.5839e-07	6.43237e-05	Abl2
ENSMUSG00000026691	1.64671	3.49269	24.1866	8.74393e-07	6.52418e-05	Fmo3
ENSMUSG00000071711	-2.87987	0.0210038	24.0525	9.37433e-07	6.96464e-05	Mpst
ENSMUSG00000053801	1.32915	4.96685	24.0001	9.63305e-07	7.10603e-05	Grwd1
ENSMUSG00000038209	3.89286	-0.375278	23.9917	9.67516e-07	7.10603e-05	Itln1
ENSMUSG00000057719	-1.10117	5.59201	23.9893	9.68726e-07	7.10603e-05	Sh3rf2
ENSMUSG00000053024	-1.91809	2.46197	23.9573	9.84969e-07	7.19482e-05	Cntn2
ENSMUSG00000072421	3.12696	1.01933	23.8862	1.02201e-06	7.42299e-05	Gm10357
ENSMUSG00000095524	2.81281	0.421935	23.8811	1.02474e-06	7.42299e-05	Gm15682
ENSMUSG00000033207	2.2614	1.31225	23.7952	1.07151e-06	7.72952e-05	Mamdc2
ENSMUSG00000031540	-1.64154	3.39198	23.7832	1.07821e-06	7.74572e-05	Kat6a
ENSMUSG00000021258	-1.67457	2.97074	23.6572	1.15114e-06	8.23566e-05	Ccnk
ENSMUSG00000085472	1.47227	4.28219	23.6469	1.15734e-06	8.24604e-05	Gm15691
ENSMUSG00000108166	-2.29504	1.62082	23.6316	1.16655e-06	8.27776e-05	Gm44017
ENSMUSG00000112003	3.50147	-1.39343	23.6179	1.17489e-06	8.30304e-05	Gm4864
ENSMUSG00000067764	1.36586	4.69013	23.5981	1.18706e-06	8.35506e-05	Xlr5c
ENSMUSG00000098002	3.22711	-0.961686	23.5422	1.22204e-06	8.53278e-05	Gm9658
ENSMUSG00000051638	-3.12475	-0.833212	23.5421	1.22212e-06	8.53278e-05	Gm9857
ENSMUSG00000037784	2.44087	0.637031	23.5087	1.24347e-06	8.64709e-05	Dzip1l
ENSMUSG00000030500	4.17407	0.526499	23.4637	1.27292e-06	8.81659e-05	Slc17a6
ENSMUSG00000039236	2.76016	2.29524	23.3927	1.32079e-06	9.11189e-05	Isg20
ENSMUSG00000053754	-1.53901	4.11014	23.369	1.33716e-06	9.18837e-05	Chd8
ENSMUSG00000094627	2.87652	2.97858	23.2738	1.40502e-06	9.61665e-05	Gm10182
ENSMUSG00000041852	-1.5393	4.28751	23.2632	1.41281e-06	9.63202e-05	Tcf20
ENSMUSG00000029304	3.98499	-0.527691	23.2423	1.42823e-06	9.69911e-05	Spp1
ENSMUSG00000026604	2.59279	1.90794	23.2318	1.43603e-06	9.71415e-05	Ptpn14
ENSMUSG00000051747	-1.51699	4.20965	23.1021	1.53626e-06	0.000103519	Ttn
ENSMUSG00000040918	3.11502	2.44994	23.0818	1.55257e-06	0.000104214	Slc19a2
ENSMUSG00000024907	5.11766	-1.42149	23.0192	1.6039e-06	0.000106922	Gal
ENSMUSG00000039307	1.00756	8.85729	23.0176	1.60522e-06	0.000106922	Hexdc
ENSMUSG00000058301	-1.21408	5.53871	22.8822	1.72236e-06	0.000114287	Upf1
ENSMUSG00000005836	2.70902	2.23285	22.8662	1.73683e-06	0.000114809	Gata6
ENSMUSG00000021279	-2.04764	3.35588	22.7874	1.80946e-06	0.000119157	Cdc42bpb
ENSMUSG00000027799	1.20809	4.82387	22.7034	1.89036e-06	0.000124014	Nbea
ENSMUSG00000093966	3.60937	-1.02868	22.6519	1.9417e-06	0.000126904	Trav4-3
ENSMUSG00000069808	-1.14604	5.47515	22.5808	2.01485e-06	0.000131191	Fam57a
ENSMUSG00000074895	-1.23464	5.64216	22.5165	2.08348e-06	0.000135154	Eif4e1b
ENSMUSG00000086593	3.45197	0.755332	22.3979	2.21611e-06	0.000143223	Gm16548
ENSMUSG00000073421	3.05752	0.380385	22.3788	2.23828e-06	0.000144121	H2-Ab1
ENSMUSG00000055945	-1.33196	4.14905	22.3443	2.27889e-06	0.000146194	Prr18
ENSMUSG00000022941	2.11544	2.02778	22.2784	2.35849e-06	0.000150744	Ripply3
ENSMUSG00000040181	4.02228	-1.17837	22.1973	2.46025e-06	0.000156672	Fmo1
ENSMUSG00000024713	1.62071	2.9899	22.1241	2.55581e-06	0.000162163	Pcsk5
ENSMUSG00000083879	3.74944	0.07878	22.084	2.60977e-06	0.000164598	Gm14038
ENSMUSG00000072692	-1.38228	6.56656	22.0815	2.61312e-06	0.000164598	Rpl37rt
ENSMUSG00000079357	1.96118	3.34661	22.0317	2.68182e-06	0.000168316	Gm11100
ENSMUSG00000034731	-1.53813	4.30299	21.9702	2.76915e-06	0.000173172	Dgkh
ENSMUSG00000078768	2.04613	2.01706	21.8484	2.95064e-06	0.00018386	Zfp566
ENSMUSG00000059058	3.33572	-0.848899	21.7703	3.07321e-06	0.000190605	Tma7-ps
ENSMUSG00000118444	-3.06229	-0.408604	21.7656	3.08082e-06	0.000190605
ENSMUSG00000035121	-1.29178	4.22696	21.6632	3.24965e-06	0.000200338	Neil2
ENSMUSG00000024897	-1.3021	4.20496	21.6473	3.27671e-06	0.000201292	Apba1
ENSMUSG00000074277	-2.71577	-0.335761	21.5825	3.38922e-06	0.00020747	Phldb3
ENSMUSG00000081240	-2.6296	0.059877	21.5639	3.42235e-06	0.000208763	Gm16511
ENSMUSG00000093955	5.56726	-0.790848	21.5277	3.48756e-06	0.000211997	Ighv1-34
ENSMUSG00000083458	2.37869	-0.226576	21.4902	3.55633e-06	0.000215424	Gm5510
ENSMUSG00000109699	-1.78974	2.70509	21.424	3.68135e-06	0.000222223	Gm45277
ENSMUSG00000017802	-1.58035	3.59293	21.3815	3.7639e-06	0.00022642	Retreg3
ENSMUSG00000099890	-2.36426	0.574354	21.3737	3.77925e-06	0.00022656	Gm28262
ENSMUSG00000113793	3.24321	1.28418	21.3646	3.79722e-06	0.000226703	Gm48553
ENSMUSG00000046637	-1.27456	4.51854	21.3593	3.80773e-06	0.000226703	Ttc34
ENSMUSG00000021701	1.80601	2.55615	21.3455	3.83511e-06	0.000227555	Plk2
ENSMUSG00000057417	-1.66999	2.92128	21.3211	3.88423e-06	0.000229685	Dcpp3
ENSMUSG00000053367	-1.14158	5.38154	21.2261	4.08162e-06	0.000240539	Epp13
ENSMUSG00000113853	2.45512	0.467347	21.187	4.16576e-06	0.000244668	Gm47583
ENSMUSG00000039252	1.63987	2.94047	21.1526	4.24127e-06	0.000248264	Lgi2
ENSMUSG00000048402	-2.10686	1.84954	21.1029	4.35275e-06	0.000253935	Gli2
ENSMUSG00000017167	-1.92679	2.55032	20.9887	4.6199e-06	0.00026705	Cntnap1
ENSMUSG00000060657	-1.31849	4.73732	20.9872	4.62364e-06	0.00026705	Marf1
ENSMUSG00000039013	1.79175	3.43245	20.9511	4.71158e-06	0.000271228	Siglec5
ENSMUSG00000057503	3.52814	-1.47101	20.9334	4.75534e-06	0.000272844	Olfr1459
ENSMUSG00000114020	3.52149	-0.905776	20.8205	5.04408e-06	0.000288458	Gm48564
ENSMUSG00000107192	-1.39021	3.77376	20.7762	5.16217e-06	0.000294244	Gm19583
ENSMUSG00000022816	-1.49902	3.39241	20.7541	5.22189e-06	0.000296675	Fstl1
ENSMUSG00000096278	3.5986	1.09921	20.7425	5.25362e-06	0.000297506	Dcpp2
ENSMUSG00000045795	-1.21187	4.51221	20.7194	5.31735e-06	0.000300137	Whamm
ENSMUSG00000073530	-2.28367	0.377425	20.6912	5.39633e-06	0.000303609	Pappa2
ENSMUSG00000020311	1.6954	2.67581	20.6583	5.48989e-06	0.000307877	Erlec1
ENSMUSG00000003031	-2.06966	1.20658	20.5884	5.69398e-06	0.000318295	Cdkn1b
ENSMUSG00000037622	-1.3632	4.15244	20.5251	5.88533e-06	0.000327938	Wdtc1
ENSMUSG00000058328	1.49379	3.79421	20.5	5.96301e-06	0.000331204	Xlr5a
ENSMUSG00000081766	1.66354	2.63914	20.3676	6.39042e-06	0.000353813	2210409E12Rik
ENSMUSG00000048154	-1.2134	5.46619	20.3209	6.54825e-06	0.000361401	Kmt2d
ENSMUSG00000102169	2.00141	1.84589	20.3005	6.61821e-06	0.000364107	Gm9113
ENSMUSG00000086521	-3.14775	-0.571193	20.2894	6.65685e-06	0.000365077	Olfr1343-ps1
ENSMUSG00000078507	2.90287	-1.0094	20.199	6.97878e-06	0.000381528	Aadacl3
ENSMUSG00000067750	-1.42412	5.37698	20.1551	7.14096e-06	0.000389171	Khdc1a
ENSMUSG00000031592	-1.38187	4.95656	20.1033	7.33708e-06	0.00039861	Pcm1
ENSMUSG00000091993	2.22256	1.20279	20.0694	7.46838e-06	0.000404479	B930036N10Rik
ENSMUSG00000113187	-2.01162	1.12536	20.0569	7.51699e-06	0.000405847	Gm5955
ENSMUSG00000030214	2.45887	3.80124	20.0381	7.59144e-06	0.000408598	Plbd1
ENSMUSG00000050541	2.23398	0.478579	20.0104	7.70206e-06	0.000411822	Adra1b
ENSMUSG00000031604	1.37122	6.26289	20.0054	7.72241e-06	0.000411822	Msmo1
ENSMUSG00000083472	2.29463	1.05109	19.9622	7.89889e-06	0.000419946	Gm13491
ENSMUSG00000057182	2.08836	0.874994	19.9007	8.15721e-06	0.000432357	Scn3a
ENSMUSG00000029371	3.69821	-0.806091	19.8771	8.25823e-06	0.000436381	Cxcl5
ENSMUSG00000048647	1.04213	6.11242	19.8431	8.40637e-06	0.000442863	Exd1
ENSMUSG00000082319	1.70182	3.3215	19.7353	8.89455e-06	0.000467165	Gm8822
ENSMUSG00000030530	-1.47216	4.07382	19.6759	9.17507e-06	0.000478413	Furin
ENSMUSG00000043192	2.43015	1.05921	19.6728	9.19001e-06	0.000478413	Gm1840
ENSMUSG00000075391	2.00848	2.19871	19.6725	9.19124e-06	0.000478413	Gm13443
ENSMUSG00000035930	-2.06649	1.08845	19.6631	9.23671e-06	0.000479344	Chst4
ENSMUSG00000025808	2.84859	-0.840835	19.6301	9.39781e-06	0.000486253	Ccdc7a
ENSMUSG00000100690	5.24674	1.70902	19.516	9.97585e-06	0.00051463	Gm4322
ENSMUSG00000053153	-1.66407	2.92717	19.455	1.02996e-05	0.000528444	Spag16
ENSMUSG00000041710	-2.49449	1.40427	19.4541	1.03044e-05	0.000528444	Trpc5
ENSMUSG00000075069	3.11738	-1.26644	19.3962	1.0622e-05	0.000543127	Olfr1264
ENSMUSG00000054986	-1.6121	2.84368	19.3706	1.07652e-05	0.000548837	Sec14l3
ENSMUSG00000042369	2.99248	1.76588	19.3525	1.08678e-05	0.000552447	Rbm45
ENSMUSG00000081640	2.82019	-0.401481	19.3398	1.09404e-05	0.000553226	Rplp0-ps1
ENSMUSG00000019947	-1.07203	6.47094	19.3387	1.09468e-05	0.000553226	Arid5b
ENSMUSG00000056300	1.84478	2.45541	19.2913	1.12217e-05	0.000564459	Zfp981
ENSMUSG00000039720	1.43503	3.39507	19.2872	1.12459e-05	0.000564459	Got1l1
ENSMUSG00000027428	1.42836	4.11125	19.2786	1.12966e-05	0.000564459	Rbbp9
ENSMUSG00000056091	1.18381	6.5318	19.2782	1.12989e-05	0.000564459	St3gal5
ENSMUSG00000074359	4.69446	-0.797946	19.2574	1.14225e-05	0.000568996	Psg23
ENSMUSG00000026426	-1.27998	4.60636	19.0949	1.24379e-05	0.000616046	Arl8a
ENSMUSG00000074516	1.95099	1.22436	19.0278	1.28828e-05	0.000636269	Gm10709
ENSMUSG00000083777	-2.13642	2.34058	19.0125	1.29868e-05	0.000639588	Gm13361
ENSMUSG00000117221	-1.13654	6.23972	18.9229	1.36107e-05	0.000666542
ENSMUSG00000096887	-2.86003	-0.705701	18.8492	1.41473e-05	0.000690873	Gm20594
ENSMUSG00000031478	1.26429	3.78335	18.7716	1.47342e-05	0.00071752	Nek3
ENSMUSG00000030228	2.08395	1.47612	18.6498	1.5706e-05	0.000762705	Pik3c2g
ENSMUSG00000097328	-2.54702	-0.81675	18.6401	1.57865e-05	0.000764479	Tnfsf12
ENSMUSG00000041119	1.40532	3.36744	18.5807	1.62863e-05	0.000786491	Pde9a
ENSMUSG00000039678	-1.97811	1.31066	18.5218	1.67969e-05	0.000808904	Tbc1d13
ENSMUSG00000027160	-1.23471	5.20682	18.5114	1.68888e-05	0.000811084	Ccdc34
ENSMUSG00000083149	3.38277	-0.549572	18.497	1.70169e-05	0.000814984	Gm11380
ENSMUSG00000114777	2.25176	1.72503	18.4322	1.76054e-05	0.000838547	AC164297.2
ENSMUSG00000118216	-1.0349	5.07121	18.3977	1.79278e-05	0.000851573
ENSMUSG00000083674	2.51854	-0.30783	18.3353	1.85239e-05	0.000877489	Zfp133-ps
ENSMUSG00000085272	-1.39736	4.35099	18.3161	1.87123e-05	0.000884004	Sbk3
ENSMUSG00000070031	-1.07338	4.97501	18.2079	1.98051e-05	0.000933096	Sp140
ENSMUSG00000056880	2.56802	-1.11767	18.1916	1.99754e-05	0.000936044	Gadl1
ENSMUSG00000101502	2.16818	0.159584	18.1778	2.01207e-05	0.000940316	Rpl7a-ps10
ENSMUSG00000042010	-1.43782	3.37236	17.8859	2.3455e-05	0.00109321	Acacb
ENSMUSG00000026527	1.94234	1.02609	17.8594	2.37841e-05	0.00110558	Rgs7
ENSMUSG00000043003	-2.64111	-0.551661	17.8176	2.43119e-05	0.0011271	Rasef
ENSMUSG00000052477	-1.00532	5.70784	17.8013	2.45221e-05	0.00113382	C130026I21Rik
ENSMUSG00000072479	1.3365	4.05452	17.7845	2.47386e-05	0.00114079	Xlr5b
ENSMUSG00000081553	2.41539	-0.997087	17.6245	2.69097e-05	0.00123763	Ccdc50-ps
ENSMUSG00000108111	-2.65089	-1.05123	17.6173	2.70127e-05	0.001238	Gm45901
ENSMUSG00000034336	-1.03491	4.85306	17.6139	2.70602e-05	0.001238	Ina
ENSMUSG00000095872	-2.09615	0.799563	17.5786	2.7568e-05	0.00125792	Gm15128
ENSMUSG00000020821	-2.19442	0.235427	17.4821	2.90029e-05	0.00131663	Kif1c
ENSMUSG00000116752	-1.25456	4.47519	17.4819	2.90059e-05	0.00131663
ENSMUSG00000058581	1.98435	0.979585	17.3934	3.0388e-05	0.00137577	Gm5801
ENSMUSG00000078532	-2.5932	-0.735961	17.3315	3.13934e-05	0.00141759	Nkain1
ENSMUSG00000026455	1.08631	5.70058	17.2745	3.23491e-05	0.00145697	Klhl12
ENSMUSG00000113131	1.70485	1.98093	17.2643	3.25237e-05	0.00146105	Gm48290
ENSMUSG00000072934	-2.22242	1.56843	17.2337	3.30525e-05	0.00148098	Trpc5os
ENSMUSG00000023827	2.42212	0.375523	17.2199	3.32922e-05	0.00148788	Agpat4
ENSMUSG00000034532	-1.17155	4.07641	17.1759	3.40732e-05	0.00151499	Fbxo16
ENSMUSG00000109166	-1.33899	3.44263	17.1607	3.43466e-05	0.00152275	Gm5890
ENSMUSG00000007670	-1.08227	4.56242	17.1565	3.44227e-05	0.00152275	Khsrp
ENSMUSG00000073926	3.00414	-1.08569	17.0934	3.55861e-05	0.00157022	Olfr653
ENSMUSG00000022665	3.03635	-0.359995	17.0866	3.57143e-05	0.00157188	Ccdc80
ENSMUSG00000071470	1.44981	3.36682	17.0558	3.62978e-05	0.00158952	Ccnb1ip1
ENSMUSG00000021983	-1.20662	5.06505	17.0096	3.71906e-05	0.00162452	Atp8a2
ENSMUSG00000107535	1.48101	5.00907	16.9739	3.78967e-05	0.00165121	Gm44183
ENSMUSG00000024026	1.28219	5.21902	16.9678	3.80189e-05	0.0016524	Glo1
ENSMUSG00000008575	1.40697	3.1315	16.9082	3.92323e-05	0.00170088	Nfib
ENSMUSG00000073405	-1.304	3.58111	16.8849	3.97161e-05	0.00171757	H2-T-ps
ENSMUSG00000067869	1.10311	4.30716	16.8757	3.99094e-05	0.00172165	Tcea1-ps1
ENSMUSG00000079114	-2.6744	-0.301707	16.8614	4.02112e-05	0.0017261	Gm7849
ENSMUSG00000079003	-1.65887	2.40159	16.8071	4.13777e-05	0.00176745	Samd1
ENSMUSG00000044006	-2.36028	-0.533314	16.7839	4.18861e-05	0.00178478	Cilp2
ENSMUSG00000105427	-1.6522	2.43302	16.7519	4.25993e-05	0.00181073	Gm31678
ENSMUSG00000058761	-1.43623	3.2701	16.7369	4.29384e-05	0.00181735	Rnf169
ENSMUSG00000115548	-1.84334	1.13392	16.7357	4.2964e-05	0.00181735	AC138716.2
ENSMUSG00000103260	2.47262	0.244914	16.7305	4.30835e-05	0.00181798	Gm8146
ENSMUSG00000056724	-2.26009	-0.376042	16.6714	4.44468e-05	0.00187096	Nbeal2
ENSMUSG00000010175	2.3972	0.647738	16.6481	4.49958e-05	0.0018895	Prox1
ENSMUSG00000090021	-2.52636	-0.313801	16.5662	4.69819e-05	0.00196815	Gm6493
ENSMUSG00000020542	1.97815	1.75007	16.5144	4.82825e-05	0.00201293	Myocd
ENSMUSG00000030084	-1.10518	4.39256	16.4648	4.95611e-05	0.00205637	Plxna1
ENSMUSG00000045709	-1.37493	3.04643	16.4292	5.05021e-05	0.00209043	Smkr-ps
ENSMUSG00000020225	1.30948	4.81351	16.3205	5.34831e-05	0.00220333	Tmbim4
ENSMUSG00000104418	1.89247	0.534875	16.2724	5.48562e-05	0.00225455	Gm37070
ENSMUSG00000064360	-1.83323	2.32263	16.2527	5.54295e-05	0.00227274	mt-Nd3
ENSMUSG00000083679	1.43818	3.30124	16.2174	5.64719e-05	0.00230305	Gm12892
ENSMUSG00000062661	2.12264	0.0589857	16.2143	5.65663e-05	0.00230305	Ncs1
ENSMUSG00000082145	2.46371	-0.70575	16.1854	5.74356e-05	0.00233299	Gm12312
ENSMUSG00000040606	-1.29256	3.5842	16.1526	5.84371e-05	0.00236813	Kazn
ENSMUSG00000104498	1.22619	6.04266	16.1088	5.9806e-05	0.00241797	Gm37110
ENSMUSG00000038600	-1.84858	1.38697	16.1035	5.99731e-05	0.0024191	Atp6v0a4
ENSMUSG00000033191	-1.8799	1.4576	16.0583	6.14222e-05	0.00247182	Tie1
ENSMUSG00000074604	3.43727	-1.39762	16.0165	6.27913e-05	0.00251527	Mgst2
ENSMUSG00000105316	-1.92543	1.85935	15.9977	6.34192e-05	0.00253458	Gm42953
ENSMUSG00000085806	2.5983	-0.691547	15.99	6.36772e-05	0.00253906	Gm12023
ENSMUSG00000031089	2.82545	-0.634342	15.9544	6.48878e-05	0.00257551	Slc6a14
ENSMUSG00000025815	-1.32953	3.80046	15.906	6.65662e-05	0.00262933	Dhtkd1
ENSMUSG00000082079	-1.78114	1.36262	15.898	6.68485e-05	0.00262933	Dnmt3c
ENSMUSG00000113265	-1.20764	4.0779	15.8882	6.71967e-05	0.00263705	Gm30198
ENSMUSG00000056596	-1.75603	2.1616	15.8371	6.90354e-05	0.00269565	Trnp1
ENSMUSG00000064141	1.17699	3.78506	15.8361	6.90723e-05	0.00269565	Zfp69
ENSMUSG00000018595	-1.98027	0.696748	15.8338	6.91549e-05	0.00269565	Glra4
ENSMUSG00000027076	1.78566	3.30806	15.7915	7.07199e-05	0.00275048	Timm10
ENSMUSG00000051627	-2.45715	0.380003	15.7479	7.23684e-05	0.00280831	Hist1h1e
ENSMUSG00000070713	2.27805	4.39848	15.7312	7.30111e-05	0.00282694	Gm10282
ENSMUSG00000098079	2.11539	-0.311837	15.6122	7.77509e-05	0.00299048	Gm6773
ENSMUSG00000095859	-2.18252	0.269207	15.598	7.83385e-05	0.00300644	Ighv1-43
ENSMUSG00000028364	1.99643	1.80263	15.5926	7.85602e-05	0.0030083	Tnc
ENSMUSG00000005628	-1.67217	1.93589	15.5758	7.9264e-05	0.00302194	Tmod4
ENSMUSG00000067547	1.07746	4.64517	15.5357	8.09621e-05	0.00306651	Gm7666
ENSMUSG00000087110	2.00331	0.0861106	15.5145	8.18745e-05	0.00309432	Gm11264
ENSMUSG00000042292	-1.402	3.18538	15.4963	8.26665e-05	0.00311748	Mkl1
ENSMUSG00000057135	1.91646	0.467952	15.4658	8.40102e-05	0.00316129	Scimp
ENSMUSG00000030222	1.38348	2.89874	15.4537	8.45496e-05	0.00316788	Rerg
ENSMUSG00000057370	1.97879	-0.217565	15.4142	8.63369e-05	0.00322789	Gm8724
ENSMUSG00000026709	1.39128	3.62353	15.4058	8.67215e-05	0.00323531	Dars2
ENSMUSG00000096878	3.0602	-0.922576	15.3252	9.05027e-05	0.00336914	Gm21083
ENSMUSG00000064193	1.59769	6.53622	15.2828	9.25542e-05	0.00343082	Gm4735
ENSMUSG00000101939	-1.67009	2.67514	15.2713	9.31183e-05	0.00344438	Gm28438
ENSMUSG00000024124	2.89589	-1.18893	15.2607	9.3646e-05	0.00345471	Prss30
ENSMUSG00000108976	-1.26999	4.04679	15.2057	9.64129e-05	0.00354363	Gm29797
ENSMUSG00000059040	1.62233	6.40213	15.1724	9.81258e-05	0.00359898	Eno1b
ENSMUSG00000093847	1.61466	2.19353	15.1644	9.85435e-05	0.00360644	Gm5039
ENSMUSG00000090386	3.10275	-0.572592	15.1606	9.87441e-05	0.00360644	Mir99ahg
ENSMUSG00000039488	-2.00243	0.619146	15.1539	9.90939e-05	0.00361163	Cntn5
ENSMUSG00000041261	-1.10279	4.50672	15.137	9.99831e-05	0.00363641	Car8
ENSMUSG00000042389	1.42761	3.31447	15.1052	0.00010168	0.00369043	Tsen2
ENSMUSG00000116636	-1.70261	1.57564	15.0962	0.000102167	0.00370037
ENSMUSG00000047676	1.61121	3.1532	15.0702	0.000103587	0.00373621	Rpsa-ps10
ENSMUSG00000027377	-2.67818	-1.12715	15.0405	0.000105231	0.00377982	Mall
ENSMUSG00000066224	-1.57708	2.0909	15.0217	0.00010628	0.00380965	Arid3c
ENSMUSG00000054191	3.75141	0.265983	14.9956	0.000107761	0.00385479	Klf1
ENSMUSG00000067321	1.97092	1.22365	14.9631	0.000109636	0.00390577	Gm7931
ENSMUSG00000037855	2.4662	-0.955272	14.943	0.000110806	0.00393939	Zfp365
ENSMUSG00000114233	-2.52368	-0.98375	14.929	0.000111634	0.00395788	Gm48629
ENSMUSG00000084407	1.81013	1.79989	14.9265	0.000111782	0.00395788	Gm14018
ENSMUSG00000087150	3.61634	-1.32523	14.9145	0.000112492	0.00397495	BC064078
ENSMUSG00000101948	-1.29905	3.2123	14.9009	0.000113312	0.00399579	Gm4557
ENSMUSG00000027386	3.20244	-1.14933	14.8599	0.000115799	0.0040588	Fbln7
ENSMUSG00000058773	-2.92041	0.161976	14.8076	0.000119055	0.00415054	Hist1h1b
ENSMUSG00000020120	1.35494	4.24354	14.8064	0.000119132	0.00415054	Plek
ENSMUSG00000062252	-2.11291	-0.618614	14.784	0.000120552	0.00418321	Lhfpl5
ENSMUSG00000096537	-2.80944	-1.24187	14.7789	0.000120878	0.0041862	Fam240b
ENSMUSG00000042271	1.28616	3.37741	14.7705	0.00012142	0.0041966	Nxt2
ENSMUSG00000022443	-1.23975	3.69696	14.7239	0.00012446	0.00428463	Myh9
ENSMUSG00000024042	-1.68564	1.19706	14.7024	0.000125886	0.00432517	Sik1
ENSMUSG00000035356	1.07307	5.36998	14.6888	0.000126796	0.00434783	Nfkbiz
ENSMUSG00000025270	3.12296	1.57075	14.6338	0.000130551	0.00445901	Alas2
ENSMUSG00000044737	2.22628	0.479066	14.6272	0.000131008	0.00446584	Klk14
ENSMUSG00000046721	1.47562	2.4757	14.5524	0.000136314	0.00462856	Rpl14-ps1
ENSMUSG00000025905	-1.97643	-0.123614	14.5434	0.000136969	0.00463138	Oprk1
ENSMUSG00000059912	1.81706	0.19229	14.5404	0.000137182	0.00463138	Rpl21-ps6
ENSMUSG00000072930	-2.09916	0.697745	14.5378	0.000137374	0.00463138	Gm15107
ENSMUSG00000070583	2.52078	-1.17725	14.5301	0.000137938	0.00463138	Fv1
ENSMUSG00000028845	-1.34501	3.15369	14.5295	0.000137979	0.00463138	Tekt2
ENSMUSG00000099759	-1.44678	2.97751	14.5293	0.000137996	0.00463138	1700030C10Rik
ENSMUSG00000026960	1.07154	4.69377	14.5107	0.000139363	0.00466827	Arl6ip6
ENSMUSG00000008999	1.76257	1.31108	14.4992	0.000140219	0.00468789	Bmp7
ENSMUSG00000015401	1.37007	3.20993	14.4405	0.000144658	0.00481778	Tmem27
ENSMUSG00000053889	2.14388	-0.158607	14.4295	0.000145505	0.00483483	Kirrel3os
ENSMUSG00000028266	1.85613	1.3898	14.4266	0.000145726	0.00483483	Lmo4
ENSMUSG00000072931	-1.87743	0.0417806	14.4145	0.000146668	0.00485682	Gm15080
ENSMUSG00000091157	2.3946	-1.26217	14.4073	0.000147228	0.00485896	Serpina3l-ps
ENSMUSG00000049382	1.84248	3.83513	14.4065	0.000147292	0.00485896	Krt8
ENSMUSG00000024319	-1.02365	4.69889	14.3955	0.000148159	0.0048783	Vps52
ENSMUSG00000068062	-1.31888	3.80118	14.3754	0.000149744	0.00492116	Gm14164
ENSMUSG00000112498	1.32139	2.88616	14.349	0.000151864	0.00497472	Gm47691
ENSMUSG00000032932	1.42604	3.82639	14.3288	0.000153499	0.00501614	Hspa13
ENSMUSG00000103073	2.80733	-1.05692	14.3147	0.000154649	0.00504422	Gm37904
ENSMUSG00000044734	2.84063	3.38509	14.2911	0.000156607	0.00508258	Serpinb1a
ENSMUSG00000097562	2.75958	-1.01781	14.2899	0.000156702	0.00508258	Gm26639
ENSMUSG00000035385	1.88731	1.47427	14.2842	0.000157179	0.00508856	Ccl2
ENSMUSG00000076609	5.20387	-1.31057	14.2159	0.000162986	0.00526675	Igkc
ENSMUSG00000102684	2.33884	-1.06544	14.2013	0.00016426	0.0052811	Gm37374
ENSMUSG00000028656	1.53656	1.94787	14.2003	0.000164341	0.0052811	Cap1
ENSMUSG00000115665	-1.86861	0.0657503	14.1911	0.000165146	0.00529269	AC093022.3
ENSMUSG00000087245	-1.89699	0.137972	14.1875	0.000165469	0.00529269	Gm12126
ENSMUSG00000027556	-2.31594	-1.26908	14.1858	0.000165616	0.00529269	Car1
ENSMUSG00000029550	1.99998	3.00912	14.1389	0.000169796	0.00540642	Sppl3
ENSMUSG00000105461	2.15416	-0.64299	14.1263	0.00017094	0.0054329	Gm4742
ENSMUSG00000028938	-1.87574	0.290732	14.0962	0.000173693	0.0055103	Galntl5
ENSMUSG00000084883	-1.70206	0.648246	14.0589	0.000177173	0.00561049	Ccdc85c
ENSMUSG00000039232	-2.0754	-0.0875562	14.0366	0.000179283	0.00565531	Stx11
ENSMUSG00000027533	-1.01727	6.53983	14.0334	0.000179593	0.00565531	Fabp5
ENSMUSG00000042063	1.81584	3.18228	14.0264	0.000180263	0.00565681	Zfp386
ENSMUSG00000033751	-1.18496	6.80176	14.0214	0.000180746	0.00566174	Gadd45gip1
ENSMUSG00000105325	2.13534	-0.880456	13.9645	0.000186294	0.00582504	Gm30946
ENSMUSG00000114073	-1.56875	3.27428	13.912	0.000191575	0.00596679	Gm30302
ENSMUSG00000074934	3.03216	2.85605	13.9092	0.000191857	0.00596679	Grem1
ENSMUSG00000055413	4.01165	-1.58093	13.8821	0.000194643	0.00604262	H2-Q5
ENSMUSG00000041354	1.25823	4.18732	13.8765	0.000195229	0.00605001	Rgl2
ENSMUSG00000083657	4.71286	2.09276	13.8096	0.000202303	0.00623589	Gm12245
ENSMUSG00000107496	2.64992	-1.06337	13.7962	0.000203747	0.00626929	4933431M02Rik
ENSMUSG00000041841	-1.07635	5.98379	13.7628	0.000207398	0.00635911	Rpl37
ENSMUSG00000017652	1.66568	0.831781	13.7587	0.000207861	0.00636209	Cd40
ENSMUSG00000108944	-1.28405	3.82556	13.7217	0.000211987	0.0064656	Gm4558
ENSMUSG00000024393	-1.51856	2.05797	13.6815	0.000216583	0.00655828	Prrc2a
ENSMUSG00000035539	-1.25986	3.61302	13.6793	0.000216833	0.00655828	Ccdc180
ENSMUSG00000025473	1.3992	2.74463	13.6786	0.000216912	0.00655828	Adam8
ENSMUSG00000022015	-1.04449	4.49254	13.6642	0.000218584	0.00659738	Tnfsf11
ENSMUSG00000005220	-2.11476	0.0712392	13.6588	0.000219208	0.00659978	Corin
ENSMUSG00000032777	-1.10984	4.15517	13.6533	0.000219858	0.00660142	Gtf3c1
ENSMUSG00002076161	-2.69897	-1.08587	13.6443	0.000220913	0.00662169
ENSMUSG00000007216	-1.33509	2.67254	13.6044	0.000225655	0.00675217	Zfp775
ENSMUSG00000035202	-1.18302	6.95785	13.5949	0.000226796	0.00677464	Lars2
ENSMUSG00000003273	1.69731	1.21368	13.5909	0.000227288	0.0067777	Car11
ENSMUSG00000036743	2.60472	-0.0186796	13.581	0.000228482	0.00680165	Psma8
ENSMUSG00000108843	-1.30657	3.75949	13.5653	0.000230406	0.0068472	Gm4501
ENSMUSG00000079395	-1.86979	0.00548121	13.5465	0.000232731	0.00690447	Gm15114
ENSMUSG00000035057	-1.41643	3.11304	13.5344	0.00023423	0.00693711	Mgat4d
ENSMUSG00000023800	-1.02553	5.52777	13.5179	0.000236295	0.00697453	Tiam2
ENSMUSG00000040265	-1.00769	4.49402	13.4941	0.000239311	0.00705117	Dnm3
ENSMUSG00000112935	1.66008	0.845645	13.4882	0.000240066	0.00705117	Gm40983
ENSMUSG00000117485	-1.67303	1.35145	13.487	0.000240228	0.00705117
ENSMUSG00000040723	-1.19705	3.43591	13.4847	0.000240514	0.00705117	Rcsd1
ENSMUSG00000015647	-1.11877	3.90866	13.4713	0.00024224	0.00708088	Lama5
ENSMUSG00000030324	-1.86566	-0.0722515	13.4705	0.000242343	0.00708088	Rho
ENSMUSG00000083307	2.30338	-0.655718	13.4587	0.000243871	0.00710997	AA414768
ENSMUSG00000048897	-1.33298	2.98144	13.4565	0.000244156	0.00710997	Zfp710
ENSMUSG00000001794	-1.06648	3.94505	13.438	0.000246579	0.00716853	Capns1
ENSMUSG00000055026	-2.08063	0.270306	13.4195	0.00024902	0.0072037	Gabrg3
ENSMUSG00000035274	2.92869	-0.613222	13.4194	0.000249032	0.0072037	Tpbg
ENSMUSG00000091743	1.88148	0.31817	13.4117	0.000250063	0.00721584	Gm5705
ENSMUSG00000079113	-2.37282	-0.522762	13.41	0.000250282	0.00721584	Gm7861
ENSMUSG00000026003	1.48458	4.17396	13.392	0.000252694	0.00727332	Acadl
ENSMUSG00000030761	-1.58701	1.31102	13.3645	0.000256431	0.00736868	Myo7a
ENSMUSG00000075514	1.8836	0.543107	13.3484	0.000258636	0.00741979	Gm13375
ENSMUSG00000057715	-1.64864	1.54518	13.2708	0.000269574	0.0076703	A830018L16Rik
ENSMUSG00000072929	-1.83089	0.0920699	13.2598	0.000271165	0.00770294	Gm15109
ENSMUSG00000042684	2.65754	0.289197	13.2514	0.000272369	0.00772453	Npl
ENSMUSG00000094885	-1.79656	0.27595	13.241	0.000273888	0.00774571	Ott
ENSMUSG00000070821	-1.64792	1.27145	13.2402	0.000274007	0.00774571	Olfr1340
ENSMUSG00000114521	1.10107	4.34389	13.2096	0.000278515	0.00786035	Gm48050
ENSMUSG00000113368	1.35995	3.14985	13.1653	0.000285188	0.00800969	Gm10054
ENSMUSG00000061080	1.50851	1.70132	13.1585	0.000286224	0.00801622	Lsamp
ENSMUSG00000083283	1.2701	3.04685	13.1577	0.000286343	0.00801622	Gm15361
ENSMUSG00000115593	2.15474	-0.352385	13.1541	0.000286898	0.00801885	AC131178.1
ENSMUSG00000078783	-2.29417	-0.310528	13.1076	0.000294101	0.00820697	Gm9733
ENSMUSG00000058244	-2.5741	-1.43213	13.1032	0.000294789	0.00821298	Olfr506
ENSMUSG00000002489	-1.03939	5.70889	13.1002	0.000295271	0.00821326	Tiam1
ENSMUSG00000044447	-1.09145	5.26359	13.0376	0.0003053	0.00847175	Dock5
ENSMUSG00000051506	-1.75353	0.234751	12.9834	0.000314261	0.00867211	Wdfy4
ENSMUSG00000028664	2.08561	-0.585463	12.9638	0.000317578	0.0087359	Ephb2
ENSMUSG00000085926	1.55004	1.3379	12.9569	0.000318741	0.00875405	Gm12299
ENSMUSG00000102023	-1.45633	2.00031	12.9451	0.000320766	0.00879576	Gm8708
ENSMUSG00000022366	1.9265	-0.684255	12.9174	0.000325547	0.00890196	Slc22a22
ENSMUSG00000048416	1.30565	3.51984	12.9138	0.000326175	0.00890196	Mlf1
ENSMUSG00000036570	2.43441	-0.591924	12.9006	0.000328482	0.00893687	Fxyd1
ENSMUSG00000081612	1.63237	1.55293	12.872	0.000333539	0.00905708	Xlr5e-ps
ENSMUSG00000114512	1.9336	0.724422	12.7676	0.000352678	0.00950591	Gm47348
ENSMUSG00000101280	-1.43817	1.97902	12.7375	0.000358397	0.0096451	Gm8600
ENSMUSG00000091233	2.74986	-1.44942	12.7114	0.000363426	0.00974153	Gm6434
ENSMUSG00000056755	-1.72891	0.771147	12.7066	0.000364358	0.00974518	Grm7
ENSMUSG00000022899	-1.29602	3.94344	12.6995	0.000365762	0.00976097	Slc15a2
ENSMUSG00000017132	1.14911	3.98734	12.6928	0.000367075	0.00976097	Cyth1
ENSMUSG00000045842	1.38075	2.51698	12.669	0.000371772	0.00983754	Tgif2-ps2
ENSMUSG00000095621	-1.76157	0.255727	12.6549	0.000374591	0.00986506	Gm15085
ENSMUSG00000094941	-1.76157	0.255727	12.6548	0.000374601	0.00986506	Gm15093
ENSMUSG00000027678	-1.08326	5.92251	12.6524	0.000375082	0.00986506	Ncoa3
ENSMUSG00000067206	2.07864	-0.686724	12.6121	0.00038325	0.0100371	Lrrc66
ENSMUSG00000104710	1.98927	-0.67743	12.6116	0.000383357	0.0100371	Gm31243
ENSMUSG00000051548	1.63549	0.588218	12.5559	0.000394959	0.0103198	Gm6365
ENSMUSG00000114347	-1.546	1.85724	12.5541	0.000395341	0.0103198	Gm47913
ENSMUSG00000021490	-1.32181	2.55919	12.5357	0.000399241	0.010406	Slc34a1
ENSMUSG00000116338	-2.35405	-0.869785	12.5316	0.00040012	0.0104133	AL591952.1
ENSMUSG00000045281	-1.66486	1.7891	12.5275	0.000401013	0.0104209	Gpr20
ENSMUSG00000090877	-1.44224	3.10367	12.5042	0.000406045	0.0105203	Hspa1b
ENSMUSG00000111197	1.54598	1.06296	12.4709	0.00041334	0.0106774	Gm10608
ENSMUSG00000009418	-1.20243	3.4614	12.4577	0.000416263	0.0107298	Nav1
ENSMUSG00000028128	2.44508	-0.346127	12.4509	0.000417783	0.0107403	F3
ENSMUSG00000038156	-1.19178	3.50321	12.4325	0.000421926	0.0108029	Spon1
ENSMUSG00000104098	-1.21437	3.12294	12.4185	0.000425094	0.010868	AA619741
ENSMUSG00000038199	1.77085	0.856156	12.4112	0.000426765	0.0108947	4931409K22Rik
ENSMUSG00000024958	-1.05026	3.86074	12.4011	0.000429087	0.0109379	Gpr137
ENSMUSG00000110369	2.17595	-0.575163	12.3955	0.000430375	0.0109402	Gm45349
ENSMUSG00000007030	1.61687	1.18239	12.3952	0.000430436	0.0109402	Vwa7
ENSMUSG00000040812	1.86971	0.108051	12.3837	0.000433107	0.0109921	Agbl2
ENSMUSG00000078670	1.47157	1.95446	12.3798	0.000434013	0.010999	Fam174b
ENSMUSG00000091411	-2.51856	-1.35418	12.3328	0.00044506	0.0112462	Gm5916
ENSMUSG00000049539	-1.75901	2.10911	12.2904	0.000455303	0.011455	Hist1h1a
ENSMUSG00000029016	1.65414	1.08648	12.2853	0.000456548	0.0114698	Clcn6
ENSMUSG00000022994	-1.60755	0.356125	12.2811	0.000457573	0.0114789	Adcy6
ENSMUSG00000046573	-1.15306	4.33474	12.2538	0.000464305	0.011631	Lyrm4
ENSMUSG00000033053	-1.85528	-0.23628	12.2279	0.000470795	0.0117767	1700028P14Rik
ENSMUSG00000034845	-1.4497	1.78985	12.2173	0.000473491	0.0118161	Plvap
ENSMUSG00000043673	-2.1092	-0.739979	12.2163	0.000473732	0.0118161	Kcns3
ENSMUSG00000023915	-1.5453	2.24868	12.2121	0.000474815	0.0118262	Tnfrsf21
ENSMUSG00000105721	1.25944	3.33303	12.1994	0.000478044	0.0118726	C920008G01Rik
ENSMUSG00000069743	1.2632	4.07681	12.1619	0.00048775	0.0120791	Zfp820
ENSMUSG00000038930	1.70934	1.70446	12.1502	0.000490838	0.0121383	Rccd1
ENSMUSG00000038540	1.54658	1.0424	12.1119	0.000501024	0.0123417	Tmc3
ENSMUSG00000104708	2.44742	-1.06651	12.1112	0.000501194	0.0123417	Gm42503
ENSMUSG00000031919	2.70044	-1.26172	12.1055	0.00050273	0.0123451	Tmed6
ENSMUSG00000087675	2.78487	-1.44639	12.1054	0.000502749	0.0123451	Gm11762
ENSMUSG00000079553	-1.42648	5.33736	12.0748	0.000511076	0.0124966	Kifc1
ENSMUSG00000024773	-1.09993	4.02283	12.0579	0.00051574	0.0125744	Atg2a
ENSMUSG00000101436	-1.45892	1.79216	12.055	0.000516529	0.0125744	Gm5157
ENSMUSG00000072762	1.05273	5.08008	12.0544	0.000516716	0.0125744	4930522L14Rik
ENSMUSG00000000142	-1.2334	4.0008	12.0528	0.000517154	0.0125744	Axin2
ENSMUSG00000098358	-1.45563	1.61822	12.0014	0.000531619	0.0129081	Gm27164
ENSMUSG00000105080	1.24913	3.32527	11.9812	0.000537389	0.0129938	Trav7n-6
ENSMUSG00000028337	1.10216	3.95899	11.9539	0.000545321	0.0131672	Coro2a
ENSMUSG00000032066	1.76158	0.599632	11.9466	0.000547484	0.0132011	Bco2
ENSMUSG00000028468	-1.48053	1.49589	11.9402	0.00054937	0.0132282	Rgp1
ENSMUSG00000082908	1.27213	3.29538	11.9206	0.000555166	0.0133169	Gm13736
ENSMUSG00000066180	1.78101	0.596021	11.8954	0.000562736	0.0134386	Gm10155
ENSMUSG00002076859	3.55191	-1.2508	11.8947	0.000562953	0.0134386
ENSMUSG00000108401	-1.4102	2.47044	11.8843	0.000566099	0.013481	Rpl19-ps10
ENSMUSG00000084234	-2.28817	-0.488038	11.8818	0.000566844	0.013481	4933405O20Rik
ENSMUSG00000116536	1.87762	-1.00684	11.8705	0.000570298	0.0135446
ENSMUSG00000116545	1.70296	-0.0329492	11.8265	0.000583926	0.0138304
ENSMUSG00000034382	-1.65453	-0.188231	11.8176	0.000586743	0.0138609	AI661453
ENSMUSG00000034677	1.61515	0.43961	11.8111	0.000588771	0.0138884	Gpr142
ENSMUSG00000058700	1.64775	0.102994	11.792	0.000594853	0.0140129	Rpl21-ps12
ENSMUSG00000108940	-2.20279	-0.592659	11.7871	0.000596437	0.0140312	Gm45719
ENSMUSG00000018476	-1.09649	4.66239	11.7824	0.000597929	0.0140473	Kdm6b
ENSMUSG00000116744	-1.17391	3.1564	11.7749	0.00060036	0.0140854
ENSMUSG00000037106	-1.85416	0.0727968	11.7569	0.000606188	0.0141975	Fer1l6
ENSMUSG00000064120	-1.3951	3.09828	11.7551	0.000606771	0.0141975	Mocs1
ENSMUSG00000114396	-1.68341	0.322407	11.7174	0.00061919	0.0144491	Gm31227
ENSMUSG00000062760	-1.36298	2.46269	11.6984	0.000625547	0.0145779	1810041L15Rik
ENSMUSG00000095976	-1.27002	2.41615	11.6839	0.000630433	0.0146721	Gm5891
ENSMUSG00000042607	1.08869	4.09747	11.6475	0.000642897	0.0149244	Asb4
ENSMUSG00000038422	1.90992	1.49786	11.6054	0.000657622	0.0152031	Hdhd3
ENSMUSG00000101076	-1.17372	2.91011	11.5805	0.000666464	0.0153871	Gm4545
ENSMUSG00000116637	2.56578	-1.21575	11.5754	0.000668311	0.0153914
ENSMUSG00000045624	1.20743	4.29889	11.5123	0.000691356	0.0158148	Esf1
ENSMUSG00000032870	-1.08123	3.42099	11.5051	0.000694056	0.0158557	Smap2
ENSMUSG00000042423	-1.21353	3.13741	11.489	0.00070011	0.015952	Fbrs
ENSMUSG00000090173	-1.20453	2.68122	11.4767	0.000704727	0.0160153	Fbxw10
ENSMUSG00000113854	1.19522	2.91299	11.4429	0.000717668	0.0162881	Gm2099
ENSMUSG00000036185	1.99226	-0.641908	11.4013	0.000733909	0.0165909	Sapcd1
ENSMUSG00000099762	2.78876	-1.35926	11.399	0.000734831	0.0165909	Gm21149
ENSMUSG00000042096	-2.01258	-0.561717	11.3751	0.000744354	0.0167362	Dao
ENSMUSG00000075132	1.1976	2.92957	11.3732	0.000745114	0.0167362	Olfr1173
ENSMUSG00000114103	1.73571	0.514088	11.3547	0.000752558	0.0168598	Gm8557
ENSMUSG00000106190	1.64465	0.111764	11.3413	0.000758014	0.0169602	Gm20768
ENSMUSG00000013483	-2.0315	-1.29709	11.3347	0.000760715	0.0169988	Card14
ENSMUSG00000083166	1.69828	-0.0250118	11.3307	0.000762366	0.0170138	Gm8648
ENSMUSG00000118127	-2.39336	-1.44284	11.3079	0.000771799	0.0172022
ENSMUSG00000056910	-3.85293	1.61609	11.3032	0.000773752	0.0172029	Vmn2r107
ENSMUSG00000102528	-1.79336	-0.843196	11.3007	0.000774797	0.0172029	Ighv1-45
ENSMUSG00000060487	-1.34709	2.09782	11.2943	0.000777469	0.0172402	Samd5
ENSMUSG00000085067	-1.56062	1.18137	11.285	0.000781372	0.0172898	Gm15631
ENSMUSG00000022390	-1.48785	1.49751	11.2842	0.000781696	0.0172898	Zc3h7b
ENSMUSG00000020108	-1.01243	3.74335	11.2796	0.000783645	0.0173109	Ddit4
ENSMUSG00000074695	1.61114	2.17388	11.2664	0.00078921	0.0174117	Il22
ENSMUSG00000033470	1.4475	1.3718	11.2616	0.000791289	0.0174354	Cysltr2
ENSMUSG00000024395	1.63308	-0.055587	11.2048	0.000815881	0.0179162	Lims2
ENSMUSG00000085705	-2.14262	-0.914871	11.1692	0.000831662	0.0182326	Gm16046
ENSMUSG00000078502	1.09841	3.76375	11.1617	0.000835031	0.0182834	Gm13212
ENSMUSG00000040661	-1.30659	2.76687	11.1542	0.000838426	0.0183346	Rad54l2
ENSMUSG00000001494	-1.46048	0.80917	11.124	0.000852185	0.0185655	Sost
ENSMUSG00000071855	-1.3187	2.332	11.1106	0.000858369	0.0186768	Ccdc112
ENSMUSG00000095683	-1.26276	2.37832	11.0996	0.000863482	0.0187645	Gm10662
ENSMUSG00000026812	-1.01509	4.76101	11.0545	0.00088474	0.0191071	Tsc1
ENSMUSG00000091952	1.49274	0.962304	11.028	0.000897456	0.0193097	Gm17709
ENSMUSG00000075119	-1.78167	0.616288	11.0003	0.00091099	0.0195284	Olfr1197
ENSMUSG00000068299	-1.7928	0.185473	10.9846	0.000918702	0.0196453	Nat8f4
ENSMUSG00000115584	1.66573	-0.113875	10.9794	0.000921301	0.0196534	AC154477.1
ENSMUSG00000113145	1.58178	0.761759	10.9715	0.000925262	0.0197128	Vmn2r-ps95
ENSMUSG00000047149	-2.01518	-1.0027	10.965	0.000928484	0.0197534	Olfr1052
ENSMUSG00000069895	-1.15747	3.19506	10.9473	0.000937411	0.0198743	Atxn1l
ENSMUSG00000051124	1.55729	1.96137	10.9302	0.00094607	0.0200334	Gimap9
ENSMUSG00000030659	1.68209	2.71429	10.9142	0.000954297	0.0201341	Nucb2
ENSMUSG00000027164	1.50529	1.32726	10.9073	0.000957877	0.0201851	Traf6
ENSMUSG00000106786	-2.58704	-1.03908	10.9007	0.000961266	0.0202075	Gm42781
ENSMUSG00000021589	1.41827	2.15607	10.8943	0.00096459	0.0202529	Rhobtb3
ENSMUSG00000029228	2.44262	3.18341	10.8848	0.000969579	0.0203331	Lnx1
ENSMUSG00000044786	1.51361	4.31326	10.8803	0.000971944	0.0203581	Zfp36
ENSMUSG00000038384	-1.28652	2.06599	10.8758	0.0009743	0.0203829	Setd1b
ENSMUSG00000095973	-1.48524	1.72639	10.8725	0.000976047	0.0203845	Vmn1r116
ENSMUSG00000083344	2.03582	-1.26766	10.8712	0.000976719	0.0203845	Gm7363
ENSMUSG00000097310	-1.72866	0.511105	10.8619	0.000981654	0.0204629	A930038B10Rik
ENSMUSG00000028536	1.62868	-0.654789	10.856	0.000984746	0.020481	2610528J11Rik
ENSMUSG00000105816	2.30097	-1.41489	10.8546	0.000985523	0.020481	D030025E07Rik
ENSMUSG00000117335	-1.08561	3.49943	10.852	0.000986908	0.020481
ENSMUSG00000020680	-1.51003	1.0296	10.8514	0.000987233	0.020481	Taf15
ENSMUSG00000020053	2.27137	3.99018	10.8318	0.000997723	0.0206493	Igf1
ENSMUSG00000083928	1.70128	-0.600741	10.82	0.00100412	0.0207376	Gm4991
ENSMUSG00000036095	-2.23391	-0.695857	10.8195	0.00100438	0.0207376	Dgkb
ENSMUSG00000083910	1.7403	-0.424762	10.7868	0.00102226	0.021032	Gm13604
ENSMUSG00000006310	-1.20851	3.54012	10.7788	0.00102669	0.0210754	Zbtb32
ENSMUSG00000110537	2.8985	-0.506798	10.7742	0.00102924	0.0211006	Gm4316
ENSMUSG00000101581	-1.08931	3.70539	10.7644	0.00103474	0.0211884	C430002N11Rik
ENSMUSG00000085666	2.73593	0.147287	10.7597	0.00103732	0.0212162	Gm9855
ENSMUSG00000113235	-1.26508	2.68888	10.7531	0.00104107	0.021268	Gm47872
ENSMUSG00000002250	-1.67291	0.844913	10.7358	0.0010508	0.0214416	Ppard
ENSMUSG00000114065	1.50738	0.988746	10.7159	0.00106218	0.0216122	Vmn2r-ps96
ENSMUSG00000097993	2.64856	-0.243636	10.7147	0.0010629	0.0216122	Ptprv
ENSMUSG00000027634	1.62383	2.58984	10.6974	0.00107287	0.0217458	Ndrg3
ENSMUSG00000089785	1.72388	-0.667638	10.6968	0.00107322	0.0217458	Slc25a5-ps
ENSMUSG00000034557	-1.22662	2.52084	10.6512	0.00109999	0.0222364	Zfyve9
ENSMUSG00000104588	-1.67608	0.965472	10.6469	0.00110255	0.0222622	Gm43666
ENSMUSG00000021559	-1.41088	1.22101	10.6385	0.00110757	0.0223376	Dapk1
ENSMUSG00000029195	1.42977	1.35212	10.6338	0.00111042	0.0223692	Klb
ENSMUSG00000038319	-1.13158	3.13066	10.6184	0.00111966	0.0225293	Kcnh2
ENSMUSG00000104194	1.72222	0.0471469	10.5719	0.00114822	0.0229974	Gm33354
ENSMUSG00000000374	-1.18898	2.81417	10.5296	0.00117477	0.0234481	Trappc10
ENSMUSG00000070388	-1.70501	-0.683785	10.522	0.00117961	0.0235178	Fbxo39
ENSMUSG00000005442	-1.09538	3.57549	10.498	0.00119506	0.0237985	Cic
ENSMUSG00000022840	-1.00306	4.3188	10.4854	0.00120321	0.023929	Adcy5
ENSMUSG00000037487	-1.153	3.24654	10.474	0.00121067	0.0240268	Ubr5
ENSMUSG00000082192	1.69159	-0.757224	10.4652	0.00121641	0.0240858	Gm14719
ENSMUSG00000075600	-1.05319	4.45312	10.4623	0.00121839	0.0240975	Zc3h3
ENSMUSG00000072244	1.62468	0.750458	10.3878	0.00126852	0.0249189	Trim6
ENSMUSG00000104295	1.98279	-0.850539	10.3799	0.00127394	0.0249971	Gm6197
ENSMUSG00000008658	1.39887	1.96313	10.3569	0.00128995	0.0252827	Rbfox1
ENSMUSG00000073409	2.96713	-0.53997	10.3535	0.00129228	0.0252874	H2-Q6
ENSMUSG00000068579	1.68072	0.236719	10.3523	0.00129314	0.0252874	Rpl7a-ps3
ENSMUSG00000072407	1.90854	-1.13331	10.3503	0.00129455	0.0252874	Gm6419
ENSMUSG00000023236	3.02569	-0.992872	10.342	0.00130034	0.0253635	Scg5
ENSMUSG00000091455	2.04006	0.846012	10.3406	0.00130136	0.0253635	Otogl
ENSMUSG00000095358	-1.8736	-0.50606	10.3344	0.00130576	0.0254207	Vmn1r165
ENSMUSG00000029710	-1.11962	3.71721	10.3171	0.00131804	0.0256311	Ephb4
ENSMUSG00000020396	-1.00871	3.97946	10.3136	0.00132056	0.0256514	Nefh
ENSMUSG00000007888	-1.55265	1.99318	10.3103	0.00132292	0.0256684	Crlf1
ENSMUSG00000106734	-1.84286	-1.20996	10.2943	0.0013344	0.0258572	Gm20559
ENSMUSG00000030945	-1.46573	0.406013	10.2712	0.00135121	0.02613	Acsm2
ENSMUSG00000025127	3.22037	-0.92198	10.2511	0.00136602	0.0263576	Gcgr
ENSMUSG00000097448	-1.72197	-0.448559	10.2437	0.00137153	0.0264054	Platr22
ENSMUSG00000038658	-1.002	4.10331	10.2384	0.00137546	0.0264225	Ric1
ENSMUSG00000015981	-1.15035	3.86164	10.228	0.00138322	0.0265423	Stk32c
ENSMUSG00000001827	2.35627	0.685705	10.2258	0.00138487	0.0265447	Folr1
ENSMUSG00000086007	-1.22666	2.57163	10.2194	0.00138972	0.0265497	1700057H21Rik
ENSMUSG00000114722	-1.53217	0.886813	10.2058	0.00139997	0.0267163	CT025624.1
ENSMUSG00000116875	1.03719	4.50442	10.2003	0.00140417	0.0267669
ENSMUSG00000049122	1.7344	1.10872	10.1773	0.00142179	0.027014	Frmd3
ENSMUSG00000038598	-1.01425	4.25301	10.1544	0.00143958	0.0273222	AI481877
ENSMUSG00000005045	-1.35248	2.03968	10.1521	0.00144133	0.0273256	Chd5
ENSMUSG00000114099	1.08298	3.34666	10.143	0.00144853	0.027432	Gm48695
ENSMUSG00000113415	-2.26774	-1.20375	10.1285	0.00145993	0.0275881	Gm3234
ENSMUSG00000102740	1.71536	-0.975552	10.1146	0.00147101	0.0277672	Gm37599
ENSMUSG00000024979	-1.79149	-0.728106	10.099	0.00148346	0.0279717	Tectb
ENSMUSG00000027329	-1.72894	-0.763597	10.0966	0.00148547	0.0279793	Spef1
ENSMUSG00000112691	1.96178	-1.20324	10.0846	0.00149514	0.0281006	Gm8681
ENSMUSG00000062209	1.6922	0.746113	10.0812	0.00149789	0.0281219	Erbb4
ENSMUSG00000113772	-1.13578	3.4027	10.0735	0.00150419	0.0281952	Gm47448
ENSMUSG00000022056	-1.66321	1.424	10.0724	0.00150504	0.0281952	Adam7
ENSMUSG00000051403	-1.12892	2.65209	10.0574	0.00151738	0.0283957	Ppp1r37
ENSMUSG00000066749	-1.52606	1.92774	10.0526	0.00152131	0.0284387	Olfr877
ENSMUSG00000060550	2.54672	-0.648007	10.0341	0.0015367	0.0286339	H2-Q7
ENSMUSG00000113257	-1.78774	-0.46611	10.0223	0.0015466	0.0287876	Gm30409
ENSMUSG00000032494	2.53954	0.348875	10.0136	0.00155393	0.028893	Tdgf1
ENSMUSG00000032128	-1.26317	2.26975	9.98237	0.00158046	0.0292925	Robo3
ENSMUSG00000112991	1.99987	-0.650439	9.97842	0.00158386	0.0293241	Gm36635
ENSMUSG00000081662	1.726	-0.610233	9.9751	0.00158672	0.029326	Gm14098
ENSMUSG00000078967	1.95636	-0.802859	9.96393	0.00159637	0.0294322	Gm3272
ENSMUSG00000114167	1.97442	-1.09835	9.96382	0.00159646	0.0294322	Gm7002
ENSMUSG00000044617	-1.48949	1.2839	9.88716	0.00166436	0.0303633	Zbtb39
ENSMUSG00000015396	2.66997	-0.724786	9.88708	0.00166443	0.0303633	Cd83
ENSMUSG00000051331	1.89317	-1.0501	9.87564	0.00167482	0.0305206	Cacna1c
ENSMUSG00000086564	1.4073	1.09687	9.86937	0.00168053	0.0305926	Cd101
ENSMUSG00000100150	-1.67011	-0.0519523	9.83969	0.00170786	0.0309929	Gm19585
ENSMUSG00000108772	1.85763	-0.634424	9.83743	0.00170996	0.0309986	Gm6063
ENSMUSG00000028480	1.35007	1.41065	9.83128	0.00171569	0.0310701	Glipr2
ENSMUSG00000021725	-1.13591	3.30557	9.82451	0.00172201	0.0310946	Parp8
ENSMUSG00000039706	-1.11072	3.20123	9.82409	0.00172241	0.0310946	Ldb2
ENSMUSG00000044646	-1.45221	1.46518	9.81761	0.00172849	0.031172	Zbtb7c
ENSMUSG00000015305	-1.3428	2.30851	9.79875	0.0017463	0.0314606	Sash1
ENSMUSG00000094410	-2.47564	-1.19744	9.79596	0.00174896	0.0314758	Gm38394
ENSMUSG00000097532	-1.44499	1.44884	9.77924	0.00176493	0.0317305	Gm4349
ENSMUSG00000079505	1.82463	-1.03425	9.76932	0.00177448	0.0318692	Gm11131
ENSMUSG00000035831	-1.38405	1.69051	9.7568	0.00178661	0.0319965	Krt25
ENSMUSG00000037370	2.26517	0.00545708	9.75441	0.00178894	0.0319965	Enpp1
ENSMUSG00000055452	-1.09088	3.89713	9.71895	0.00182378	0.0325528	Gm7353
ENSMUSG00000113400	-1.25593	2.42108	9.69626	0.00184644	0.032856	Gm8605
ENSMUSG00000079679	-1.10054	3.35306	9.69069	0.00185204	0.0328849	Vwde
ENSMUSG00000063320	-1.31298	2.89875	9.68901	0.00185374	0.0328849	1190007I07Rik
ENSMUSG00000072574	-1.23226	2.19624	9.65882	0.00188445	0.0333132	Gm17184
ENSMUSG00000096365	-1.43619	1.50321	9.65775	0.00188554	0.0333132	Olfr1463
ENSMUSG00000057596	-1.24409	2.32181	9.6548	0.00188858	0.0333329	Trim30d
ENSMUSG00000021508	-1.30009	1.78605	9.6462	0.00189744	0.0333536	Cxcl14
ENSMUSG00000091345	-1.08379	3.26421	9.64506	0.00189861	0.0333536	Col6a5
ENSMUSG00000034254	-1.07981	2.98064	9.6425	0.00190126	0.0333536	Agpat1
ENSMUSG00000048012	-1.08544	5.28043	9.61826	0.00192652	0.0336948	Zfp473
ENSMUSG00000022429	-1.213	2.6545	9.58887	0.0019576	0.0340209	Dmc1
ENSMUSG00000085708	1.68073	-0.737759	9.58756	0.001959	0.0340209	Gm16063
ENSMUSG00000025196	1.33019	1.37983	9.58585	0.00196082	0.0340209	Cpn1
ENSMUSG00000030725	-1.12547	3.89344	9.56559	0.00198259	0.03433	Lipt2
ENSMUSG00000085868	-1.34334	1.10979	9.54836	0.00200128	0.0345847	Gm13632
ENSMUSG00000031799	1.51037	4.45085	9.54587	0.002004	0.0345974	Tpm4
ENSMUSG00000029608	-1.10863	3.12267	9.54156	0.0020087	0.0346442	Rph3a
ENSMUSG00000084828	-1.94816	-1.25811	9.51999	0.00203246	0.0349963	Gm12367
ENSMUSG00000023902	-1.11652	2.91058	9.51937	0.00203315	0.0349963	Zscan10
ENSMUSG00000032965	1.47659	1.86312	9.50923	0.00204441	0.0351553	Ift57
ENSMUSG00000082675	1.11977	2.62952	9.50523	0.00204887	0.0351972	Gm6382
ENSMUSG00000002190	-1.99979	-0.235956	9.48871	0.0020674	0.0354456	Clgn
ENSMUSG00000051076	-1.4959	-0.413408	9.47972	0.00207756	0.0355146	Vtcn1
ENSMUSG00000071237	1.56152	-0.381969	9.47264	0.00208559	0.035617	Gemin6-ps
ENSMUSG00000114629	2.52416	-1.26127	9.45165	0.0021096	0.035921	Gm48244
ENSMUSG00000039801	-1.01833	3.03881	9.41371	0.00215369	0.0364576	2410089E03Rik
ENSMUSG00000094378	-1.48631	0.172768	9.39794	0.00217229	0.0367367	Gm15097
ENSMUSG00000038216	-1.55974	1.17314	9.3869	0.00218542	0.0368511	Pnmt
ENSMUSG00000109234	-1.25125	2.10757	9.36936	0.00220642	0.0371692	Gm44561
ENSMUSG00000073802	2.09534	0.289359	9.34503	0.00223591	0.0375932	Cdkn2b
ENSMUSG00000020253	-1.20675	2.11867	9.33359	0.00224991	0.0377919	Ppm1m
ENSMUSG00000097203	-1.37833	0.498746	9.32517	0.00226027	0.0379293	4732419C18Rik
ENSMUSG00000029618	-1.34559	1.43459	9.32264	0.00226339	0.0379336	Ocm
ENSMUSG00000056515	1.11774	3.32306	9.32143	0.00226489	0.0379336	Rab31
ENSMUSG00000024339	1.81061	0.945025	9.31095	0.00227788	0.0380779	Tap2
ENSMUSG00000096995	-1.36415	0.723807	9.30647	0.00228345	0.0381343	2810029C07Rik
ENSMUSG00000038007	1.62055	0.561631	9.30039	0.00229105	0.0382245	Acer2
ENSMUSG00000055172	2.16868	-0.173227	9.29618	0.00229632	0.0382757	C1ra
ENSMUSG00000030109	1.64694	-0.295233	9.26726	0.00233287	0.0386993	Slc6a12
ENSMUSG00000089999	1.40364	1.02833	9.26004	0.00234208	0.0387978	Gm6485
ENSMUSG00000111829	1.91289	-0.851089	9.25911	0.00234327	0.0387978	Gm47475
ENSMUSG00000022886	-1.75774	-0.723924	9.24769	0.00235793	0.0390034	Prl2a1
ENSMUSG00000116138	-1.49639	0.00179673	9.24424	0.00236237	0.0390398	C030006K11Rik
ENSMUSG00000102343	-1.09113	2.64736	9.23295	0.00237698	0.0392439	Gm37381
ENSMUSG00000029778	-1.13752	2.63806	9.22903	0.00238208	0.0392537	Adcyap1r1
ENSMUSG00000099623	-1.3152	1.62366	9.22432	0.00238821	0.03928	Gm4526
ENSMUSG00000051769	-1.715	-0.760698	9.21138	0.00240516	0.0394841	Wfdc15a
ENSMUSG00000056888	-1.7577	-0.450319	9.19141	0.00243154	0.039842	Glipr1
ENSMUSG00000086175	1.86437	-1.2776	9.18596	0.00243878	0.0398849	Gm15802
ENSMUSG00000113011	-1.43709	0.624888	9.18416	0.00244118	0.0398849	Gm1995
ENSMUSG00000118013	-1.04176	2.92581	9.18384	0.00244161	0.0398849
ENSMUSG00000099583	-1.90194	-1.13266	9.18255	0.00244334	0.0398849	Hist1h3d
ENSMUSG00000029759	1.69621	2.10288	9.18067	0.00244585	0.0398884	Pon3
ENSMUSG00000047712	1.11016	4.15195	9.15768	0.00247677	0.0402042	Ust
ENSMUSG00000035203	-1.33414	1.19186	9.15442	0.00248118	0.0402382	Epn1
ENSMUSG00000032017	-1.58168	-0.664373	9.14772	0.00249028	0.0403202	Grik4
ENSMUSG00000073408	1.47468	-0.105912	9.14558	0.0024932	0.0403202	Dpcr1
ENSMUSG00000033882	1.79595	-0.829306	9.12987	0.0025147	0.0406301	Rbm46
ENSMUSG00000025519	-1.20487	3.11414	9.12633	0.00251957	0.040671	Tktl2
ENSMUSG00000035621	-1.11046	2.85407	9.11464	0.00253571	0.0407445	Midn
ENSMUSG00000078184	1.64655	-0.724346	9.11455	0.00253584	0.0407445	Rbm8a2
ENSMUSG00000021539	-1.23289	1.64579	9.10618	0.00254747	0.0408251	Lect2
ENSMUSG00000113093	-1.00077	3.09469	9.10581	0.00254799	0.0408251	Gm36862
ENSMUSG00000061356	1.61263	0.401288	9.09541	0.00256252	0.0409838	Nuggc
ENSMUSG00000026442	-1.48239	0.569929	9.05568	0.0026188	0.0416541	Nfasc
ENSMUSG00000113813	-1.77084	-0.678678	9.04575	0.00263306	0.0418425	Gm29968
ENSMUSG00000001225	1.83171	-0.75407	9.04018	0.0026411	0.0419319	Slc26a3
ENSMUSG00000044286	-1.39618	0.782669	9.02448	0.00266387	0.0422549	Olfr221
ENSMUSG00000024534	1.82965	1.49351	9.00799	0.00268802	0.0425991	Sncaip
ENSMUSG00000112375	-1.31074	1.40654	8.99354	0.00270935	0.0428766	Gm38560
ENSMUSG00000118138	-2.03419	-0.212008	8.96956	0.00274514	0.0433857
ENSMUSG00000053472	1.45166	-0.284526	8.96772	0.00274792	0.0433901	Gm13534
ENSMUSG00000052698	-1.01311	2.88467	8.94793	0.00277784	0.0437831	Tln2
ENSMUSG00000037759	2.19137	-0.760826	8.93759	0.00279361	0.0439519	Ptger2
ENSMUSG00000110640	-1.19101	2.17879	8.93518	0.0027973	0.0439701	Gm45903
ENSMUSG00000053519	1.59264	0.975967	8.92888	0.00280696	0.0440822	Kcnip1
ENSMUSG00000032015	-1.28293	2.04499	8.91407	0.00282982	0.0443611	Pou2f3
ENSMUSG00000076863	-1.33672	1.29746	8.90874	0.00283809	0.0444107	Trav21-dv12
ENSMUSG00000110447	-1.5524	0.0992226	8.90585	0.00284258	0.0444409	Gm31518
ENSMUSG00000100210	-1.37952	1.52004	8.89443	0.00286042	0.0445926	Hist1h3f
ENSMUSG00000081087	1.77926	-0.564349	8.89199	0.00286425	0.0445926	Rps15a-ps7
ENSMUSG00000100512	-2.04894	-1.01407	8.89102	0.00286577	0.0445926	Ovol3
ENSMUSG00000041550	2.30133	0.116401	8.88912	0.00286875	0.0445926	Serpina5
ENSMUSG00000113398	-1.3686	0.423695	8.88817	0.00287024	0.0445926	Gm5194
ENSMUSG00000089937	-1.39262	-0.137805	8.88348	0.00287763	0.0446605	Gm7281
ENSMUSG00000034472	-1.39203	1.73307	8.88214	0.00287975	0.0446605	Rasd2
ENSMUSG00000019948	1.08443	3.77681	8.88039	0.0028825	0.0446633	Actr6
ENSMUSG00000025332	-1.0137	3.17684	8.86338	0.00290948	0.0449611	Kdm5c
ENSMUSG00000097536	-1.14449	2.44773	8.85792	0.0029182	0.0450558	2610037D02Rik
ENSMUSG00000051455	1.59376	1.07855	8.84185	0.002944	0.0453654	Meioc
ENSMUSG00000026479	-1.03984	3.40369	8.83895	0.00294869	0.0453654	Lamc2
ENSMUSG00000061897	1.78043	0.00191784	8.83352	0.00295748	0.0454604	Gm14292
ENSMUSG00000084116	1.64573	-0.823798	8.82882	0.00296509	0.0455361	Gm12460
ENSMUSG00000114386	1.33278	0.665047	8.81972	0.00297992	0.0456842	Gm47576
ENSMUSG00000041750	1.33455	0.346178	8.8111	0.00299404	0.0458603	Cd1d2
ENSMUSG00000034342	-1.02773	2.90218	8.80763	0.00299973	0.0459069	Cbl
ENSMUSG00000055471	-1.77556	-0.285365	8.79704	0.0030172	0.0460526	Alk
ENSMUSG00000000290	-1.42682	1.19442	8.78933	0.00302998	0.0462072	Itgb2
ENSMUSG00000067399	-1.20452	1.7224	8.77913	0.00304696	0.0464255	Trim43c
ENSMUSG00000091950	-1.69621	-0.953577	8.77455	0.00305462	0.0464607	Olfr421-ps1
ENSMUSG00000030834	1.08637	2.73049	8.76989	0.00306244	0.0464983	Abcc6
ENSMUSG00000111389	-1.29508	2.15682	8.76694	0.0030674	0.0465134	Gm39465
ENSMUSG00000033740	1.30019	1.71472	8.75622	0.00308548	0.0466445	St18
ENSMUSG00000091639	1.26576	3.73332	8.73512	0.00312139	0.0471099	Gm3756
ENSMUSG00000004558	2.34009	3.07465	8.72613	0.00313681	0.0472139	Ndrg2
ENSMUSG00000006362	-1.08883	3.19475	8.7151	0.00315586	0.0473854	Cbfa2t3
ENSMUSG00000110456	-1.389	0.19573	8.71484	0.0031563	0.0473854	Gm45865
ENSMUSG00000051379	1.32199	2.02317	8.69086	0.00319809	0.0479231	Flrt3
ENSMUSG00000025213	2.20353	3.19094	8.68956	0.00320038	0.0479231	Kazald1
ENSMUSG00000036446	1.93908	-1.06848	8.68714	0.00320462	0.0479452	Lum
ENSMUSG00000020644	1.77517	3.71746	8.66348	0.00324651	0.0484885	Id2
ENSMUSG00000059503	-1.93301	0.184383	8.65591	0.00326002	0.0486484	Olfr248
ENSMUSG00000062588	1.03618	3.26626	8.65239	0.00326633	0.0487008	Gm6104
ENSMUSG00000019338	-1.03696	3.50826	8.64961	0.00327131	0.0487333	Zfp687
ENSMUSG00000042744	-1.01679	3.44337	8.63747	0.00329318	0.0490029	Hectd4
ENSMUSG00000105199	1.82512	-1.13593	8.63644	0.00329505	0.0490029	Gm43581
ENSMUSG00000085533	1.90874	-1.34593	8.63285	0.00330155	0.0490213	Gm12146
ENSMUSG00000114538	-1.28467	0.777189	8.61941	0.00332599	0.0492963	AC117608.1
ENSMUSG00000020721	-1.01623	2.95829	8.61207	0.00333943	0.0494514	Helz
ENSMUSG00000067106	1.42454	-0.0396457	8.60965	0.00334387	0.0494751	Gm5529
ENSMUSG00000080932	1.41896	0.499705	8.60426	0.00335377	0.0495793	Gm10224
ENSMUSG00000084131	1.65871	2.50556	8.60075	0.00336024	0.0496328	Rpl3-ps2
ENSMUSG00000053593	-1.38086	0.318165	8.59178	0.00337683	0.0498355	Fate1
ENSMUSG00000103067	1.61299	-0.544407	8.57064	0.00341627	0.0503492	Gm30414
ENSMUSG00000083773	1.4894	5.18064	8.56748	0.00342221	0.0503492	Gm13394
ENSMUSG00000100141	1.42827	0.187852	8.56694	0.00342322	0.0503492	Gm6445
ENSMUSG00000083623	1.32526	2.14865	8.55728	0.00344142	0.0505314	Gm7224
ENSMUSG00000059033	1.15708	2.64891	8.55402	0.00344759	0.0505366	Rpl18a-ps1
ENSMUSG00000045518	-1.96719	-1.48892	8.54414	0.00346636	0.0507261	Onecut3
ENSMUSG00000115662	1.31405	1.33828	8.54121	0.00347195	0.0507653	AC125311.2
ENSMUSG00000024064	1.50472	0.641891	8.53851	0.0034771	0.0507978	Galnt14
ENSMUSG00000002100	2.17469	1.71202	8.49907	0.00355328	0.0517209	Mybpc3
ENSMUSG00000026113	-1.00298	2.86582	8.49811	0.00355516	0.0517209	Inpp4a
ENSMUSG00000042251	1.6081	-0.858752	8.49246	0.00356622	0.0517951	Pm20d1
ENSMUSG00000108782	-1.36159	0.973542	8.47228	0.00360599	0.052329	Gm32772
ENSMUSG00000116562	1.78053	-0.47368	8.46522	0.00362001	0.0524887
ENSMUSG00000020175	1.37104	1.11672	8.46236	0.00362572	0.0525276	Rab36
ENSMUSG00000106683	-1.20587	2.8326	8.45032	0.0036498	0.0527241	Gm43263
ENSMUSG00000096209	-1.56156	-0.532718	8.44997	0.00365049	0.0527241	Olfr510
ENSMUSG00000041596	1.23539	2.77446	8.44935	0.00365175	0.0527241	Nlrp5-ps
ENSMUSG00000037946	-1.52608	-0.236813	8.4483	0.00365385	0.0527241	Fgd3
ENSMUSG00000070348	-1.45096	0.235197	8.44649	0.00365748	0.0527241	Ccnd1
ENSMUSG00000052056	-1.15905	2.36958	8.43708	0.00367646	0.0528649	Zfp217
ENSMUSG00000044816	-1.18431	1.98313	8.43689	0.00367685	0.0528649	D630023F18Rik
ENSMUSG00000027962	1.48921	0.0246907	8.43415	0.00368239	0.0528649	Vcam1
ENSMUSG00000086396	1.479	-0.439768	8.43132	0.00368812	0.0528649	4930555B11Rik
ENSMUSG00000074420	-1.13165	2.13167	8.42835	0.00369415	0.0529018	Gm10693
ENSMUSG00000110024	1.34686	-0.0157239	8.42323	0.00370458	0.0530075	Gm7210
ENSMUSG00000074264	1.325	1.22754	8.41794	0.00371537	0.0531126	Amy1
ENSMUSG00000090801	1.03772	2.92439	8.39126	0.00377029	0.0536386	Gm4862
ENSMUSG00000101523	-1.03509	2.87192	8.37552	0.00380308	0.0540609	Gm10031
ENSMUSG00000083692	1.43449	-0.461664	8.36082	0.00383397	0.0544555	Gm9575
ENSMUSG00000036242	-1.06101	2.41572	8.35481	0.00384667	0.0545914	3632451O06Rik
ENSMUSG00000112716	-1.29979	0.623448	8.34905	0.00385888	0.05472	4930471E19Rik
ENSMUSG00000075543	1.52642	-0.138693	8.3429	0.00387197	0.0548608	Urad
ENSMUSG00000038351	-1.14217	2.36554	8.33627	0.00388613	0.0549368	Sgsm2
ENSMUSG00000020798	1.39208	0.0860257	8.33357	0.00389191	0.0549592	Spns3
ENSMUSG00000038387	-1.6057	-0.147595	8.33226	0.00389472	0.0549592	Rras
ENSMUSG00000112341	1.32523	0.538251	8.31982	0.00392148	0.0552834	Gm4796
ENSMUSG00000020829	2.05521	0.707626	8.31863	0.00392405	0.0552834	Slc46a1
ENSMUSG00000048617	1.1257	2.25544	8.3021	0.00395993	0.0557251	Rtbdn
ENSMUSG00000073418	-1.52503	1.15768	8.29199	0.00398203	0.0559641	C4b
ENSMUSG00000020679	-1.36478	1.73294	8.28363	0.00400041	0.0560605	Hnf1b
ENSMUSG00000022372	-1.79792	-0.798602	8.283	0.00400179	0.0560605	Sla
ENSMUSG00000048065	-1.3401	1.42361	8.27723	0.00401453	0.0561937	Cyb5r2
ENSMUSG00000026288	-1.12806	3.68051	8.26061	0.00405146	0.0565968	Inpp5d
ENSMUSG00000113203	-1.67401	-0.480888	8.25916	0.0040547	0.0565968	Gm47587
ENSMUSG00000073647	1.48857	0.694521	8.25842	0.00405635	0.0565968	Gm10557
ENSMUSG00000072753	-1.09363	2.53881	8.25494	0.00406413	0.0566598	9230020A06Rik
ENSMUSG00000092564	-1.65715	-1.01444	8.24683	0.00408232	0.0567316	BC051226
ENSMUSG00000094701	-1.68499	0.100865	8.2373	0.00410381	0.0569391	Olfr916
ENSMUSG00000102155	-1.63474	-1.02256	8.22763	0.00412574	0.0571522	Gm37468
ENSMUSG00000003360	-1.32435	0.815726	8.21322	0.00415862	0.0575575	Ddx23
ENSMUSG00000059456	-1.20892	1.55509	8.21103	0.00416365	0.0575575	Ptk2b
ENSMUSG00000074677	1.19544	2.82042	8.18786	0.00421716	0.0579731	Sirpb1c
ENSMUSG00000013928	1.45475	0.0935412	8.18735	0.00421835	0.0579731	Thap8
ENSMUSG00000034520	1.42938	0.282896	8.16604	0.00426821	0.0585657	Gjc1
ENSMUSG00000055926	1.27927	1.34096	8.15727	0.0042889	0.0588032	Gm14137
ENSMUSG00000086008	-1.7828	0.96912	8.15343	0.00429799	0.0588814	Gm8817
ENSMUSG00000031273	1.84853	-1.19752	8.13659	0.00433807	0.0592904	Col4a6
ENSMUSG00000082190	1.44014	-0.493329	8.12709	0.00436086	0.0594616	Gm13641
ENSMUSG00000066383	-1.22791	2.53898	8.12321	0.00437022	0.0595425	Iqcf1
ENSMUSG00000048481	-1.33296	0.531614	8.12152	0.00437428	0.0595512	Mypop
ENSMUSG00000068396	1.31817	1.4422	8.09662	0.00443478	0.0602334	Rpl34-ps1
ENSMUSG00000020431	-1.01242	2.66912	8.08918	0.00445304	0.0604341	Adcy1
ENSMUSG00000092365	-1.30842	0.902671	8.08668	0.00445918	0.0604703	BC023719
ENSMUSG00000114504	-1.31088	0.138901	8.07549	0.00448681	0.0607501	Gm48321
ENSMUSG00000069441	-1.40777	0.739361	8.06328	0.00451713	0.0611131	Dsg1a
ENSMUSG00000044538	1.34118	1.07035	8.05536	0.00453692	0.0612855	Obox3-ps8
ENSMUSG00000021702	1.50293	4.60816	8.04549	0.00456171	0.0615725	Thbs4
ENSMUSG00000108327	-1.36145	0.306709	8.04076	0.00457363	0.0616478	Gm44939
ENSMUSG00000083064	1.55837	-0.503063	8.04046	0.00457438	0.0616478	Gm7785
ENSMUSG00000086326	-1.4404	-0.0582643	8.03635	0.00458479	0.0617239	Gm13200
ENSMUSG00000021314	-1.44609	0.239218	8.02906	0.00460328	0.0618933	Amph
ENSMUSG00000085632	-1.32826	0.0144524	8.01591	0.00463681	0.0621998	Gm12381
ENSMUSG00000017057	2.18704	-0.477999	8.01164	0.00464776	0.0622506	Il13ra1
ENSMUSG00000021464	-1.80713	-0.895426	7.99189	0.00469874	0.062732	Ror2
ENSMUSG00000025779	1.11622	2.51991	7.98801	0.00470881	0.0627782	Ly96
ENSMUSG00000057990	1.79666	-0.438698	7.98347	0.00472065	0.0628877	E030024N20Rik
ENSMUSG00000081805	1.6253	-0.772806	7.98005	0.00472955	0.0628892	Gm14335
ENSMUSG00000028927	-1.13005	1.86136	7.97901	0.00473229	0.0628892	Padi2
ENSMUSG00000118635	1.69609	-0.852233	7.97706	0.00473739	0.0628892
ENSMUSG00000031910	-1.07684	2.35121	7.9765	0.00473885	0.0628892	Has3
ENSMUSG00000073007	-1.36171	1.04665	7.95704	0.00479007	0.0635205	Fam46d
ENSMUSG00000079067	1.86106	2.54867	7.94702	0.00481665	0.0637992	Hmgn2-ps1
ENSMUSG00000106743	-1.30579	3.88262	7.94498	0.0048221	0.0637992	Gm42847
ENSMUSG00000024306	1.33394	1.36382	7.93827	0.00484	0.0639873	Ccdc178
ENSMUSG00000101308	-1.18724	1.95771	7.92895	0.00486499	0.0642201	Gm28989
ENSMUSG00000117856	1.55896	-0.385486	7.92307	0.00488084	0.0643804
ENSMUSG00000025036	1.59397	1.63614	7.91937	0.00489084	0.0644507	Sfxn2
ENSMUSG00000025225	-1.19297	1.51182	7.91396	0.00490546	0.0645095	Nfkb2
ENSMUSG00000066440	-1.01379	3.06038	7.9047	0.00493065	0.0647916	Zfyve26
ENSMUSG00000035969	-1.1978	1.67319	7.89219	0.00496487	0.0651428	Rusc2
ENSMUSG00000086890	-1.36474	0.129918	7.88755	0.00497762	0.0652432	1700021J08Rik
ENSMUSG00000006611	2.37653	1.65951	7.88668	0.00498003	0.0652432	Hfe
ENSMUSG00000081111	1.60271	-0.293676	7.88001	0.00499842	0.0654348	Gm5913
ENSMUSG00000109228	1.26149	1.28749	7.87786	0.00500437	0.0654629	Fam81b
ENSMUSG00000113753	1.65223	-0.0770785	7.87361	0.00501615	0.0655189	Gm5791
ENSMUSG00000021322	-1.37128	-0.051434	7.86525	0.0050394	0.0657408	Aoah
ENSMUSG00000116606	1.19926	1.35622	7.86438	0.00504181	0.0657408
ENSMUSG00000051528	-2.01946	-1.25516	7.86342	0.00504448	0.0657408	Olfr424
ENSMUSG00000031516	1.06173	5.08558	7.85878	0.00505745	0.0657768	Dctn6
ENSMUSG00000022085	3.1525	-0.346667	7.85837	0.00505859	0.0657768	Pebp4
ENSMUSG00000057177	-1.04434	2.455	7.85699	0.00506245	0.0657778	Gsk3a
ENSMUSG00000026748	1.00512	4.79755	7.85409	0.00507059	0.0657882	Plxdc2
ENSMUSG00000040364	1.33933	-0.0298291	7.85401	0.00507082	0.0657882	Sec1
ENSMUSG00000030302	1.88439	-1.1324	7.83939	0.00511199	0.0661236	Atp2b2
ENSMUSG00000025480	1.10144	2.18542	7.83835	0.00511493	0.0661236	Syce1
ENSMUSG00000092389	-1.06303	2.33817	7.81332	0.00518626	0.0668554	Gm20483
ENSMUSG00000076612	-1.85286	-0.991155	7.81282	0.00518769	0.0668554	Ighg2c
ENSMUSG00000074763	1.56133	0.59284	7.80763	0.00520262	0.06695	Macrod2os2
ENSMUSG00000101496	1.78197	-0.657416	7.78771	0.00526028	0.0675406	Gm8885
ENSMUSG00000032744	2.2122	2.51543	7.78113	0.00527948	0.0677171	Heyl
ENSMUSG00000081723	-1.51535	0.340015	7.78033	0.00528182	0.0677171	Gm15931
ENSMUSG00000112747	-1.57572	-0.804134	7.77889	0.00528603	0.0677211	Gm48721
ENSMUSG00000083489	-1.60859	-0.750191	7.7775	0.00529009	0.0677233	Gm11784
ENSMUSG00000045322	-1.70589	-0.418522	7.76497	0.00532693	0.0679275	Tlr9
ENSMUSG00000001131	1.74506	0.79221	7.76465	0.00532787	0.0679275	Timp1
ENSMUSG00000112492	-2.07479	-1.16878	7.76139	0.00533749	0.0679275	Gm9111
ENSMUSG00000030793	2.37258	-1.45918	7.7384	0.00540587	0.0684495	Pycard
ENSMUSG00000081804	1.50478	-0.0126305	7.68974	0.00555357	0.0701662	Xlr5d-ps
ENSMUSG00000100222	1.4388	-0.826408	7.68659	0.00556327	0.0702378	Psmb6-ps2
ENSMUSG00000024184	2.6843	-1.02189	7.68323	0.00557362	0.0703174	Pdia2
ENSMUSG00000027227	1.45866	1.82373	7.68119	0.00557994	0.0703461	Sord
ENSMUSG00000045515	1.49473	-0.409	7.67964	0.00558474	0.0703556	Pou3f3
ENSMUSG00000041189	-1.14532	1.75135	7.67533	0.00559808	0.0704725	Chrnb1
ENSMUSG00000117309	-1.43524	0.111486	7.66965	0.00561574	0.0705926
ENSMUSG00000090383	-1.33306	-0.452353	7.66683	0.0056245	0.0706365	Vmn2r58
ENSMUSG00000081251	1.86323	-0.977208	7.66592	0.00562735	0.0706365	Gm12164
ENSMUSG00000036534	-1.03717	3.41835	7.65766	0.00565318	0.0709095	Slc38a7
ENSMUSG00000067161	1.2363	0.785467	7.65087	0.0056745	0.0710948	Gm5560
ENSMUSG00000093813	-1.03055	2.38664	7.63886	0.00571239	0.0714974	Trav9n-2
ENSMUSG00000115138	-1.37275	-0.0249746	7.60866	0.00580887	0.0726527	AC130671.1
ENSMUSG00000028539	-1.76546	-1.06203	7.60118	0.00583302	0.0728074	Artn
ENSMUSG00000082935	1.29511	1.73464	7.59856	0.00584149	0.0728481	Gm7658
ENSMUSG00000117250	-1.14811	1.68004	7.59669	0.00584757	0.0728481
ENSMUSG00000113985	-1.05611	2.88116	7.59272	0.00586044	0.0728481	9130015A21Rik
ENSMUSG00000101801	-1.39662	-0.0883824	7.59112	0.00586565	0.0728481	1700020G17Rik
ENSMUSG00000105283	-1.3677	1.11547	7.59089	0.0058664	0.0728481	Gm33370
ENSMUSG00000075245	2.06232	-1.44144	7.58796	0.00587595	0.0729037	Gm6043
ENSMUSG00000082107	1.57866	-0.793	7.57692	0.00591205	0.073258	Gm16216
ENSMUSG00000020716	-1.03016	2.82637	7.56962	0.00593604	0.0733984	Nf1
ENSMUSG00000024014	1.25176	0.712318	7.56315	0.00595737	0.0736097	Pim1
ENSMUSG00000031789	-1.36669	-0.429798	7.5598	0.00596845	0.0736942	Cngb1
ENSMUSG00000069855	-1.22172	1.33043	7.55785	0.00597492	0.0736989	Slc47a2
ENSMUSG00000096727	2.45681	-0.0418866	7.55585	0.00598155	0.0736989	Psmb9
ENSMUSG00000102416	-1.22261	1.27491	7.55391	0.00598799	0.0737261	4933424G06Rik
ENSMUSG00000109272	-1.48428	1.08288	7.54971	0.00600196	0.0737414	Gm4528
ENSMUSG00000033671	-1.04405	2.66147	7.54714	0.00601053	0.0737945	Cep350
ENSMUSG00000034673	-1.01486	2.56528	7.54131	0.00603001	0.0739814	Pbx2
ENSMUSG00000047281	-1.09594	2.19332	7.53639	0.0060465	0.0740578	Sfn
ENSMUSG00000049013	1.21221	0.850047	7.53503	0.00605107	0.0740578	Prss48
ENSMUSG00000038400	2.65132	-1.21581	7.53275	0.00605873	0.0740578	Pmepa1
ENSMUSG00000044550	1.66272	0.363698	7.53184	0.00606179	0.0740578	Tceal3
ENSMUSG00000047501	-1.01571	2.77141	7.51679	0.00611266	0.0745745	Cldn4
ENSMUSG00000094905	-1.71295	-0.665027	7.50396	0.00615634	0.0750547	Vmn1r155
ENSMUSG00000073103	-1.16374	2.0013	7.49293	0.00619417	0.0753422	Gm10466
ENSMUSG00000118279	-1.48037	-0.288663	7.49203	0.00619726	0.0753422
ENSMUSG00000087402	-1.37948	-0.359642	7.46388	0.00629493	0.0761568	Gm11867
ENSMUSG00000026452	-1.189	1.6444	7.4599	0.00630887	0.0762326	Syt2
ENSMUSG00000106258	1.29563	0.198419	7.45958	0.00630997	0.0762326	Rpl7a-ps7
ENSMUSG00000055555	2.52278	1.01456	7.45335	0.00633186	0.076444	4930502E18Rik
ENSMUSG00000020070	1.06313	2.70614	7.43274	0.00640477	0.0772459	Rufy2
ENSMUSG00000100033	1.34816	-0.681577	7.43207	0.00640716	0.0772459	Gm8337
ENSMUSG00000009941	2.54916	-1.17759	7.42873	0.00641905	0.0773356	Nxf2
ENSMUSG00000029392	1.07837	2.68562	7.42525	0.00643148	0.0774316	Rilpl1
ENSMUSG00000015090	-1.26985	1.03323	7.41563	0.00646595	0.0776852	Ptgds
ENSMUSG00000111360	-1.08786	2.11411	7.40999	0.00648628	0.0778756	AC110091.2
ENSMUSG00000115096	-1.31079	0.435892	7.40415	0.00650735	0.0780208	CT030637.1
ENSMUSG00000022991	-1.54191	-1.03383	7.40193	0.0065154	0.0780582	Lalba
ENSMUSG00000043155	1.20924	1.04654	7.40081	0.00651944	0.0780582	Hpdl
ENSMUSG00000035284	-1.17356	1.54819	7.38784	0.00656664	0.0785152	Vps13c
ENSMUSG00000003354	1.11355	1.7626	7.38614	0.00657282	0.0785266	Ccdc65
ENSMUSG00000118642	-1.83711	2.90925	7.3851	0.00657663	0.0785266
ENSMUSG00000061062	1.1266	1.96375	7.37831	0.00660152	0.0787401	Gm10093
ENSMUSG00000049625	-1.24965	0.882977	7.37775	0.00660357	0.0787401	Tifab
ENSMUSG00000021294	-1.48312	0.881698	7.36848	0.00663769	0.0790927	Kif26a
ENSMUSG00000022435	1.96786	-0.942438	7.36449	0.00665246	0.0792144	Upk3a
ENSMUSG00000115888	-1.00349	2.73262	7.36013	0.00666859	0.0792979	AC123059.1
ENSMUSG00000101101	-1.63592	-0.623105	7.33517	0.00676184	0.0801326	Gm18350
ENSMUSG00000072923	-1.81877	-0.990626	7.3247	0.00680133	0.0803814	Gm10439
ENSMUSG00000024008	-1.20043	0.74319	7.31188	0.00685001	0.080792	Cpne5
ENSMUSG00000049916	2.35222	-0.540575	7.30586	0.00687301	0.0809588	2610318N02Rik
ENSMUSG00000031778	2.58431	1.14887	7.30176	0.00688871	0.0810835	Cx3cl1
ENSMUSG00000024256	-1.43676	-0.512079	7.29633	0.00690955	0.0811182	Adcyap1
ENSMUSG00000113455	-1.31645	0.339087	7.29492	0.006915	0.0811182	Gm48825
ENSMUSG00000080772	1.31558	0.73357	7.29335	0.00692104	0.0811344	Gm12543
ENSMUSG00000045679	1.93677	-0.846151	7.28349	0.00695913	0.0814511	Pqlc3
ENSMUSG00000101236	1.87872	1.10713	7.27834	0.00697909	0.0815399	Gm6750
ENSMUSG00000052632	-1.04209	2.21712	7.27605	0.006988	0.0815892	Asap2
ENSMUSG00000063590	-1.167	1.67595	7.27086	0.00700824	0.0817531	Slc22a28
ENSMUSG00000063646	-1.09989	1.93589	7.26803	0.00701929	0.0817897	Jakmip1
ENSMUSG00000060147	1.24355	5.54784	7.25918	0.00705394	0.0820726	Serpinb6a
ENSMUSG00000078954	-1.10181	1.82683	7.25822	0.00705773	0.0820726	Arhgap8
ENSMUSG00000033721	-1.01601	3.88962	7.25074	0.00708718	0.0821143	Vav3
ENSMUSG00000091408	-1.22603	0.4347	7.24012	0.00712921	0.0824627	Gm6728
ENSMUSG00000029153	2.59095	0.203232	7.23385	0.00715415	0.0826961	Ociad2
ENSMUSG00000040298	1.94313	-0.524681	7.22953	0.00717139	0.0828403	Btbd16
ENSMUSG00000029384	-1.52021	-0.385472	7.21229	0.00724061	0.0834044	2010109A12Rik
ENSMUSG00000025401	-1.03112	2.20074	7.20958	0.00725155	0.0834337	Myo1a
ENSMUSG00000032062	2.37523	-0.204131	7.20483	0.00727077	0.0835995	2310030G06Rik
ENSMUSG00000086446	-1.30128	-0.0601457	7.19263	0.00732036	0.0839475	Prkag2os1
ENSMUSG00000075044	-1.21601	1.09786	7.18772	0.00734044	0.0840115	Slc22a29
ENSMUSG00000035783	1.58302	0.209427	7.18439	0.00735404	0.0841051	Acta2
ENSMUSG00000055235	-1.98571	-1.1803	7.18336	0.00735829	0.0841051	Wdr86
ENSMUSG00000116921	1.45428	-0.919749	7.17806	0.00738004	0.0842429
ENSMUSG00000069289	1.24254	0.419151	7.16817	0.00742083	0.0844057	Vmn1r203
ENSMUSG00000114304	-1.74867	-1.09856	7.16755	0.00742343	0.0844057	Gm48099
ENSMUSG00000022149	-1.41114	0.015548	7.16352	0.0074401	0.08454	C9
ENSMUSG00000115261	-1.61837	-0.90121	7.15026	0.00749529	0.0848344	AC139218.1
ENSMUSG00000095962	-1.61646	-0.602734	7.14477	0.00751828	0.0849805	Vmn1r137
ENSMUSG00000024512	2.35577	1.35139	7.13313	0.00756725	0.0853156	Dynap
ENSMUSG00000103300	-1.3674	0.263478	7.1214	0.00761694	0.0857846	Ighv1-44
ENSMUSG00000105144	1.10504	1.87883	7.11589	0.00764037	0.0859066	Rpl21-ps11
ENSMUSG00000082070	1.12825	1.19605	7.10845	0.00767213	0.0861627	Gm1866
ENSMUSG00000113406	-1.19449	0.429541	7.10177	0.00770079	0.0863731	Gm7762
ENSMUSG00000044609	1.25607	0.0694242	7.09777	0.00771797	0.0864542	Gm9294
ENSMUSG00000050069	2.38598	0.95615	7.08603	0.00776872	0.0868126	Grem2
ENSMUSG00000086136	-1.34492	0.181494	7.08441	0.00777573	0.0868215	Gm12718
ENSMUSG00000079516	1.83829	-1.32388	7.0816	0.00778795	0.0868464	Reg3a
ENSMUSG00000109516	-1.00159	2.27758	7.07644	0.00781042	0.0869313	Gm6882
ENSMUSG00000038002	-1.28936	1.26866	7.0764	0.00781056	0.0869313	Cramp1l
ENSMUSG00000026981	2.92103	-0.97861	7.07307	0.00782509	0.0870373	Il1rn
ENSMUSG00000038840	-1.64659	-1.1678	7.0618	0.00787449	0.0875307	Birc7
ENSMUSG00000020062	-1.17216	1.09061	7.05912	0.00788628	0.0876058	Slc5a8
ENSMUSG00000030218	1.71629	-0.813279	7.05387	0.00790944	0.0877333	Mgp
ENSMUSG00000025370	-1.27221	1.48787	7.05112	0.00792155	0.0877333	Cdh9
ENSMUSG00000030739	-1.15876	1.61788	7.04966	0.00792804	0.0877333	Myh14
ENSMUSG00000057444	-1.36778	0.16232	7.04588	0.00794476	0.0878624	Olfr915
ENSMUSG00000102928	-1.50611	0.474481	7.03041	0.00801368	0.088512	Ighv1-46
ENSMUSG00000031298	-1.55157	-0.995497	7.02482	0.00803878	0.0885674	Adgrg2
ENSMUSG00000031906	-1.43351	-0.0340753	7.02475	0.00803907	0.0885674	Smpd3
ENSMUSG00000099875	1.17682	1.32344	7.02003	0.00806027	0.0886885	Rbm3-ps
ENSMUSG00000104659	-1.67735	-1.49464	6.97484	0.00826634	0.0908409	Gm43619
ENSMUSG00000051079	2.66745	1.7658	6.95957	0.00833719	0.0915616	Rgs13
ENSMUSG00000021665	1.69491	1.88268	6.95793	0.00834487	0.0915881	Hexb
ENSMUSG00000052135	-1.62595	-1.02583	6.94689	0.00839652	0.0920968	Foxo6
ENSMUSG00000060032	-1.01834	3.52161	6.94512	0.00840484	0.0921299	H2afj
ENSMUSG00000109605	-1.28526	0.0728667	6.939	0.00843361	0.0922708	Gm45303
ENSMUSG00000114434	-1.31743	-0.314338	6.92826	0.00848441	0.0927099	Gm48360
ENSMUSG00000031530	1.44396	-0.676062	6.91968	0.00852521	0.0930388	Dusp4
ENSMUSG00000110459	-1.12936	1.80852	6.91436	0.00855063	0.0931992	Gm31717
ENSMUSG00000027864	-1.10866	1.77353	6.90985	0.00857221	0.0933759	Ptgfrn
ENSMUSG00000035916	1.29471	0.741475	6.90582	0.00859154	0.0935103	Ptprq
ENSMUSG00000109325	1.47025	-0.40417	6.90277	0.00860624	0.0935707	Krt8-ps
ENSMUSG00000113660	1.32142	-0.686123	6.89816	0.00862843	0.0937533	Gm5626
ENSMUSG00000060212	1.05265	2.49521	6.88915	0.00867205	0.0941496	Pcnx2
ENSMUSG00000021768	1.29429	0.30471	6.88565	0.00868904	0.0942351	Dusp13
ENSMUSG00000017453	2.06756	-0.325869	6.88346	0.00869969	0.0942919	Pipox
ENSMUSG00000033182	1.03596	2.39436	6.87209	0.00875521	0.0947754	Kbtbd12
ENSMUSG00000027997	1.4776	4.02566	6.86931	0.00876884	0.0948638	Casp6
ENSMUSG00000048279	-1.06754	1.54355	6.86328	0.00879847	0.0951251	Sacs
ENSMUSG00000069379	1.33281	-0.693992	6.86147	0.00880741	0.0951251	Gm4950
ENSMUSG00000008789	-1.1618	2.09498	6.84469	0.0088905	0.0959412	Ceacam5
ENSMUSG00000116395	1.45458	-0.638568	6.83501	0.0089388	0.0964026	AC163018.2
ENSMUSG00000031651	-1.34913	-0.422112	6.82794	0.00897427	0.0965456	Triml1
ENSMUSG00000115969	2.30777	-1.61532	6.82315	0.00899835	0.0967216	AC119264.1
ENSMUSG00000029156	1.14172	2.87454	6.81689	0.00902996	0.0969647	Sgcb
ENSMUSG00000031385	-1.15651	0.907894	6.80865	0.00907172	0.0972889	Plxnb3
ENSMUSG00000087298	1.06466	1.7096	6.80763	0.00907694	0.0972889	Gm9392
ENSMUSG00000096630	-1.20262	-0.132433	6.79812	0.00912539	0.0977479	Vmn2r26
ENSMUSG00000060044	-1.58589	-0.691959	6.78782	0.00917819	0.0981321	Tmem26
ENSMUSG00000118562	-1.03997	1.71341	6.78611	0.00918697	0.0981415
ENSMUSG00000020363	1.72487	2.79319	6.7822	0.00920713	0.0981768	Gfpt2
ENSMUSG00000073925	1.33238	-0.360465	6.78153	0.00921061	0.0981768	Olfr654
ENSMUSG00000080241	1.05469	2.23925	6.7748	0.00924539	0.0984511	Dppa3-ps
ENSMUSG00000095620	-1.39044	-0.144015	6.7721	0.00925936	0.098455	2010005H15Rik
ENSMUSG00000032372	2.43148	-0.470205	6.75969	0.00932398	0.0988398	Plscr2
ENSMUSG00000107881	1.74795	-1.16815	6.75146	0.00936712	0.0990556	Gm44250
ENSMUSG00000086161	-1.28892	2.3341	6.7503	0.00937319	0.0990595	Gm15389
ENSMUSG00000086296	-1.16161	0.801434	6.72962	0.00948246	0.100093	D030055H07Rik
ENSMUSG00000048826	1.60295	-1.59956	6.72153	0.00952559	0.100426	Dact2
ENSMUSG00000075587	1.27112	0.548924	6.71783	0.00954535	0.100573	Gm11531
ENSMUSG00000109333	-1.19534	0.433096	6.71543	0.00955823	0.100648	Gm30790
ENSMUSG00000097989	1.95509	-0.991149	6.70973	0.00958885	0.100909	Gm4335
ENSMUSG00000024007	1.06485	4.22703	6.69668	0.00965927	0.101466	Ppil1
ENSMUSG00000033082	2.49549	1.15232	6.69448	0.00967116	0.10153	Clec1a
ENSMUSG00000003271	1.05928	2.39405	6.6858	0.00971838	0.101902	Sult2b1
ENSMUSG00000040857	-1.53611	-0.708363	6.68391	0.0097287	0.101949	Erf
ENSMUSG00000105596	1.05248	2.87776	6.66332	0.00984176	0.10301	Gm42650
ENSMUSG00000045763	-1.69298	-1.0372	6.66205	0.00984874	0.103021	Basp1
ENSMUSG00000032269	-1.35112	0.0754306	6.65924	0.00986429	0.103121	Htr3a
ENSMUSG00000117813	1.51167	-0.787618	6.65183	0.0099054	0.103303
ENSMUSG00000060586	1.57538	-0.60394	6.64913	0.00992043	0.103335	H2-Eb1
ENSMUSG00000040495	-1.8088	-0.798322	6.64527	0.00994195	0.103435	Chrm4
ENSMUSG00000063830	1.87349	-0.687201	6.6418	0.00996132	0.103575	Gm6065
ENSMUSG00000044957	1.64998	-1.10568	6.63511	0.00999882	0.103779	Pp2d1

## Sheet: Old vs Middle
Gene	logFC	logCPM	LR	PValue	FDR	SYMBOL
ENSMUSG00000119584	7.52891	12.1724	227.891	1.71925e-51	2.98891e-47			Up-regulated
ENSMUSG00000019992	-2.31949	8.78062	101.404	7.50176e-24	6.52091e-20	Mtfr2		Down-regulated
ENSMUSG00000115166	-4.65906	2.55514	100.465	1.20498e-23	6.98283e-20	AC122858.1
ENSMUSG00000028838	2.38623	4.58597	64.6101	9.12878e-16	3.96759e-12	Extl1
ENSMUSG00000115374	-5.05887	0.649733	62.4585	2.72117e-15	8.03343e-12	AC122858.3
ENSMUSG00000114263	-4.02545	4.25708	62.2103	3.08673e-15	8.03343e-12	Gm7201
ENSMUSG00000041729	2.27379	4.90935	62.1181	3.23463e-15	8.03343e-12	Coro2b
ENSMUSG00000029005	-4.09847	1.88291	60.5817	7.05874e-15	1.53395e-11	Draxin
ENSMUSG00000035184	-4.83365	1.42824	56.6637	5.17096e-14	9.98858e-11	Fam124a
ENSMUSG00000066456	-3.41884	3.8738	54.4621	1.58475e-13	2.75509e-10	Hmgn3
ENSMUSG00000078503	-3.22872	2.53248	53.7153	2.31755e-13	3.66278e-10	Zfp990
ENSMUSG00000046585	-2.45565	4.26001	53.4161	2.69877e-13	3.90984e-10	Cfap58
ENSMUSG00000064337	2.69491	6.31061	52.7907	3.71057e-13	4.96217e-10	mt-Rnr1
ENSMUSG00000054976	-3.41638	3.29224	52.1513	5.13857e-13	6.381e-10	Nyap2
ENSMUSG00000098973	5.10614	1.63805	48.0929	4.06505e-12	4.7114e-09	Mir6236
ENSMUSG00000093610	1.87205	5.52468	47.9586	4.35324e-12	4.73006e-09	Cyp2c53-ps
ENSMUSG00000030718	-1.86186	6.01683	47.7839	4.75887e-12	4.86664e-09	Ppme1
ENSMUSG00000069919	-4.32079	0.786937	47.4346	5.68714e-12	5.49283e-09	Hba-a1
ENSMUSG00000022000	-1.37654	7.11759	45.6096	1.44335e-11	1.32067e-08	Zc3h13
ENSMUSG00000058126	-1.59998	4.90808	44.5879	2.43188e-11	2.07877e-08	Tpm3-rs7
ENSMUSG00000027824	-4.07069	-0.24657	44.5252	2.51102e-11	2.07877e-08	Vmn2r1
ENSMUSG00000066257	2.97593	2.51031	43.9519	3.36547e-11	2.65949e-08	Olfr206
ENSMUSG00000063698	-2.09352	4.07844	43.6131	4.00143e-11	3.02456e-08	Sfxn4
ENSMUSG00000050550	-2.81438	1.94921	42.6742	6.46611e-11	4.68389e-08	Gm11868
ENSMUSG00000059554	-1.76326	5.73608	42.3924	7.46778e-11	5.1931e-08	Ccdc28a
ENSMUSG00000044952	-2.69918	3.0397	42.1617	8.40288e-11	5.44182e-08	Kctd21
ENSMUSG00000032417	-1.79194	4.67946	42.1504	8.45149e-11	5.44182e-08	Rwdd2a
ENSMUSG00000107470	-2.22374	3.99556	41.1091	1.43962e-10	8.93847e-08	Gm3375
ENSMUSG00000075574	-4.21973	-0.548223	40.8444	1.64843e-10	9.88204e-08	Defb48
ENSMUSG00000019312	-3.21518	1.43726	40.3411	2.13276e-10	1.22033e-07	Grb7
ENSMUSG00000069917	-4.05047	0.322864	40.3018	2.17603e-10	1.22033e-07	Hba-a2
ENSMUSG00000034686	3.19615	0.942427	38.0528	6.88549e-10	3.74076e-07	Prr7
ENSMUSG00000060860	1.41503	7.56246	37.9817	7.14108e-10	3.76205e-07	Ube2s
ENSMUSG00000059423	-1.95338	4.09638	37.4475	9.39077e-10	4.69734e-07	Zfp933
ENSMUSG00000103202	-1.51269	6.04673	37.4338	9.45682e-10	4.69734e-07	Gm37326
ENSMUSG00000007827	-1.45385	5.38215	37.0619	1.14437e-09	5.52637e-07	Ankrd26
ENSMUSG00000100417	-1.89667	5.15356	35.503	2.54659e-09	1.19655e-06	Gm28578
ENSMUSG00000022938	-2.61384	1.65711	34.6374	3.97208e-09	1.81044e-06	Fam3b
ENSMUSG00000031827	2.19876	3.17973	34.5941	4.06139e-09	1.81044e-06	Cotl1
ENSMUSG00000026605	-1.27112	7.84957	34.2377	4.8776e-09	2.11993e-06	Cenpf
ENSMUSG00000103261	-3.30347	0.209349	33.6552	6.58004e-09	2.7901e-06	Gm36981
ENSMUSG00000078512	-3.13749	0.0697522	33.5411	6.97742e-09	2.88815e-06	Pramef6
ENSMUSG00000081240	3.20993	0.059877	33.4471	7.32286e-09	2.96065e-06	Gm16511
ENSMUSG00000025069	-5.2618	4.89664	32.8922	9.74113e-09	3.84885e-06	Gsto2
ENSMUSG00000117758	-4.36179	-0.346008	32.314	1.31168e-08	5.06747e-06
ENSMUSG00000022425	-1.81283	4.64792	32.172	1.41109e-08	5.333e-06	Enpp2
ENSMUSG00000064339	1.61865	8.23159	31.9796	1.55798e-08	5.65435e-06	mt-Rnr2
ENSMUSG00000035896	-4.00642	-0.561951	31.9757	1.56117e-08	5.65435e-06	Rnase1
ENSMUSG00000037784	-2.90959	0.637031	31.6693	1.82792e-08	6.48537e-06	Dzip1l
ENSMUSG00000056300	-2.41302	2.45541	31.5053	1.98895e-08	6.91558e-06	Zfp981
ENSMUSG00000096403	-1.54591	5.2486	31.3738	2.12837e-08	7.25525e-06	Gm9825
ENSMUSG00000118653	1.34809	6.68589	31.1249	2.41949e-08	8.08899e-06
ENSMUSG00000005892	-2.23049	2.02114	31.0586	2.50351e-08	8.21199e-06	Trh
ENSMUSG00000095190	1.3953	5.14393	30.8268	2.82117e-08	9.02111e-06	Gm10668
ENSMUSG00000105558	-3.26096	-0.23505	30.8044	2.85396e-08	9.02111e-06	Gm5855
ENSMUSG00000039903	-2.40412	2.31314	30.6773	3.04705e-08	9.45947e-06	Eva1c
ENSMUSG00000110126	-2.93495	0.0222756	30.5263	3.29363e-08	1.00456e-05	Gm9347
ENSMUSG00000066705	1.7662	3.81169	30.4826	3.36873e-08	1.00975e-05	Fxyd6
ENSMUSG00000095363	1.37288	5.14803	30.4457	3.43335e-08	1.01167e-05	Gm4567
ENSMUSG00000024795	-1.30071	6.8831	30.1304	4.03952e-08	1.17045e-05	Kif20b
ENSMUSG00000109166	1.77748	3.44263	29.8887	4.57564e-08	1.30406e-05	Gm5890
ENSMUSG00000035686	-4.44918	2.3021	29.7612	4.88687e-08	1.3703e-05	Thrsp
ENSMUSG00000075069	-4.34946	-1.26644	29.6926	5.06268e-08	1.39706e-05	Olfr1264
ENSMUSG00000066553	-1.99545	3.3949	29.5791	5.36817e-08	1.45821e-05	Gm6969
ENSMUSG00000024913	2.53808	2.58231	29.3647	5.99599e-08	1.58444e-05	Lrp5
ENSMUSG00000050747	-1.90339	6.12229	29.3585	6.01515e-08	1.58444e-05	Trim15
ENSMUSG00000094682	1.35468	4.78852	28.4601	9.56495e-08	2.48189e-05	Gm6902
ENSMUSG00000074277	3.04338	-0.335761	28.2118	1.08738e-07	2.78002e-05	Phldb3
ENSMUSG00000078598	-5.40452	2.60622	27.7894	1.35268e-07	3.40817e-05	Skint5
ENSMUSG00000073371	-4.48387	-1.68463	27.4197	1.63755e-07	4.06697e-05	Gm6594
ENSMUSG00000052504	-1.44662	5.15217	27.1711	1.86221e-07	4.55979e-05	Epha3
ENSMUSG00000081766	-1.9363	2.63914	27.112	1.92003e-07	4.63607e-05	2210409E12Rik
ENSMUSG00000035726	-1.37215	5.1926	26.7443	2.32232e-07	5.45897e-05	Supt16
ENSMUSG00000101948	1.74205	3.2123	26.5193	2.60918e-07	6.04808e-05	Gm4557
ENSMUSG00000041731	-2.89531	0.399243	26.3658	2.825e-07	6.4622e-05	Pgm5
ENSMUSG00000059058	-3.72508	-0.848899	26.1962	3.08435e-07	6.96382e-05	Tma7-ps
ENSMUSG00000096283	1.2973	5.02089	26.1022	3.2382e-07	7.21746e-05	Gm6176
ENSMUSG00000024084	-2.49676	1.71739	26.0766	3.28141e-07	7.22118e-05	Qpct
ENSMUSG00000078480	-1.59529	4.30914	26.0144	3.38883e-07	7.36435e-05	Mrpl48-ps
ENSMUSG00000028664	-3.20223	-0.585463	25.8996	3.59635e-07	7.71883e-05	Ephb2
ENSMUSG00000074322	1.75161	4.96274	25.7286	3.92961e-07	8.33125e-05	Vmn1r132
ENSMUSG00000071711	2.95046	0.0210038	25.5553	4.29877e-07	9.00411e-05	Mpst
ENSMUSG00000069996	-4.06963	-1.35401	25.3969	4.66669e-07	9.65837e-05	Gm7125
ENSMUSG00000047115	-1.14706	5.91796	25.0715	5.52427e-07	0.000112988	Fam221a
ENSMUSG00000024304	-1.26631	6.66653	24.8123	6.31922e-07	0.000127744	Cdh2
ENSMUSG00000094992	-1.07058	6.90344	24.5868	7.10366e-07	0.000141951	Fbxw25
ENSMUSG00000023943	2.20078	2.09256	24.2507	8.45755e-07	0.000167085	Sult1c1
ENSMUSG00000001089	-1.16263	6.32879	24.1625	8.85388e-07	0.000172949	Luzp1
ENSMUSG00000026604	-2.62115	1.90794	23.8751	1.02795e-06	0.000198566	Ptpn14
ENSMUSG00000069808	1.17063	5.47515	23.568	1.20577e-06	0.000230356	Fam57a
ENSMUSG00000081553	-2.83935	-0.997087	23.1486	1.49953e-06	0.000280316	Ccdc50-ps
ENSMUSG00000021792	-1.21021	4.50626	23.1037	1.53498e-06	0.00028389	Fam213a
ENSMUSG00000102169	-2.13081	1.84589	22.9553	1.65809e-06	0.000303431	Gm9113
ENSMUSG00000025451	-1.09087	7.21554	22.7896	1.80741e-06	0.000320744	Paip1
ENSMUSG00000074311	1.30512	6.10368	22.7889	1.80805e-06	0.000320744	Vmn1r139
ENSMUSG00000055945	1.33832	4.14905	22.5962	1.9988e-06	0.000347492	Prr18
ENSMUSG00000027160	1.36476	5.20682	22.5215	2.07802e-06	0.000357687	Ccdc34
ENSMUSG00000052305	-3.62112	0.236602	22.4213	2.18938e-06	0.00037316	Hbb-bs
ENSMUSG00000030873	1.87989	2.29484	22.2081	2.44639e-06	0.000412917	Scnn1b
ENSMUSG00000116564	-1.06557	6.1796	21.9618	2.78138e-06	0.000464945
ENSMUSG00000026987	-1.14743	6.17248	21.814	3.00404e-06	0.000497384	Baz2b
ENSMUSG00000114147	3.1926	0.736375	21.5013	3.53596e-06	0.000579931	AC134468.1
ENSMUSG00000105021	-2.42909	1.36625	21.3779	3.77084e-06	0.0006048	Gm8234
ENSMUSG00000074882	-3.10735	-1.07555	21.3672	3.79196e-06	0.0006048	Cyp2c68
ENSMUSG00000087093	-2.12028	3.37099	21.1211	4.31165e-06	0.000681437	Gm15486
ENSMUSG00000042607	-1.47804	4.09747	21.053	4.46756e-06	0.000699716	Asb4
ENSMUSG00000078502	-1.52452	3.76375	21.0103	4.56815e-06	0.000709082	Gm13212
ENSMUSG00000041722	1.33568	4.6798	20.946	4.72414e-06	0.00072237	Khdc1c
ENSMUSG00000033207	-2.08839	1.31225	20.9408	4.73685e-06	0.00072237	Mamdc2
ENSMUSG00000094828	-2.8759	-1.10175	20.8717	4.9109e-06	0.000738819	Trav3-3
ENSMUSG00000048897	1.66545	2.98144	20.8644	4.92971e-06	0.000738819	Zfp710
ENSMUSG00000087194	-4.08051	0.658132	20.5951	5.67405e-06	0.000843106	Skint6
ENSMUSG00000028282	-1.06228	6.59544	20.4898	5.99498e-06	0.000883244	Casp8ap2
ENSMUSG00000073940	-3.24204	-0.722459	20.4325	6.17702e-06	0.000902416	Hbb-bt
ENSMUSG00000016946	-1.03077	5.94519	20.2931	6.64387e-06	0.000962531	Kctd5
ENSMUSG00000094284	1.30146	5.40426	20.2184	6.9086e-06	0.000992612	Vmn1r112
ENSMUSG00000102023	1.81595	2.00031	20.1041	7.33397e-06	0.00104509	Gm8708
ENSMUSG00000018259	-2.43976	1.73938	19.9968	7.75737e-06	0.00109644	Prl8a2
ENSMUSG00000039232	2.43479	-0.0875562	19.8954	8.17974e-06	0.00114681	Stx11
ENSMUSG00000028426	1.01223	5.93104	19.8213	8.50301e-06	0.0011826	Rad23b
ENSMUSG00000081723	2.3852	0.340015	19.7824	8.67783e-06	0.00119733	Gm15931
ENSMUSG00000095619	1.26827	5.51275	19.7499	8.82674e-06	0.00120829	Vmn1r157
ENSMUSG00000101280	1.78343	1.97902	19.5784	9.65534e-06	0.00130275	Gm8600
ENSMUSG00000101436	1.85913	1.79216	19.5762	9.66666e-06	0.00130275	Gm5157
ENSMUSG00000110616	-2.43669	-0.605169	19.5321	9.8923e-06	0.00131545	Gm36879
ENSMUSG00000035638	1.44542	3.46672	19.5283	9.91222e-06	0.00131545	Muc20
ENSMUSG00000094497	-1.61674	2.97276	19.383	1.06955e-05	0.00140864	Gm8210
ENSMUSG00000108944	1.53045	3.82556	19.3485	1.08904e-05	0.00142354	Gm4558
ENSMUSG00000022665	-3.25973	-0.359995	19.3161	1.10767e-05	0.00143707	Ccdc80
ENSMUSG00000067562	2.23936	0.293767	19.255	1.1437e-05	0.00147284	Dmrtc1c1
ENSMUSG00000091189	2.34789	0.260431	19.164	1.19952e-05	0.00153335	Ear-ps3
ENSMUSG00000051579	-1.59785	6.20622	19.0894	1.24735e-05	0.00158286	Tceal8
ENSMUSG00000067561	2.23927	0.299646	19.0438	1.27751e-05	0.00160939	Dmrtc1c2
ENSMUSG00000078507	-2.73339	-1.0094	19.0102	1.30021e-05	0.0016262	Aadacl3
ENSMUSG00000083833	-1.56551	2.96958	18.9841	1.31813e-05	0.00162972	Gm13841
ENSMUSG00000030921	1.11861	4.48247	18.9788	1.32177e-05	0.00162972	Trim30a
ENSMUSG00000054423	-2.65775	1.51285	18.7131	1.51934e-05	0.00184343	Cadps
ENSMUSG00000057503	-3.12588	-1.47101	18.7036	1.52692e-05	0.00184343	Olfr1459
ENSMUSG00000074677	-1.84251	2.82042	18.659	1.5631e-05	0.0018727	Sirpb1c
ENSMUSG00000074479	-2.08424	2.2834	18.6473	1.5727e-05	0.0018727	Gm10704
ENSMUSG00000036594	-1.80379	4.41531	18.5002	1.69882e-05	0.00200912	H2-Aa
ENSMUSG00000108843	1.52819	3.75949	18.4352	1.75776e-05	0.00206478	Gm4501
ENSMUSG00000066714	-2.49613	-0.93506	18.3908	1.79928e-05	0.00209936	Gm8062
ENSMUSG00000022203	-2.11338	-0.212704	18.3609	1.82774e-05	0.00211835	Efs
ENSMUSG00000030917	1.33198	3.65326	18.2023	1.98639e-05	0.00228698	Tmem159
ENSMUSG00000109822	-3.18788	-0.989361	17.9498	2.26805e-05	0.00259408	Gm8556
ENSMUSG00000022015	1.19774	4.49254	17.9161	2.30861e-05	0.00262321	Tnfsf11
ENSMUSG00000039678	1.93522	1.31066	17.8371	2.40641e-05	0.00271658	Tbc1d13
ENSMUSG00000037622	1.26682	4.15244	17.8141	2.43572e-05	0.00273194	Wdtc1
ENSMUSG00000036168	-1.51413	3.26356	17.8019	2.45144e-05	0.00273194	Ccdc38
ENSMUSG00000026426	1.22739	4.60636	17.6115	2.70952e-05	0.00298132	Arl8a
ENSMUSG00000022366	-2.28905	-0.684255	17.4848	2.89621e-05	0.0031667	Slc22a22
ENSMUSG00000046435	-2.07623	-0.407425	17.4444	2.95837e-05	0.00320689	Gm13078
ENSMUSG00000095028	-1.66318	2.75812	17.4296	2.98147e-05	0.00320689	Sirpb1b
ENSMUSG00000063458	-1.81964	1.97037	17.4252	2.98831e-05	0.00320689	Lrmda
ENSMUSG00000028536	-2.12416	-0.654789	17.352	3.10578e-05	0.00331127	2610528J11Rik
ENSMUSG00000064360	1.89392	2.32263	17.341	3.12366e-05	0.00331127	mt-Nd3
ENSMUSG00000082399	-1.82932	1.62397	17.3182	3.16145e-05	0.00333101	Gm14036
ENSMUSG00000094635	1.38813	3.37647	17.2055	3.35463e-05	0.00351327	Gm7104
ENSMUSG00000028656	-1.69026	1.94787	17.0674	3.60755e-05	0.00375552	Cap1
ENSMUSG00000070583	-2.7652	-1.17725	17.0276	3.68397e-05	0.00381225	Fv1
ENSMUSG00000026888	-2.17143	5.15235	16.9903	3.75713e-05	0.00384979	Grb14
ENSMUSG00000105721	-1.49467	3.33303	16.9866	3.76454e-05	0.00384979	C920008G01Rik
ENSMUSG00000048402	1.87074	1.84954	16.804	4.1446e-05	0.00421368	Gli2
ENSMUSG00000105080	-1.48185	3.32527	16.6737	4.43918e-05	0.004461	Trav7n-6
ENSMUSG00000037921	-2.10582	1.99513	16.478	4.92178e-05	0.00491754	Ddx60
ENSMUSG00000021258	1.38531	2.97074	16.3614	5.2341e-05	0.0051997	Ccnk
ENSMUSG00000102705	2.304	-0.829409	16.3281	5.3269e-05	0.00521272	4632432E15Rik
ENSMUSG00000030905	-1.32139	4.15192	16.3258	5.33337e-05	0.00521272	Crym
ENSMUSG00000039219	-1.29102	4.02264	16.3244	5.33715e-05	0.00521272	Arid4b
ENSMUSG00000025196	-1.75993	1.37983	16.2824	5.45697e-05	0.00529997	Cpn1
ENSMUSG00000109032	1.06969	4.80477	16.2634	5.51175e-05	0.0053202	Gm7972
ENSMUSG00000059033	-1.61755	2.64891	16.2541	5.539e-05	0.0053202	Rpl18a-ps1
ENSMUSG00000078532	2.49812	-0.735961	16.1238	5.93333e-05	0.00566763	Nkain1
ENSMUSG00000069743	-1.46077	4.07681	16.1051	5.9921e-05	0.00569249	Zfp820
ENSMUSG00000026692	-1.53196	4.2031	16.083	6.06274e-05	0.0057283	Fmo4
ENSMUSG00000053801	-1.07969	4.96685	16.0714	6.09981e-05	0.00573217	Grwd1
ENSMUSG00000114103	-2.09347	0.514088	16.0083	6.30652e-05	0.00589457	Gm8557
ENSMUSG00000047502	1.08728	4.5043	15.9504	6.50252e-05	0.00604526	Mroh7
ENSMUSG00000067750	1.25414	5.37698	15.7581	7.19785e-05	0.00655155	Khdc1a
ENSMUSG00000024897	1.10512	4.20496	15.7099	7.38354e-05	0.00668557	Apba1
ENSMUSG00000056531	-1.00296	5.53465	15.6498	7.62198e-05	0.00686571	Ccdc18
ENSMUSG00000021983	1.15121	5.06505	15.5303	8.11916e-05	0.00723854	Atp8a2
ENSMUSG00000016528	-1.81374	2.60567	15.4494	8.47449e-05	0.00751678	Mapkapk2
ENSMUSG00000068629	-2.40125	0.398289	15.4264	8.57829e-05	0.00757024	Gm6155
ENSMUSG00000071470	-1.37042	3.36682	15.3825	8.77972e-05	0.00766006	Ccnb1ip1
ENSMUSG00000066571	1.00512	4.87716	15.357	8.89884e-05	0.00766339	4931406P16Rik
ENSMUSG00000082190	-2.05547	-0.493329	15.3559	8.90426e-05	0.00766339	Gm13641
ENSMUSG00000101939	1.67246	2.67514	15.3383	8.9874e-05	0.00769425	Gm28438
ENSMUSG00000083928	-2.0596	-0.600741	15.3297	9.02863e-05	0.00769425	Gm4991
ENSMUSG00000045795	1.03509	4.51221	15.2181	9.57787e-05	0.00808307	Whamm
ENSMUSG00000099890	1.99001	0.574354	15.141	9.97711e-05	0.00837933	Gm28262
ENSMUSG00000112003	-2.41193	-1.39343	15.094	0.000102287	0.00854932	Gm4864
ENSMUSG00000034532	1.09482	4.07641	15.0573	0.000104296	0.00867557	Fbxo16
ENSMUSG00000049608	2.4742	-0.943602	15.0423	0.000105126	0.00870296	Gpr55
ENSMUSG00000112011	-1.24723	3.40727	14.9792	0.000108701	0.00895624	Gm9535
ENSMUSG00000086521	2.71993	-0.571193	14.8941	0.000113717	0.00928154	Olfr1343-ps1
ENSMUSG00000031283	-1.92543	0.430324	14.8761	0.000114807	0.00928331	Chrdl1
ENSMUSG00000066180	-1.99447	0.596021	14.738	0.000123528	0.00994229	Gm10155
ENSMUSG00000112498	-1.33548	2.88616	14.7277	0.000124206	0.00995076	Gm47691
ENSMUSG00000082319	-1.45362	3.3215	14.698	0.000126183	0.0100628	Gm8822
ENSMUSG00000045709	1.29688	3.04643	14.6826	0.000127215	0.0100988	Smkr-ps
ENSMUSG00000022816	1.25213	3.39241	14.6058	0.000132503	0.0104708	Fstl1
ENSMUSG00000039236	-2.10792	2.29524	14.5309	0.000137876	0.0107972	Isg20
ENSMUSG00000048120	-1.00408	5.41397	14.5138	0.00013914	0.0108412	Entpd1
ENSMUSG00000089785	-2.02759	-0.667638	14.4445	0.000144352	0.0110793	Slc25a5-ps
ENSMUSG00000005628	1.60591	1.93589	14.4404	0.000144665	0.0110793	Tmod4
ENSMUSG00000039671	-1.18336	5.28521	14.3282	0.000153549	0.0117081	Zmynd8
ENSMUSG00000031540	1.26199	3.39198	14.2553	0.00015961	0.0121171	Kat6a
ENSMUSG00000057182	-1.71249	0.874994	14.2352	0.000161322	0.0121938	Scn3a
ENSMUSG00000100265	-2.37314	0.734765	14.1898	0.000165265	0.0124378	Gm28363
ENSMUSG00000033900	-1.10941	4.04022	14.1698	0.000167027	0.0125162	Map9
ENSMUSG00000040280	2.32614	2.05179	14.1363	0.000170034	0.0126869	Ndufa4l2
ENSMUSG00000040606	1.20508	3.5842	14.108	0.000172608	0.012766	Kazn
ENSMUSG00000117800	-2.01084	-0.907951	14.0975	0.000173578	0.012766
ENSMUSG00000047040	-2.30133	1.72276	14.0955	0.000173762	0.012766	Prr15l
ENSMUSG00000114073	1.57747	3.27428	14.0814	0.000175063	0.012766	Gm30302
ENSMUSG00000095576	-1.99014	3.88491	14.0767	0.000175501	0.012766	Fmo6
ENSMUSG00000035356	-1.04444	5.36998	13.9565	0.000187091	0.0133851	Nfkbiz
ENSMUSG00000026527	-1.68497	1.02609	13.9437	0.000188364	0.0134209	Rgs7
ENSMUSG00000030409	1.67946	1.4988	13.9006	0.000192739	0.013621	Dmpk
ENSMUSG00000028381	-1.0161	5.23431	13.8711	0.00019579	0.013765	Ugcg
ENSMUSG00000046637	1.02229	4.51854	13.8656	0.00019636	0.013765	Ttc34
ENSMUSG00000000416	-1.65065	2.4375	13.8142	0.000201804	0.0140769	Cttnbp2
ENSMUSG00000009876	2.41958	1.74976	13.5933	0.000226996	0.0155981	Cox4i2
ENSMUSG00000099623	1.59345	1.62366	13.5815	0.000228425	0.0156345	Gm4526
ENSMUSG00000081662	-2.03555	-0.610233	13.5593	0.000231144	0.0157339	Gm14098
ENSMUSG00000105325	-2.05175	-0.880456	13.5549	0.000231687	0.0157339	Gm30946
ENSMUSG00000022076	-1.36473	3.0051	13.5208	0.000235937	0.0159446	Klhl1
ENSMUSG00000021366	1.03672	5.5413	13.5153	0.000236623	0.0159446	Hivep1
ENSMUSG00000104418	-1.68658	0.534875	13.4951	0.000239183	0.0160548	Gm37070
ENSMUSG00000091233	-2.81478	-1.44942	13.362	0.000256776	0.0171036	Gm6434
ENSMUSG00000034731	1.18838	4.30299	13.3105	0.000263924	0.0174594	Dgkh
ENSMUSG00000030725	1.33138	3.89344	13.3091	0.000264126	0.0174594	Lipt2
ENSMUSG00000031089	-2.49088	-0.634342	13.2886	0.000267025	0.0175842	Slc6a14
ENSMUSG00000048758	1.12734	5.0734	13.2811	0.000268101	0.0175884	Rpl29
ENSMUSG00000083084	-1.81966	-0.390481	13.2443	0.000273415	0.01778	Gm14667
ENSMUSG00000072421	-2.20327	1.01933	13.241	0.00027389	0.01778	Gm10357
ENSMUSG00000020542	-1.74796	1.75007	13.2396	0.00027409	0.01778	Myocd
ENSMUSG00000112057	1.71304	1.18548	13.1156	0.000292845	0.018926	Gm21321
ENSMUSG00000024512	-3.34947	1.35139	13.0912	0.000296691	0.0191036	Dynap
ENSMUSG00000094905	2.20629	-0.665027	13.0743	0.000299372	0.0192051	Vmn1r155
ENSMUSG00000114575	-2.13865	-1.08138	13.0291	0.000306691	0.0195445	Gm47814
ENSMUSG00000083910	-1.91353	-0.424762	13.0204	0.00030812	0.0195445	Gm13604
ENSMUSG00000079114	2.34964	-0.301707	13.0141	0.000309159	0.0195445	Gm7849
ENSMUSG00000074516	-1.56812	1.22436	12.9449	0.000320793	0.0202065	Gm10709
ENSMUSG00000032740	-1.05552	4.02157	12.9096	0.000326903	0.020517	Ccdc88a
ENSMUSG00000073405	1.13534	3.58111	12.8829	0.000331597	0.0206624	H2-T-ps
ENSMUSG00000028938	1.78731	0.290732	12.8752	0.000332967	0.0206737	Galntl5
ENSMUSG00000094208	2.28545	-0.955744	12.7943	0.000347685	0.0212835	Vmn1r130
ENSMUSG00000108654	1.43491	2.77484	12.7595	0.00035421	0.0216068	Gm9519
ENSMUSG00000082013	-1.90693	-0.519084	12.7239	0.000361014	0.0219449	Gm13216
ENSMUSG00000051638	2.36786	-0.833212	12.6761	0.000370358	0.0223565	Gm9857
ENSMUSG00000035539	1.20714	3.61302	12.6048	0.000384759	0.0231455	Ccdc180
ENSMUSG00000002588	-2.09071	-0.904156	12.5795	0.000389999	0.0232994	Pon1
ENSMUSG00000108045	-1.54618	0.709354	12.5586	0.000394379	0.0234804	Gm5576
ENSMUSG00000041141	-1.1446	3.35024	12.4814	0.000411026	0.0241409	Pnmal1
ENSMUSG00000116536	-1.88531	-1.00684	12.4522	0.000417499	0.0244384
ENSMUSG00000093966	-2.30686	-1.02868	12.4308	0.00042231	0.024468	Trav4-3
ENSMUSG00000099902	-2.11445	-0.831953	12.4278	0.000422983	0.024468	Gm12115
ENSMUSG00000023994	1.07273	4.75542	12.4254	0.000423534	0.024468	Nfya
ENSMUSG00000028164	-1.32722	6.27347	12.4237	0.00042392	0.024468	Manba
ENSMUSG00000096937	-1.77755	-0.256455	12.4188	0.000425041	0.024468	Gm10825
ENSMUSG00000107535	-1.25722	5.00907	12.4024	0.000428787	0.0246022	Gm44183
ENSMUSG00000040812	-1.84467	0.108051	12.3317	0.000445325	0.0253835	Agbl2
ENSMUSG00000059149	1.44446	2.06931	12.3169	0.000448865	0.0255017	Mfsd4a
ENSMUSG00000029016	-1.64198	1.08648	12.3052	0.000451696	0.025579	Clcn6
ENSMUSG00000095358	2.01927	-0.50606	12.2893	0.00045556	0.025714	Vmn1r165
ENSMUSG00000056880	-1.92934	-1.11767	12.2771	0.000458554	0.0257869	Gadl1
ENSMUSG00000090070	1.85834	-0.419262	12.2719	0.000459819	0.0257869	Gm16577
ENSMUSG00000056596	1.53774	2.1616	12.2524	0.000464656	0.0259744	Trnp1
ENSMUSG00000089991	-2.71881	-0.823643	12.2347	0.000469087	0.0261381	Gm16332
ENSMUSG00000059991	1.20054	3.35504	12.2238	0.000471825	0.0262067	Nptx2
ENSMUSG00000028337	-1.11244	3.95899	12.2139	0.000474338	0.0262623	Coro2a
ENSMUSG00000114167	-2.20336	-1.09835	12.1907	0.000480286	0.0264739	Gm7002
ENSMUSG00000106190	-1.6897	0.111764	12.1848	0.000481803	0.0264739	Gm20768
ENSMUSG00000117234	-1.82272	0.22237	12.1765	0.000483954	0.0264739
ENSMUSG00000066383	1.50697	2.53898	12.1754	0.000484252	0.0264739	Iqcf1
ENSMUSG00000021279	1.47514	3.35588	12.1637	0.000487292	0.0265567	Cdc42bpb
ENSMUSG00000033191	1.6288	1.4576	12.1536	0.00048993	0.0265602	Tie1
ENSMUSG00000040522	-2.26464	-0.643504	12.1518	0.000490412	0.0265602	Tlr8
ENSMUSG00000032649	1.23181	3.19991	12.1093	0.000501713	0.027004	Colgalt2
ENSMUSG00000114386	-1.56813	0.665047	12.0878	0.000507532	0.0272328	Gm47576
ENSMUSG00000019820	-1.20171	2.96488	12.0761	0.000510713	0.0272705	Utrn
ENSMUSG00000044538	-1.65899	1.07035	12.0737	0.000511371	0.0272705	Obox3-ps8
ENSMUSG00000025004	-1.56561	0.687689	12.05	0.000517937	0.0274522	Cyp2c40
ENSMUSG00000117468	-2.11835	-0.953733	11.9656	0.000541925	0.0284633
ENSMUSG00000032239	1.10328	5.78494	11.9471	0.000547315	0.0285959	Rp9
ENSMUSG00000074437	-1.80958	1.06492	11.9457	0.000547738	0.0285959	Defa29
ENSMUSG00000067321	-1.73453	1.22365	11.9394	0.000549577	0.028606	Gm7931
ENSMUSG00000028364	-1.71991	1.80263	11.9298	0.000552426	0.0286685	Tnc
ENSMUSG00000115548	1.55126	1.13392	11.9086	0.000558766	0.0289111	AC138716.2
ENSMUSG00000058581	-1.59554	0.979585	11.867	0.000571379	0.029476	Gm5801
ENSMUSG00000069516	1.99125	0.629625	11.7727	0.000601051	0.0308238	Lyz2
ENSMUSG00000048826	-2.22216	-1.59956	11.7611	0.000604816	0.0309257	Dact2
ENSMUSG00000110569	-1.39221	2.64	11.6716	0.0006346	0.0322045	Gm18860
ENSMUSG00000096278	-2.53824	1.09921	11.6693	0.000635384	0.0322045	Dcpp2
ENSMUSG00000106786	2.64969	-1.03908	11.6399	0.000645524	0.0326234	Gm42781
ENSMUSG00000117526	-1.61755	0.393341	11.6196	0.00065259	0.0328849
ENSMUSG00000003273	-1.54758	1.21368	11.5552	0.000675586	0.0338474	Car11
ENSMUSG00000046721	-1.29844	2.4757	11.4768	0.000704696	0.0351035	Rpl14-ps1
ENSMUSG00000017167	1.40616	2.55032	11.4023	0.000733532	0.0362795	Cntnap1
ENSMUSG00000073925	-1.75928	-0.360465	11.3997	0.000734564	0.0362795	Olfr654
ENSMUSG00000026579	-1.57696	0.621008	11.3589	0.000750856	0.0369791	F5
ENSMUSG00000083166	-1.67137	-0.0250118	11.2864	0.000780782	0.0380576	Gm8648
ENSMUSG00000053024	1.30436	2.46197	11.2846	0.00078151	0.0380576	Cntn2
ENSMUSG00000028312	-1.05876	5.27704	11.1681	0.000832178	0.0401872	Smc2
ENSMUSG00000083283	-1.16237	3.04685	11.1534	0.000838781	0.0403293	Gm15361
ENSMUSG00000033470	-1.43097	1.3718	11.1512	0.000839759	0.0403293	Cysltr2
ENSMUSG00000081750	-1.75117	-0.400799	11.1337	0.000847729	0.0405999	Gm4995
ENSMUSG00000099061	2.03608	-0.707009	11.114	0.000856777	0.0409205	Gm28050
ENSMUSG00000036510	-1.67224	1.30229	11.1035	0.000861641	0.0410045	Cdh8
ENSMUSG00000114396	1.63233	0.322407	11.1001	0.000863252	0.0410045	Gm31227
ENSMUSG00000095962	1.97237	-0.602734	11.0613	0.000881476	0.041756	Vmn1r137
ENSMUSG00000020441	1.01996	5.02855	11.055	0.000884506	0.0417857	2310033P09Rik
ENSMUSG00000068397	-1.27586	4.07492	11.034	0.000894573	0.0421325	Gm10240
ENSMUSG00000069267	2.14099	-0.541241	11.0296	0.000896694	0.0421325	Hist1h3b
ENSMUSG00000021214	-1.82279	0.676142	11.0058	0.000908253	0.0424652	Akr1c18
ENSMUSG00000034057	1.69758	0.237786	11.005	0.000908659	0.0424652	Myrfl
ENSMUSG00000057370	-1.6023	-0.217565	10.9949	0.000913636	0.0425833	Gm8724
ENSMUSG00000032932	-1.23835	3.82639	10.9378	0.000942203	0.0437973	Hspa13
ENSMUSG00000067106	-1.61063	-0.0396457	10.9262	0.000948136	0.0439271	Gm5529
ENSMUSG00000111313	-1.08986	3.45903	10.9211	0.000950751	0.0439271	Gm18942
ENSMUSG00000042797	1.60724	0.200707	10.8806	0.000971789	0.0445766	Aqp11
ENSMUSG00000053754	1.03988	4.11014	10.8667	0.000979098	0.0446762	Chd8
ENSMUSG00000029304	-2.34785	-0.527691	10.8418	0.000992357	0.0451626	Spp1
ENSMUSG00000100512	2.22474	-1.01407	10.8339	0.000996607	0.0452376	Ovol3
ENSMUSG00000097328	1.98338	-0.81675	10.7991	0.00101547	0.0459738	Tnfsf12
ENSMUSG00000078768	-1.39082	2.01706	10.7832	0.00102426	0.0462513	Zfp566
ENSMUSG00000076609	2.07847	-1.31057	10.6812	0.00108229	0.0486193	Igkc
ENSMUSG00000083679	-1.15354	3.30124	10.6709	0.00108833	0.0486736	Gm12892
ENSMUSG00000079113	2.11674	-0.522762	10.6655	0.00109151	0.0486736	Gm7861
ENSMUSG00000025473	-1.22428	2.74463	10.6617	0.00109377	0.0486736	Adam8
ENSMUSG00000007216	1.17843	2.67254	10.6601	0.0010947	0.0486736	Zfp775
ENSMUSG00000041354	-1.09504	4.18732	10.6223	0.00111731	0.0493005	Rgl2
ENSMUSG00000035202	1.04149	6.95785	10.5988	0.00113161	0.0498052	Lars2
ENSMUSG00000071237	-1.63994	-0.381969	10.5915	0.00113607	0.0498478	Gemin6-ps
ENSMUSG00000035057	1.24814	3.11304	10.5879	0.00113831	0.0498478	Mgat4d
ENSMUSG00000116545	-1.58127	-0.0329492	10.5619	0.00115445	0.0503012
ENSMUSG00000020871	1.97496	-1.31068	10.5067	0.0011894	0.0516944	Dlx4
ENSMUSG00000057596	1.29463	2.32181	10.4885	0.0012012	0.0519763	Trim30d
ENSMUSG00000098079	-1.64112	-0.311837	10.4658	0.00121606	0.0524597	Gm6773
ENSMUSG00000116089	-1.64339	-0.044142	10.4602	0.00121974	0.0524881	AC125541.1
ENSMUSG00000116338	2.15207	-0.869785	10.442	0.00123182	0.0528355	AL591952.1
ENSMUSG00000035930	1.50172	1.08845	10.4361	0.00123575	0.0528355	Chst4
ENSMUSG00000031385	1.4214	0.907894	10.4344	0.00123693	0.0528355	Plxnb3
ENSMUSG00000049013	-1.4303	0.850047	10.4129	0.0012514	0.053192	Prss48
ENSMUSG00000059751	-1.54163	0.991589	10.3817	0.00127272	0.0539647	Rps3a3
ENSMUSG00000086593	-2.17247	0.755332	10.3731	0.00127861	0.0539647	Gm16548
ENSMUSG00000108976	1.04458	4.04679	10.3728	0.00127889	0.0539647	Gm29797
ENSMUSG00000048067	-1.2208	2.78659	10.2977	0.00133194	0.055932	Olfr1349
ENSMUSG00000072244	-1.59966	0.750458	10.2749	0.0013485	0.0563759	Trim6
ENSMUSG00000068113	1.13471	3.70804	10.274	0.00134918	0.0563759	Gm4907
ENSMUSG00000063320	1.35106	2.89875	10.2698	0.00135224	0.0563759	1190007I07Rik
ENSMUSG00000064120	1.30024	3.09828	10.2612	0.00135857	0.0565043	Mocs1
ENSMUSG00000112940	-1.53239	2.39648	10.2465	0.00136946	0.0568212	4930511J24Rik
ENSMUSG00000072753	1.21649	2.53881	10.2312	0.00138085	0.0571572	9230020A06Rik
ENSMUSG00000090021	1.98871	-0.313801	10.1752	0.00142346	0.0583979	Gm6493
ENSMUSG00000015090	1.48132	1.03323	10.1741	0.00142426	0.0583979	Ptgds
ENSMUSG00000034402	-1.32	2.32585	10.1672	0.0014296	0.0584792	Kcnh5
ENSMUSG00000105516	-1.4177	3.39009	10.1254	0.00146242	0.059532	Gm36823
ENSMUSG00000104194	-1.65681	0.0471469	10.1184	0.00146793	0.059532	Gm33354
ENSMUSG00000099980	-1.4899	0.568069	10.1042	0.0014793	0.0596406	Gm5619
ENSMUSG00000041798	1.59301	1.43375	10.1022	0.00148093	0.0596406	Gck
ENSMUSG00000030530	1.04579	4.07382	10.087	0.00149322	0.059953	Furin
ENSMUSG00000117335	1.04317	3.49943	10.0551	0.0015193	0.0606342
ENSMUSG00000003031	1.44123	1.20658	10.0534	0.00152065	0.0606342	Cdkn1b
ENSMUSG00000118499	-1.3454	1.6643	10.0029	0.00156297	0.0620882
ENSMUSG00000095976	1.17174	2.41615	9.99715	0.00156783	0.0620882	Gm5891
ENSMUSG00000084274	-1.74891	-0.746912	9.97601	0.00158593	0.0626624	Gm12504
ENSMUSG00000109396	1.8583	-0.857234	9.94359	0.00161411	0.0636209	Gm4565
ENSMUSG00000044286	1.45892	0.782669	9.93478	0.00162185	0.0636209	Olfr221
ENSMUSG00000039013	-1.20822	3.43245	9.92706	0.00162867	0.0636209	Siglec5
ENSMUSG00000010175	-1.7746	0.647738	9.92544	0.0016301	0.0636209	Prox1
ENSMUSG00000087207	-1.49929	1.35068	9.92313	0.00163215	0.0636209	Gm13147
ENSMUSG00000116610	-1.47211	-0.19383	9.89938	0.00165334	0.0640565
ENSMUSG00000100222	-1.63132	-0.826408	9.89227	0.00165975	0.0640565	Psmb6-ps2
ENSMUSG00000116727	-1.18682	2.66151	9.88895	0.00166274	0.0640565
ENSMUSG00000118444	2.10024	-0.408604	9.88164	0.00166936	0.0640565
ENSMUSG00000082715	-1.89512	-0.646733	9.81049	0.00173519	0.0660838	Gm11633
ENSMUSG00000015981	1.12505	3.86164	9.80842	0.00173715	0.0660838	Stk32c
ENSMUSG00000095683	1.18342	2.37832	9.79882	0.00174624	0.0662847	Gm10662
ENSMUSG00000083458	-1.46997	-0.226576	9.77526	0.00176875	0.0668474	Gm5510
ENSMUSG00000094627	-1.77661	2.97858	9.73945	0.00180355	0.0678674	Gm10182
ENSMUSG00000101076	1.07023	2.91011	9.67803	0.00186484	0.0698713	Gm4545
ENSMUSG00000024042	1.36466	1.19706	9.66664	0.00187644	0.0701548	Sik1
ENSMUSG00000105316	1.48484	1.85935	9.65487	0.0018885	0.0704236	Gm42953
ENSMUSG00000081739	-1.32869	1.62953	9.65173	0.00189173	0.0704236	Mdm4-ps
ENSMUSG00000082192	-1.58326	-0.757224	9.62867	0.00191563	0.070858	Gm14719
ENSMUSG00000030523	1.6713	-0.685563	9.61623	0.00192866	0.0710375	Trpm1
ENSMUSG00000027377	2.17635	-1.12715	9.59611	0.0019499	0.0716682	Mall
ENSMUSG00000109272	1.67152	1.08288	9.58534	0.00196137	0.0717861	Gm4528
ENSMUSG00000115665	1.53933	0.0657503	9.56207	0.00198639	0.0725491	AC093022.3
ENSMUSG00000075600	1.00523	4.45312	9.55732	0.00199154	0.0725848	Zc3h3
ENSMUSG00000084301	-2.22532	-1.32783	9.53384	0.00201718	0.0732122	Gm7856
ENSMUSG00000026748	-1.10837	4.79755	9.51005	0.0020435	0.074013	Plxdc2
ENSMUSG00000103799	1.15336	2.66757	9.50421	0.00205001	0.0740944	Gm38093
ENSMUSG00000020821	1.62649	0.235427	9.48355	0.00207322	0.0742265	Kif1c
ENSMUSG00000062896	-1.68443	-0.784048	9.48197	0.00207501	0.0742265	Rpl31-ps11
ENSMUSG00000107522	-1.6983	0.764613	9.4704	0.00208814	0.0743974	Gm44988
ENSMUSG00000067399	1.24776	1.7224	9.47022	0.00208835	0.0743974	Trim43c
ENSMUSG00000020120	-1.07344	4.24354	9.45352	0.00210745	0.0749243	Plek
ENSMUSG00000117786	-2.33596	-0.548097	9.44525	0.00211696	0.074956
ENSMUSG00000038387	1.69555	-0.147595	9.4378	0.00212558	0.0750142	Rras
ENSMUSG00000089999	-1.40696	1.02833	9.43637	0.00212724	0.0750142	Gm6485
ENSMUSG00000067773	1.80375	0.140281	9.42784	0.00213716	0.0752116	Defb41
ENSMUSG00000005575	1.24514	3.39267	9.42215	0.00214379	0.0752869	Ube2m
ENSMUSG00000026709	-1.07684	3.62353	9.41859	0.00214796	0.0752869	Dars2
ENSMUSG00000038209	-2.10118	-0.375278	9.38794	0.00218417	0.0761747	Itln1
ENSMUSG00000116637	-2.22782	-1.21575	9.37907	0.00219477	0.0763121
ENSMUSG00000079357	-1.24312	3.34661	9.33841	0.00224401	0.0775587	Gm11100
ENSMUSG00000040857	1.78585	-0.708363	9.3236	0.00226221	0.0779761	Erf
ENSMUSG00000032269	1.58208	0.0754306	9.3213	0.00226505	0.0779761	Htr3a
ENSMUSG00000007653	-1.62099	-0.576612	9.30206	0.00228897	0.0784886	Gabrb2
ENSMUSG00000029254	-1.6021	0.200241	9.2938	0.00229931	0.078688	Stap1
ENSMUSG00000031906	1.6319	-0.0340753	9.28671	0.00230822	0.0788377	Smpd3
ENSMUSG00000024124	-2.06112	-1.18893	9.2705	0.00232874	0.0792272	Prss30
ENSMUSG00000076612	1.9846	-0.991155	9.25984	0.00234234	0.079484	Ighg2c
ENSMUSG00000105359	-1.47905	1.65488	9.25742	0.00234543	0.079484	Rpl21-ps10
ENSMUSG00000060548	-1.51577	0.72215	9.22449	0.00238799	0.080612	Tnfrsf19
ENSMUSG00000027420	-1.45418	4.23587	9.18103	0.00244536	0.0823886	Bfsp1
ENSMUSG00000109234	1.23526	2.10757	9.16986	0.00246034	0.0827331	Gm44561
ENSMUSG00000063739	-1.75007	-0.885735	9.15623	0.00247873	0.0831905	Gm4963
ENSMUSG00000112691	-1.80886	-1.20324	9.14473	0.00249436	0.0835537	Gm8681
ENSMUSG00000060044	1.81286	-0.691959	9.13504	0.0025076	0.083836	Tmem26
ENSMUSG00000017652	-1.32267	0.831781	9.12624	0.00251969	0.083843	Cd40
ENSMUSG00000026514	-2.06012	-1.76055	9.12259	0.00252472	0.083843	Cnih3
ENSMUSG00000031980	-1.11824	2.48842	9.12117	0.00252668	0.083843	Agt
ENSMUSG00000109699	1.15658	2.70509	9.12086	0.0025271	0.083843	Gm45277
ENSMUSG00000024713	-1.01582	2.9899	9.11077	0.00254109	0.084033	Pcsk5
ENSMUSG00000094685	-1.00512	3.69043	9.10976	0.0025425	0.084033	Gm5900
ENSMUSG00000100111	-1.94253	0.562933	9.10392	0.00255062	0.0841414	A330087D11Rik
ENSMUSG00000072584	1.25681	2.20533	9.0936	0.00256505	0.0842976	Gm7489
ENSMUSG00000090081	-1.71638	0.0179362	9.05297	0.00262269	0.0857057	Gm16587
ENSMUSG00000107373	-1.49782	-0.36936	9.04453	0.00263482	0.0859407	Gm42668
ENSMUSG00000079505	-1.70999	-1.03425	9.0259	0.00266181	0.0862924	Gm11131
ENSMUSG00000099528	-1.55577	0.0323524	9.02117	0.0026687	0.0862924	2410012E07Rik
ENSMUSG00000005718	1.51487	0.242299	9.02033	0.00266993	0.0862924	Tfap4
ENSMUSG00000082431	-1.03441	3.70698	9.01999	0.00267042	0.0862924	Tdpx-ps1
ENSMUSG00000058761	1.04711	3.2701	9.00729	0.00268905	0.086549	Rnf169
ENSMUSG00000030324	1.53212	-0.0722515	9.0044	0.0026933	0.086549	Rho
ENSMUSG00000045968	-1.43569	0.636413	8.96219	0.00275625	0.0880834	Teddm2
ENSMUSG00000060534	1.29474	1.48048	8.95527	0.00276671	0.0881762	Dcc
ENSMUSG00000021508	1.24888	1.78605	8.95356	0.00276929	0.0881762	Cxcl14
ENSMUSG00000058700	-1.3987	0.102994	8.9365	0.00279528	0.0884437	Rpl21-ps12
ENSMUSG00000118841	2.02431	0.0850066	8.93618	0.00279577	0.0884437
ENSMUSG00000031621	-1.51701	-0.117326	8.92352	0.00281521	0.0888247	Isx
ENSMUSG00000031129	1.45336	-0.231218	8.91771	0.00282419	0.088867	Slc9a9
ENSMUSG00000083623	-1.34968	2.14865	8.91604	0.00282677	0.088867	Gm7224
ENSMUSG00000081946	-1.88184	-1.16698	8.91171	0.00283348	0.0889171	Gm11472
ENSMUSG00000117345	-1.47296	0.686416	8.88556	0.00287436	0.0900333
ENSMUSG00000068487	-1.49891	-0.297011	8.86868	0.00290105	0.0903849	Gm4943
ENSMUSG00000108401	1.21366	2.47044	8.86204	0.00291162	0.0905518	Rpl19-ps10
ENSMUSG00000110042	-1.51272	1.31706	8.8494	0.00293185	0.0910181	Gm4224
ENSMUSG00000017802	1.00648	3.59293	8.83887	0.00294881	0.0913451	Retreg3
ENSMUSG00000081087	-1.74141	-0.564349	8.79892	0.00301408	0.0927431	Rps15a-ps7
ENSMUSG00000112007	-1.66265	-0.00859822	8.78461	0.00303782	0.0933084	Gm18119
ENSMUSG00000075391	-1.30152	2.19871	8.77442	0.00305484	0.0935007	Gm13443
ENSMUSG00000081888	-1.72151	-1.0326	8.76115	0.00307715	0.0940181	Spcs2-ps
ENSMUSG00000117734	1.16445	2.1792	8.74335	0.00310733	0.0947737
ENSMUSG00000028167	-1.42759	1.71228	8.72803	0.00313354	0.0951384	Bdh2
ENSMUSG00000001493	1.43578	-0.165453	8.69789	0.00318579	0.096143	Meox1
ENSMUSG00000058773	2.22041	0.161976	8.69494	0.00319094	0.096143	Hist1h1b
ENSMUSG00000082920	-1.30703	0.481969	8.69091	0.00319801	0.0961894	Gm13864
ENSMUSG00000098171	1.88196	-1.08237	8.66265	0.00324799	0.0974484	Gm9621
ENSMUSG00000083472	-1.43414	1.05109	8.66091	0.00325108	0.0974484	Gm13491
ENSMUSG00000084345	-1.366	-0.0815484	8.64079	0.00328719	0.0983612	Rpl17-ps4
ENSMUSG00000084216	-1.54444	-0.851241	8.60152	0.00335882	0.0999881	Gm7973
ENSMUSG00000106895	-1.58567	-0.724416	8.581	0.00339689	0.100859	Gm4754
ENSMUSG00000050335	1.19161	2.10832	8.57951	0.00339967	0.100859	Lgals3
ENSMUSG00000114201	-1.50734	-0.433637	8.5612	0.00343402	0.101704	Gm18079
ENSMUSG00000091411	2.12912	-1.35418	8.53501	0.0034838	0.103003	Gm5916
ENSMUSG00000084224	-1.67963	-0.476313	8.5209	0.0035109	0.103453	Gm12337
ENSMUSG00000117485	1.32509	1.35145	8.51385	0.00352453	0.103678
ENSMUSG00000073530	1.47521	0.377425	8.50511	0.0035415	0.103898	Pappa2
ENSMUSG00000066443	-1.187	4.0475	8.50254	0.00354652	0.103898	Gm10163
ENSMUSG00000073418	1.54027	1.15768	8.50079	0.00354993	0.103898	C4b
ENSMUSG00000032714	1.28922	2.45483	8.46359	0.00362325	0.105608	Syde1
ENSMUSG00000042129	-1.40901	1.97959	8.46192	0.00362658	0.105608	Rassf4
ENSMUSG00000100033	-1.42151	-0.681577	8.4345	0.00368168	0.107034	Gm8337
ENSMUSG00000108111	1.90022	-1.05123	8.41653	0.00371825	0.107916	Gm45901
ENSMUSG00000105144	-1.20195	1.87883	8.4054	0.00374108	0.10812	Rpl21-ps11
ENSMUSG00000095524	-1.52445	0.421935	8.39347	0.00376572	0.108389	Gm15682
ENSMUSG00000020253	1.14157	2.11867	8.38658	0.00378002	0.108621	Ppm1m
ENSMUSG00000087700	1.42267	-0.129731	8.37892	0.00379597	0.108899	Gm15283
ENSMUSG00000044816	1.17675	1.98313	8.36372	0.00382786	0.109633	D630023F18Rik
ENSMUSG00000022899	1.04568	3.94344	8.34403	0.00386957	0.110646	Slc15a2
ENSMUSG00000019779	-1.10373	2.60409	8.33542	0.00388795	0.110989	Frk
ENSMUSG00000059912	-1.31385	0.19229	8.32035	0.00392034	0.11173	Rpl21-ps6
ENSMUSG00000091732	-1.40741	0.309927	8.31356	0.00393501	0.111947	Gm17541
ENSMUSG00000083394	-1.27057	1.08435	8.30791	0.00394728	0.111947	Gm11703
ENSMUSG00000092365	1.32007	0.902671	8.30308	0.00395779	0.112062	BC023719
ENSMUSG00000111380	-1.57848	-1.14385	8.29162	0.00398285	0.112588	D9Wsu149
ENSMUSG00000112375	1.25422	1.40654	8.27696	0.00401514	0.113317	Gm38560
ENSMUSG00000033342	-1.15331	2.26102	8.2737	0.00402235	0.113336	Plppr5
ENSMUSG00000022947	-1.40317	0.526952	8.26644	0.00403845	0.113606	Cbr3
ENSMUSG00000103305	-1.6962	-0.455729	8.25263	0.00406931	0.114289	Gm34068
ENSMUSG00000118562	1.14308	1.71341	8.24965	0.00407598	0.114292
ENSMUSG00000080775	-1.62082	-1.00304	8.23379	0.00411177	0.114795	Gm6368
ENSMUSG00000023902	1.03583	2.91058	8.23072	0.00411872	0.114795	Zscan10
ENSMUSG00000115593	-1.62713	-0.352385	8.22711	0.00412692	0.114795	AC131178.1
ENSMUSG00000113151	-1.50545	-0.508925	8.21409	0.00415664	0.115325	Gm48690
ENSMUSG00000056755	1.38636	0.771147	8.20789	0.00417087	0.115325	Grm7
ENSMUSG00000079003	1.15118	2.40159	8.20716	0.00417254	0.115325	Samd1
ENSMUSG00000056777	-1.78224	-1.04742	8.14112	0.00432725	0.119222	Rpl21-ps13
ENSMUSG00000063506	1.59223	-0.951481	8.1173	0.00438448	0.120608	Arhgap22
ENSMUSG00000093421	-1.32744	0.561262	8.08447	0.00446461	0.122425	Obox3-ps6
ENSMUSG00000074359	-2.53066	-0.797946	8.07831	0.00447983	0.122646	Psg23
ENSMUSG00000056895	1.2138	1.44471	8.0608	0.00452333	0.123451	Hist3h2ba
ENSMUSG00000083772	-1.68701	-0.945129	8.03185	0.00459618	0.124656	Gm15566
ENSMUSG00000036913	1.52106	-0.648024	8.01686	0.00463438	0.125301	Trim67
ENSMUSG00000073926	-1.81849	-1.08569	7.9831	0.0047216	0.126515	Olfr653
ENSMUSG00000024979	1.59208	-0.728106	7.96657	0.00476491	0.127052	Tectb
ENSMUSG00000025780	-2.60859	0.844943	7.94613	0.00481903	0.128102	Itih5
ENSMUSG00000093862	-1.69878	-0.36091	7.92804	0.00486745	0.128789	Gm5117
ENSMUSG00000072423	-1.04528	2.49818	7.92802	0.00486749	0.128789	Psmb11
ENSMUSG00000113927	-1.41835	-0.254504	7.92454	0.00487689	0.128789	5330409N07Rik
ENSMUSG00000067203	-2.00792	-1.21078	7.92268	0.00488189	0.128789	H2-K2
ENSMUSG00000061062	-1.16606	1.96375	7.91867	0.00489272	0.128879	Gm10093
ENSMUSG00000069855	1.24651	1.33043	7.90719	0.00492386	0.129307	Slc47a2
ENSMUSG00000054000	1.60529	-0.602716	7.90156	0.00493921	0.12932	Tusc1
ENSMUSG00000118127	2.02973	-1.44284	7.87978	0.00499906	0.130298
ENSMUSG00000102740	-1.44504	-0.975552	7.87021	0.00502559	0.130793	Gm37599
ENSMUSG00000051627	1.73117	0.380003	7.85584	0.00506569	0.131579	Hist1h1e
ENSMUSG00000053889	-1.49761	-0.158607	7.85398	0.0050709	0.131579	Kirrel3os
ENSMUSG00000027329	1.52676	-0.763597	7.83038	0.00513753	0.132911	Spef1
ENSMUSG00000109516	1.05079	2.27758	7.82146	0.00516295	0.13337	Gm6882
ENSMUSG00000027048	1.62857	-0.343534	7.80168	0.00521977	0.134438	Abcb11
ENSMUSG00000058463	-1.38475	-0.170454	7.79309	0.00524465	0.134879	Gm5471
ENSMUSG00000109060	1.67599	-0.912625	7.78768	0.00526037	0.135084	Gm4513
ENSMUSG00000053593	1.30887	0.318165	7.77738	0.00529045	0.135656	Fate1
ENSMUSG00000118635	-1.63893	-0.852233	7.7671	0.00532063	0.136229
ENSMUSG00000109394	-1.18203	1.59955	7.74555	0.0053845	0.137293	A230057D06Rik
ENSMUSG00000083307	-1.65	-0.655718	7.74509	0.00538588	0.137293	AA414768
ENSMUSG00000110024	-1.26919	-0.0157239	7.73595	0.00541321	0.137787	Gm7210
ENSMUSG00000061356	-1.45909	0.401288	7.72837	0.00543598	0.137953	Nuggc
ENSMUSG00000118866	1.8653	-0.00376336	7.69341	0.0055423	0.139844
ENSMUSG00000030717	-1.8361	2.93968	7.69036	0.00555166	0.139878	Nupr1
ENSMUSG00000076863	1.23812	1.29746	7.68127	0.00557969	0.14038	Trav21-dv12
ENSMUSG00000047281	1.10229	2.19332	7.65183	0.00567148	0.14204	Sfn
ENSMUSG00000091993	-1.30486	1.20279	7.65003	0.00567713	0.14204	B930036N10Rik
ENSMUSG00000084116	-1.48753	-0.823798	7.64965	0.00567833	0.14204	Gm12460
ENSMUSG00000086175	-1.62959	-1.2776	7.62347	0.00576136	0.143557	Gm15802
ENSMUSG00000035105	1.80238	-0.585373	7.60069	0.0058346	0.1447	Egln3
ENSMUSG00000115536	1.19263	1.22645	7.5955	0.00585143	0.14491	AC156790.4
ENSMUSG00000113131	-1.09871	1.98093	7.58944	0.00587111	0.145191	Gm48290
ENSMUSG00000063590	1.1885	1.67595	7.57859	0.00590655	0.145787	Slc22a28
ENSMUSG00000091477	1.51199	-1.0376	7.57693	0.005912	0.145787	Gm5799
ENSMUSG00000118026	-1.4347	0.402886	7.56829	0.00594041	0.14628
ENSMUSG00000057135	-1.27671	0.467952	7.55448	0.00598612	0.146369	Scimp
ENSMUSG00000111360	1.096	2.11411	7.55248	0.00599277	0.146369	AC110091.2
ENSMUSG00000102224	-1.43679	-0.899058	7.55077	0.00599845	0.146369	4930447F24Rik
ENSMUSG00000035203	1.20851	1.19186	7.54915	0.00600383	0.146369	Epn1
ENSMUSG00000080932	-1.31453	0.499705	7.5475	0.00600933	0.146369	Gm10224
ENSMUSG00000117327	-1.24611	1.4294	7.54689	0.00601137	0.146369
ENSMUSG00000006362	1.01074	3.19475	7.53935	0.00603657	0.146777	Cbfa2t3
ENSMUSG00000018868	1.00101	3.10981	7.52628	0.00608052	0.147228	Pnpla5
ENSMUSG00000101502	-1.30046	0.159584	7.49678	0.00618096	0.149037	Rpl7a-ps10
ENSMUSG00000115584	-1.33018	-0.113875	7.49406	0.00619027	0.149055	AC154477.1
ENSMUSG00000031651	1.39531	-0.422112	7.46266	0.00629918	0.150635	Triml1
ENSMUSG00000024395	-1.28548	-0.055587	7.45858	0.0063135	0.150769	Lims2
ENSMUSG00000037813	-1.39993	1.06147	7.45383	0.00633016	0.15096	D630003M21Rik
ENSMUSG00000113858	-1.55626	-0.45628	7.43604	0.00639303	0.152042	Gm4057
ENSMUSG00000006154	1.74795	-0.573978	7.43	0.00641453	0.152345	Eps8l1
ENSMUSG00000117810	-1.21837	0.910829	7.42701	0.00642519	0.15239
ENSMUSG00000093727	-1.28752	0.638609	7.39382	0.00654482	0.155016	Obox3-ps5
ENSMUSG00000112341	-1.23371	0.538251	7.38618	0.00657271	0.155262	Gm4796
ENSMUSG00000029757	1.17102	2.51538	7.38232	0.00658682	0.155262	Dync1i1
ENSMUSG00000093770	-1.41702	-0.376815	7.3812	0.00659092	0.155262	Obox3-ps4
ENSMUSG00000026365	-2.09714	3.25187	7.32764	0.0067902	0.158927	Cfh
ENSMUSG00000115662	-1.20366	1.33828	7.29777	0.00690401	0.160651	AC125311.2
ENSMUSG00000068099	1.4217	-0.723004	7.29664	0.00690839	0.160651	1500009C09Rik
ENSMUSG00000045763	1.7559	-1.0372	7.29567	0.00691209	0.160651	Basp1
ENSMUSG00000035831	1.1926	1.69051	7.28921	0.00693701	0.1608	Krt25
ENSMUSG00000030500	-2.04237	0.526499	7.27602	0.00698812	0.161554	Slc17a6
ENSMUSG00000084883	1.22739	0.648246	7.25389	0.00707476	0.162881	Ccdc85c
ENSMUSG00000083777	1.2979	2.34058	7.25344	0.00707653	0.162881	Gm13361
ENSMUSG00000031831	1.36567	-0.322174	7.25109	0.00708581	0.162881	Dnaaf1
ENSMUSG00000108166	1.25716	1.62082	7.24578	0.00710677	0.162881	Gm44017
ENSMUSG00000091697	-1.2386	1.08803	7.24158	0.00712343	0.162949	Eif3s6-ps2
ENSMUSG00000053030	1.76263	-0.918356	7.2292	0.0071727	0.16386	Spink2
ENSMUSG00000004895	1.17748	1.54626	7.22193	0.00720182	0.164309	Prcc
ENSMUSG00000061080	-1.09271	1.70132	7.2146	0.00723129	0.164704	Lsamp
ENSMUSG00000117250	1.11566	1.68004	7.21292	0.00723806	0.164704
ENSMUSG00000072572	-1.23927	0.0716408	7.20452	0.007272	0.16526	Slc39a2
ENSMUSG00000103073	-1.80529	-1.05692	7.20025	0.00728934	0.165438	Gm37904
ENSMUSG00000096365	1.23273	1.50321	7.17146	0.00740727	0.167241	Olfr1463
ENSMUSG00000074384	-1.30953	1.50955	7.13914	0.00754192	0.16984	AI429214
ENSMUSG00000118238	-1.40513	-0.564586	7.13485	0.00756001	0.170018
ENSMUSG00000026109	-1.30769	1.5004	7.1091	0.00766935	0.172041	Tmeff2
ENSMUSG00000099759	1.00416	2.97751	7.0897	0.00775283	0.173243	1700030C10Rik
ENSMUSG00000090460	-1.4682	0.4801	7.06149	0.00787585	0.175541	Gm17511
ENSMUSG00000087168	1.18129	1.0497	7.05483	0.00790517	0.175839	Gm15983
ENSMUSG00000021067	1.22052	0.842435	7.05083	0.00792286	0.175839	Sav1
ENSMUSG00000021314	-1.53144	0.239218	7.04942	0.00792909	0.175839	Amph
ENSMUSG00000075224	-1.27995	0.113107	7.04928	0.00792972	0.175839	Lrrc55
ENSMUSG00000081431	-1.21065	1.15159	7.03877	0.00797639	0.176649	Gm15483
ENSMUSG00000074420	1.03111	2.13167	7.02912	0.00801949	0.177317	Gm10693
ENSMUSG00000060407	-1.65709	1.01099	7.02589	0.00803395	0.177317	Cyp2a12
ENSMUSG00000037438	-1.56226	-0.364607	7.02291	0.00804734	0.177317	Uqcrh-ps1
ENSMUSG00000068604	1.27318	1.89241	7.0129	0.00809246	0.178085	Gm8225
ENSMUSG00000060487	1.05753	2.09782	7.00642	0.00812178	0.178505	Samd5
ENSMUSG00000117405	-1.14269	1.08435	6.9668	0.0083036	0.181811
ENSMUSG00000069379	-1.32368	-0.693992	6.9634	0.00831937	0.181927	Gm4950
ENSMUSG00000083692	-1.27336	-0.461664	6.93375	0.00845843	0.184215	Gm9575
ENSMUSG00000081394	-1.4941	-1.01851	6.92329	0.00850801	0.18489	Gm13215
ENSMUSG00000041536	-3.07809	5.0177	6.911	0.00856671	0.185933	Serpina3a
ENSMUSG00000039253	-1.39358	0.0153098	6.90772	0.00858243	0.185974	Fn3krp
ENSMUSG00000038199	-1.28082	0.856156	6.88816	0.00867684	0.187387	4931409K22Rik
ENSMUSG00000095973	1.17569	1.72639	6.86422	0.00879386	0.188742	Vmn1r116
ENSMUSG00000100596	-1.30024	-0.164104	6.83743	0.00892672	0.190887	Gm29502
ENSMUSG00000051118	-1.20895	0.139714	6.82181	0.00900512	0.192327	Olfr77
ENSMUSG00000040918	-1.58484	2.44994	6.81165	0.00905651	0.193187	Slc19a2
ENSMUSG00000109705	1.29282	1.40919	6.80639	0.0090832	0.193434	Gm19096
ENSMUSG00000050295	1.15361	0.748302	6.80499	0.00909033	0.193434	Foxc1
ENSMUSG00000029563	-1.12356	2.66679	6.80183	0.00910646	0.19354	Foxp2
ENSMUSG00000101496	-1.63168	-0.657416	6.7983	0.00912445	0.193541	Gm8885
ENSMUSG00000020679	1.23233	1.73294	6.79688	0.00913174	0.193541	Hnf1b
ENSMUSG00000090305	-1.40068	-0.758436	6.79529	0.00913988	0.193541	Gm5459
ENSMUSG00000020680	1.19137	1.0296	6.77773	0.00923024	0.194094	Taf15
ENSMUSG00000033808	-1.08459	5.42383	6.77481	0.00924533	0.194094	Tmem87a
ENSMUSG00000091408	1.18112	0.4347	6.77387	0.00925019	0.194094	Gm6728
ENSMUSG00000118279	1.40245	-0.288663	6.75799	0.00933287	0.195249
ENSMUSG00000081929	-1.21274	0.462125	6.74667	0.0093923	0.195743	Rps11-ps2
ENSMUSG00000026630	-1.0841	2.03566	6.74492	0.00940151	0.195743	Batf3
ENSMUSG00000096446	1.43698	-0.833041	6.73697	0.00944348	0.195884	Gm8104
ENSMUSG00000103260	-1.46599	0.244914	6.71415	0.00956506	0.197456	Gm8146
ENSMUSG00000059481	-1.12759	0.207082	6.70778	0.0095993	0.1977	Plg
ENSMUSG00000060988	-1.1897	0.304063	6.70432	0.00961794	0.1977	Galnt13
ENSMUSG00000070713	-1.44557	4.39848	6.70161	0.00963259	0.197713	Gm10282
ENSMUSG00000108694	-1.59381	-0.835536	6.68714	0.00971106	0.19862	Gm7287
ENSMUSG00000113257	1.46688	-0.46611	6.67091	0.00979991	0.199498	Gm30409
ENSMUSG00000112266	-1.27679	-0.138462	6.65984	0.00986096	0.200506	Gm48843
