# Supplementary material for: Transcriptomic Profiling Reveals Biphasic Regulatory Instability and Late-Stage Proteostatic Decline in Aging Mouse Oocytese
Source: Genes (Basel). 2025 Dec 31;17(1):47. doi: 10.3390/genes17010047 (PMC12841155; doi:10.3390/genes17010047)
Supplement: Supplementary file 1 [file genes-17-00047-s001.zip › genes-4049979-supplementary/DATA FILES/S2_mouse_GE_pattern.xlsx]

## Sheet: up-up
Gene

## Sheet: up-down
Gene

## Sheet: down-down
Gene

## Sheet: down-up
Gene

## Sheet: no-up
Gene

## Sheet: no-down
Gene

## Sheet: up-no
Gene

## Sheet: down-no
Gene
