# Supplementary material for: Transcriptomic Profiling Reveals Biphasic Regulatory Instability and Late-Stage Proteostatic Decline in Aging Mouse Oocytese
Source: Genes (Basel). 2025 Dec 31;17(1):47. doi: 10.3390/genes17010047 (PMC12841155; doi:10.3390/genes17010047)
Supplement: Supplementary file 1 [file genes-17-00047-s001.zip › genes-4049979-supplementary/DATA FILES/S3_GO_merged_conv.xlsx]

## Sheet: OY
Category	Term	Count	%	PValue	Genes	Symbol	List.Total	Pop.Hits	Pop.Total	Fold.Enrichment	Bonferroni	Benjamini	FDR
GOTERM_BP_DIRECT	GO:0019882~antigen processing and presentation	8	3.50877	3.88119e-09	ENSMUSG00000024338 ENSMUSG00000036594 ENSMUSG00000073421 ENSMUSG00000060586 ENSMUSG00000096727 ENSMUSG00000091705 ENSMUSG00000024610 ENSMUSG00000031104	Psmb8 H2-Aa H2-Ab1 H2-Eb1 Psmb9 H2-Q2 Cd74 Rab33a	189	38	29712	33.0961	4.32752e-06	4.32753e-06	4.32753e-06
GOTERM_BP_DIRECT	GO:0019886~antigen processing and presentation of exogenous peptide antigen via MHC class II	4	1.75439	0.000517485	ENSMUSG00000036594 ENSMUSG00000073421 ENSMUSG00000060586 ENSMUSG00000024610	H2-Aa H2-Ab1 H2-Eb1 Cd74	189	25	29712	25.153	0.438501	0.288498	0.288498
GOTERM_BP_DIRECT	GO:0050870~positive regulation of T cell activation	4	1.75439	0.00192683	ENSMUSG00000030793 ENSMUSG00000036594 ENSMUSG00000073421 ENSMUSG00000060586	Pycard H2-Aa H2-Ab1 H2-Eb1	189	39	29712	16.1237	0.883572	0.599274	0.599274
GOTERM_BP_DIRECT	GO:0045089~positive regulation of innate immune response	4	1.75439	0.00222678	ENSMUSG00000010358 ENSMUSG00000025058 ENSMUSG00000024610 ENSMUSG00000040522	Ifi35 Tasl Cd74 Tlr8	189	41	29712	15.3372	0.916727	0.599274	0.599274
GOTERM_BP_DIRECT	GO:0002503~peptide antigen assembly with MHC class II protein complex	3	1.31579	0.00296698	ENSMUSG00000036594 ENSMUSG00000073421 ENSMUSG00000060586	H2-Aa H2-Ab1 H2-Eb1	189	13	29712	36.2784	0.963597	0.599274	0.599274
GOTERM_BP_DIRECT	GO:0006955~immune response	10	4.38596	0.00322479	ENSMUSG00000029371 ENSMUSG00000036594 ENSMUSG00000067235 ENSMUSG00000025905 ENSMUSG00000035929 ENSMUSG00000073421 ENSMUSG00000060586 ENSMUSG00000008789 ENSMUSG00000091705 ENSMUSG00000024610	Cxcl5 H2-Aa H2-Q10 Oprk1 H2-Q4 H2-Ab1 H2-Eb1 Ceacam5 H2-Q2 Cd74	189	471	29712	3.33771	0.972716	0.599274	0.599274
GOTERM_BP_DIRECT	GO:0006805~xenobiotic metabolic process	5	2.19298	0.00466933	ENSMUSG00000060407 ENSMUSG00000040181 ENSMUSG00000074882 ENSMUSG00000025069 ENSMUSG00000062624	Cyp2a12 Fmo1 Cyp2c68 Gsto2 Cyp2c67	189	106	29712	7.41539	0.994585	0.743758	0.743758
GOTERM_BP_DIRECT	GO:0036092~phosphatidylinositol-3-phosphate biosynthetic process	3	1.31579	0.00634442	ENSMUSG00000035916 ENSMUSG00000037940 ENSMUSG00000030228	Ptprq Inpp4b Pik3c2g	189	19	29712	24.8221	0.999172	0.764341	0.764341
GOTERM_BP_DIRECT	GO:0007286~spermatid development	6	2.63158	0.006581	ENSMUSG00000072479 ENSMUSG00000001558 ENSMUSG00000067764 ENSMUSG00000058147 ENSMUSG00000020486 ENSMUSG00000058328	Xlr5b Klhl10 Xlr5c Xlr3c Septin4 Xlr5a	189	185	29712	5.09858	0.999365	0.764341	0.764341
GOTERM_BP_DIRECT	GO:0032757~positive regulation of interleukin-8 production	4	1.75439	0.00685508	ENSMUSG00000030793 ENSMUSG00000028128 ENSMUSG00000024610 ENSMUSG00000040522	Pycard F3 Cd74 Tlr8	189	61	29712	10.3086	0.999533	0.764341	0.764341
GOTERM_BP_DIRECT	GO:0051603~proteolysis involved in protein catabolic process	4	1.75439	0.00782707	ENSMUSG00000024338 ENSMUSG00000030560 ENSMUSG00000096727 ENSMUSG00000059481	Psmb8 Ctsc Psmb9 Plg	189	64	29712	9.8254	0.999843	0.786505	0.786505
GOTERM_BP_DIRECT	GO:0090050~positive regulation of cell migration involved in sprouting angiogenesis	3	1.31579	0.00846463	ENSMUSG00000024659 ENSMUSG00000021701 ENSMUSG00000023951	Anxa1 Plk2 Vegfa	189	22	29712	21.4372	0.999924	0.786505	0.786505
GOTERM_BP_DIRECT	GO:0043066~negative regulation of apoptotic process	11	4.82456	0.0102136	ENSMUSG00000020225 ENSMUSG00000021701 ENSMUSG00000029591 ENSMUSG00000013483 ENSMUSG00000030717 ENSMUSG00000005836 ENSMUSG00000051076 ENSMUSG00000042745 ENSMUSG00000023951 ENSMUSG00000074934 ENSMUSG00000024610	Tmbim4 Plk2 Ung Card14 Nupr1 Gata6 Vtcn1 Id1 Vegfa Grem1 Cd74	189	666	29712	2.5965	0.999989	0.876012	0.876012
GOTERM_BP_DIRECT	GO:0051321~meiotic cell cycle	5	2.19298	0.0122069	ENSMUSG00000072479 ENSMUSG00000067764 ENSMUSG00000058147 ENSMUSG00000024155 ENSMUSG00000058328	Xlr5b Xlr5c Xlr3c Meiob Xlr5a	189	140	29712	5.61451	0.999999	0.936495	0.936495
GOTERM_BP_DIRECT	GO:0002474~antigen processing and presentation of peptide antigen via MHC class I	3	1.31579	0.0125986	ENSMUSG00000067235 ENSMUSG00000035929 ENSMUSG00000091705	H2-Q10 H2-Q4 H2-Q2	189	27	29712	17.4674	0.999999	0.936495	0.936495
GOTERM_BP_DIRECT	GO:0009954~proximal/distal pattern formation	3	1.31579	0.0135118	ENSMUSG00000043342 ENSMUSG00000050368 ENSMUSG00000074934	Hoxd9 Hoxd10 Grem1	189	28	29712	16.8435	1	0.941603	0.941603
GOTERM_BP_DIRECT	GO:0006082~organic acid metabolic process	3	1.31579	0.0154215	ENSMUSG00000040181 ENSMUSG00000074882 ENSMUSG00000062624	Fmo1 Cyp2c68 Cyp2c67	189	30	29712	15.7206	1	1	1
GOTERM_BP_DIRECT	GO:0002092~positive regulation of receptor internalization	3	1.31579	0.0164172	ENSMUSG00000021701 ENSMUSG00000023951 ENSMUSG00000074934	Plk2 Vegfa Grem1	189	31	29712	15.2135	1	1	1
GOTERM_BP_DIRECT	GO:0055013~cardiac muscle cell development	3	1.31579	0.0174397	ENSMUSG00000072720 ENSMUSG00000051747 ENSMUSG00000023951	Myo18b Ttn Vegfa	189	32	29712	14.7381	1	1	1
GOTERM_BP_DIRECT	GO:0038098~sequestering of BMP from receptor via BMP binding	2	0.877193	0.018863	ENSMUSG00000050069 ENSMUSG00000074934	Grem2 Grem1	189	3	29712	104.804	1	1	1
GOTERM_BP_DIRECT	GO:0045766~positive regulation of angiogenesis	5	2.19298	0.0194217	ENSMUSG00000005836 ENSMUSG00000028128 ENSMUSG00000028108 ENSMUSG00000023951 ENSMUSG00000074934	Gata6 F3 Ecm1 Vegfa Grem1	189	161	29712	4.88218	1	1	1
GOTERM_BP_DIRECT	GO:0050778~positive regulation of immune response	3	1.31579	0.0206638	ENSMUSG00000036594 ENSMUSG00000073421 ENSMUSG00000060586	H2-Aa H2-Ab1 H2-Eb1	189	35	29712	13.4748	1	1	1
GOTERM_BP_DIRECT	GO:0034341~response to type II interferon	3	1.31579	0.0206638	ENSMUSG00000036594 ENSMUSG00000060586 ENSMUSG00000024610	H2-Aa H2-Eb1 Cd74	189	35	29712	13.4748	1	1	1
GOTERM_BP_DIRECT	GO:0030182~neuron differentiation	6	2.63158	0.0227502	ENSMUSG00000020644 ENSMUSG00000005220 ENSMUSG00000001657 ENSMUSG00000031283 ENSMUSG00000042745 ENSMUSG00000041710	Id2 Corin Hoxc8 Chrdl1 Id1 Trpc5	189	253	29712	3.72821	1	1	1
GOTERM_BP_DIRECT	GO:0045818~negative regulation of glycogen catabolic process	2	0.877193	0.0250717	ENSMUSG00000046794 ENSMUSG00000050541	Ppp1r3b Adra1b	189	4	29712	78.6032	1	1	1
GOTERM_BP_DIRECT	GO:0002476~antigen processing and presentation of endogenous peptide antigen via MHC class Ib	3	1.31579	0.026538	ENSMUSG00000067235 ENSMUSG00000035929 ENSMUSG00000091705	H2-Q10 H2-Q4 H2-Q2	189	40	29712	11.7905	1	1	1
GOTERM_BP_DIRECT	GO:0002486~antigen processing and presentation of endogenous peptide antigen via MHC class I via ER pathway, TAP-independent	3	1.31579	0.026538	ENSMUSG00000067235 ENSMUSG00000035929 ENSMUSG00000091705	H2-Q10 H2-Q4 H2-Q2	189	40	29712	11.7905	1	1	1
GOTERM_BP_DIRECT	GO:0019933~cAMP-mediated signaling	3	1.31579	0.0290546	ENSMUSG00000021536 ENSMUSG00000024907 ENSMUSG00000041119	Adcy2 Gal Pde9a	189	42	29712	11.229	1	1	1
GOTERM_BP_DIRECT	GO:0007565~female pregnancy	4	1.75439	0.0292031	ENSMUSG00000021214 ENSMUSG00000005220 ENSMUSG00000018259 ENSMUSG00000091705	Akr1c18 Corin Prl8a2 H2-Q2	189	105	29712	5.98881	1	1	1
GOTERM_BP_DIRECT	GO:0048002~antigen processing and presentation of peptide antigen	2	0.877193	0.0312413	ENSMUSG00000036594 ENSMUSG00000073421	H2-Aa H2-Ab1	189	5	29712	62.8825	1	1	1
GOTERM_BP_DIRECT	GO:0045582~positive regulation of T cell differentiation	3	1.31579	0.0343589	ENSMUSG00000036594 ENSMUSG00000027239 ENSMUSG00000024610	H2-Aa Mdk Cd74	189	46	29712	10.2526	1	1	1
GOTERM_BP_DIRECT	GO:0048263~determination of dorsal identity	2	0.877193	0.0373721	ENSMUSG00000050069 ENSMUSG00000074934	Grem2 Grem1	189	6	29712	52.4021	1	1	1
GOTERM_BP_DIRECT	GO:0007200~phospholipase C-activating G protein-coupled receptor signaling pathway	4	1.75439	0.0408793	ENSMUSG00000049608 ENSMUSG00000025905 ENSMUSG00000050541 ENSMUSG00000023951	Gpr55 Oprk1 Adra1b Vegfa	189	120	29712	5.24021	1	1	1
GOTERM_BP_DIRECT	GO:0009952~anterior/posterior pattern specification	4	1.75439	0.0461155	ENSMUSG00000043342 ENSMUSG00000001657 ENSMUSG00000027102 ENSMUSG00000050368	Hoxd9 Hoxc8 Hoxd8 Hoxd10	189	126	29712	4.99068	1	1	1
GOTERM_BP_DIRECT	GO:0098869~cellular oxidant detoxification	3	1.31579	0.0475203	ENSMUSG00000025069 ENSMUSG00000074604 ENSMUSG00000020674	Gsto2 Mgst2 Pxdn	189	55	29712	8.57489	1	1	1
GOTERM_BP_DIRECT	GO:0048935~peripheral nervous system neuron development	2	0.877193	0.049518	ENSMUSG00000043342 ENSMUSG00000050368	Hoxd9 Hoxd10	189	8	29712	39.3016	1	1	1
GOTERM_BP_DIRECT	GO:0001916~positive regulation of T cell mediated cytotoxicity	3	1.31579	0.0506585	ENSMUSG00000067235 ENSMUSG00000035929 ENSMUSG00000091705	H2-Q10 H2-Q4 H2-Q2	189	57	29712	8.27402	1	1	1
GOTERM_BP_DIRECT	GO:0007507~heart development	6	2.63158	0.0539008	ENSMUSG00000022941 ENSMUSG00000079033 ENSMUSG00000020644 ENSMUSG00000051747 ENSMUSG00000042745 ENSMUSG00000020388	Ripply3 Mef2bl Id2 Ttn Id1 Pdlim4	189	321	29712	2.93844	1	1	1
GOTERM_BP_DIRECT	GO:0031394~positive regulation of prostaglandin biosynthetic process	2	0.877193	0.0555338	ENSMUSG00000024659 ENSMUSG00000024610	Anxa1 Cd74	189	9	29712	34.9347	1	1	1
GOTERM_BP_DIRECT	GO:0030514~negative regulation of BMP signaling pathway	3	1.31579	0.05715	ENSMUSG00000031283 ENSMUSG00000050069 ENSMUSG00000074934	Chrdl1 Grem2 Grem1	189	61	29712	7.73146	1	1	1
GOTERM_BP_DIRECT	GO:0002250~adaptive immune response	8	3.50877	0.0585277	ENSMUSG00000024659 ENSMUSG00000076609 ENSMUSG00000036594 ENSMUSG00000051076 ENSMUSG00000073421 ENSMUSG00000094561 ENSMUSG00000060586 ENSMUSG00000093955	Anxa1 Igkc H2-Aa Vtcn1 H2-Ab1 ENSMUSG00000094561 H2-Eb1 ENSMUSG00000093955	189	544	29712	2.31186	1	1	1
GOTERM_BP_DIRECT	GO:0046850~regulation of bone remodeling	2	0.877193	0.0615116	ENSMUSG00000037940 ENSMUSG00000027239	Inpp4b Mdk	189	10	29712	31.4413	1	1	1
GOTERM_BP_DIRECT	GO:0006782~protoporphyrinogen IX biosynthetic process	2	0.877193	0.0615116	ENSMUSG00000025270 ENSMUSG00000028393	Alas2 Alad	189	10	29712	31.4413	1	1	1
GOTERM_BP_DIRECT	GO:0002821~positive regulation of adaptive immune response	2	0.877193	0.0615116	ENSMUSG00000030793 ENSMUSG00000024610	Pycard Cd74	189	10	29712	31.4413	1	1	1
GOTERM_BP_DIRECT	GO:0050774~negative regulation of dendrite morphogenesis	2	0.877193	0.0733546	ENSMUSG00000042745 ENSMUSG00000041710	Id1 Trpc5	189	12	29712	26.2011	1	1	1
GOTERM_BP_DIRECT	GO:0106015~negative regulation of inflammatory response to wounding	2	0.877193	0.0733546	ENSMUSG00000079516 ENSMUSG00000027239	Reg3a Mdk	189	12	29712	26.2011	1	1	1
GOTERM_BP_DIRECT	GO:0098976~excitatory chemical synaptic transmission	2	0.877193	0.0733546	ENSMUSG00000031283 ENSMUSG00000020388	Chrdl1 Pdlim4	189	12	29712	26.2011	1	1	1
GOTERM_BP_DIRECT	GO:0046322~negative regulation of fatty acid oxidation	2	0.877193	0.0733546	ENSMUSG00000040181 ENSMUSG00000026003	Fmo1 Acadl	189	12	29712	26.2011	1	1	1
GOTERM_BP_DIRECT	GO:0060426~lung vasculature development	2	0.877193	0.0733546	ENSMUSG00000042745 ENSMUSG00000023951	Id1 Vegfa	189	12	29712	26.2011	1	1	1
GOTERM_BP_DIRECT	GO:1901224~positive regulation of non-canonical NF-kappaB signal transduction	3	1.31579	0.0763491	ENSMUSG00000030793 ENSMUSG00000010358 ENSMUSG00000074934	Pycard Ifi35 Grem1	189	72	29712	6.55026	1	1	1
GOTERM_BP_DIRECT	GO:0045668~negative regulation of osteoblast differentiation	3	1.31579	0.0763491	ENSMUSG00000020644 ENSMUSG00000042745 ENSMUSG00000074934	Id2 Id1 Grem1	189	72	29712	6.55026	1	1	1
GOTERM_BP_DIRECT	GO:0008344~adult locomotory behavior	3	1.31579	0.078184	ENSMUSG00000043342 ENSMUSG00000020644 ENSMUSG00000050368	Hoxd9 Id2 Hoxd10	189	73	29712	6.46053	1	1	1
GOTERM_BP_DIRECT	GO:0043433~negative regulation of DNA-binding transcription factor activity	3	1.31579	0.078184	ENSMUSG00000020644 ENSMUSG00000030717 ENSMUSG00000042745	Id2 Nupr1 Id1	189	73	29712	6.46053	1	1	1
GOTERM_BP_DIRECT	GO:0010737~protein kinase A signaling	2	0.877193	0.0792202	ENSMUSG00000051747 ENSMUSG00000024907	Ttn Gal	189	13	29712	24.1856	1	1	1
GOTERM_BP_DIRECT	GO:0010628~positive regulation of gene expression	8	3.50877	0.0794071	ENSMUSG00000020644 ENSMUSG00000051747 ENSMUSG00000028128 ENSMUSG00000054191 ENSMUSG00000042745 ENSMUSG00000023951 ENSMUSG00000024610 ENSMUSG00000025127	Id2 Ttn F3 Klf1 Id1 Vegfa Cd74 Gcgr	189	586	29712	2.14616	1	1	1
GOTERM_BP_DIRECT	GO:0048666~neuron development	3	1.31579	0.0800326	ENSMUSG00000007653 ENSMUSG00000023951 ENSMUSG00000074505	Gabrb2 Vegfa Fat3	189	74	29712	6.37323	1	1	1
GOTERM_BP_DIRECT	GO:0035136~forelimb morphogenesis	2	0.877193	0.0850489	ENSMUSG00000043342 ENSMUSG00000050368	Hoxd9 Hoxd10	189	14	29712	22.458	1	1	1
GOTERM_BP_DIRECT	GO:0030218~erythrocyte differentiation	3	1.31579	0.0875606	ENSMUSG00000025270 ENSMUSG00000020644 ENSMUSG00000054191	Alas2 Id2 Klf1	189	78	29712	6.0464	1	1	1
GOTERM_BP_DIRECT	GO:0001938~positive regulation of endothelial cell proliferation	3	1.31579	0.0894746	ENSMUSG00000028128 ENSMUSG00000028108 ENSMUSG00000023951	F3 Ecm1 Vegfa	189	79	29712	5.96986	1	1	1
GOTERM_BP_DIRECT	GO:0042119~neutrophil activation	2	0.877193	0.0908409	ENSMUSG00000024659 ENSMUSG00000029371	Anxa1 Cxcl5	189	15	29712	20.9608	1	1	1
GOTERM_BP_DIRECT	GO:0048667~cell morphogenesis involved in neuron differentiation	2	0.877193	0.0908409	ENSMUSG00000020644 ENSMUSG00000074505	Id2 Fat3	189	15	29712	20.9608	1	1	1
GOTERM_BP_DIRECT	GO:0010838~positive regulation of keratinocyte proliferation	2	0.877193	0.0965965	ENSMUSG00000079516 ENSMUSG00000027239	Reg3a Mdk	189	16	29712	19.6508	1	1	1
GOTERM_BP_DIRECT	GO:0042574~retinal metabolic process	2	0.877193	0.0965965	ENSMUSG00000061758 ENSMUSG00000021214	Akr1b10 Akr1c18	189	16	29712	19.6508	1	1	1
GOTERM_BP_DIRECT	GO:0035137~hindlimb morphogenesis	2	0.877193	0.0965965	ENSMUSG00000043342 ENSMUSG00000050368	Hoxd9 Hoxd10	189	16	29712	19.6508	1	1	1
GOTERM_CC_DIRECT	GO:0005615~extracellular space	27	11.8421	0.000110786	ENSMUSG00000028164 ENSMUSG00000030560 ENSMUSG00000010358 ENSMUSG00000029371 ENSMUSG00000028128 ENSMUSG00000041536 ENSMUSG00000059481 ENSMUSG00000028108 ENSMUSG00000023951 ENSMUSG00000020467 ENSMUSG00000079516 ENSMUSG00000024907 ENSMUSG00000018259 ENSMUSG00000091705 ENSMUSG00000028393 ENSMUSG00000074695 ENSMUSG00000035929 ENSMUSG00000027445 ENSMUSG00000069516 ENSMUSG00000024610 ENSMUSG00000020674 …	Manba Ctsc Ifi35 Cxcl5 F3 Serpina3a Plg Ecm1 Vegfa Efemp1 Reg3a Gal Prl8a2 H2-Q2 Alad Il22 H2-Q4 Cst9 Lyz2 Cd74 Pxdn Anxa1 H2-Q10 Grem2 Plbd1 Defa29 Grem1	193	1809	29722	2.29851	0.0255922	0.0163428	0.0160634
GOTERM_CC_DIRECT	GO:0042613~MHC class II protein complex	4	1.75439	0.000139682	ENSMUSG00000036594 ENSMUSG00000073421 ENSMUSG00000060586 ENSMUSG00000024610	H2-Aa H2-Ab1 H2-Eb1 Cd74	193	16	29722	38.5	0.0321594	0.0163428	0.0160634
GOTERM_CC_DIRECT	GO:0009897~external side of plasma membrane	13	5.70175	0.000263552	ENSMUSG00000078598 ENSMUSG00000051076 ENSMUSG00000035929 ENSMUSG00000060586 ENSMUSG00000008789 ENSMUSG00000059481 ENSMUSG00000006576 ENSMUSG00000024610 ENSMUSG00000040522 ENSMUSG00000036594 ENSMUSG00000067235 ENSMUSG00000073421 ENSMUSG00000091705	Skint5 Vtcn1 H2-Q4 H2-Eb1 Ceacam5 Plg Slc4a3 Cd74 Tlr8 H2-Aa H2-Q10 H2-Ab1 H2-Q2	193	551	29722	3.63339	0.0598156	0.0205571	0.0202057
GOTERM_CC_DIRECT	GO:0009986~cell surface	16	7.01754	0.00035937	ENSMUSG00000005220 ENSMUSG00000035929 ENSMUSG00000028128 ENSMUSG00000058099 ENSMUSG00000060586 ENSMUSG00000008789 ENSMUSG00000059481 ENSMUSG00000023951 ENSMUSG00000020674 ENSMUSG00000024610 ENSMUSG00000024659 ENSMUSG00000067235 ENSMUSG00000073421 ENSMUSG00000091705 ENSMUSG00000074934 ENSMUSG00000034402	Corin H2-Q4 F3 Nfam1 H2-Eb1 Ceacam5 Plg Vegfa Pxdn Cd74 Anxa1 H2-Q10 H2-Ab1 H2-Q2 Grem1 Kcnh5	193	833	29722	2.95798	0.0806678	0.0210232	0.0206638
GOTERM_CC_DIRECT	GO:0005576~extracellular region	25	10.9649	0.000523484	ENSMUSG00000005220 ENSMUSG00000031595 ENSMUSG00000022085 ENSMUSG00000059481 ENSMUSG00000027239 ENSMUSG00000028108 ENSMUSG00000023951 ENSMUSG00000020467 ENSMUSG00000076609 ENSMUSG00000079516 ENSMUSG00000024907 ENSMUSG00000018259 ENSMUSG00000030793 ENSMUSG00000061758 ENSMUSG00000074695 ENSMUSG00000031283 ENSMUSG00000027445 ENSMUSG00000094561 ENSMUSG00000069516 ENSMUSG00000024610 ENSMUSG00000020674 …	Corin Pdgfrl Pebp4 Plg Mdk Ecm1 Vegfa Efemp1 Igkc Reg3a Gal Prl8a2 Pycard Akr1b10 Il22 Chrdl1 Cst9 ENSMUSG00000094561 Lyz2 Cd74 Pxdn Anxa1 Plbd1 ENSMUSG00000093955 Grem1	193	1780	29722	2.16292	0.115318	0.024499	0.0240803
GOTERM_CC_DIRECT	GO:0098553~lumenal side of endoplasmic reticulum membrane	4	1.75439	0.00104405	ENSMUSG00000067235 ENSMUSG00000029550 ENSMUSG00000035929 ENSMUSG00000091705	H2-Q10 Sppl3 H2-Q4 H2-Q2	193	31	29722	19.871	0.216853	0.0407179	0.0400219
GOTERM_CC_DIRECT	GO:0042824~MHC class I peptide loading complex	3	1.31579	0.00412423	ENSMUSG00000067235 ENSMUSG00000035929 ENSMUSG00000091705	H2-Q10 H2-Q4 H2-Q2	193	15	29722	30.8	0.619803	0.137867	0.13551
GOTERM_CC_DIRECT	GO:0005797~Golgi medial cisterna	3	1.31579	0.0096064	ENSMUSG00000067235 ENSMUSG00000035929 ENSMUSG00000091705	H2-Q10 H2-Q4 H2-Q2	193	23	29722	20.087	0.89552	0.280987	0.276184
GOTERM_CC_DIRECT	GO:0032398~MHC class Ib protein complex	3	1.31579	0.0121849	ENSMUSG00000067235 ENSMUSG00000035929 ENSMUSG00000091705	H2-Q10 H2-Q4 H2-Q2	193	26	29722	17.7692	0.943232	0.316807	0.311392
GOTERM_CC_DIRECT	GO:0005783~endoplasmic reticulum	16	7.01754	0.0173288	ENSMUSG00000030793 ENSMUSG00000055730 ENSMUSG00000074882 ENSMUSG00000061024 ENSMUSG00000035929 ENSMUSG00000027225 ENSMUSG00000041119 ENSMUSG00000029314 ENSMUSG00000062624 ENSMUSG00000023951 ENSMUSG00000020674 ENSMUSG00000024610 ENSMUSG00000067235 ENSMUSG00000064090 ENSMUSG00000091705 ENSMUSG00000074604	Pycard Ces2a Cyp2c68 Rrs1 H2-Q4 Duoxa2 Pde9a Gpat3 Cyp2c67 Vegfa Pxdn Cd74 H2-Q10 Vrk2 H2-Q2 Mgst2	193	1262	29722	1.95246	0.983269	0.335064	0.329337
GOTERM_CC_DIRECT	GO:0000795~synaptonemal complex	4	1.75439	0.0177972	ENSMUSG00000072479 ENSMUSG00000067764 ENSMUSG00000058147 ENSMUSG00000058328	Xlr5b Xlr5c Xlr3c Xlr5a	193	85	29722	7.24706	0.985035	0.335064	0.329337
GOTERM_CC_DIRECT	GO:0070971~endoplasmic reticulum exit site	3	1.31579	0.0203364	ENSMUSG00000067235 ENSMUSG00000035929 ENSMUSG00000091705	H2-Q10 H2-Q4 H2-Q2	193	34	29722	13.5882	0.991834	0.335064	0.329337
GOTERM_CC_DIRECT	GO:0005764~lysosome	7	3.07018	0.020455	ENSMUSG00000061758 ENSMUSG00000028164 ENSMUSG00000030560 ENSMUSG00000036594 ENSMUSG00000030214 ENSMUSG00000024610 ENSMUSG00000040522	Akr1b10 Manba Ctsc H2-Aa Plbd1 Cd74 Tlr8	193	329	29722	3.2766	0.992062	0.335064	0.329337
GOTERM_CC_DIRECT	GO:0062023~collagen-containing extracellular matrix	7	3.07018	0.0209606	ENSMUSG00000024659 ENSMUSG00000020467 ENSMUSG00000030560 ENSMUSG00000028128 ENSMUSG00000059481 ENSMUSG00000028108 ENSMUSG00000020674	Anxa1 Efemp1 Ctsc F3 Plg Ecm1 Pxdn	193	331	29722	3.2568	0.992965	0.335064	0.329337
GOTERM_CC_DIRECT	GO:0031941~filamentous actin	3	1.31579	0.0214785	ENSMUSG00000072720 ENSMUSG00000025401 ENSMUSG00000020388	Myo18b Myo1a Pdlim4	193	35	29722	13.2	0.993785	0.335064	0.329337
GOTERM_CC_DIRECT	GO:0042612~MHC class I protein complex	3	1.31579	0.0263038	ENSMUSG00000067235 ENSMUSG00000035929 ENSMUSG00000091705	H2-Q10 H2-Q4 H2-Q2	193	39	29722	11.8462	0.998045	0.384693	0.378117
GOTERM_CC_DIRECT	GO:1990111~spermatoproteasome complex	2	0.877193	0.0318868	ENSMUSG00000024338 ENSMUSG00000096727	Psmb8 Psmb9	193	5	29722	61.6	0.999491	0.438913	0.43141
GOTERM_CC_DIRECT	GO:0005886~plasma membrane	50	21.9298	0.0484524	ENSMUSG00000005220 ENSMUSG00000029550 ENSMUSG00000041119 ENSMUSG00000041710 ENSMUSG00000021314 ENSMUSG00000095028 ENSMUSG00000049608 ENSMUSG00000030228 ENSMUSG00000091705 ENSMUSG00000074207 ENSMUSG00000074604 ENSMUSG00000007653 ENSMUSG00000058244 ENSMUSG00000049057 ENSMUSG00000008789 ENSMUSG00000066749 ENSMUSG00000024610 ENSMUSG00000066747 ENSMUSG00000024659 ENSMUSG00000022435 ENSMUSG00000090102 …	Corin Sppl3 Pde9a Trpc5 Amph Sirpb1b Gpr55 Pik3c2g H2-Q2 Adh1 Mgst2 Gabrb2 Or5p78 Or4c10b Ceacam5 Or8b9 Cd74 Or8b4 Anxa1 Upk3a Tesl2 Tmem87a H2-Q10 Ncs1 H2-Aa Oprk1 H2-Ab1 Or5p81 Rab33a Gm9733 F3 Nfam1 Slc4a3 Or4c58 Vegfa Tlr8 Igkc Adcy2 Fat3 Kcnh5 Bfsp1 Chrdl1 H2-Q4 Duoxa2 H2-Eb1 Myo1a Gcgr Lrrc55 Slc39a8 Adra1b	193	6054	29722	1.27189	0.999991	0.629881	0.619114
GOTERM_CC_DIRECT	GO:0005765~lysosomal membrane	6	2.63158	0.0513641	ENSMUSG00000036594 ENSMUSG00000067235 ENSMUSG00000073421 ENSMUSG00000053897 ENSMUSG00000060586 ENSMUSG00000091705	H2-Aa H2-Q10 H2-Ab1 Slc39a8 H2-Eb1 H2-Q2	193	310	29722	2.98065	0.999996	0.63259	0.621776
GOTERM_CC_DIRECT	GO:0019774~proteasome core complex, beta-subunit complex	2	0.877193	0.0688185	ENSMUSG00000024338 ENSMUSG00000096727	Psmb8 Psmb9	193	11	29722	28	1	0.805176	0.791412
GOTERM_CC_DIRECT	GO:0005737~cytoplasm	51	22.3684	0.0789787	ENSMUSG00000074882 ENSMUSG00000029757 ENSMUSG00000026003 ENSMUSG00000044469 ENSMUSG00000020388 ENSMUSG00000042369 ENSMUSG00000021314 ENSMUSG00000013483 ENSMUSG00000000416 ENSMUSG00000020309 ENSMUSG00000030228 ENSMUSG00000074207 ENSMUSG00000035427 ENSMUSG00000060407 ENSMUSG00000028133 ENSMUSG00000025069 ENSMUSG00000062624 ENSMUSG00000024610 ENSMUSG00000024659 ENSMUSG00000024338 ENSMUSG00000021701 …	Cyp2c68 Dync1i1 Acadl Tnfaip8l1 Pdlim4 Rbm45 Amph Card14 Cttnbp2 Chac2 Pik3c2g Adh1 Mageb4 Cyp2a12 Rwdd3 Gsto2 Cyp2c67 Cd74 Anxa1 Psmb8 Plk2 Klhl10 Ncs1 Pnpla5 Psmb9 Otud7a Pknox2 Ctsc Ifi35 Car1 Id1 Pnpla3 Septin4 Vegfa Akr1c18 Id2 Myo18b Ttn Adcy2 Vrk2 Pycard Bfsp1 Meiob Myo1a Rbm44 Nupr1 Inpp4b Adra1b Thrsp Sec14l3 Arhgef15	193	6408	29722	1.22566	1	0.880048	0.865004
GOTERM_CC_DIRECT	GO:0030670~phagocytic vesicle membrane	3	1.31579	0.0829167	ENSMUSG00000067235 ENSMUSG00000035929 ENSMUSG00000091705	H2-Q10 H2-Q4 H2-Q2	193	74	29722	6.24324	1	0.881932	0.866856
GOTERM_MF_DIRECT	GO:0023026~MHC class II protein complex binding	4	1.75439	0.000119774	ENSMUSG00000036594 ENSMUSG00000073421 ENSMUSG00000060586 ENSMUSG00000024610	H2-Aa H2-Ab1 H2-Eb1 Cd74	191	15	28924	40.3825	0.0458689	0.046125	0.045772
GOTERM_MF_DIRECT	GO:0042605~peptide antigen binding	6	2.63158	0.000235332	ENSMUSG00000036594 ENSMUSG00000067235 ENSMUSG00000035929 ENSMUSG00000073421 ENSMUSG00000060586 ENSMUSG00000091705	H2-Aa H2-Q10 H2-Q4 H2-Ab1 H2-Eb1 H2-Q2	191	84	28924	10.8168	0.0881328	0.046125	0.045772
GOTERM_MF_DIRECT	GO:0042608~T cell receptor binding	4	1.75439	0.00169828	ENSMUSG00000067235 ENSMUSG00000035929 ENSMUSG00000060586 ENSMUSG00000091705	H2-Q10 H2-Q4 H2-Eb1 H2-Q2	191	36	28924	16.8261	0.48639	0.148354	0.147219
GOTERM_MF_DIRECT	GO:0062061~TAP complex binding	3	1.31579	0.0018658	ENSMUSG00000067235 ENSMUSG00000035929 ENSMUSG00000091705	H2-Q10 H2-Q4 H2-Q2	191	10	28924	45.4304	0.519091	0.148354	0.147219
GOTERM_MF_DIRECT	GO:0051087~protein-folding chaperone binding	6	2.63158	0.00189227	ENSMUSG00000030560 ENSMUSG00000067235 ENSMUSG00000027076 ENSMUSG00000035929 ENSMUSG00000091705 ENSMUSG00000059481	Ctsc H2-Q10 Timm10 H2-Q4 H2-Q2 Plg	191	133	28924	6.83163	0.524065	0.148354	0.147219
GOTERM_MF_DIRECT	GO:0042802~identical protein binding	26	11.4035	0.00273441	ENSMUSG00000030560 ENSMUSG00000010358 ENSMUSG00000029371 ENSMUSG00000042745 ENSMUSG00000041119 ENSMUSG00000026003 ENSMUSG00000020486 ENSMUSG00000023951 ENSMUSG00000044469 ENSMUSG00000042369 ENSMUSG00000040522 ENSMUSG00000051747 ENSMUSG00000079516 ENSMUSG00000091705 ENSMUSG00000074207 ENSMUSG00000074604 ENSMUSG00000030793 ENSMUSG00000028393 ENSMUSG00000025069 ENSMUSG00000069516 ENSMUSG00000008789 …	Ctsc Ifi35 Cxcl5 Id1 Pde9a Acadl Septin4 Vegfa Tnfaip8l1 Rbm45 Tlr8 Ttn Reg3a H2-Q2 Adh1 Mgst2 Pycard Alad Gsto2 Lyz2 Ceacam5 Anxa1 Rasef H2-Q10 Grem2 Thrsp	191	2094	28924	1.88028	0.658141	0.178648	0.177281
GOTERM_MF_DIRECT	GO:0042805~actinin binding	3	1.31579	0.00547097	ENSMUSG00000051747 ENSMUSG00000041710 ENSMUSG00000020388	Ttn Trpc5 Pdlim4	191	17	28924	26.7237	0.883575	0.292055	0.289819
GOTERM_MF_DIRECT	GO:0046983~protein dimerization activity	6	2.63158	0.0059603	ENSMUSG00000030793 ENSMUSG00000079033 ENSMUSG00000020644 ENSMUSG00000042745 ENSMUSG00000021485	Pycard Mef2bl Id2 Id1 Mxd3	191	174	28924	5.22188	0.904002	0.292055	0.289819
GOTERM_MF_DIRECT	GO:0042610~CD8 receptor binding	3	1.31579	0.00681993	ENSMUSG00000067235 ENSMUSG00000035929 ENSMUSG00000091705	H2-Q10 H2-Q4 H2-Q2	191	19	28924	23.9107	0.931613	0.297046	0.294773
GOTERM_MF_DIRECT	GO:0036122~BMP binding	3	1.31579	0.00830358	ENSMUSG00000031283 ENSMUSG00000050069 ENSMUSG00000074934	Chrdl1 Grem2 Grem1	191	21	28924	21.6335	0.96194	0.3255	0.323009
GOTERM_MF_DIRECT	GO:0046977~TAP binding	3	1.31579	0.00991821	ENSMUSG00000067235 ENSMUSG00000035929 ENSMUSG00000091705	H2-Q10 H2-Q4 H2-Q2	191	23	28924	19.7523	0.979906	0.353449	0.350744
GOTERM_MF_DIRECT	GO:0030881~beta-2-microglobulin binding	3	1.31579	0.014504	ENSMUSG00000067235 ENSMUSG00000035929 ENSMUSG00000091705	H2-Q10 H2-Q4 H2-Q2	191	28	28924	16.2251	0.996744	0.473797	0.470171
GOTERM_MF_DIRECT	GO:0000977~RNA polymerase II transcription regulatory region sequence-specific DNA binding	8	3.50877	0.0167778	ENSMUSG00000043342 ENSMUSG00000079033 ENSMUSG00000035934 ENSMUSG00000001657 ENSMUSG00000027102 ENSMUSG00000021485 ENSMUSG00000050368	Hoxd9 Mef2bl Pknox2 Hoxc8 Hoxd8 Mxd3 Hoxd10	191	399	28924	3.03628	0.998683	0.505914	0.502042
GOTERM_MF_DIRECT	GO:0016505~peptidase activator activity involved in apoptotic process	2	0.877193	0.0195783	ENSMUSG00000030793 ENSMUSG00000030560	Pycard Ctsc	191	3	28924	100.956	0.99957	0.548193	0.543998
GOTERM_MF_DIRECT	GO:0002020~protease binding	5	2.19298	0.0223608	ENSMUSG00000030793 ENSMUSG00000051747 ENSMUSG00000028128 ENSMUSG00000059481 ENSMUSG00000028108	Pycard Ttn F3 Plg Ecm1	191	162	28924	4.67391	0.999859	0.584361	0.579889
GOTERM_MF_DIRECT	GO:0042288~MHC class I protein binding	3	1.31579	0.0325001	ENSMUSG00000067235 ENSMUSG00000035929 ENSMUSG00000091705	H2-Q10 H2-Q4 H2-Q2	191	43	28924	10.5652	0.999998	0.749415	0.743679
GOTERM_MF_DIRECT	GO:0046703~natural killer cell lectin-like receptor binding	3	1.31579	0.0325001	ENSMUSG00000067235 ENSMUSG00000035929 ENSMUSG00000091705	H2-Q10 H2-Q4 H2-Q2	191	43	28924	10.5652	0.999998	0.749415	0.743679
GOTERM_MF_DIRECT	GO:0020037~heme binding	5	2.19298	0.0382188	ENSMUSG00000032323 ENSMUSG00000060407 ENSMUSG00000074882 ENSMUSG00000062624 ENSMUSG00000020674	Cyp11a1 Cyp2a12 Cyp2c68 Cyp2c67 Pxdn	191	192	28924	3.94361	1	0.796828	0.790729
GOTERM_MF_DIRECT	GO:0004175~endopeptidase activity	4	1.75439	0.0386217	ENSMUSG00000024338 ENSMUSG00000005220 ENSMUSG00000096727 ENSMUSG00000059481	Psmb8 Corin Psmb9 Plg	191	113	28924	5.36052	1	0.796828	0.790729
GOTERM_MF_DIRECT	GO:0003727~single-stranded RNA binding	3	1.31579	0.0443583	ENSMUSG00000024659 ENSMUSG00000087166 ENSMUSG00000040522	Anxa1 L1td1 Tlr8	191	51	28924	8.90791	1	0.806377	0.800206
GOTERM_MF_DIRECT	GO:0042803~protein homodimerization activity	11	4.82456	0.0494684	ENSMUSG00000030793 ENSMUSG00000070732 ENSMUSG00000051747 ENSMUSG00000067235 ENSMUSG00000029550 ENSMUSG00000027076 ENSMUSG00000035686 ENSMUSG00000074437 ENSMUSG00000091705 ENSMUSG00000074934 ENSMUSG00000020388	Pycard Rbm44 Ttn H2-Q10 Sppl3 Timm10 Thrsp Defa29 H2-Q2 Grem1 Pdlim4	191	834	28924	1.99734	1	0.806377	0.800206
GOTERM_MF_DIRECT	GO:0005543~phospholipid binding	4	1.75439	0.0495511	ENSMUSG00000024659 ENSMUSG00000021314 ENSMUSG00000028128 ENSMUSG00000037126	Anxa1 Amph F3 Psd	191	125	28924	4.84591	1	0.806377	0.800206
GOTERM_MF_DIRECT	GO:0043184~vascular endothelial growth factor receptor 2 binding	2	0.877193	0.0513651	ENSMUSG00000023951 ENSMUSG00000074934	Vegfa Grem1	191	8	28924	37.8586	1	0.806377	0.800206
GOTERM_MF_DIRECT	GO:0045550~geranylgeranyl reductase activity	2	0.877193	0.0513651	ENSMUSG00000061758 ENSMUSG00000021214	Akr1b10 Akr1c18	191	8	28924	37.8586	1	0.806377	0.800206
GOTERM_MF_DIRECT	GO:0005102~signaling receptor binding	7	3.07018	0.055866	ENSMUSG00000067235 ENSMUSG00000078598 ENSMUSG00000051076 ENSMUSG00000035929 ENSMUSG00000091705 ENSMUSG00000059481 ENSMUSG00000023951	H2-Q10 Skint5 Vtcn1 H2-Q4 H2-Q2 Plg Vegfa	191	413	28924	2.56669	1	0.806377	0.800206
GOTERM_MF_DIRECT	GO:0004499~N,N-dimethylaniline monooxygenase activity	2	0.877193	0.0575984	ENSMUSG00000040181 ENSMUSG00000095576	Fmo1 Fmo6	191	9	28924	33.6521	1	0.806377	0.800206
GOTERM_MF_DIRECT	GO:0004298~threonine-type endopeptidase activity	2	0.877193	0.0575984	ENSMUSG00000024338 ENSMUSG00000096727	Psmb8 Psmb9	191	9	28924	33.6521	1	0.806377	0.800206
GOTERM_MF_DIRECT	GO:0047822~hypotaurine monooxygenase activity	2	0.877193	0.0575984	ENSMUSG00000040181 ENSMUSG00000095576	Fmo1 Fmo6	191	9	28924	33.6521	1	0.806377	0.800206
GOTERM_MF_DIRECT	GO:0016712~oxidoreductase activity, acting on paired donors, with incorporation or reduction of molecular oxygen, reduced flavin or flavoprotein as one donor, and incorporation of one atom of oxygen	3	1.31579	0.0682189	ENSMUSG00000060407 ENSMUSG00000074882 ENSMUSG00000062624	Cyp2a12 Cyp2c68 Cyp2c67	191	65	28924	6.98929	1	0.903438	0.896524
GOTERM_MF_DIRECT	GO:0042609~CD4 receptor binding	2	0.877193	0.0699429	ENSMUSG00000060586 ENSMUSG00000024610	H2-Eb1 Cd74	191	11	28924	27.5336	1	0.903438	0.896524
GOTERM_MF_DIRECT	GO:1990837~sequence-specific double-stranded DNA binding	8	3.50877	0.0725267	ENSMUSG00000043342 ENSMUSG00000079033 ENSMUSG00000035934 ENSMUSG00000001657 ENSMUSG00000005836 ENSMUSG00000027102 ENSMUSG00000050368	Hoxd9 Mef2bl Pknox2 Hoxc8 Gata6 Hoxd8 Hoxd10	191	551	28924	2.19869	1	0.903438	0.896524
GOTERM_MF_DIRECT	GO:0003841~1-acylglycerol-3-phosphate O-acyltransferase activity	2	0.877193	0.0760547	ENSMUSG00000029314 ENSMUSG00000041653	Gpat3 Pnpla3	191	12	28924	25.2391	1	0.903438	0.896524
GOTERM_MF_DIRECT	GO:1990405~protein antigen binding	2	0.877193	0.0760547	ENSMUSG00000073421 ENSMUSG00000059481	H2-Ab1 Plg	191	12	28924	25.2391	1	0.903438	0.896524
GOTERM_MF_DIRECT	GO:0050660~flavin adenine dinucleotide binding	3	1.31579	0.081408	ENSMUSG00000040181 ENSMUSG00000095576 ENSMUSG00000026003	Fmo1 Fmo6 Acadl	191	72	28924	6.30977	1	0.938586	0.931403
GOTERM_MF_DIRECT	GO:0051371~muscle alpha-actinin binding	2	0.877193	0.0941515	ENSMUSG00000051747 ENSMUSG00000020388	Ttn Pdlim4	191	15	28924	20.1913	1	1	0.994885

## Sheet: MY
Category	Term	Count	%	PValue	Genes	Symbol	List.Total	Pop.Hits	Pop.Total	Fold.Enrichment	Bonferroni	Benjamini	FDR
GOTERM_BP_DIRECT	GO:0043066~negative regulation of apoptotic process	37	3.90295	5.91682e-05	ENSMUSG00000002250 ENSMUSG00000029591 ENSMUSG00000029451 ENSMUSG00000026981 ENSMUSG00000045515 ENSMUSG00000024026 ENSMUSG00000027678 ENSMUSG00000020225 ENSMUSG00000066031 ENSMUSG00000021559 ENSMUSG00000013483 ENSMUSG00000090877 ENSMUSG00000046262 ENSMUSG00000031778 ENSMUSG00000034342 ENSMUSG00000038840 ENSMUSG00000053593 ENSMUSG00000062209 ENSMUSG00000059456 ENSMUSG00000078512 ENSMUSG00000024395 …	1810013A23Rik Ung Pramel27 Il1rn Pou3f3 Glo1 Ncoa3 Tmbim4 Pramel25 Dapk1 Card14 Hspa1b Pramel29 Cx3cl1 Cbl Birc7 Fate1 Erbb4 Ptk2b Pramel11 Lims2 Vtcn1 Pim1 Igf1 Nuggc Timp1 Gli2 Spp1 Pramel24 Plk2 Hnf1b Nupr1 Gata6 Fstl1 Chd8 Sh3rf2 Grem1	794	666	29712	2.07893	0.175918	0.148355	0.148128
GOTERM_BP_DIRECT	GO:0008284~positive regulation of cell population proliferation	34	3.5865	9.07369e-05	ENSMUSG00000029195 ENSMUSG00000048154 ENSMUSG00000028364 ENSMUSG00000029451 ENSMUSG00000007888 ENSMUSG00000045515 ENSMUSG00000020542 ENSMUSG00000041710 ENSMUSG00000021214 ENSMUSG00000020467 ENSMUSG00000020644 ENSMUSG00000066031 ENSMUSG00000079516 ENSMUSG00000010175 ENSMUSG00000046262 ENSMUSG00000031778 ENSMUSG00000038007 ENSMUSG00000070348 ENSMUSG00000003031 ENSMUSG00000062209 ENSMUSG00000031980 …	Klb Kmt2d Tnc Pramel27 Crlf1 Pou3f3 Myocd Trpc5 Akr1c18 Efemp1 Id2 Pramel25 Reg3a Prox1 Pramel29 Cx3cl1 Acer2 Ccnd1 Cdkn1b Erbb4 Agt Ptk2b Pramel11 Tdgf1 Tiam1 Adcyap1 Igf1 Timp1 Gli2 Dynap Lamc2 Pramel24 Acta2 Grem1	794	602	29712	2.11346	0.25675	0.148355	0.148128
GOTERM_BP_DIRECT	GO:0008285~negative regulation of cell population proliferation	25	2.63713	0.000195568	ENSMUSG00000005045 ENSMUSG00000030222 ENSMUSG00000026288 ENSMUSG00000008999 ENSMUSG00000044646 ENSMUSG00000020542 ENSMUSG00000022941 ENSMUSG00000026604 ENSMUSG00000035274 ENSMUSG00000010175 ENSMUSG00000090877 ENSMUSG00000024907 ENSMUSG00000003031 ENSMUSG00000062209 ENSMUSG00000033740 ENSMUSG00000031980 ENSMUSG00000059456 ENSMUSG00000006362 ENSMUSG00000003271 ENSMUSG00000020053 ENSMUSG00000026812 …	Chd5 Rerg Inpp5d Bmp7 Zbtb7c Myocd Ripply3 Ptpn14 Tpbg Prox1 Hspa1b Gal Cdkn1b Erbb4 St18 Agt Ptk2b Cbfa2t3 Gm5897 Igf1 Tsc1 Axin2 Cdkn2b Nupr1 Nf1	794	397	29712	2.35646	0.472481	0.213169	0.212843
GOTERM_BP_DIRECT	GO:0045471~response to ethanol	13	1.37131	0.000364032	ENSMUSG00000005892 ENSMUSG00000028393 ENSMUSG00000033022 ENSMUSG00000059456 ENSMUSG00000028364 ENSMUSG00000027962 ENSMUSG00000024256 ENSMUSG00000020053 ENSMUSG00000029778 ENSMUSG00000026527 ENSMUSG00000025905 ENSMUSG00000035385 ENSMUSG00000034342	Trh Alad Cdo1 Ptk2b Tnc Vcam1 Adcyap1 Igf1 Adcyap1r1 Rgs7 Oprk1 Ccl2 Cbl	794	139	29712	3.49977	0.695961	0.244981	0.244607
GOTERM_BP_DIRECT	GO:0048468~cell development	7	0.738397	0.000406819	ENSMUSG00000020644 ENSMUSG00000027164 ENSMUSG00000019947 ENSMUSG00000020053 ENSMUSG00000008999 ENSMUSG00000034520 ENSMUSG00000000142	Id2 Traf6 Arid5b Igf1 Bmp7 Gjc1 Axin2	794	37	29712	7.07958	0.735673	0.244981	0.244607
GOTERM_BP_DIRECT	GO:0001822~kidney development	15	1.58228	0.000449507	ENSMUSG00000031980 ENSMUSG00000021490 ENSMUSG00000026812 ENSMUSG00000008999 ENSMUSG00000048402 ENSMUSG00000045515 ENSMUSG00000071711 ENSMUSG00000022435 ENSMUSG00000037370 ENSMUSG00000024713 ENSMUSG00000020679 ENSMUSG00000019947 ENSMUSG00000010175 ENSMUSG00000015647 ENSMUSG00000039801	Agt Slc34a1 Tsc1 Bmp7 Gli2 Pou3f3 Mpst Upk3a Enpp1 Pcsk5 Hnf1b Arid5b Prox1 Lama5 Cplane1	794	184	29712	3.0506	0.770125	0.244981	0.244607
GOTERM_BP_DIRECT	GO:0006936~muscle contraction	8	0.843882	0.000558945	ENSMUSG00000053519 ENSMUSG00000058126 ENSMUSG00000041189 ENSMUSG00000051747 ENSMUSG00000005628 ENSMUSG00000035783 ENSMUSG00000002100 ENSMUSG00000031799	Kcnip1 Tpm3-rs7 Chrnb1 Ttn Tmod4 Acta2 Mybpc3 Tpm4	794	54	29712	5.5438	0.839307	0.261107	0.260708
GOTERM_BP_DIRECT	GO:0035556~intracellular signal transduction	25	2.63713	0.000659682	ENSMUSG00000024042 ENSMUSG00000042607 ENSMUSG00000058099 ENSMUSG00000026288 ENSMUSG00000095683 ENSMUSG00000020120 ENSMUSG00000095363 ENSMUSG00000022840 ENSMUSG00000044786 ENSMUSG00000026527 ENSMUSG00000021536 ENSMUSG00000021559 ENSMUSG00000020108 ENSMUSG00000015981 ENSMUSG00000109166 ENSMUSG00000095190 ENSMUSG00000016528 ENSMUSG00000094682 ENSMUSG00000020431 ENSMUSG00000096283 ENSMUSG00000022994 …	Sik1 Asb4 Nfam1 Inpp5d Gm10662 Plek Gm4567 Adcy5 Zfp36 Rgs7 Adcy2 Dapk1 Ddit4 Stk32c ENSMUSG00000109166 Gm10668 Mapkapk2 Gm6902 Adcy1 Gm6176 Adcy6 Dgkb Gm5891 Gm5157 Gm6882 Dgkh	794	432	29712	2.16555	0.884429	0.269645	0.269233
GOTERM_BP_DIRECT	GO:0060510~type II pneumocyte differentiation	4	0.421941	0.000959367	ENSMUSG00000008575 ENSMUSG00000005836 ENSMUSG00000020053 ENSMUSG00000027428	Nfib Gata6 Igf1 Rbbp9	794	8	29712	18.7103	0.956658	0.34857	0.348037
GOTERM_BP_DIRECT	GO:1904322~cellular response to forskolin	5	0.527426	0.00114308	ENSMUSG00000021214 ENSMUSG00000021536 ENSMUSG00000020431 ENSMUSG00000022840 ENSMUSG00000022994	Akr1c18 Adcy2 Adcy1 Adcy5 Adcy6	794	18	29712	10.3946	0.976246	0.364006	0.36345
GOTERM_BP_DIRECT	GO:0055007~cardiac muscle cell differentiation	7	0.738397	0.00133781	ENSMUSG00000018476 ENSMUSG00000024042 ENSMUSG00000032494 ENSMUSG00000005836 ENSMUSG00000026812 ENSMUSG00000020542 ENSMUSG00000074934	Kdm6b Sik1 Tdgf1 Gata6 Tsc1 Myocd Grem1	794	46	29712	5.69445	0.987444	0.364006	0.36345
GOTERM_BP_DIRECT	GO:0000122~negative regulation of transcription by RNA polymerase II	44	4.64135	0.00182239	ENSMUSG00000006310 ENSMUSG00000005045 ENSMUSG00000002250 ENSMUSG00000005442 ENSMUSG00000008575 ENSMUSG00000024042 ENSMUSG00000058773 ENSMUSG00000028266 ENSMUSG00000052056 ENSMUSG00000025332 ENSMUSG00000059040 ENSMUSG00000045515 ENSMUSG00000099583 ENSMUSG00000020542 ENSMUSG00000022941 ENSMUSG00000044786 ENSMUSG00000100210 ENSMUSG00000051627 ENSMUSG00000020644 ENSMUSG00000042063 ENSMUSG00000030905 …	Zbtb32 Chd5 1810013A23Rik Cic Nfib Sik1 H1f5 Lmo4 Zfp217 Kdm5c Eno1b Pou3f3 H3c4 Myocd Ripply3 Zfp36 H3c7 H1f4 Id2 Zfp386 Crym Zmynd8 Zbed6 H3c2 Arid5b Prox1 Heyl Ccnd1 Samd1 St18 Mypop Ldb2 Cbfa2t3 Traf6 Zbtb39 Gli2 Hivep1 Tnfsf11 Hnf1b Gata6 Atxn1l Chd8 Sfn Wdtc1	794	1005	29712	1.63832	0.997432	0.364006	0.36345
GOTERM_BP_DIRECT	GO:0007165~signal transduction	41	4.32489	0.00210371	ENSMUSG00000031530 ENSMUSG00000029371 ENSMUSG00000042129 ENSMUSG00000058099 ENSMUSG00000041119 ENSMUSG00000004558 ENSMUSG00000026981 ENSMUSG00000042423 ENSMUSG00000026888 ENSMUSG00000027634 ENSMUSG00000022886 ENSMUSG00000021559 ENSMUSG00000038387 ENSMUSG00000023915 ENSMUSG00000064090 ENSMUSG00000034342 ENSMUSG00000062209 ENSMUSG00000032494 ENSMUSG00000027164 ENSMUSG00000074695 ENSMUSG00000022372 …	Dusp4 Cxcl5 Rassf4 Nfam1 Pde9a Ndrg2 Il1rn Fbrs Grb14 Ndrg3 Prl2a1 Dapk1 Rras Tnfrsf21 Vrk2 Cbl Erbb4 Tdgf1 Traf6 Il22 Sla Ptprv Clec1a Pp2d1 Ppm1m Timp1 Ror2 Spp1 Nfkb2 Grb7 Dgkb Chrnb1 Thbs4 Smpd3 Rasd2 Cxcl14 Fam3b Arhgap8 Sfn Dgkh Grem1	794	925	29712	1.65865	0.998978	0.364006	0.36345
GOTERM_BP_DIRECT	GO:0051091~positive regulation of DNA-binding transcription factor activity	10	1.05485	0.00215565	ENSMUSG00000030793 ENSMUSG00000024913 ENSMUSG00000050747 ENSMUSG00000066456 ENSMUSG00000027164 ENSMUSG00000057596 ENSMUSG00000019947 ENSMUSG00000030921 ENSMUSG00000020542 ENSMUSG00000022015	Pycard Lrp5 Trim15 Hmgn3 Traf6 Trim30d Arid5b Trim30a Myocd Tnfsf11	794	106	29712	3.53025	0.999138	0.364006	0.36345
GOTERM_BP_DIRECT	GO:0050885~neuromuscular process controlling balance	8	0.843882	0.00221954	ENSMUSG00000021665 ENSMUSG00000017167 ENSMUSG00000035916 ENSMUSG00000026596 ENSMUSG00000030302 ENSMUSG00000008658 ENSMUSG00000049625 ENSMUSG00000022840	Hexb Cntnap1 Ptprq Abl2 Atp2b2 Rbfox1 Tifab Adcy5	794	68	29712	4.40243	0.999301	0.364006	0.36345
GOTERM_BP_DIRECT	GO:0009966~regulation of signal transduction	9	0.949367	0.00227311	ENSMUSG00000021258 ENSMUSG00000030530 ENSMUSG00000053519 ENSMUSG00000028381 ENSMUSG00000032494 ENSMUSG00000062661 ENSMUSG00000050069 ENSMUSG00000025213 ENSMUSG00000074934	Ccnk Furin Kcnip1 Ugcg Tdgf1 Ncs1 Grem2 Kazald1 Grem1	794	87	29712	3.8711	0.999414	0.364006	0.36345
GOTERM_BP_DIRECT	GO:0010628~positive regulation of gene expression	29	3.05907	0.00235118	ENSMUSG00000002250 ENSMUSG00000028364 ENSMUSG00000054191 ENSMUSG00000028128 ENSMUSG00000028664 ENSMUSG00000008999 ENSMUSG00000006611 ENSMUSG00000045515 ENSMUSG00000020542 ENSMUSG00000027678 ENSMUSG00000020644 ENSMUSG00000051747 ENSMUSG00000072244 ENSMUSG00000090877 ENSMUSG00000031980 ENSMUSG00000031540 ENSMUSG00000057177 ENSMUSG00000024256 ENSMUSG00000020053 ENSMUSG00000027428 ENSMUSG00000022015 …	1810013A23Rik Tnc Klf1 F3 Ephb2 Bmp7 Hfe Pou3f3 Myocd Ncoa3 Id2 Ttn Trim6 Hspa1b Agt Kat6a Gsk3a Adcyap1 Igf1 Rbbp9 Tnfsf11 Gcgr Tlr9 Hnf1b Ubr5 Ccl2 Acta2 Cngb1 Psg23	794	586	29712	1.85188	0.999546	0.364006	0.36345
GOTERM_BP_DIRECT	GO:0048754~branching morphogenesis of an epithelial tube	6	0.632911	0.00253929	ENSMUSG00000020679 ENSMUSG00000030218 ENSMUSG00000020053 ENSMUSG00000015647 ENSMUSG00000008999 ENSMUSG00000048402	Hnf1b Mgp Igf1 Lama5 Bmp7 Gli2	794	36	29712	6.23678	0.999755	0.364006	0.36345
GOTERM_BP_DIRECT	GO:0030643~intracellular phosphate ion homeostasis	4	0.421941	0.00266225	ENSMUSG00000037370 ENSMUSG00000021490 ENSMUSG00000030834 ENSMUSG00000029304	Enpp1 Slc34a1 Abcc6 Spp1	794	11	29712	13.6075	0.999836	0.364006	0.36345
GOTERM_BP_DIRECT	GO:0031666~positive regulation of lipopolysaccharide-mediated signaling pathway	4	0.421941	0.00266225	ENSMUSG00000025779 ENSMUSG00000057135 ENSMUSG00000027164 ENSMUSG00000015305	Ly96 Scimp Traf6 Sash1	794	11	29712	13.6075	0.999836	0.364006	0.36345
GOTERM_BP_DIRECT	GO:0006171~cAMP biosynthetic process	4	0.421941	0.00266225	ENSMUSG00000021536 ENSMUSG00000020431 ENSMUSG00000022840 ENSMUSG00000022994	Adcy2 Adcy1 Adcy5 Adcy6	794	11	29712	13.6075	0.999836	0.364006	0.36345
GOTERM_BP_DIRECT	GO:0007507~heart development	19	2.00422	0.00267858	ENSMUSG00000003031 ENSMUSG00000062209 ENSMUSG00000002250 ENSMUSG00000079033 ENSMUSG00000051331 ENSMUSG00000032494 ENSMUSG00000027962 ENSMUSG00000048402 ENSMUSG00000020542 ENSMUSG00000022941 ENSMUSG00000020644 ENSMUSG00000037370 ENSMUSG00000018476 ENSMUSG00000024713 ENSMUSG00000051747 ENSMUSG00000020716 ENSMUSG00000051379 ENSMUSG00000034520 ENSMUSG00000039801	Cdkn1b Erbb4 1810013A23Rik Mef2bl Cacna1c Tdgf1 Vcam1 Gli2 Myocd Ripply3 Id2 Enpp1 Kdm6b Pcsk5 Ttn Nf1 Flrt3 Gjc1 Cplane1	794	321	29712	2.21493	0.999845	0.364006	0.36345
GOTERM_BP_DIRECT	GO:0098609~cell-cell adhesion	14	1.47679	0.00279704	ENSMUSG00000025473 ENSMUSG00000053024 ENSMUSG00000024395 ENSMUSG00000000290 ENSMUSG00000027962 ENSMUSG00000026442 ENSMUSG00000026596 ENSMUSG00000022443 ENSMUSG00000024304 ENSMUSG00000024913 ENSMUSG00000069441 ENSMUSG00000095620 ENSMUSG00000052698 ENSMUSG00000031778	Adam8 Cntn2 Lims2 Itgb2 Vcam1 Nfasc Abl2 Myh9 Cdh2 Lrp5 Dsg1a Csta2 Tln2 Cx3cl1	794	199	29712	2.63261	0.999895	0.364006	0.36345
GOTERM_BP_DIRECT	GO:0033209~tumor necrosis factor-mediated signaling pathway	7	0.738397	0.00280171	ENSMUSG00000030793 ENSMUSG00000033740 ENSMUSG00000049382 ENSMUSG00000034845 ENSMUSG00000013483 ENSMUSG00000059456 ENSMUSG00000022015	Pycard St18 Krt8 Plvap Card14 Ptk2b Tnfsf11	794	53	29712	4.94235	0.999896	0.364006	0.36345
GOTERM_BP_DIRECT	GO:0034220~monoatomic ion transmembrane transport	9	0.949367	0.0028131	ENSMUSG00000053519 ENSMUSG00000041189 ENSMUSG00000058248 ENSMUSG00000025036 ENSMUSG00000063698 ENSMUSG00000034520 ENSMUSG00000044952 ENSMUSG00000032017 ENSMUSG00000032269	Kcnip1 Chrnb1 Kcnh1 Sfxn2 Sfxn4 Gjc1 Kctd21 Grik4 Htr3a	794	90	29712	3.74207	0.9999	0.364006	0.36345
GOTERM_BP_DIRECT	GO:0046849~bone remodeling	5	0.527426	0.00297573	ENSMUSG00000024913 ENSMUSG00000037370 ENSMUSG00000021490 ENSMUSG00000027164 ENSMUSG00000044447	Lrp5 Enpp1 Slc34a1 Traf6 Dock5	794	23	29712	8.13492	0.999941	0.364006	0.36345
GOTERM_BP_DIRECT	GO:0048839~inner ear development	8	0.843882	0.00307829	ENSMUSG00000003031 ENSMUSG00000030761 ENSMUSG00000016528 ENSMUSG00000021508 ENSMUSG00000010175 ENSMUSG00000020053 ENSMUSG00000030302 ENSMUSG00000049625	Cdkn1b Myo7a Mapkapk2 Cxcl14 Prox1 Igf1 Atp2b2 Tifab	794	72	29712	4.15785	0.999958	0.364006	0.36345
GOTERM_BP_DIRECT	GO:0031547~brain-derived neurotrophic factor receptor signaling pathway	7	0.738397	0.00338281	ENSMUSG00000062209 ENSMUSG00000055471 ENSMUSG00000002489 ENSMUSG00000028664 ENSMUSG00000033191 ENSMUSG00000021464 ENSMUSG00000029710	Erbb4 Alk Tiam1 Ephb2 Tie1 Ror2 Ephb4	794	55	29712	4.76263	0.999985	0.364006	0.36345
GOTERM_BP_DIRECT	GO:0046322~negative regulation of fatty acid oxidation	4	0.421941	0.00347963	ENSMUSG00000040181 ENSMUSG00000042010 ENSMUSG00000026692 ENSMUSG00000026003	Fmo1 Acacb Fmo4 Acadl	794	12	29712	12.4736	0.999989	0.364006	0.36345
GOTERM_BP_DIRECT	GO:1990874~vascular associated smooth muscle cell proliferation	4	0.421941	0.00347963	ENSMUSG00000031980 ENSMUSG00000037370 ENSMUSG00000020716 ENSMUSG00000004558	Agt Enpp1 Nf1 Ndrg2	794	12	29712	12.4736	0.999989	0.364006	0.36345
GOTERM_BP_DIRECT	GO:0010656~negative regulation of muscle cell apoptotic process	4	0.421941	0.00347963	ENSMUSG00000062209 ENSMUSG00000059456 ENSMUSG00000024256 ENSMUSG00000020053	Erbb4 Ptk2b Adcyap1 Igf1	794	12	29712	12.4736	0.999989	0.364006	0.36345
GOTERM_BP_DIRECT	GO:0050870~positive regulation of T cell activation	6	0.632911	0.00363181	ENSMUSG00000030793 ENSMUSG00000036594 ENSMUSG00000035385 ENSMUSG00000073421 ENSMUSG00000060586 ENSMUSG00000022015	Pycard H2-Aa Ccl2 H2-Ab1 H2-Eb1 Tnfsf11	794	39	29712	5.75702	0.999993	0.364006	0.36345
GOTERM_BP_DIRECT	GO:0048012~hepatocyte growth factor receptor signaling pathway	7	0.738397	0.00370487	ENSMUSG00000062209 ENSMUSG00000035638 ENSMUSG00000055471 ENSMUSG00000028664 ENSMUSG00000033191 ENSMUSG00000021464 ENSMUSG00000029710	Erbb4 Muc20 Alk Ephb2 Tie1 Ror2 Ephb4	794	56	29712	4.67758	0.999995	0.364006	0.36345
GOTERM_BP_DIRECT	GO:0007173~epidermal growth factor receptor signaling pathway	9	0.949367	0.00392978	ENSMUSG00000062209 ENSMUSG00000020467 ENSMUSG00000055471 ENSMUSG00000059456 ENSMUSG00000028664 ENSMUSG00000026596 ENSMUSG00000033191 ENSMUSG00000021464 ENSMUSG00000029710	Erbb4 Efemp1 Alk Ptk2b Ephb2 Abl2 Tie1 Ror2 Ephb4	794	95	29712	3.54511	0.999997	0.364006	0.36345
GOTERM_BP_DIRECT	GO:0007155~cell adhesion	26	2.74262	0.00400302	ENSMUSG00000053024 ENSMUSG00000028364 ENSMUSG00000000290 ENSMUSG00000026442 ENSMUSG00000022443 ENSMUSG00000024304 ENSMUSG00000029710 ENSMUSG00000022203 ENSMUSG00000041731 ENSMUSG00000001827 ENSMUSG00000017167 ENSMUSG00000039013 ENSMUSG00000091345 ENSMUSG00000052698 ENSMUSG00000031778 ENSMUSG00000061080 ENSMUSG00000059456 ENSMUSG00000027386 ENSMUSG00000027962 ENSMUSG00000002100 ENSMUSG00000029304 …	Cntn2 Tnc Itgb2 Nfasc Myh9 Cdh2 Ephb4 Efs Pgm5 Folr1 Cntnap1 Siglecf Col6a5 Tln2 Cx3cl1 Lsamp Ptk2b Fbln7 Vcam1 Mybpc3 Spp1 Lamc2 Pxdn Cldn4 Spon1 Cntn5	794	523	29712	1.8603	0.999998	0.364006	0.36345
GOTERM_BP_DIRECT	GO:0030505~inorganic diphosphate transport	3	0.316456	0.00411872	ENSMUSG00000037370 ENSMUSG00000021490 ENSMUSG00000030834	Enpp1 Slc34a1 Abcc6	794	4	29712	28.0655	0.999999	0.364006	0.36345
GOTERM_BP_DIRECT	GO:0042412~taurine biosynthetic process	3	0.316456	0.00411872	ENSMUSG00000040181 ENSMUSG00000033022 ENSMUSG00000026691	Fmo1 Cdo1 Fmo3	794	4	29712	28.0655	0.999999	0.364006	0.36345
GOTERM_BP_DIRECT	GO:0016486~peptide hormone processing	4	0.421941	0.00443441	ENSMUSG00000030530 ENSMUSG00000024713 ENSMUSG00000005220 ENSMUSG00000023236	Furin Pcsk5 Corin Scg5	794	13	29712	11.514	1	0.372105	0.371536
GOTERM_BP_DIRECT	GO:0051321~meiotic cell cycle	11	1.16034	0.00443795	ENSMUSG00000072479 ENSMUSG00000033882 ENSMUSG00000002190 ENSMUSG00000022429 ENSMUSG00000067764 ENSMUSG00000058147 ENSMUSG00000051455 ENSMUSG00000024155 ENSMUSG00000036743 ENSMUSG00000058328 ENSMUSG00000048647	Xlr5b Rbm46 Clgn Dmc1 Xlr5c Xlr3c Meioc Meiob Psma8 Xlr5a Exd1	794	140	29712	2.94019	1	0.372105	0.371536
GOTERM_BP_DIRECT	GO:0038063~collagen-activated tyrosine kinase receptor signaling pathway	7	0.738397	0.00480774	ENSMUSG00000062209 ENSMUSG00000055471 ENSMUSG00000031273 ENSMUSG00000028664 ENSMUSG00000033191 ENSMUSG00000021464 ENSMUSG00000029710	Erbb4 Alk Col4a6 Ephb2 Tie1 Ror2 Ephb4	794	59	29712	4.43974	1	0.393033	0.392432
GOTERM_BP_DIRECT	GO:0019933~cAMP-mediated signaling	6	0.632911	0.00502588	ENSMUSG00000021536 ENSMUSG00000028656 ENSMUSG00000024256 ENSMUSG00000024907 ENSMUSG00000041119 ENSMUSG00000029778	Adcy2 Cap1 Adcyap1 Gal Pde9a Adcyap1r1	794	42	29712	5.34581	1	0.400844	0.400231
GOTERM_BP_DIRECT	GO:0007411~axon guidance	13	1.37131	0.0058947	ENSMUSG00000053024 ENSMUSG00000097993 ENSMUSG00000028664 ENSMUSG00000026442 ENSMUSG00000029005 ENSMUSG00000008999 ENSMUSG00000028539 ENSMUSG00000048402 ENSMUSG00000026479 ENSMUSG00000051379 ENSMUSG00000039488 ENSMUSG00000015647 ENSMUSG00000032128	Cntn2 Ptprv Ephb2 Nfasc Draxin Bmp7 Artn Gli2 Lamc2 Flrt3 Cntn5 Lama5 Robo3	794	193	29712	2.52056	1	0.441714	0.441039
GOTERM_BP_DIRECT	GO:0048255~mRNA stabilization	6	0.632911	0.00614279	ENSMUSG00000033882 ENSMUSG00000016528 ENSMUSG00000051455 ENSMUSG00000020680 ENSMUSG00000000142 ENSMUSG00000073007	Rbm46 Mapkapk2 Meioc Taf15 Axin2 Tent5d	794	44	29712	5.10282	1	0.441714	0.441039
GOTERM_BP_DIRECT	GO:0043200~response to amino acid	5	0.527426	0.00619308	ENSMUSG00000003031 ENSMUSG00000018595 ENSMUSG00000028393 ENSMUSG00000033022 ENSMUSG00000035385	Cdkn1b Glra4 Alad Cdo1 Ccl2	794	28	29712	6.68226	1	0.441714	0.441039
GOTERM_BP_DIRECT	GO:0002224~toll-like receptor signaling pathway	5	0.527426	0.00619308	ENSMUSG00000045322 ENSMUSG00000025779 ENSMUSG00000016528 ENSMUSG00000035356 ENSMUSG00000049625	Tlr9 Ly96 Mapkapk2 Nfkbiz Tifab	794	28	29712	6.68226	1	0.441714	0.441039
GOTERM_BP_DIRECT	GO:0000902~cell morphogenesis	11	1.16034	0.00623145	ENSMUSG00000025370 ENSMUSG00000022435 ENSMUSG00000037370 ENSMUSG00000025473 ENSMUSG00000028656 ENSMUSG00000020716 ENSMUSG00000028664 ENSMUSG00000030302 ENSMUSG00000022443 ENSMUSG00000024304 ENSMUSG00000074934	Cdh9 Upk3a Enpp1 Adam8 Cap1 Nf1 Ephb2 Atp2b2 Myh9 Cdh2 Grem1	794	147	29712	2.80019	1	0.441714	0.441039
GOTERM_BP_DIRECT	GO:0051092~positive regulation of NF-kappaB transcription factor activity	10	1.05485	0.00644183	ENSMUSG00000030793 ENSMUSG00000017652 ENSMUSG00000050747 ENSMUSG00000013483 ENSMUSG00000027164 ENSMUSG00000057596 ENSMUSG00000090877 ENSMUSG00000030921 ENSMUSG00000074934 ENSMUSG00000022015	Pycard Cd40 Trim15 Card14 Traf6 Trim30d Hspa1b Trim30a Grem1 Tnfsf11	794	125	29712	2.99365	1	0.441714	0.441039
GOTERM_BP_DIRECT	GO:0051897~positive regulation of phosphatidylinositol 3-kinase/protein kinase B signal transduction	14	1.47679	0.00671751	ENSMUSG00000062209 ENSMUSG00000002250 ENSMUSG00000031980 ENSMUSG00000025473 ENSMUSG00000059456 ENSMUSG00000020053 ENSMUSG00000022015 ENSMUSG00000021214 ENSMUSG00000041354 ENSMUSG00000035274 ENSMUSG00000034472 ENSMUSG00000034342 ENSMUSG00000031778 ENSMUSG00000033721	Erbb4 1810013A23Rik Agt Adam8 Ptk2b Igf1 Tnfsf11 Akr1c18 Rgl2 Tpbg Rasd2 Cbl Cx3cl1 Vav3	794	221	29712	2.37054	1	0.441714	0.441039
GOTERM_BP_DIRECT	GO:0071205~protein localization to juxtaparanode region of axon	3	0.316456	0.00674324	ENSMUSG00000017167 ENSMUSG00000053024 ENSMUSG00000026442	Cntnap1 Cntn2 Nfasc	794	5	29712	22.4524	1	0.441714	0.441039
GOTERM_BP_DIRECT	GO:0045744~negative regulation of G protein-coupled receptor signaling pathway	4	0.421941	0.0067801	ENSMUSG00000026527 ENSMUSG00000051079 ENSMUSG00000044737 ENSMUSG00000020120	Rgs7 Rgs13 Klk14 Plek	794	15	29712	9.97884	1	0.441714	0.441039
GOTERM_BP_DIRECT	GO:0061178~regulation of insulin secretion involved in cellular response to glucose stimulus	5	0.527426	0.00703473	ENSMUSG00000024913 ENSMUSG00000066456 ENSMUSG00000094410 ENSMUSG00000002489 ENSMUSG00000022840	Lrp5 Hmgn3 Zbed6 Tiam1 Adcy5	794	29	29712	6.45184	1	0.441714	0.441039
GOTERM_BP_DIRECT	GO:0000226~microtubule cytoskeleton organization	11	1.16034	0.0071538	ENSMUSG00000095976 ENSMUSG00000095190 ENSMUSG00000053024 ENSMUSG00000101436 ENSMUSG00000109516 ENSMUSG00000095683 ENSMUSG00000094682 ENSMUSG00000095363 ENSMUSG00000020396 ENSMUSG00000030324 ENSMUSG00000109166 ENSMUSG00000096283	Gm5891 Gm10668 Cntn2 Gm5157 Gm6882 Gm10662 Gm6902 Gm4567 Nefh Rho ENSMUSG00000109166 Gm6176	794	150	29712	2.74418	1	0.441714	0.441039
GOTERM_BP_DIRECT	GO:0008543~fibroblast growth factor receptor signaling pathway	9	0.949367	0.00715928	ENSMUSG00000062209 ENSMUSG00000037370 ENSMUSG00000055471 ENSMUSG00000029195 ENSMUSG00000051379 ENSMUSG00000028664 ENSMUSG00000033191 ENSMUSG00000021464 ENSMUSG00000029710	Erbb4 Enpp1 Alk Klb Flrt3 Ephb2 Tie1 Ror2 Ephb4	794	105	29712	3.20748	1	0.441714	0.441039
GOTERM_BP_DIRECT	GO:0060253~negative regulation of glial cell proliferation	4	0.421941	0.00818103	ENSMUSG00000073802 ENSMUSG00000033470 ENSMUSG00000020716 ENSMUSG00000024256	Cdkn2b Cysltr2 Nf1 Adcyap1	794	16	29712	9.35516	1	0.495407	0.49465
GOTERM_BP_DIRECT	GO:0009617~response to bacterium	16	1.68776	0.00843309	ENSMUSG00000030793 ENSMUSG00000008575 ENSMUSG00000069919 ENSMUSG00000074264 ENSMUSG00000029153 ENSMUSG00000069917 ENSMUSG00000022665 ENSMUSG00000036095 ENSMUSG00000035385 ENSMUSG00000076863 ENSMUSG00000094828 ENSMUSG00000030921 ENSMUSG00000035686 ENSMUSG00000096727 ENSMUSG00000037106 ENSMUSG00000035896	Pycard Nfib Hba-a1 Amy1 Ociad2 Hba-a2 Ccdc80 Dgkb Ccl2 Trav21-dv12 Trav3-3 Trim30a Thrsp Psmb9 Fer1l6 Rnase1	794	279	29712	2.14599	1	0.501386	0.500619
GOTERM_BP_DIRECT	GO:0001701~in utero embryonic development	19	2.00422	0.00883972	ENSMUSG00000069919 ENSMUSG00000040857 ENSMUSG00000032494 ENSMUSG00000048154 ENSMUSG00000027164 ENSMUSG00000054191 ENSMUSG00000069917 ENSMUSG00000048402 ENSMUSG00000024897 ENSMUSG00000033191 ENSMUSG00000059040 ENSMUSG00000022443 ENSMUSG00000021258 ENSMUSG00000072720 ENSMUSG00000051747 ENSMUSG00000005836 ENSMUSG00000053754 ENSMUSG00000037622 ENSMUSG00000035203	Hba-a1 Erf Tdgf1 Kmt2d Traf6 Klf1 Hba-a2 Gli2 Apba1 Tie1 Eno1b Myh9 Ccnk Myo18b Ttn Gata6 Chd8 Wdtc1 Epn1	794	361	29712	1.96951	1	0.512696	0.511912
GOTERM_BP_DIRECT	GO:0045453~bone resorption	5	0.527426	0.0089369	ENSMUSG00000037370 ENSMUSG00000059456 ENSMUSG00000027164 ENSMUSG00000034342 ENSMUSG00000022015	Enpp1 Ptk2b Traf6 Cbl Tnfsf11	794	31	29712	6.03559	1	0.512696	0.511912
GOTERM_BP_DIRECT	GO:0070374~positive regulation of ERK1 and ERK2 cascade	14	1.47679	0.00946573	ENSMUSG00000030793 ENSMUSG00000062209 ENSMUSG00000028480 ENSMUSG00000059456 ENSMUSG00000057135 ENSMUSG00000033470 ENSMUSG00000024256 ENSMUSG00000020053 ENSMUSG00000026596 ENSMUSG00000022443 ENSMUSG00000022015 ENSMUSG00000035274 ENSMUSG00000035783 ENSMUSG00000078954	Pycard Erbb4 Glipr2 Ptk2b Scimp Cysltr2 Adcyap1 Igf1 Abl2 Myh9 Tnfsf11 Tpbg Acta2 Arhgap8	794	231	29712	2.26792	1	0.530804	0.529992
GOTERM_BP_DIRECT	GO:0036323~vascular endothelial growth factor receptor-1 signaling pathway	6	0.632911	0.0096758	ENSMUSG00000062209 ENSMUSG00000055471 ENSMUSG00000028664 ENSMUSG00000033191 ENSMUSG00000021464 ENSMUSG00000029710	Erbb4 Alk Ephb2 Tie1 Ror2 Ephb4	794	49	29712	4.58212	1	0.530804	0.529992
GOTERM_BP_DIRECT	GO:0055062~phosphate ion homeostasis	4	0.421941	0.00973951	ENSMUSG00000037370 ENSMUSG00000021490 ENSMUSG00000030834 ENSMUSG00000030500	Enpp1 Slc34a1 Abcc6 Slc17a6	794	17	29712	8.80486	1	0.530804	0.529992
GOTERM_BP_DIRECT	GO:0031032~actomyosin structure organization	5	0.527426	0.0100021	ENSMUSG00000072720 ENSMUSG00000030739 ENSMUSG00000049122 ENSMUSG00000022443 ENSMUSG00000021279	Myo18b Myh14 Frmd3 Myh9 Cdc42bpb	794	32	29712	5.84698	1	0.533854	0.533038
GOTERM_BP_DIRECT	GO:0007605~sensory perception of sound	16	1.68776	0.010122	ENSMUSG00000003031 ENSMUSG00000030761 ENSMUSG00000060147 ENSMUSG00000025401 ENSMUSG00000021665 ENSMUSG00000024979 ENSMUSG00000037370 ENSMUSG00000025813 ENSMUSG00000062252 ENSMUSG00000030739 ENSMUSG00000030905 ENSMUSG00000091455 ENSMUSG00000038600 ENSMUSG00000039488 ENSMUSG00000030302 ENSMUSG00000056755	Cdkn1b Myo7a Serpinb6a Myo1a Hexb Tectb Enpp1 Homer2 Lhfpl5 Myh14 Crym Otogl Atp6v0a4 Cntn5 Atp2b2 Grm7	794	285	29712	2.10081	1	0.533854	0.533038
GOTERM_BP_DIRECT	GO:0035790~platelet-derived growth factor receptor-alpha signaling pathway	6	0.632911	0.0105204	ENSMUSG00000062209 ENSMUSG00000055471 ENSMUSG00000028664 ENSMUSG00000033191 ENSMUSG00000021464 ENSMUSG00000029710	Erbb4 Alk Ephb2 Tie1 Ror2 Ephb4	794	50	29712	4.49048	1	0.546059	0.545224
GOTERM_BP_DIRECT	GO:0007416~synapse assembly	7	0.738397	0.0109509	ENSMUSG00000062209 ENSMUSG00000025370 ENSMUSG00000031385 ENSMUSG00000040265 ENSMUSG00000030084 ENSMUSG00000051379 ENSMUSG00000024304	Erbb4 Cdh9 Plxnb3 Dnm3 Plxna1 Flrt3 Cdh2	794	70	29712	3.74207	1	0.559523	0.558668
GOTERM_BP_DIRECT	GO:0038145~macrophage colony-stimulating factor signaling pathway	6	0.632911	0.0114141	ENSMUSG00000062209 ENSMUSG00000055471 ENSMUSG00000028664 ENSMUSG00000033191 ENSMUSG00000021464 ENSMUSG00000029710	Erbb4 Alk Ephb2 Tie1 Ror2 Ephb4	794	51	29712	4.40243	1	0.567984	0.567116
GOTERM_BP_DIRECT	GO:0045766~positive regulation of angiogenesis	11	1.16034	0.0114639	ENSMUSG00000017652 ENSMUSG00000059456 ENSMUSG00000005836 ENSMUSG00000038387 ENSMUSG00000000290 ENSMUSG00000028128 ENSMUSG00000033470 ENSMUSG00000015305 ENSMUSG00000031778 ENSMUSG00000033191 ENSMUSG00000074934	Cd40 Ptk2b Gata6 Rras Itgb2 F3 Cysltr2 Sash1 Cx3cl1 Tie1 Grem1	794	161	29712	2.55669	1	0.567984	0.567116
GOTERM_BP_DIRECT	GO:0045944~positive regulation of transcription by RNA polymerase II	49	5.16878	0.0122642	ENSMUSG00000002250 ENSMUSG00000079033 ENSMUSG00000008575 ENSMUSG00000028266 ENSMUSG00000048154 ENSMUSG00000054191 ENSMUSG00000045518 ENSMUSG00000008999 ENSMUSG00000044646 ENSMUSG00000045515 ENSMUSG00000023994 ENSMUSG00000041852 ENSMUSG00000027678 ENSMUSG00000020542 ENSMUSG00000021258 ENSMUSG00000018476 ENSMUSG00000040661 ENSMUSG00000066456 ENSMUSG00000010175 ENSMUSG00000024907 ENSMUSG00000031778 …	1810013A23Rik Mef2bl Nfib Lmo4 Kmt2d Klf1 Onecut3 Bmp7 Zbtb7c Pou3f3 Nfya Tcf20 Ncoa3 Myocd Ccnk Kdm6b Rad54l2 Hmgn3 Prox1 Gal Cx3cl1 Nfkbiz Lum Heyl Pou2f3 St18 Ldb2 Gsk3a Tdgf1 Traf6 Il22 Adcyap1 Igf1 Gli2 Hivep1 Nfkb2 Tnfsf11 Hexb Lrp5 Cd40 Tlr9 Hnf1b Arid3c Gata6 Chd8 Mrtfa Pbx2 Grem1	794	1284	29712	1.42805	1	0.582211	0.581321
GOTERM_BP_DIRECT	GO:0038109~Kit signaling pathway	6	0.632911	0.012358	ENSMUSG00000062209 ENSMUSG00000055471 ENSMUSG00000028664 ENSMUSG00000033191 ENSMUSG00000021464 ENSMUSG00000029710	Erbb4 Alk Ephb2 Tie1 Ror2 Ephb4	794	52	29712	4.31777	1	0.582211	0.581321
GOTERM_BP_DIRECT	GO:0001503~ossification	11	1.16034	0.0124226	ENSMUSG00000037370 ENSMUSG00000031906 ENSMUSG00000021490 ENSMUSG00000027164 ENSMUSG00000030218 ENSMUSG00000025213 ENSMUSG00000038600 ENSMUSG00000001494 ENSMUSG00000008999 ENSMUSG00000029304 ENSMUSG00000022015	Enpp1 Smpd3 Slc34a1 Traf6 Mgp Kazald1 Atp6v0a4 Sost Bmp7 Spp1 Tnfsf11	794	163	29712	2.52532	1	0.582211	0.581321
GOTERM_BP_DIRECT	GO:0006874~intracellular calcium ion homeostasis	9	0.949367	0.0126752	ENSMUSG00000021665 ENSMUSG00000017652 ENSMUSG00000030409 ENSMUSG00000051331 ENSMUSG00000035385 ENSMUSG00000030659 ENSMUSG00000037940 ENSMUSG00000030302 ENSMUSG00000029304	Hexb Cd40 Dmpk Cacna1c Ccl2 Nucb2 Inpp4b Atp2b2 Spp1	794	116	29712	2.90333	1	0.582211	0.581321
GOTERM_BP_DIRECT	GO:0043123~positive regulation of canonical NF-kappaB signal transduction	12	1.26582	0.0129953	ENSMUSG00000030793 ENSMUSG00000017652 ENSMUSG00000045322 ENSMUSG00000031980 ENSMUSG00000013483 ENSMUSG00000027164 ENSMUSG00000057596 ENSMUSG00000031778 ENSMUSG00000030921 ENSMUSG00000026596 ENSMUSG00000049625 ENSMUSG00000022015	Pycard Cd40 Tlr9 Agt Card14 Traf6 Trim30d Cx3cl1 Trim30a Abl2 Tifab Tnfsf11	794	189	29712	2.37591	1	0.582211	0.581321
GOTERM_BP_DIRECT	GO:0060749~mammary gland alveolus development	4	0.421941	0.0133415	ENSMUSG00000062209 ENSMUSG00000020644 ENSMUSG00000070348 ENSMUSG00000022015	Erbb4 Id2 Ccnd1 Tnfsf11	794	19	29712	7.87803	1	0.582211	0.581321
GOTERM_BP_DIRECT	GO:0036092~phosphatidylinositol-3-phosphate biosynthetic process	4	0.421941	0.0133415	ENSMUSG00000035916 ENSMUSG00000037940 ENSMUSG00000030228 ENSMUSG00000026113	Ptprq Inpp4b Pik3c2g Inpp4a	794	19	29712	7.87803	1	0.582211	0.581321
GOTERM_BP_DIRECT	GO:0010718~positive regulation of epithelial to mesenchymal transition	6	0.632911	0.0133535	ENSMUSG00000031980 ENSMUSG00000028480 ENSMUSG00000025473 ENSMUSG00000008999 ENSMUSG00000000142 ENSMUSG00000020542	Agt Glipr2 Adam8 Bmp7 Axin2 Myocd	794	53	29712	4.2363	1	0.582211	0.581321
GOTERM_BP_DIRECT	GO:0035791~platelet-derived growth factor receptor-beta signaling pathway	6	0.632911	0.0133535	ENSMUSG00000062209 ENSMUSG00000055471 ENSMUSG00000028664 ENSMUSG00000033191 ENSMUSG00000021464 ENSMUSG00000029710	Erbb4 Alk Ephb2 Tie1 Ror2 Ephb4	794	53	29712	4.2363	1	0.582211	0.581321
GOTERM_BP_DIRECT	GO:0006338~chromatin remodeling	29	3.05907	0.0139316	ENSMUSG00000031530 ENSMUSG00000005045 ENSMUSG00000024042 ENSMUSG00000033276 ENSMUSG00000035916 ENSMUSG00000054191 ENSMUSG00000025332 ENSMUSG00000116564 ENSMUSG00000021279 ENSMUSG00000027678 ENSMUSG00000028927 ENSMUSG00000018476 ENSMUSG00000026604 ENSMUSG00000051747 ENSMUSG00000021559 ENSMUSG00000030409 ENSMUSG00000038384 ENSMUSG00000064090 ENSMUSG00000015981 ENSMUSG00000035356 ENSMUSG00000085272 …	Dusp4 Chd5 Sik1 Stk36 Ptprq Klf1 Kdm5c Riok2 Cdc42bpb Ncoa3 Padi2 Kdm6b Ptpn14 Ttn Dapk1 Dmpk Setd1b Vrk2 Stk32c Nfkbiz Sbk3 Nek3 Mapkapk2 Pim1 Ptprv Ppm1m Dusp13 Chd8 Acta2	794	671	29712	1.61729	1	0.599426	0.598509
GOTERM_BP_DIRECT	GO:0048013~ephrin receptor signaling pathway	7	0.738397	0.0150541	ENSMUSG00000062209 ENSMUSG00000055471 ENSMUSG00000002489 ENSMUSG00000028664 ENSMUSG00000033191 ENSMUSG00000021464 ENSMUSG00000029710	Erbb4 Alk Tiam1 Ephb2 Tie1 Ror2 Ephb4	794	75	29712	3.49259	1	0.631116	0.630151
GOTERM_BP_DIRECT	GO:0042472~inner ear morphogenesis	7	0.738397	0.0150541	ENSMUSG00000030761 ENSMUSG00000035916 ENSMUSG00000028664 ENSMUSG00000030302 ENSMUSG00000021464 ENSMUSG00000049625 ENSMUSG00000021983	Myo7a Ptprq Ephb2 Atp2b2 Ror2 Tifab LOC108168164	794	75	29712	3.49259	1	0.631116	0.630151
GOTERM_BP_DIRECT	GO:0051145~smooth muscle cell differentiation	4	0.421941	0.0153898	ENSMUSG00000031980 ENSMUSG00000005836 ENSMUSG00000042292 ENSMUSG00000020542	Agt Gata6 Mrtfa Myocd	794	20	29712	7.48413	1	0.633704	0.632735
GOTERM_BP_DIRECT	GO:0045600~positive regulation of fat cell differentiation	6	0.632911	0.0155035	ENSMUSG00000044786 ENSMUSG00000024913 ENSMUSG00000020644 ENSMUSG00000020053 ENSMUSG00000044646 ENSMUSG00000000142	Zfp36 Lrp5 Id2 Igf1 Zbtb7c Axin2	794	55	29712	4.08225	1	0.633704	0.632735
GOTERM_BP_DIRECT	GO:0006357~regulation of transcription by RNA polymerase II	57	6.01266	0.0172168	ENSMUSG00000008575 ENSMUSG00000028266 ENSMUSG00000054191 ENSMUSG00000045518 ENSMUSG00000045515 ENSMUSG00000024026 ENSMUSG00000020542 ENSMUSG00000044786 ENSMUSG00000066456 ENSMUSG00000094410 ENSMUSG00000010175 ENSMUSG00000019947 ENSMUSG00000078768 ENSMUSG00000052135 ENSMUSG00000056300 ENSMUSG00000048481 ENSMUSG00000031540 ENSMUSG00000040857 ENSMUSG00000070031 ENSMUSG00000048402 ENSMUSG00000020253 …	Nfib Lmo4 Klf1 Onecut3 Pou3f3 Glo1 Myocd Zfp36 Hmgn3 Zbed6 Prox1 Arid5b Zfp566 Foxo6 Zfp981 Mypop Kat6a Erf Sp140 Gli2 Ppm1m Zfp775 Arid3c Acta2 Dusp4 Chd5 Cic 1810013A23Rik Pknox2 Zfp933 Zfp473 Zbtb7c Zfp710 Nfya Ppil1 Tcf20 Ccnk Zfp820 H1f4 Id2 Zfp386 4930522L14Rik Ovol3 Zfp268 C130026I21Rik Zfp990 Heyl Pou2f3 St18 Khsrp Hivep1 Zfp69 Hnf1b Dusp13 Zscan10 Mrtfa ENSMUSG00000090963	794	1569	29712	1.35945	1	0.681002	0.679961
GOTERM_BP_DIRECT	GO:0002523~leukocyte migration involved in inflammatory response	4	0.421941	0.0176051	ENSMUSG00000025473 ENSMUSG00000000290 ENSMUSG00000035385 ENSMUSG00000031778	Adam8 Itgb2 Ccl2 Cx3cl1	794	21	29712	7.12774	1	0.681002	0.679961
GOTERM_BP_DIRECT	GO:0030048~actin filament-based movement	4	0.421941	0.0176051	ENSMUSG00000030761 ENSMUSG00000030739 ENSMUSG00000022443 ENSMUSG00000025401	Myo7a Myh14 Myh9 Myo1a	794	21	29712	7.12774	1	0.681002	0.679961
GOTERM_BP_DIRECT	GO:0010994~free ubiquitin chain polymerization	3	0.316456	0.0179022	ENSMUSG00000072244 ENSMUSG00000060860 ENSMUSG00000118653	Trim6 Ube2s Gm2296	794	8	29712	14.0327	1	0.681002	0.679961
GOTERM_BP_DIRECT	GO:0002693~positive regulation of cellular extravasation	3	0.316456	0.0179022	ENSMUSG00000034845 ENSMUSG00000025473 ENSMUSG00000035385	Plvap Adam8 Ccl2	794	8	29712	14.0327	1	0.681002	0.679961
GOTERM_BP_DIRECT	GO:0019882~antigen processing and presentation	5	0.527426	0.0181167	ENSMUSG00000051506 ENSMUSG00000036594 ENSMUSG00000073421 ENSMUSG00000060586 ENSMUSG00000096727	Wdfy4 H2-Aa H2-Ab1 H2-Eb1 Psmb9	794	38	29712	4.92377	1	0.681002	0.679961
GOTERM_BP_DIRECT	GO:0007189~adenylate cyclase-activating G protein-coupled receptor signaling pathway	10	1.05485	0.0181184	ENSMUSG00000037759 ENSMUSG00000031298 ENSMUSG00000031980 ENSMUSG00000021536 ENSMUSG00000024256 ENSMUSG00000020431 ENSMUSG00000022840 ENSMUSG00000022994 ENSMUSG00000029778 ENSMUSG00000025127	Ptger2 Adgrg2 Agt Adcy2 Adcyap1 Adcy1 Adcy5 Adcy6 Adcyap1r1 Gcgr	794	148	29712	2.52842	1	0.681002	0.679961
GOTERM_BP_DIRECT	GO:0071222~cellular response to lipopolysaccharide	16	1.68776	0.018406	ENSMUSG00000030793 ENSMUSG00000002250 ENSMUSG00000029371 ENSMUSG00000058301 ENSMUSG00000032372 ENSMUSG00000079114 ENSMUSG00000027164 ENSMUSG00000061356 ENSMUSG00000028664 ENSMUSG00000044786 ENSMUSG00000045322 ENSMUSG00000025779 ENSMUSG00000025905 ENSMUSG00000035385 ENSMUSG00000035356 ENSMUSG00000074437	Pycard 1810013A23Rik Cxcl5 Upf1 Plscr2 Defa42 Traf6 Nuggc Ephb2 Zfp36 Tlr9 Ly96 Oprk1 Ccl2 Nfkbiz Defa29	794	307	29712	1.95026	1	0.68395	0.682904
GOTERM_BP_DIRECT	GO:0007249~canonical NF-kappaB signal transduction	5	0.527426	0.0197721	ENSMUSG00000045322 ENSMUSG00000025473 ENSMUSG00000027164 ENSMUSG00000026596 ENSMUSG00000025225	Tlr9 Adam8 Traf6 Abl2 Nfkb2	794	39	29712	4.79752	1	0.718386	0.717287
GOTERM_BP_DIRECT	GO:0090102~cochlea development	5	0.527426	0.0197721	ENSMUSG00000007653 ENSMUSG00000030761 ENSMUSG00000029618 ENSMUSG00000030302 ENSMUSG00000049625	Gabrb2 Myo7a Ocm Atp2b2 Tifab	794	39	29712	4.79752	1	0.718386	0.717287
GOTERM_BP_DIRECT	GO:0030593~neutrophil chemotaxis	6	0.632911	0.0218555	ENSMUSG00000029371 ENSMUSG00000000290 ENSMUSG00000035385 ENSMUSG00000031778 ENSMUSG00000029304 ENSMUSG00000033721	Cxcl5 Itgb2 Ccl2 Cx3cl1 Spp1 Vav3	794	60	29712	3.74207	1	0.76235	0.761184
GOTERM_BP_DIRECT	GO:0006468~protein phosphorylation	17	1.79325	0.0222658	ENSMUSG00000057177 ENSMUSG00000016528 ENSMUSG00000024042 ENSMUSG00000059456 ENSMUSG00000024014 ENSMUSG00000028664 ENSMUSG00000026596 ENSMUSG00000021279 ENSMUSG00000021701 ENSMUSG00000021559 ENSMUSG00000030409 ENSMUSG00000030718 ENSMUSG00000064090 ENSMUSG00000034342 ENSMUSG00000030324 ENSMUSG00000070348 ENSMUSG00000031478	Gsk3a Mapkapk2 Sik1 Ptk2b Pim1 Ephb2 Abl2 Cdc42bpb Plk2 Dapk1 Dmpk Ppme1 Vrk2 Cbl Rho Ccnd1 Nek3	794	342	29712	1.86009	1	0.76235	0.761184
GOTERM_BP_DIRECT	GO:0048009~insulin-like growth factor receptor signaling pathway	7	0.738397	0.0224316	ENSMUSG00000062209 ENSMUSG00000055471 ENSMUSG00000020053 ENSMUSG00000028664 ENSMUSG00000033191 ENSMUSG00000021464 ENSMUSG00000029710	Erbb4 Alk Igf1 Ephb2 Tie1 Ror2 Ephb4	794	82	29712	3.19445	1	0.76235	0.761184
GOTERM_BP_DIRECT	GO:0007413~axonal fasciculation	4	0.421941	0.0225403	ENSMUSG00000053024 ENSMUSG00000023915 ENSMUSG00000028664 ENSMUSG00000027997	Cntn2 Tnfrsf21 Ephb2 Casp6	794	23	29712	6.50794	1	0.76235	0.761184
GOTERM_BP_DIRECT	GO:0006654~phosphatidic acid biosynthetic process	4	0.421941	0.0225403	ENSMUSG00000036095 ENSMUSG00000034254 ENSMUSG00000041653 ENSMUSG00000034731	Dgkb Agpat1 Pnpla3 Dgkh	794	23	29712	6.50794	1	0.76235	0.761184
GOTERM_BP_DIRECT	GO:0014050~negative regulation of glutamate secretion	3	0.316456	0.022614	ENSMUSG00000005892 ENSMUSG00000026981 ENSMUSG00000056755	Trh Il1rn Grm7	794	9	29712	12.4736	1	0.76235	0.761184
GOTERM_BP_DIRECT	GO:0048247~lymphocyte chemotaxis	3	0.316456	0.022614	ENSMUSG00000025473 ENSMUSG00000035385 ENSMUSG00000031778	Adam8 Ccl2 Cx3cl1	794	9	29712	12.4736	1	0.76235	0.761184
GOTERM_BP_DIRECT	GO:0038084~vascular endothelial growth factor signaling pathway	6	0.632911	0.023301	ENSMUSG00000062209 ENSMUSG00000055471 ENSMUSG00000028664 ENSMUSG00000033191 ENSMUSG00000021464 ENSMUSG00000029710	Erbb4 Alk Ephb2 Tie1 Ror2 Ephb4	794	61	29712	3.68072	1	0.771416	0.770236
GOTERM_BP_DIRECT	GO:0032743~positive regulation of interleukin-2 production	5	0.527426	0.0233548	ENSMUSG00000015396 ENSMUSG00000041750 ENSMUSG00000027164 ENSMUSG00000051076 ENSMUSG00000026596	Cd83 Cd1d2 Traf6 Vtcn1 Abl2	794	41	29712	4.56349	1	0.771416	0.770236
GOTERM_BP_DIRECT	GO:0009749~response to glucose	7	0.738397	0.0236532	ENSMUSG00000003031 ENSMUSG00000005892 ENSMUSG00000029156 ENSMUSG00000002250 ENSMUSG00000020679 ENSMUSG00000059456 ENSMUSG00000027997	Cdkn1b Trh Sgcb 1810013A23Rik Hnf1b Ptk2b Casp6	794	83	29712	3.15596	1	0.773458	0.772275
GOTERM_BP_DIRECT	GO:0008217~regulation of blood pressure	7	0.738397	0.0249185	ENSMUSG00000024913 ENSMUSG00000031980 ENSMUSG00000005220 ENSMUSG00000051331 ENSMUSG00000035783 ENSMUSG00000050541 ENSMUSG00000030873	Lrp5 Agt Corin Cacna1c Acta2 Adra1b Scnn1b	794	84	29712	3.11839	1	0.806766	0.805533
GOTERM_BP_DIRECT	GO:0030902~hindbrain development	4	0.421941	0.0252609	ENSMUSG00000008575 ENSMUSG00000020679 ENSMUSG00000008999 ENSMUSG00000048402	Nfib Hnf1b Bmp7 Gli2	794	24	29712	6.23678	1	0.809834	0.808596
GOTERM_BP_DIRECT	GO:0034097~response to cytokine	7	0.738397	0.0262281	ENSMUSG00000073802 ENSMUSG00000016528 ENSMUSG00000041536 ENSMUSG00000001131 ENSMUSG00000035356 ENSMUSG00000025225 ENSMUSG00000027997	Cdkn2b Mapkapk2 Serpina3a Timp1 Nfkbiz Nfkb2 Casp6	794	85	29712	3.0817	1	0.826985	0.82572
GOTERM_BP_DIRECT	GO:0009725~response to hormone	6	0.632911	0.0263737	ENSMUSG00000030222 ENSMUSG00000064360 ENSMUSG00000059456 ENSMUSG00000050541 ENSMUSG00000001131 ENSMUSG00000027227	Rerg ND3 Ptk2b Adra1b Timp1 Sord	794	63	29712	3.56387	1	0.826985	0.82572
GOTERM_BP_DIRECT	GO:0007399~nervous system development	16	1.68776	0.0265546	ENSMUSG00000062209 ENSMUSG00000031385 ENSMUSG00000039706 ENSMUSG00000055471 ENSMUSG00000057177 ENSMUSG00000009418 ENSMUSG00000020053 ENSMUSG00000004558 ENSMUSG00000026812 ENSMUSG00000008658 ENSMUSG00000042369 ENSMUSG00000024913 ENSMUSG00000021702 ENSMUSG00000039671 ENSMUSG00000024907 ENSMUSG00000034336	Erbb4 Plxnb3 Ldb2 Alk Gsk3a Nav1 Igf1 Ndrg2 Tsc1 Rbfox1 Rbm45 Lrp5 Thbs4 Zmynd8 Gal Ina	794	321	29712	1.8652	1	0.826985	0.82572
GOTERM_BP_DIRECT	GO:0010976~positive regulation of neuron projection development	11	1.16034	0.0273288	ENSMUSG00000031385 ENSMUSG00000031980 ENSMUSG00000029371 ENSMUSG00000059456 ENSMUSG00000002489 ENSMUSG00000020716 ENSMUSG00000024256 ENSMUSG00000031778 ENSMUSG00000026596 ENSMUSG00000017802 ENSMUSG00000021983	Plxnb3 Agt Cxcl5 Ptk2b Tiam1 Nf1 Adcyap1 Cx3cl1 Abl2 Retreg3 LOC108168164	794	185	29712	2.22501	1	0.830223	0.828953
GOTERM_BP_DIRECT	GO:0060710~chorio-allantoic fusion	3	0.316456	0.0277738	ENSMUSG00000040857 ENSMUSG00000027962 ENSMUSG00000008999	Erf Vcam1 Bmp7	794	10	29712	11.2262	1	0.830223	0.828953
GOTERM_BP_DIRECT	GO:0010595~positive regulation of endothelial cell migration	6	0.632911	0.0280023	ENSMUSG00000040364 ENSMUSG00000031980 ENSMUSG00000059456 ENSMUSG00000038387 ENSMUSG00000010175 ENSMUSG00000015305	Sec1 Agt Ptk2b Rras Prox1 Sash1	794	64	29712	3.50819	1	0.830223	0.828953
GOTERM_BP_DIRECT	GO:0002028~regulation of sodium ion transport	4	0.421941	0.0281498	ENSMUSG00000030409 ENSMUSG00000024042 ENSMUSG00000078532 ENSMUSG00000030873	Dmpk Sik1 Nkain1 Scnn1b	794	25	29712	5.9873	1	0.830223	0.828953
GOTERM_BP_DIRECT	GO:0019886~antigen processing and presentation of exogenous peptide antigen via MHC class II	4	0.421941	0.0281498	ENSMUSG00000036594 ENSMUSG00000027164 ENSMUSG00000073421 ENSMUSG00000060586	H2-Aa Traf6 H2-Ab1 H2-Eb1	794	25	29712	5.9873	1	0.830223	0.828953
GOTERM_BP_DIRECT	GO:0032869~cellular response to insulin stimulus	8	0.843882	0.0281819	ENSMUSG00000037370 ENSMUSG00000057177 ENSMUSG00000035385 ENSMUSG00000097993 ENSMUSG00000026888 ENSMUSG00000041653 ENSMUSG00000037622 ENSMUSG00000056515	Enpp1 Gsk3a Ccl2 Ptprv Grb14 Pnpla3 Wdtc1 Rab31	794	110	29712	2.7215	1	0.830223	0.828953
GOTERM_BP_DIRECT	GO:0030335~positive regulation of cell migration	14	1.47679	0.0287834	ENSMUSG00000062209 ENSMUSG00000030530 ENSMUSG00000032494 ENSMUSG00000059456 ENSMUSG00000002489 ENSMUSG00000020053 ENSMUSG00000028664 ENSMUSG00000021464 ENSMUSG00000026479 ENSMUSG00000019312 ENSMUSG00000047501 ENSMUSG00000035385 ENSMUSG00000031778 ENSMUSG00000057719	Erbb4 Furin Tdgf1 Ptk2b Tiam1 Igf1 Ephb2 Ror2 Lamc2 Grb7 Cldn4 Ccl2 Cx3cl1 Sh3rf2	794	268	29712	1.95481	1	0.840372	0.839087
GOTERM_BP_DIRECT	GO:0006955~immune response	21	2.21519	0.0292241	ENSMUSG00000029371 ENSMUSG00000032372 ENSMUSG00000027164 ENSMUSG00000035929 ENSMUSG00000060550 ENSMUSG00000026981 ENSMUSG00000060586 ENSMUSG00000008789 ENSMUSG00000022015 ENSMUSG00000045322 ENSMUSG00000041750 ENSMUSG00000037370 ENSMUSG00000097328 ENSMUSG00000073409 ENSMUSG00000036594 ENSMUSG00000025905 ENSMUSG00000035385 ENSMUSG00000021508 ENSMUSG00000073421 ENSMUSG00000031778 ENSMUSG00000074359	Cxcl5 Plscr2 Traf6 H2-Q4 H2-Q9 Il1rn H2-Eb1 Ceacam5 Tnfsf11 Tlr9 Cd1d2 Enpp1 Tnfsf12 H2-Q6 H2-Aa Oprk1 Ccl2 Cxcl14 H2-Ab1 Cx3cl1 Psg23	794	471	29712	1.66844	1	0.845688	0.844395
GOTERM_BP_DIRECT	GO:1904754~positive regulation of vascular associated smooth muscle cell migration	4	0.421941	0.0312064	ENSMUSG00000031980 ENSMUSG00000024713 ENSMUSG00000020542 ENSMUSG00000044447	Agt Pcsk5 Myocd Dock5	794	26	29712	5.75702	1	0.89513	0.893761
GOTERM_BP_DIRECT	GO:1902476~chloride transmembrane transport	8	0.843882	0.0319857	ENSMUSG00000007653 ENSMUSG00000018595 ENSMUSG00000047501 ENSMUSG00000055026 ENSMUSG00000001225 ENSMUSG00000029016 ENSMUSG00000030500 ENSMUSG00000006576	Gabrb2 Glra4 Cldn4 Gabrg3 Slc26a3 Clcn6 Slc17a6 Slc4a3	794	113	29712	2.64925	1	0.909505	0.908115
GOTERM_BP_DIRECT	GO:0051260~protein homooligomerization	9	0.949367	0.0332779	ENSMUSG00000030793 ENSMUSG00000043673 ENSMUSG00000022149 ENSMUSG00000079003 ENSMUSG00000028393 ENSMUSG00000045763 ENSMUSG00000016946 ENSMUSG00000044952 ENSMUSG00000020674	Pycard Kcns3 C9 Samd1 Alad Basp1 Kctd5 Kctd21 Pxdn	794	139	29712	2.42292	1	0.915321	0.913922
GOTERM_BP_DIRECT	GO:0035519~protein K29-linked ubiquitination	3	0.316456	0.0333541	ENSMUSG00000037487 ENSMUSG00000060860 ENSMUSG00000118653	Ubr5 Ube2s Gm2296	794	11	29712	10.2056	1	0.915321	0.913922
GOTERM_BP_DIRECT	GO:0060052~neurofilament cytoskeleton organization	3	0.316456	0.0333541	ENSMUSG00000020396 ENSMUSG00000021983 ENSMUSG00000034336	Nefh LOC108168164 Ina	794	11	29712	10.2056	1	0.915321	0.913922
GOTERM_BP_DIRECT	GO:0002544~chronic inflammatory response	3	0.316456	0.0333541	ENSMUSG00000035385 ENSMUSG00000027962 ENSMUSG00000035356	Ccl2 Vcam1 Nfkbiz	794	11	29712	10.2056	1	0.915321	0.913922
GOTERM_BP_DIRECT	GO:0043410~positive regulation of MAPK cascade	12	1.26582	0.0337915	ENSMUSG00000062209 ENSMUSG00000017652 ENSMUSG00000045322 ENSMUSG00000031980 ENSMUSG00000035638 ENSMUSG00000025473 ENSMUSG00000057596 ENSMUSG00000020053 ENSMUSG00000031778 ENSMUSG00000030921 ENSMUSG00000050541 ENSMUSG00000024304	Erbb4 Cd40 Tlr9 Agt Muc20 Adam8 Trim30d Igf1 Cx3cl1 Trim30a Adra1b Cdh2	794	219	29712	2.05045	1	0.915321	0.913922
GOTERM_BP_DIRECT	GO:0006325~chromatin organization	14	1.47679	0.0342957	ENSMUSG00000079003 ENSMUSG00000058773 ENSMUSG00000048154 ENSMUSG00000025332 ENSMUSG00000099583 ENSMUSG00000020542 ENSMUSG00000100210 ENSMUSG00000051627 ENSMUSG00000040661 ENSMUSG00000066456 ENSMUSG00000069267 ENSMUSG00000038930 ENSMUSG00000053754 ENSMUSG00000035356	Samd1 H1f5 Kmt2d Kdm5c H3c4 Myocd H3c7 H1f4 Rad54l2 Hmgn3 H3c2 Rccd1 Chd8 Nfkbiz	794	275	29712	1.90505	1	0.915321	0.913922
GOTERM_BP_DIRECT	GO:0002474~antigen processing and presentation of peptide antigen via MHC class I	4	0.421941	0.0344295	ENSMUSG00000073409 ENSMUSG00000035929 ENSMUSG00000060550 ENSMUSG00000055413	H2-Q6 H2-Q4 H2-Q9 H2-Q5	794	27	29712	5.5438	1	0.915321	0.913922
GOTERM_BP_DIRECT	GO:0016601~Rac protein signal transduction	4	0.421941	0.0344295	ENSMUSG00000066571 ENSMUSG00000002489 ENSMUSG00000020716 ENSMUSG00000044447	Garre1 Tiam1 Nf1 Dock5	794	27	29712	5.5438	1	0.915321	0.913922
GOTERM_BP_DIRECT	GO:0042475~odontogenesis of dentin-containing tooth	6	0.632911	0.0351467	ENSMUSG00000005836 ENSMUSG00000028364 ENSMUSG00000027164 ENSMUSG00000015647 ENSMUSG00000008999 ENSMUSG00000048402	Gata6 Tnc Traf6 Lama5 Bmp7 Gli2	794	68	29712	3.30182	1	0.926851	0.925434
GOTERM_BP_DIRECT	GO:0090090~negative regulation of canonical Wnt signaling pathway	9	0.949367	0.0357628	ENSMUSG00000057177 ENSMUSG00000035274 ENSMUSG00000053754 ENSMUSG00000029005 ENSMUSG00000001494 ENSMUSG00000021464 ENSMUSG00000000142 ENSMUSG00000024304 ENSMUSG00000074934	Gsk3a Tpbg Chd8 Draxin Sost Ror2 Axin2 Cdh2 Grem1	794	141	29712	2.38855	1	0.935556	0.934125
GOTERM_BP_DIRECT	GO:0032496~response to lipopolysaccharide	11	1.16034	0.0361076	ENSMUSG00000037759 ENSMUSG00000028393 ENSMUSG00000025779 ENSMUSG00000040181 ENSMUSG00000029371 ENSMUSG00000016528 ENSMUSG00000072244 ENSMUSG00000027962 ENSMUSG00000035356 ENSMUSG00000025225 ENSMUSG00000074604	Ptger2 Alad Ly96 Fmo1 Cxcl5 Mapkapk2 Trim6 Vcam1 Nfkbiz Nfkb2 Mgst2	794	194	29712	2.12179	1	0.935701	0.934271
GOTERM_BP_DIRECT	GO:0006865~amino acid transport	5	0.527426	0.0363407	ENSMUSG00000024913 ENSMUSG00000025036 ENSMUSG00000063698 ENSMUSG00000030109 ENSMUSG00000036534	Lrp5 Sfxn2 Sfxn4 Slc6a12 Slc38a7	794	47	29712	3.98092	1	0.935701	0.934271
GOTERM_BP_DIRECT	GO:0005975~carbohydrate metabolic process	8	0.843882	0.0375705	ENSMUSG00000021665 ENSMUSG00000028164 ENSMUSG00000040364 ENSMUSG00000029195 ENSMUSG00000074264 ENSMUSG00000039307 ENSMUSG00000035930 ENSMUSG00000041731	Hexb Manba Sec1 Klb Amy1 Hexdc Chst4 Pgm5	794	117	29712	2.55868	1	0.945631	0.944185
GOTERM_BP_DIRECT	GO:0046686~response to cadmium ion	4	0.421941	0.0378179	ENSMUSG00000003031 ENSMUSG00000028393 ENSMUSG00000021490 ENSMUSG00000027227	Cdkn1b Alad Slc34a1 Sord	794	28	29712	5.34581	1	0.945631	0.944185
GOTERM_BP_DIRECT	GO:0019221~cytokine-mediated signaling pathway	9	0.949367	0.03837	ENSMUSG00000017057 ENSMUSG00000027164 ENSMUSG00000028128 ENSMUSG00000050069 ENSMUSG00000035385 ENSMUSG00000031778 ENSMUSG00000007888 ENSMUSG00000035356 ENSMUSG00000022015	Il13ra1 Traf6 F3 Grem2 Ccl2 Cx3cl1 Crlf1 Nfkbiz Tnfsf11	794	143	29712	2.35515	1	0.945631	0.944185
GOTERM_BP_DIRECT	GO:0051480~regulation of cytosolic calcium ion concentration	5	0.527426	0.0388372	ENSMUSG00000027748 ENSMUSG00000036570 ENSMUSG00000031789 ENSMUSG00000030302 ENSMUSG00000041710	Trpc4 Fxyd1 Cngb1 Atp2b2 Trpc5	794	48	29712	3.89798	1	0.945631	0.944185
GOTERM_BP_DIRECT	GO:0055074~calcium ion homeostasis	5	0.527426	0.0388372	ENSMUSG00000037370 ENSMUSG00000021490 ENSMUSG00000030834 ENSMUSG00000029304 ENSMUSG00000022015	Enpp1 Slc34a1 Abcc6 Spp1 Tnfsf11	794	48	29712	3.89798	1	0.945631	0.944185
GOTERM_BP_DIRECT	GO:0007190~activation of adenylate cyclase activity	3	0.316456	0.039329	ENSMUSG00000021536 ENSMUSG00000024256 ENSMUSG00000020431	Adcy2 Adcyap1 Adcy1	794	12	29712	9.35516	1	0.945631	0.944185
GOTERM_BP_DIRECT	GO:0031664~regulation of lipopolysaccharide-mediated signaling pathway	3	0.316456	0.039329	ENSMUSG00000057596 ENSMUSG00000031778 ENSMUSG00000030921	Trim30d Cx3cl1 Trim30a	794	12	29712	9.35516	1	0.945631	0.944185
GOTERM_BP_DIRECT	GO:0014824~artery smooth muscle contraction	3	0.316456	0.039329	ENSMUSG00000031980 ENSMUSG00000031906 ENSMUSG00000030873	Agt Smpd3 Scnn1b	794	12	29712	9.35516	1	0.945631	0.944185
GOTERM_BP_DIRECT	GO:1904383~response to sodium phosphate	3	0.316456	0.039329	ENSMUSG00000037370 ENSMUSG00000021490 ENSMUSG00000030834	Enpp1 Slc34a1 Abcc6	794	12	29712	9.35516	1	0.945631	0.944185
GOTERM_BP_DIRECT	GO:0072089~stem cell proliferation	6	0.632911	0.0411797	ENSMUSG00000008575 ENSMUSG00000020716 ENSMUSG00000048402 ENSMUSG00000023994 ENSMUSG00000000142 ENSMUSG00000047281	Nfib Nf1 Gli2 Nfya Axin2 Sfn	794	71	29712	3.16231	1	0.982903	0.9814
GOTERM_BP_DIRECT	GO:0007204~positive regulation of cytosolic calcium ion concentration	10	1.05485	0.0418513	ENSMUSG00000037759 ENSMUSG00000031980 ENSMUSG00000051331 ENSMUSG00000059456 ENSMUSG00000029550 ENSMUSG00000024256 ENSMUSG00000026596 ENSMUSG00000050541 ENSMUSG00000022840 ENSMUSG00000041710	Ptger2 Agt Cacna1c Ptk2b Sppl3 Adcyap1 Abl2 Adra1b Adcy5 Trpc5	794	172	29712	2.17562	1	0.991695	0.990178
GOTERM_BP_DIRECT	GO:0007628~adult walking behavior	5	0.527426	0.0441171	ENSMUSG00000005892 ENSMUSG00000037370 ENSMUSG00000051331 ENSMUSG00000053024 ENSMUSG00000026596	Trh Enpp1 Cacna1c Cntn2 Abl2	794	50	29712	3.74207	1	1	0.998776
GOTERM_BP_DIRECT	GO:0015711~organic anion transport	4	0.421941	0.0450833	ENSMUSG00000063590 ENSMUSG00000075044 ENSMUSG00000052562 ENSMUSG00000022366	Slc22a28 Slc22a29 Slc22a30 Slc22a22	794	30	29712	4.98942	1	1	0.998776
GOTERM_BP_DIRECT	GO:0043433~negative regulation of DNA-binding transcription factor activity	6	0.632911	0.0455285	ENSMUSG00000020644 ENSMUSG00000031540 ENSMUSG00000030717 ENSMUSG00000010175 ENSMUSG00000024014 ENSMUSG00000032744	Id2 Kat6a Nupr1 Prox1 Pim1 Heyl	794	73	29712	3.07567	1	1	0.998776
GOTERM_BP_DIRECT	GO:0007160~cell-matrix adhesion	7	0.738397	0.045576	ENSMUSG00000031980 ENSMUSG00000053024 ENSMUSG00000025473 ENSMUSG00000000290 ENSMUSG00000002489 ENSMUSG00000027962 ENSMUSG00000026812	Agt Cntn2 Adam8 Itgb2 Tiam1 Vcam1 Tsc1	794	97	29712	2.70046	1	1	0.998776
GOTERM_BP_DIRECT	GO:0050427~3'-phosphoadenosine 5'-phosphosulfate metabolic process	3	0.316456	0.0456735	ENSMUSG00000023943 ENSMUSG00000037370 ENSMUSG00000003271	Sult1c1 Enpp1 Gm5897	794	13	29712	8.63554	1	1	0.998776
GOTERM_BP_DIRECT	GO:0016024~CDP-diacylglycerol biosynthetic process	3	0.316456	0.0456735	ENSMUSG00000023827 ENSMUSG00000034254 ENSMUSG00000029314	Agpat4 Agpat1 Gpat3	794	13	29712	8.63554	1	1	0.998776
GOTERM_BP_DIRECT	GO:0002503~peptide antigen assembly with MHC class II protein complex	3	0.316456	0.0456735	ENSMUSG00000036594 ENSMUSG00000073421 ENSMUSG00000060586	H2-Aa H2-Ab1 H2-Eb1	794	13	29712	8.63554	1	1	0.998776
GOTERM_BP_DIRECT	GO:2000679~positive regulation of transcription regulatory region DNA binding	3	0.316456	0.0456735	ENSMUSG00000072244 ENSMUSG00000027164 ENSMUSG00000020053	Trim6 Traf6 Igf1	794	13	29712	8.63554	1	1	0.998776
GOTERM_BP_DIRECT	GO:0007141~male meiosis I	4	0.421941	0.0489561	ENSMUSG00000022429 ENSMUSG00000082079 ENSMUSG00000051455 ENSMUSG00000024155	Dmc1 ENSMUSG00000082079 Meioc Meiob	794	31	29712	4.82847	1	1	0.998776
GOTERM_BP_DIRECT	GO:0016485~protein processing	7	0.738397	0.0515044	ENSMUSG00000030530 ENSMUSG00000024713 ENSMUSG00000053024 ENSMUSG00000038156 ENSMUSG00000025196 ENSMUSG00000028128 ENSMUSG00000059481	Furin Pcsk5 Cntn2 Spon1 Cpn1 F3 Plg	794	100	29712	2.61945	1	1	0.998776
GOTERM_BP_DIRECT	GO:0033598~mammary gland epithelial cell proliferation	3	0.316456	0.0523636	ENSMUSG00000020644 ENSMUSG00000070348 ENSMUSG00000022015	Id2 Ccnd1 Tnfsf11	794	14	29712	8.01871	1	1	0.998776
GOTERM_BP_DIRECT	GO:0009611~response to wounding	8	0.843882	0.0523743	ENSMUSG00000044786 ENSMUSG00000008575 ENSMUSG00000090173 ENSMUSG00000037370 ENSMUSG00000029618 ENSMUSG00000028364 ENSMUSG00000035385 ENSMUSG00000079516	Zfp36 Nfib Fbxw10 Enpp1 Ocm Tnc Ccl2 Reg3a	794	126	29712	2.37591	1	1	0.998776
GOTERM_BP_DIRECT	GO:0007612~learning	6	0.632911	0.0525459	ENSMUSG00000021314 ENSMUSG00000005442 ENSMUSG00000053024 ENSMUSG00000069895 ENSMUSG00000028664 ENSMUSG00000026596	Amph Cic Cntn2 Atxn1l Ephb2 Abl2	794	76	29712	2.95426	1	1	0.998776
GOTERM_BP_DIRECT	GO:0042060~wound healing	6	0.632911	0.0525459	ENSMUSG00000032015 ENSMUSG00000002250 ENSMUSG00000020716 ENSMUSG00000020053 ENSMUSG00000031778 ENSMUSG00000056724	Pou2f3 1810013A23Rik Nf1 Igf1 Cx3cl1 Nbeal2	794	76	29712	2.95426	1	1	0.998776
GOTERM_BP_DIRECT	GO:0001570~vasculogenesis	6	0.632911	0.0525459	ENSMUSG00000072720 ENSMUSG00000037370 ENSMUSG00000032494 ENSMUSG00000033191 ENSMUSG00000034520 ENSMUSG00000020542	Myo18b Enpp1 Tdgf1 Tie1 Gjc1 Myocd	794	76	29712	2.95426	1	1	0.998776
GOTERM_BP_DIRECT	GO:0019058~viral life cycle	2	0.21097	0.0526676	ENSMUSG00000030530 ENSMUSG00000024713	Furin Pcsk5	794	2	29712	37.4207	1	1	0.998776
GOTERM_BP_DIRECT	GO:1900450~negative regulation of glutamate receptor signaling pathway	2	0.21097	0.0526676	ENSMUSG00000031778 ENSMUSG00000028664	Cx3cl1 Ephb2	794	2	29712	37.4207	1	1	0.998776
GOTERM_BP_DIRECT	GO:0090497~mesenchymal cell migration	2	0.21097	0.0526676	ENSMUSG00000035274 ENSMUSG00000024304	Tpbg Cdh2	794	2	29712	37.4207	1	1	0.998776
GOTERM_BP_DIRECT	GO:0042147~retrograde transport, endosome to Golgi	6	0.632911	0.0550172	ENSMUSG00000021589 ENSMUSG00000024319 ENSMUSG00000033808 ENSMUSG00000028468 ENSMUSG00000040723 ENSMUSG00000038658	Rhobtb3 Vps52 Tmem87a Rgp1 Rcsd1 Ric1	794	77	29712	2.9159	1	1	0.998776
GOTERM_BP_DIRECT	GO:0090398~cellular senescence	5	0.527426	0.0558204	ENSMUSG00000073802 ENSMUSG00000020644 ENSMUSG00000031540 ENSMUSG00000052056 ENSMUSG00000060032	Cdkn2b Id2 Kat6a Zfp217 H2aj	794	54	29712	3.46488	1	1	0.998776
GOTERM_BP_DIRECT	GO:0048477~oogenesis	5	0.527426	0.0558204	ENSMUSG00000060657 ENSMUSG00000021665 ENSMUSG00000033882 ENSMUSG00000022429 ENSMUSG00000048154	Marf1 Hexb Rbm46 Dmc1 Kmt2d	794	54	29712	3.46488	1	1	0.998776
GOTERM_BP_DIRECT	GO:0030316~osteoclast differentiation	5	0.527426	0.0558204	ENSMUSG00000037370 ENSMUSG00000027164 ENSMUSG00000020716 ENSMUSG00000024026 ENSMUSG00000022015	Enpp1 Traf6 Nf1 Glo1 Tnfsf11	794	54	29712	3.46488	1	1	0.998776
GOTERM_BP_DIRECT	GO:0030198~extracellular matrix organization	10	1.05485	0.0560896	ENSMUSG00000031980 ENSMUSG00000031273 ENSMUSG00000091345 ENSMUSG00000069895 ENSMUSG00000020716 ENSMUSG00000025213 ENSMUSG00000053897 ENSMUSG00000025225 ENSMUSG00000022665 ENSMUSG00000020674	Agt Col4a6 Col6a5 Atxn1l Nf1 Kazald1 Slc39a8 Nfkb2 Ccdc80 Pxdn	794	182	29712	2.05608	1	1	0.998776
GOTERM_BP_DIRECT	GO:0008286~insulin receptor signaling pathway	8	0.843882	0.0560974	ENSMUSG00000062209 ENSMUSG00000055471 ENSMUSG00000057177 ENSMUSG00000028664 ENSMUSG00000033191 ENSMUSG00000026888 ENSMUSG00000021464 ENSMUSG00000029710	Erbb4 Alk Gsk3a Ephb2 Tie1 Grb14 Ror2 Ephb4	794	128	29712	2.33879	1	1	0.998776
GOTERM_BP_DIRECT	GO:0048821~erythrocyte development	4	0.421941	0.0571698	ENSMUSG00000025270 ENSMUSG00000069919 ENSMUSG00000054191 ENSMUSG00000069917	Alas2 Hba-a1 Klf1 Hba-a2	794	33	29712	4.53584	1	1	0.998776
GOTERM_BP_DIRECT	GO:0010467~gene expression	18	1.89873	0.0574527	ENSMUSG00000029156 ENSMUSG00000008575 ENSMUSG00000021490 ENSMUSG00000015090 ENSMUSG00000020680 ENSMUSG00000048402 ENSMUSG00000099583 ENSMUSG00000024913 ENSMUSG00000100210 ENSMUSG00000037370 ENSMUSG00000020679 ENSMUSG00000005836 ENSMUSG00000069267 ENSMUSG00000030834 ENSMUSG00000074359 ENSMUSG00000035356 ENSMUSG00000030324 ENSMUSG00000030873	Sgcb Nfib Slc34a1 Ptgds Taf15 Gli2 H3c4 Lrp5 H3c7 Enpp1 Hnf1b Gata6 H3c2 Abcc6 Psg23 Nfkbiz Rho Scnn1b	794	417	29712	1.61528	1	1	0.998776
GOTERM_BP_DIRECT	GO:0032436~positive regulation of proteasomal ubiquitin-dependent protein catabolic process	6	0.632911	0.0575546	ENSMUSG00000021701 ENSMUSG00000057177 ENSMUSG00000006362 ENSMUSG00000090877 ENSMUSG00000057719 ENSMUSG00000000142	Plk2 Gsk3a Cbfa2t3 Hspa1b Sh3rf2 Axin2	794	78	29712	2.87851	1	1	0.998776
GOTERM_BP_DIRECT	GO:0007015~actin filament organization	9	0.949367	0.05842	ENSMUSG00000030761 ENSMUSG00000058126 ENSMUSG00000045795 ENSMUSG00000059456 ENSMUSG00000005628 ENSMUSG00000028656 ENSMUSG00000026596 ENSMUSG00000031799 ENSMUSG00000025401	Myo7a Tpm3-rs7 Whamm Ptk2b Tmod4 Cap1 Abl2 Tpm4 Myo1a	794	156	29712	2.15888	1	1	0.998776
GOTERM_BP_DIRECT	GO:0045892~negative regulation of DNA-templated transcription	27	2.8481	0.0589285	ENSMUSG00000006310 ENSMUSG00000005442 ENSMUSG00000052056 ENSMUSG00000029451 ENSMUSG00000025332 ENSMUSG00000008999 ENSMUSG00000059040 ENSMUSG00000045515 ENSMUSG00000020644 ENSMUSG00000066031 ENSMUSG00000072244 ENSMUSG00000094410 ENSMUSG00000010175 ENSMUSG00000046262 ENSMUSG00000032744 ENSMUSG00000003031 ENSMUSG00000031540 ENSMUSG00000078512 ENSMUSG00000006362 ENSMUSG00000027164 ENSMUSG00000021366 …	Zbtb32 Cic Zfp217 Pramel27 Kdm5c Bmp7 Eno1b Pou3f3 Id2 Pramel25 Trim6 Zbed6 Prox1 Pramel29 Heyl Cdkn1b Kat6a Pramel11 Cbfa2t3 Traf6 Hivep1 Pramel24 Basp1 Zscan10 Gata6 Chd8 Grem1	794	702	29712	1.43926	1	1	0.998776
GOTERM_BP_DIRECT	GO:0061049~cell growth involved in cardiac muscle cell development	3	0.316456	0.0593764	ENSMUSG00000031980 ENSMUSG00000050541 ENSMUSG00000020542	Agt Adra1b Myocd	794	15	29712	7.48413	1	1	0.998776
GOTERM_BP_DIRECT	GO:0006465~signal peptide processing	3	0.316456	0.0593764	ENSMUSG00000030530 ENSMUSG00000024713 ENSMUSG00000029550	Furin Pcsk5 Sppl3	794	15	29712	7.48413	1	1	0.998776
GOTERM_BP_DIRECT	GO:0071679~commissural neuron axon guidance	3	0.316456	0.0593764	ENSMUSG00000008575 ENSMUSG00000028664 ENSMUSG00000032128	Nfib Ephb2 Robo3	794	15	29712	7.48413	1	1	0.998776
GOTERM_BP_DIRECT	GO:0016525~negative regulation of angiogenesis	7	0.738397	0.0601084	ENSMUSG00000031980 ENSMUSG00000021701 ENSMUSG00000021702 ENSMUSG00000035385 ENSMUSG00000020716 ENSMUSG00000033191 ENSMUSG00000059481	Agt Plk2 Thbs4 Ccl2 Nf1 Tie1 Plg	794	104	29712	2.5187	1	1	0.998776
GOTERM_BP_DIRECT	GO:0001938~positive regulation of endothelial cell proliferation	6	0.632911	0.060158	ENSMUSG00000031385 ENSMUSG00000021702 ENSMUSG00000028128 ENSMUSG00000035385 ENSMUSG00000010175 ENSMUSG00000020716	Plxnb3 Thbs4 F3 Ccl2 Prox1 Nf1	794	79	29712	2.84208	1	1	0.998776
GOTERM_BP_DIRECT	GO:0048738~cardiac muscle tissue development	4	0.421941	0.0615051	ENSMUSG00000051747 ENSMUSG00000005836 ENSMUSG00000008999 ENSMUSG00000034520	Ttn Gata6 Bmp7 Gjc1	794	34	29712	4.40243	1	1	0.998776
GOTERM_BP_DIRECT	GO:0099170~postsynaptic modulation of chemical synaptic transmission	4	0.421941	0.0615051	ENSMUSG00000059456 ENSMUSG00000020053 ENSMUSG00000020396 ENSMUSG00000034336	Ptk2b Igf1 Nefh Ina	794	34	29712	4.40243	1	1	0.998776
GOTERM_BP_DIRECT	GO:0007626~locomotory behavior	8	0.843882	0.0619829	ENSMUSG00000021665 ENSMUSG00000020225 ENSMUSG00000025905 ENSMUSG00000034472 ENSMUSG00000050541 ENSMUSG00000024897 ENSMUSG00000030302 ENSMUSG00000022840	Hexb Tmbim4 Oprk1 Rasd2 Adra1b Apba1 Atp2b2 Adcy5	794	131	29712	2.28523	1	1	0.998776
GOTERM_BP_DIRECT	GO:0030073~insulin secretion	5	0.527426	0.0622381	ENSMUSG00000020679 ENSMUSG00000051331 ENSMUSG00000022938 ENSMUSG00000024256 ENSMUSG00000026981	Hnf1b Cacna1c Fam3b Adcyap1 Il1rn	794	56	29712	3.34113	1	1	0.998776
GOTERM_BP_DIRECT	GO:0007565~female pregnancy	7	0.738397	0.062385	ENSMUSG00000021214 ENSMUSG00000022886 ENSMUSG00000047501 ENSMUSG00000005220 ENSMUSG00000006611 ENSMUSG00000074359 ENSMUSG00000035203	Akr1c18 Prl2a1 Cldn4 Corin Hfe Psg23 Epn1	794	105	29712	2.49471	1	1	0.998776
GOTERM_BP_DIRECT	GO:0030308~negative regulation of cell growth	8	0.843882	0.0640253	ENSMUSG00000003031 ENSMUSG00000002250 ENSMUSG00000030222 ENSMUSG00000031980 ENSMUSG00000037370 ENSMUSG00000090877 ENSMUSG00000059040 ENSMUSG00000074934	Cdkn1b 1810013A23Rik Rerg Agt Enpp1 Hspa1b Eno1b Grem1	794	132	29712	2.26792	1	1	0.998776
GOTERM_BP_DIRECT	GO:0002218~activation of innate immune response	5	0.527426	0.0655864	ENSMUSG00000030793 ENSMUSG00000045322 ENSMUSG00000057596 ENSMUSG00000030921 ENSMUSG00000027997	Pycard Tlr9 Trim30d Trim30a Casp6	794	57	29712	3.28251	1	1	0.998776
GOTERM_BP_DIRECT	GO:0001916~positive regulation of T cell mediated cytotoxicity	5	0.527426	0.0655864	ENSMUSG00000041750 ENSMUSG00000024339 ENSMUSG00000073409 ENSMUSG00000035929 ENSMUSG00000060550	Cd1d2 Tap2 H2-Q6 H2-Q4 H2-Q9	794	57	29712	3.28251	1	1	0.998776
GOTERM_BP_DIRECT	GO:0060612~adipose tissue development	5	0.527426	0.0655864	ENSMUSG00000002250 ENSMUSG00000024913 ENSMUSG00000020644 ENSMUSG00000037370 ENSMUSG00000019947	1810013A23Rik Lrp5 Id2 Enpp1 Arid5b	794	57	29712	3.28251	1	1	0.998776
GOTERM_BP_DIRECT	GO:1904706~negative regulation of vascular associated smooth muscle cell proliferation	4	0.421941	0.0659888	ENSMUSG00000003031 ENSMUSG00000031980 ENSMUSG00000004558 ENSMUSG00000020542	Cdkn1b Agt Ndrg2 Myocd	794	35	29712	4.27665	1	1	0.998776
GOTERM_BP_DIRECT	GO:0071385~cellular response to glucocorticoid stimulus	4	0.421941	0.0659888	ENSMUSG00000044786 ENSMUSG00000064360 ENSMUSG00000057177 ENSMUSG00000024256	Zfp36 ND3 Gsk3a Adcyap1	794	35	29712	4.27665	1	1	0.998776
GOTERM_BP_DIRECT	GO:0050778~positive regulation of immune response	4	0.421941	0.0659888	ENSMUSG00000022149 ENSMUSG00000036594 ENSMUSG00000073421 ENSMUSG00000060586	C9 H2-Aa H2-Ab1 H2-Eb1	794	35	29712	4.27665	1	1	0.998776
GOTERM_BP_DIRECT	GO:0032026~response to magnesium ion	3	0.316456	0.06669	ENSMUSG00000037370 ENSMUSG00000021490 ENSMUSG00000030834	Enpp1 Slc34a1 Abcc6	794	16	29712	7.01637	1	1	0.998776
GOTERM_BP_DIRECT	GO:1904753~negative regulation of vascular associated smooth muscle cell migration	3	0.316456	0.06669	ENSMUSG00000020716 ENSMUSG00000022443 ENSMUSG00000020542	Nf1 Myh9 Myocd	794	16	29712	7.01637	1	1	0.998776
GOTERM_BP_DIRECT	GO:0045737~positive regulation of cyclin-dependent protein serine/threonine kinase activity	3	0.316456	0.06669	ENSMUSG00000010175 ENSMUSG00000024014 ENSMUSG00000070348	Prox1 Pim1 Ccnd1	794	16	29712	7.01637	1	1	0.998776
GOTERM_BP_DIRECT	GO:1901381~positive regulation of potassium ion transmembrane transport	3	0.316456	0.06669	ENSMUSG00000038319 ENSMUSG00000026527 ENSMUSG00000025905	Kcnh2 Rgs7 Oprk1	794	16	29712	7.01637	1	1	0.998776
GOTERM_BP_DIRECT	GO:0006814~sodium ion transport	7	0.738397	0.067089	ENSMUSG00000036570 ENSMUSG00000020062 ENSMUSG00000024124 ENSMUSG00000031789 ENSMUSG00000036534 ENSMUSG00000030500 ENSMUSG00000030873	Fxyd1 Slc5a8 Prss30 Cngb1 Slc38a7 Slc17a6 Scnn1b	794	107	29712	2.44808	1	1	0.998776
GOTERM_BP_DIRECT	GO:0009887~animal organ morphogenesis	8	0.843882	0.0682314	ENSMUSG00000027164 ENSMUSG00000034673 ENSMUSG00000028664 ENSMUSG00000015647 ENSMUSG00000008999 ENSMUSG00000074934 ENSMUSG00000022015 ENSMUSG00000026479	Traf6 Pbx2 Ephb2 Lama5 Bmp7 Grem1 Tnfsf11 Lamc2	794	134	29712	2.23407	1	1	0.998776
GOTERM_BP_DIRECT	GO:0007264~small GTPase-mediated signal transduction	7	0.738397	0.0695163	ENSMUSG00000023800 ENSMUSG00000041354 ENSMUSG00000002489 ENSMUSG00000030659 ENSMUSG00000078954 ENSMUSG00000033721 ENSMUSG00000044447	Tiam2 Rgl2 Tiam1 Nucb2 Arhgap8 Vav3 Dock5	794	108	29712	2.42541	1	1	0.998776
GOTERM_BP_DIRECT	GO:0043161~proteasome-mediated ubiquitin-dependent protein catabolic process	15	1.58228	0.0700234	ENSMUSG00000057177 ENSMUSG00000016946 ENSMUSG00000078512 ENSMUSG00000029451 ENSMUSG00000026455 ENSMUSG00000033182 ENSMUSG00000000142 ENSMUSG00000028426 ENSMUSG00000046435 ENSMUSG00000021589 ENSMUSG00000066031 ENSMUSG00000037487 ENSMUSG00000046262 ENSMUSG00000036743 ENSMUSG00000096727	Gsk3a Kctd5 Pramel11 Pramel27 Klhl12 Kbtbd12 Axin2 Rad23b Pramel24 Rhobtb3 Pramel25 Ubr5 Pramel29 Psma8 Psmb9	794	337	29712	1.66561	1	1	0.998776
GOTERM_BP_DIRECT	GO:0043616~keratinocyte proliferation	4	0.421941	0.0706177	ENSMUSG00000002250 ENSMUSG00000035356 ENSMUSG00000032965 ENSMUSG00000047281	1810013A23Rik Nfkbiz Ift57 Sfn	794	36	29712	4.15785	1	1	0.998776
GOTERM_BP_DIRECT	GO:0043547~positive regulation of GTPase activity	7	0.738397	0.0719939	ENSMUSG00000017652 ENSMUSG00000026527 ENSMUSG00000038351 ENSMUSG00000020716 ENSMUSG00000028468 ENSMUSG00000024256 ENSMUSG00000038658	Cd40 Rgs7 Sgsm2 Nf1 Rgp1 Adcyap1 Ric1	794	109	29712	2.40316	1	1	0.998776
GOTERM_BP_DIRECT	GO:0002244~hematopoietic progenitor cell differentiation	7	0.738397	0.0719939	ENSMUSG00000025815 ENSMUSG00000048826 ENSMUSG00000031906 ENSMUSG00000035916 ENSMUSG00000061024 ENSMUSG00000020120 ENSMUSG00000049625	Dhtkd1 Dact2 Smpd3 Ptprq Rrs1 Plek Tifab	794	109	29712	2.40316	1	1	0.998776
GOTERM_BP_DIRECT	GO:0007224~smoothened signaling pathway	7	0.738397	0.0719939	ENSMUSG00000037370 ENSMUSG00000033276 ENSMUSG00000037784 ENSMUSG00000031349 ENSMUSG00000048402 ENSMUSG00000032965 ENSMUSG00000021464	Enpp1 Stk36 Dzip1l Nsdhl Gli2 Ift57 Ror2	794	109	29712	2.40316	1	1	0.998776
GOTERM_BP_DIRECT	GO:0042981~regulation of apoptotic process	11	1.16034	0.073619	ENSMUSG00000053593 ENSMUSG00000030793 ENSMUSG00000024913 ENSMUSG00000031980 ENSMUSG00000027164 ENSMUSG00000035783 ENSMUSG00000038840 ENSMUSG00000024512 ENSMUSG00000032965 ENSMUSG00000038007 ENSMUSG00000027997	Fate1 Pycard Lrp5 Agt Traf6 Acta2 Birc7 Dynap Ift57 Acer2 Casp6	794	221	29712	1.86257	1	1	0.998776
GOTERM_BP_DIRECT	GO:0010039~response to iron ion	3	0.316456	0.0742834	ENSMUSG00000028393 ENSMUSG00000006611 ENSMUSG00000027997	Alad Hfe Casp6	794	17	29712	6.60364	1	1	0.998776
GOTERM_BP_DIRECT	GO:0010458~exit from mitosis	3	0.316456	0.0742834	ENSMUSG00000008575 ENSMUSG00000060860 ENSMUSG00000118653	Nfib Ube2s Gm2296	794	17	29712	6.60364	1	1	0.998776
GOTERM_BP_DIRECT	GO:0061014~positive regulation of mRNA catabolic process	3	0.316456	0.0742834	ENSMUSG00000044786 ENSMUSG00000007670 ENSMUSG00000058301	Zfp36 Khsrp Upf1	794	17	29712	6.60364	1	1	0.998776
GOTERM_BP_DIRECT	GO:0009624~response to nematode	3	0.316456	0.0742834	ENSMUSG00000037759 ENSMUSG00000038209 ENSMUSG00000027428	Ptger2 Itlnb Rbbp9	794	17	29712	6.60364	1	1	0.998776
GOTERM_BP_DIRECT	GO:0030502~negative regulation of bone mineralization	3	0.316456	0.0742834	ENSMUSG00000037370 ENSMUSG00000059456 ENSMUSG00000074934	Enpp1 Ptk2b Grem1	794	17	29712	6.60364	1	1	0.998776
GOTERM_BP_DIRECT	GO:1901653~cellular response to peptide	3	0.316456	0.0742834	ENSMUSG00000031906 ENSMUSG00000054191 ENSMUSG00000001131	Smpd3 Klf1 Timp1	794	17	29712	6.60364	1	1	0.998776
GOTERM_BP_DIRECT	GO:0007229~integrin-mediated signaling pathway	7	0.738397	0.0745215	ENSMUSG00000059456 ENSMUSG00000025473 ENSMUSG00000024395 ENSMUSG00000000290 ENSMUSG00000020120 ENSMUSG00000015647 ENSMUSG00000033721	Ptk2b Adam8 Lims2 Itgb2 Plek Lama5 Vav3	794	110	29712	2.38131	1	1	0.998776
GOTERM_BP_DIRECT	GO:0050852~T cell receptor signaling pathway	7	0.738397	0.0745215	ENSMUSG00000087194 ENSMUSG00000078598 ENSMUSG00000027164 ENSMUSG00000029550 ENSMUSG00000023915 ENSMUSG00000051076 ENSMUSG00000035356	Skint6 Skint5 Traf6 Sppl3 Tnfrsf21 Vtcn1 Nfkbiz	794	110	29712	2.38131	1	1	0.998776
GOTERM_BP_DIRECT	GO:0045671~negative regulation of osteoclast differentiation	4	0.421941	0.0753883	ENSMUSG00000024958 ENSMUSG00000020716 ENSMUSG00000037940 ENSMUSG00000026288	Gpr137 Nf1 Inpp4b Inpp5d	794	37	29712	4.04548	1	1	0.998776
GOTERM_BP_DIRECT	GO:0008283~cell population proliferation	14	1.47679	0.0769385	ENSMUSG00000002250 ENSMUSG00000008575 ENSMUSG00000031980 ENSMUSG00000084883 ENSMUSG00000020053 ENSMUSG00000026812 ENSMUSG00000008999 ENSMUSG00000048402 ENSMUSG00000000142 ENSMUSG00000022941 ENSMUSG00000037370 ENSMUSG00000010175 ENSMUSG00000020716 ENSMUSG00000070348	1810013A23Rik Nfib Agt Ccdc85c Igf1 Tsc1 Bmp7 Gli2 Axin2 Ripply3 Enpp1 Prox1 Nf1 Ccnd1	794	312	29712	1.67913	1	1	0.998776
GOTERM_BP_DIRECT	GO:1900106~positive regulation of hyaluranon cable assembly	2	0.21097	0.0779532	ENSMUSG00000031910 ENSMUSG00000008999	Has3 Bmp7	794	3	29712	24.9471	1	1	0.998776
GOTERM_BP_DIRECT	GO:0097252~oligodendrocyte apoptotic process	2	0.21097	0.0779532	ENSMUSG00000037370 ENSMUSG00000023915	Enpp1 Tnfrsf21	794	3	29712	24.9471	1	1	0.998776
GOTERM_BP_DIRECT	GO:0001560~regulation of cell growth by extracellular stimulus	2	0.21097	0.0779532	ENSMUSG00000021294 ENSMUSG00000020542	Kif26a Myocd	794	3	29712	24.9471	1	1	0.998776
GOTERM_BP_DIRECT	GO:0099185~postsynaptic intermediate filament cytoskeleton organization	2	0.21097	0.0779532	ENSMUSG00000020396 ENSMUSG00000034336	Nefh Ina	794	3	29712	24.9471	1	1	0.998776
GOTERM_BP_DIRECT	GO:0038098~sequestering of BMP from receptor via BMP binding	2	0.21097	0.0779532	ENSMUSG00000050069 ENSMUSG00000074934	Grem2 Grem1	794	3	29712	24.9471	1	1	0.998776
GOTERM_BP_DIRECT	GO:0060421~positive regulation of heart growth	2	0.21097	0.0779532	ENSMUSG00000042010 ENSMUSG00000010175	Acacb Prox1	794	3	29712	24.9471	1	1	0.998776
GOTERM_BP_DIRECT	GO:0030182~neuron differentiation	12	1.26582	0.0781793	ENSMUSG00000062209 ENSMUSG00000020644 ENSMUSG00000005220 ENSMUSG00000053024 ENSMUSG00000096630 ENSMUSG00000020108 ENSMUSG00000026596 ENSMUSG00000027824 ENSMUSG00000030302 ENSMUSG00000048402 ENSMUSG00000070348 ENSMUSG00000041710	Erbb4 Id2 Corin Cntn2 Vmn2r26 Ddit4 Abl2 Vmn2r1 Atp2b2 Gli2 Ccnd1 Trpc5	794	253	29712	1.77489	1	1	0.998776
GOTERM_BP_DIRECT	GO:0016477~cell migration	14	1.47679	0.0784996	ENSMUSG00000062209 ENSMUSG00000025370 ENSMUSG00000057177 ENSMUSG00000002489 ENSMUSG00000027329 ENSMUSG00000024304 ENSMUSG00000022203 ENSMUSG00000021279 ENSMUSG00000044447 ENSMUSG00000038387 ENSMUSG00000020716 ENSMUSG00000015647 ENSMUSG00000030228 ENSMUSG00000033721	Erbb4 Cdh9 Gsk3a Tiam1 Spef1 Cdh2 Efs Cdc42bpb Dock5 Rras Nf1 Lama5 Pik3c2g Vav3	794	313	29712	1.67377	1	1	0.998776
GOTERM_BP_DIRECT	GO:0050808~synapse organization	6	0.632911	0.0802162	ENSMUSG00000051379 ENSMUSG00000039488 ENSMUSG00000026442 ENSMUSG00000026812 ENSMUSG00000030302 ENSMUSG00000027799	Flrt3 Cntn5 Nfasc Tsc1 Atp2b2 Nbea	794	86	29712	2.61074	1	1	0.998776
GOTERM_BP_DIRECT	GO:0043491~phosphatidylinositol 3-kinase/protein kinase B signal transduction	6	0.632911	0.0802162	ENSMUSG00000002250 ENSMUSG00000017652 ENSMUSG00000020716 ENSMUSG00000020053 ENSMUSG00000030228 ENSMUSG00000022015	1810013A23Rik Cd40 Nf1 Igf1 Pik3c2g Tnfsf11	794	86	29712	2.61074	1	1	0.998776
GOTERM_BP_DIRECT	GO:0071285~cellular response to lithium ion	3	0.316456	0.0821365	ENSMUSG00000003031 ENSMUSG00000020644 ENSMUSG00000057177	Cdkn1b Id2 Gsk3a	794	18	29712	6.23678	1	1	0.998776
GOTERM_BP_DIRECT	GO:0061158~3'-UTR-mediated mRNA destabilization	3	0.316456	0.0821365	ENSMUSG00000044786 ENSMUSG00000007670 ENSMUSG00000058301	Zfp36 Khsrp Upf1	794	18	29712	6.23678	1	1	0.998776
GOTERM_BP_DIRECT	GO:0045910~negative regulation of DNA recombination	3	0.316456	0.0821365	ENSMUSG00000049539 ENSMUSG00000051627 ENSMUSG00000058773	H1f1 H1f4 H1f5	794	18	29712	6.23678	1	1	0.998776
GOTERM_BP_DIRECT	GO:0045670~regulation of osteoclast differentiation	3	0.316456	0.0821365	ENSMUSG00000025473 ENSMUSG00000021792 ENSMUSG00000022015	Adam8 Prxl2a Tnfsf11	794	18	29712	6.23678	1	1	0.998776
GOTERM_BP_DIRECT	GO:0030154~cell differentiation	25	2.63713	0.0827842	ENSMUSG00000002250 ENSMUSG00000079033 ENSMUSG00000028381 ENSMUSG00000002190 ENSMUSG00000025213 ENSMUSG00000004558 ENSMUSG00000042369 ENSMUSG00000029778 ENSMUSG00000020644 ENSMUSG00000024008 ENSMUSG00000097328 ENSMUSG00000035057 ENSMUSG00000036743 ENSMUSG00000032015 ENSMUSG00000040918 ENSMUSG00000057177 ENSMUSG00000040857 ENSMUSG00000026452 ENSMUSG00000032494 ENSMUSG00000024393 ENSMUSG00000082079 …	1810013A23Rik Mef2bl Ugcg Clgn Kazald1 Ndrg2 Rbm45 Adcyap1r1 Id2 Cpne5 Tnfsf12 Mgat4d Psma8 Pou2f3 Slc19a2 Gsk3a Erf Syt2 Tdgf1 Prrc2a ENSMUSG00000082079 Gli2 Fstl1 Mgp Ina	794	665	29712	1.40679	1	1	0.998776
GOTERM_BP_DIRECT	GO:0007169~cell surface receptor protein tyrosine kinase signaling pathway	6	0.632911	0.0833402	ENSMUSG00000062209 ENSMUSG00000055471 ENSMUSG00000028664 ENSMUSG00000033191 ENSMUSG00000021464 ENSMUSG00000022203	Erbb4 Alk Ephb2 Tie1 Ror2 Efs	794	87	29712	2.58073	1	1	0.998776
GOTERM_BP_DIRECT	GO:0048286~lung alveolus development	5	0.527426	0.0836894	ENSMUSG00000005442 ENSMUSG00000031906 ENSMUSG00000069895 ENSMUSG00000020053 ENSMUSG00000020542	Cic Smpd3 Atxn1l Igf1 Myocd	794	62	29712	3.01779	1	1	0.998776
GOTERM_BP_DIRECT	GO:0048144~fibroblast proliferation	5	0.527426	0.0836894	ENSMUSG00000031980 ENSMUSG00000030717 ENSMUSG00000032494 ENSMUSG00000020716 ENSMUSG00000097993	Agt Nupr1 Tdgf1 Nf1 Ptprv	794	62	29712	3.01779	1	1	0.998776
GOTERM_BP_DIRECT	GO:0051384~response to glucocorticoid	5	0.527426	0.0836894	ENSMUSG00000028393 ENSMUSG00000033022 ENSMUSG00000025196 ENSMUSG00000015090 ENSMUSG00000026981	Alad Cdo1 Cpn1 Ptgds Il1rn	794	62	29712	3.01779	1	1	0.998776
GOTERM_BP_DIRECT	GO:0051968~positive regulation of synaptic transmission, glutamatergic	4	0.421941	0.0853411	ENSMUSG00000059456 ENSMUSG00000035385 ENSMUSG00000024256 ENSMUSG00000021464	Ptk2b Ccl2 Adcyap1 Ror2	794	39	29712	3.83802	1	1	0.998776
GOTERM_BP_DIRECT	GO:0060078~regulation of postsynaptic membrane potential	4	0.421941	0.0853411	ENSMUSG00000007653 ENSMUSG00000055026 ENSMUSG00000026527 ENSMUSG00000024256	Gabrb2 Gabrg3 Rgs7 Adcyap1	794	39	29712	3.83802	1	1	0.998776
GOTERM_BP_DIRECT	GO:0045820~negative regulation of glycolytic process	3	0.316456	0.0902301	ENSMUSG00000030717 ENSMUSG00000020108 ENSMUSG00000006362	Nupr1 Ddit4 Cbfa2t3	794	19	29712	5.90852	1	1	0.998776
GOTERM_BP_DIRECT	GO:2000045~regulation of G1/S transition of mitotic cell cycle	5	0.527426	0.0915468	ENSMUSG00000003031 ENSMUSG00000073802 ENSMUSG00000020644 ENSMUSG00000035783 ENSMUSG00000070348	Cdkn1b Cdkn2b Id2 Acta2 Ccnd1	794	64	29712	2.92349	1	1	0.998776
GOTERM_BP_DIRECT	GO:0014823~response to activity	5	0.527426	0.0915468	ENSMUSG00000002250 ENSMUSG00000028393 ENSMUSG00000018476 ENSMUSG00000035385 ENSMUSG00000034342	1810013A23Rik Alad Kdm6b Ccl2 Cbl	794	64	29712	2.92349	1	1	0.998776
GOTERM_BP_DIRECT	GO:0001649~osteoblast differentiation	7	0.738397	0.0936041	ENSMUSG00000037370 ENSMUSG00000020716 ENSMUSG00000020053 ENSMUSG00000008999 ENSMUSG00000048402 ENSMUSG00000000142 ENSMUSG00000029304	Enpp1 Nf1 Igf1 Bmp7 Gli2 Axin2 Spp1	794	117	29712	2.23884	1	1	0.998776
GOTERM_BP_DIRECT	GO:0060271~cilium assembly	11	1.16034	0.0940633	ENSMUSG00000053153 ENSMUSG00000031592 ENSMUSG00000033276 ENSMUSG00000046585 ENSMUSG00000037784 ENSMUSG00000015647 ENSMUSG00000029392 ENSMUSG00000003354 ENSMUSG00000032965 ENSMUSG00000028845 ENSMUSG00000039801	Spag16 Pcm1 Stk36 Cfap58 Dzip1l Lama5 Rilpl1 Ccdc65 Ift57 Tekt2 Cplane1	794	232	29712	1.77426	1	1	0.998776
GOTERM_BP_DIRECT	GO:0070534~protein K63-linked ubiquitination	5	0.527426	0.0956027	ENSMUSG00000027164 ENSMUSG00000057596 ENSMUSG00000060860 ENSMUSG00000030921 ENSMUSG00000118653	Traf6 Trim30d Ube2s Trim30a Gm2296	794	65	29712	2.87851	1	1	0.998776
GOTERM_BP_DIRECT	GO:0007420~brain development	11	1.16034	0.096079	ENSMUSG00000005442 ENSMUSG00000008575 ENSMUSG00000055471 ENSMUSG00000033276 ENSMUSG00000053024 ENSMUSG00000020108 ENSMUSG00000069895 ENSMUSG00000020716 ENSMUSG00000053754 ENSMUSG00000034673 ENSMUSG00000026442	Cic Nfib Alk Stk36 Cntn2 Ddit4 Atxn1l Nf1 Chd8 Pbx2 Nfasc	794	233	29712	1.76664	1	1	0.998776
GOTERM_BP_DIRECT	GO:0035264~multicellular organism growth	9	0.949367	0.097838	ENSMUSG00000037370 ENSMUSG00000031906 ENSMUSG00000019947 ENSMUSG00000020053 ENSMUSG00000026596 ENSMUSG00000024897 ENSMUSG00000037622 ENSMUSG00000030873 ENSMUSG00000027678	Enpp1 Smpd3 Arid5b Igf1 Abl2 Apba1 Wdtc1 Scnn1b Ncoa3	794	175	29712	1.92449	1	1	0.998776
GOTERM_BP_DIRECT	GO:0031103~axon regeneration	3	0.316456	0.0985456	ENSMUSG00000001827 ENSMUSG00000037370 ENSMUSG00000020396	Folr1 Enpp1 Nefh	794	20	29712	5.6131	1	1	0.998776
GOTERM_BP_DIRECT	GO:0061844~antimicrobial humoral immune response mediated by antimicrobial peptide	8	0.843882	0.0995006	ENSMUSG00000029371 ENSMUSG00000079114 ENSMUSG00000021508 ENSMUSG00000035385 ENSMUSG00000079516 ENSMUSG00000031778 ENSMUSG00000070713 ENSMUSG00000074437	Cxcl5 Defa42 Cxcl14 Ccl2 Reg3a Cx3cl1 Hmgn2-ps Defa29	794	147	29712	2.0365	1	1	0.998776
GOTERM_BP_DIRECT	GO:0009612~response to mechanical stimulus	5	0.527426	0.0997418	ENSMUSG00000059456 ENSMUSG00000028364 ENSMUSG00000035385 ENSMUSG00000001494 ENSMUSG00000029016	Ptk2b Tnc Ccl2 Sost Clcn6	794	66	29712	2.8349	1	1	0.998776
GOTERM_CC_DIRECT	GO:0005615~extracellular space	96	10.1266	8.13343e-10	ENSMUSG00000031273 ENSMUSG00000025196 ENSMUSG00000075574 ENSMUSG00000060550 ENSMUSG00000027533 ENSMUSG00000029759 ENSMUSG00000007888 ENSMUSG00000059481 ENSMUSG00000041550 ENSMUSG00000020467 ENSMUSG00000022886 ENSMUSG00000037370 ENSMUSG00000097328 ENSMUSG00000041750 ENSMUSG00000051769 ENSMUSG00000096278 ENSMUSG00000095620 ENSMUSG00000024907 ENSMUSG00000036446 ENSMUSG00000079003 ENSMUSG00000031980 …	Col4a6 Cpn1 Defb48 H2-Q9 Fabp5 Pon3 Crlf1 Plg Serpina5 Efemp1 Prl2a1 Enpp1 Tnfsf12 Cd1d2 Wfdc15a Dcpp2 Csta2 Gal Lum Samd1 Agt Prss48 Vcam1 Cst9 Adcyap1 Igf1 C1ra Klk14 Serpinb1a Artn Spp1 Lamc2 Hexb Tectb Cd40 Thbs4 Mgp Cxcl14 Ccl2 Flrt3 Nucb2 Hbb-bt Ighg2c Plbd1 Hmgn2-ps Defa29 Hbb-bs Manba Itlnb Defa43 Glipr2 Cxcl5 Amy1 Tnc Defa42 F3 Ptgds Serpina3a Prss30 Kazald1 Il1rn Bmp7 Fbrs Hfe Cilp2 Lgi…	814	1809	29722	1.9377	4.67672e-07	4.67672e-07	4.51405e-07
GOTERM_CC_DIRECT	GO:0005737~cytoplasm	243	25.6329	1.68871e-08	ENSMUSG00000029156 ENSMUSG00000031592 ENSMUSG00000025473 ENSMUSG00000027533 ENSMUSG00000021792 ENSMUSG00000042369 ENSMUSG00000044786 ENSMUSG00000021314 ENSMUSG00000021559 ENSMUSG00000013483 ENSMUSG00000020108 ENSMUSG00000005628 ENSMUSG00000035274 ENSMUSG00000031910 ENSMUSG00000015305 ENSMUSG00000035831 ENSMUSG00000093847 ENSMUSG00000031478 ENSMUSG00000053153 ENSMUSG00000033882 ENSMUSG00000016528 …	Sgcb Pcm1 Adam8 Fabp5 Prxl2a Rbm45 Zfp36 Amph Dapk1 Card14 Ddit4 Tmod4 Tpbg Has3 Sash1 Krt25 ENSMUSG00000093847 Nek3 Spag16 Rbm46 Mapkapk2 Pim1 Samd5 Nfkb2 Smpd3 Arid3c Car8 Ncs1 Rilpl1 Hmgn2-ps Dgkh Kifc1 Pknox2 Paip1 Gm10662 Taf15 Kdm5c Arl8a Casp6 Ndrg3 Jakmip1 Mpst Adcy2 Trim6 Pramel29 Asap2 Trim30a Cltrn Nav1 Kbtbd12 Serpinb6a Adcy1 Sult1c1 Rbm44 Dact2 Dusp13 Dzip1l Neil2 Eif4e1b Got1l1 Asb4…	814	6408	29722	1.38464	9.71006e-06	4.85505e-06	4.68618e-06
GOTERM_CC_DIRECT	GO:0005576~extracellular region	89	9.38819	5.7505e-08	ENSMUSG00000005220 ENSMUSG00000031595 ENSMUSG00000035638 ENSMUSG00000031273 ENSMUSG00000022085 ENSMUSG00000075574 ENSMUSG00000027533 ENSMUSG00000029759 ENSMUSG00000021792 ENSMUSG00000059481 ENSMUSG00000020467 ENSMUSG00000022886 ENSMUSG00000001827 ENSMUSG00000037370 ENSMUSG00000097328 ENSMUSG00000051769 ENSMUSG00000091345 ENSMUSG00000024907 ENSMUSG00000036446 ENSMUSG00000053153 ENSMUSG00000030530 …	Corin Pdgfrl Muc20 Col4a6 Pebp4 Defb48 Fabp5 Pon3 Prxl2a Plg Efemp1 Prl2a1 Folr1 Enpp1 Tnfsf12 Wfdc15a Col6a5 Gal Lum Spag16 Furin Eva1c Agt Prss48 Cap1 Vcam1 Cst9 Adcyap1 Lalba C1ra Klk14 Serpinb1a Spp1 Lamc2 Tectb Gm20594 Cd40 Smpd3 Mgp Ccl2 Nucb2 Plbd1 Mamdc2 Sfn Itlnb Glipr2 Stk36 Qpct Tnc Ptgds Kazald1 Il1rn Ccdc80 Cilp2 Scg5 Lgi2 C4b Rtbdn Ly96 Igkc Lect2 Reg3a Vwde Cx3cl1 Lama5 Epp13 Rnase…	814	1780	29722	1.82568	3.30648e-05	1.10218e-05	1.06384e-05
GOTERM_CC_DIRECT	GO:0005886~plasma membrane	226	23.8397	2.60694e-07	ENSMUSG00000029156 ENSMUSG00000025473 ENSMUSG00000053024 ENSMUSG00000000290 ENSMUSG00000026442 ENSMUSG00000029710 ENSMUSG00000024026 ENSMUSG00000057182 ENSMUSG00000041710 ENSMUSG00000021314 ENSMUSG00000051528 ENSMUSG00000001827 ENSMUSG00000017167 ENSMUSG00000021559 ENSMUSG00000038540 ENSMUSG00000069289 ENSMUSG00000035274 ENSMUSG00000031910 ENSMUSG00000057503 ENSMUSG00000078670 ENSMUSG00000002489 …	Sgcb Adam8 Cntn2 Itgb2 Nfasc Ephb4 Glo1 Scn3a Trpc5 Amph Or6k4 Folr1 Cntnap1 Dapk1 Tmc3 Vmn1r203 Tpbg Has3 Or5b106 Fam174b Tiam1 Pim1 Clec1a Adcy6 Vmn1r165 Or8b51 Slc47a2 Smpd3 H2-Aa Ncs1 Oprk1 H2-Ab1 Rilpl1 Or5p81 Dgkh Prss30 Tie1 Or4c58 Kcns3 Glra4 Cpne5 Adcy2 Igkc Asap2 Cltrn Erbb4 Alk Or4c3 H2-Q4 Adam7 Adcy1 Lrp5 Trpc4 Gpr20 Or5d43 Klb H2-Q9 Ephb2 Tlcd3a Myh9 Efs Enpp1 Cd1d2 Vmn2r26 Slc46a1 S…	814	6054	29722	1.36307	0.000149888	3.74747e-05	3.61712e-05
GOTERM_CC_DIRECT	GO:0016324~apical plasma membrane	33	3.48101	5.22207e-06	ENSMUSG00000030761 ENSMUSG00000031298 ENSMUSG00000035638 ENSMUSG00000035916 ENSMUSG00000021490 ENSMUSG00000020062 ENSMUSG00000001225 ENSMUSG00000022443 ENSMUSG00000024304 ENSMUSG00000001827 ENSMUSG00000069441 ENSMUSG00000062252 ENSMUSG00000073530 ENSMUSG00000038600 ENSMUSG00000090877 ENSMUSG00000020829 ENSMUSG00000030302 ENSMUSG00000031089 ENSMUSG00000032494 ENSMUSG00000027962 ENSMUSG00000027329 …	Myo7a Adgrg2 Muc20 Ptprq Slc34a1 Slc5a8 Slc26a3 Myh9 Cdh2 Folr1 Dsg1a Lhfpl5 Pappa2 Atp6v0a4 Hspa1b Slc46a1 Atp2b2 Slc6a14 Tdgf1 Vcam1 Spef1 Ceacam5 Myo1a Upk3a Cldn4 Tlr9 Slc15a2 Slc47a2 Fxyd1 Abcc6 Slc39a8 Psg23 Scnn1b	814	486	29722	2.47931	0.00299819	0.000600538	0.00057965
GOTERM_CC_DIRECT	GO:0016323~basolateral plasma membrane	23	2.42616	4.80168e-05	ENSMUSG00000062209 ENSMUSG00000003273 ENSMUSG00000035638 ENSMUSG00000075044 ENSMUSG00000052562 ENSMUSG00000021490 ENSMUSG00000027329 ENSMUSG00000022366 ENSMUSG00000024304 ENSMUSG00000025401 ENSMUSG00000001827 ENSMUSG00000045322 ENSMUSG00000037370 ENSMUSG00000027748 ENSMUSG00000063590 ENSMUSG00000069855 ENSMUSG00000030834 ENSMUSG00000030109 ENSMUSG00000038600 ENSMUSG00000090877 ENSMUSG00000053897 …	Erbb4 Car11 Muc20 Slc22a29 Slc22a30 Slc34a1 Spef1 Slc22a22 Cdh2 Myo1a Folr1 Tlr9 Enpp1 Trpc4 Slc22a28 Slc47a2 Abcc6 Slc6a12 Atp6v0a4 Hspa1b Slc39a8 Slc46a1 Atp2b2	814	309	29722	2.71783	0.0272326	0.00460161	0.00444155
GOTERM_CC_DIRECT	GO:0098978~glutamatergic synapse	45	4.74684	7.78295e-05	ENSMUSG00000025370 ENSMUSG00000028364 ENSMUSG00000030084 ENSMUSG00000027533 ENSMUSG00000028664 ENSMUSG00000024304 ENSMUSG00000059481 ENSMUSG00000027799 ENSMUSG00000021314 ENSMUSG00000017167 ENSMUSG00000026527 ENSMUSG00000040265 ENSMUSG00000025813 ENSMUSG00000021559 ENSMUSG00000015647 ENSMUSG00000030302 ENSMUSG00000056755 ENSMUSG00000034686 ENSMUSG00000032269 ENSMUSG00000007653 ENSMUSG00000062209 …	Cdh9 Tnc Plxna1 Fabp5 Ephb2 Cdh2 Plg Nbea Amph Cntnap1 Rgs7 Dnm3 Homer2 Dapk1 Lama5 Atp2b2 Grm7 Prr7 Htr3a Gabrb2 Erbb4 Cacna1c Ptk2b Traf6 Tiam1 Cap1 Nptx2 Igf1 Abl2 Inpp4a Apba1 Ror2 Cnih3 Adcy1 Chrm4 Dgkb Ncs1 Nf1 Flrt3 Acta2 Mrtfa Cadps Grik4 Arhgef15 Ina	814	869	29722	1.8908	0.043767	0.00639314	0.00617077
GOTERM_CC_DIRECT	GO:0045211~postsynaptic membrane	21	2.21519	0.000109747	ENSMUSG00000062209 ENSMUSG00000025370 ENSMUSG00000055026 ENSMUSG00000051331 ENSMUSG00000053024 ENSMUSG00000028664 ENSMUSG00000026514 ENSMUSG00000027799 ENSMUSG00000018595 ENSMUSG00000040495 ENSMUSG00000036095 ENSMUSG00000026527 ENSMUSG00000041189 ENSMUSG00000029608 ENSMUSG00000025905 ENSMUSG00000051379 ENSMUSG00000030302 ENSMUSG00000056755 ENSMUSG00000035203 ENSMUSG00000032017 ENSMUSG00000032269	Erbb4 Cdh9 Gabrg3 Cacna1c Cntn2 Ephb2 Cnih3 Nbea Glra4 Chrm4 Dgkb Rgs7 Chrnb1 Rph3a Oprk1 Flrt3 Atp2b2 Grm7 Epn1 Grik4 Htr3a	814	282	29722	2.71909	0.0611581	0.00788809	0.00761372
GOTERM_CC_DIRECT	GO:0030424~axon	30	3.16456	0.000233152	ENSMUSG00000025370 ENSMUSG00000053024 ENSMUSG00000028664 ENSMUSG00000026442 ENSMUSG00000057182 ENSMUSG00000027997 ENSMUSG00000073418 ENSMUSG00000017167 ENSMUSG00000040265 ENSMUSG00000020821 ENSMUSG00000034342 ENSMUSG00000032128 ENSMUSG00000056755 ENSMUSG00000032269 ENSMUSG00000031478 ENSMUSG00000058248 ENSMUSG00000055471 ENSMUSG00000057177 ENSMUSG00000026452 ENSMUSG00000051331 ENSMUSG00000059456 …	Cdh9 Cntn2 Ephb2 Nfasc Scn3a Casp6 C4b Cntnap1 Dnm3 Kif1c Cbl Robo3 Grm7 Htr3a Nek3 Kcnh1 Alk Gsk3a Syt2 Cacna1c Ptk2b Nefh Ror2 Myh14 Ncs1 Nf1 Cntn5 Slc38a7 Pnmt Grik4	814	516	29722	2.12288	0.125478	0.0148958	0.0143777
GOTERM_CC_DIRECT	GO:0030425~dendrite	34	3.5865	0.000449459	ENSMUSG00000025370 ENSMUSG00000028664 ENSMUSG00000026442 ENSMUSG00000078184 ENSMUSG00000041710 ENSMUSG00000018595 ENSMUSG00000073418 ENSMUSG00000026527 ENSMUSG00000020821 ENSMUSG00000025813 ENSMUSG00000021536 ENSMUSG00000035274 ENSMUSG00000030302 ENSMUSG00000056755 ENSMUSG00000034686 ENSMUSG00000062209 ENSMUSG00000058248 ENSMUSG00000051331 ENSMUSG00000059456 ENSMUSG00000007670 ENSMUSG00000027824 …	Cdh9 Ephb2 Nfasc ENSMUSG00000078184 Trpc5 Glra4 C4b Rgs7 Kif1c Homer2 Adcy2 Tpbg Atp2b2 Grm7 Prr7 Erbb4 Kcnh1 Cacna1c Ptk2b Khsrp Vmn2r1 Ror2 Cnih3 Chrm4 Kcnip1 Plk2 Ncs1 Oprk1 Atxn1l Ccl2 Nf1 Pnmt Grik4 Arhgef15	814	642	29722	1.93374	0.227789	0.0258439	0.024945
GOTERM_CC_DIRECT	GO:0043235~receptor complex	16	1.68776	0.000551087	ENSMUSG00000062209 ENSMUSG00000038209 ENSMUSG00000055471 ENSMUSG00000057135 ENSMUSG00000035916 ENSMUSG00000000290 ENSMUSG00000007888 ENSMUSG00000033191 ENSMUSG00000021464 ENSMUSG00000029710 ENSMUSG00000029778 ENSMUSG00000024913 ENSMUSG00000025779 ENSMUSG00000017057 ENSMUSG00000045281 ENSMUSG00000056755	Erbb4 Itlnb Alk Scimp Ptprq Itgb2 Crlf1 Tie1 Ror2 Ephb4 Adcyap1r1 Lrp5 Ly96 Il13ra1 Gpr20 Grm7	814	205	29722	2.84984	0.271642	0.0288068	0.0278049
GOTERM_CC_DIRECT	GO:0043025~neuronal cell body	34	3.5865	0.000882236	ENSMUSG00000053024 ENSMUSG00000028664 ENSMUSG00000078184 ENSMUSG00000057182 ENSMUSG00000027997 ENSMUSG00000041710 ENSMUSG00000073418 ENSMUSG00000024008 ENSMUSG00000037370 ENSMUSG00000025813 ENSMUSG00000024907 ENSMUSG00000031778 ENSMUSG00000030302 ENSMUSG00000056755 ENSMUSG00000032269 ENSMUSG00000030793 ENSMUSG00000062209 ENSMUSG00000058248 ENSMUSG00000051331 ENSMUSG00000059456 ENSMUSG00000007670 …	Cntn2 Ephb2 ENSMUSG00000078184 Scn3a Casp6 Trpc5 C4b Cpne5 Enpp1 Homer2 Gal Cx3cl1 Atp2b2 Grm7 Htr3a Pycard Erbb4 Kcnh1 Cacna1c Ptk2b Khsrp Myo10 Tiam1 Igf1 Nefh Ror2 Myo1a Chrm4 Kcnip1 Cd40 Oprk1 Ccl2 Slc38a7 Pnmt	814	668	29722	1.85847	0.398007	0.0373123	0.0360145
GOTERM_CC_DIRECT	GO:0009986~cell surface	40	4.21941	0.000889634	ENSMUSG00000034845 ENSMUSG00000005220 ENSMUSG00000025473 ENSMUSG00000053024 ENSMUSG00000021490 ENSMUSG00000000290 ENSMUSG00000060550 ENSMUSG00000028128 ENSMUSG00000058099 ENSMUSG00000028664 ENSMUSG00000059040 ENSMUSG00000022443 ENSMUSG00000024304 ENSMUSG00000059481 ENSMUSG00000029778 ENSMUSG00000041750 ENSMUSG00000037370 ENSMUSG00000031778 ENSMUSG00000056755 ENSMUSG00000030530 ENSMUSG00000038319 …	Plvap Corin Adam8 Cntn2 Slc34a1 Itgb2 H2-Q9 F3 Nfam1 Ephb2 Eno1b Myh9 Cdh2 Plg Adcyap1r1 Cd1d2 Enpp1 Cx3cl1 Grm7 Furin Kcnh2 Plxnb3 Kcnh1 Cacna1c Tdgf1 H2-Q4 Vcam1 Adam7 H2-Eb1 Ror2 Ceacam5 Pxdn H1f1 Tectb Cd40 H2-Q6 Trpc4 H2-Ab1 Grem1 Scnn1b	814	833	29722	1.75335	0.400565	0.0373123	0.0360145
GOTERM_CC_DIRECT	GO:0016020~membrane	193	20.3586	0.000908473	ENSMUSG00000025473 ENSMUSG00000000290 ENSMUSG00000021792 ENSMUSG00000056091 ENSMUSG00000057182 ENSMUSG00000041710 ENSMUSG00000020225 ENSMUSG00000051528 ENSMUSG00000001827 ENSMUSG00000017167 ENSMUSG00000036242 ENSMUSG00000035274 ENSMUSG00000031910 ENSMUSG00000015305 ENSMUSG00000057503 ENSMUSG00000078670 ENSMUSG00000075044 ENSMUSG00000114073 ENSMUSG00000033082 ENSMUSG00000022994 ENSMUSG00000021665 …	Adam8 Itgb2 Prxl2a St3gal5 Scn3a Trpc5 Tmbim4 Or6k4 Folr1 Cntnap1 Armh4 Tpbg Has3 Sash1 Or5b106 Fam174b Slc22a29 Gm30302 Clec1a Adcy6 Hexb Or8b51 Slc47a2 Il13ra1 H2-Aa Oprk1 H2-Ab1 Nsdhl Ric1 Or5p81 Mfsd4a Lrrc66 Clcn6 Tie1 Ppil1 Jakmip1 Or4c58 Kcns3 Adcy2 Kdm6b Or4c3 Ptgfrn Ptprv Teddm2 Adam7 Adcy1 Lrp5 Spns3 Trpc4 Agpat4 Gtf3c1 Or5d43 Klb Ephb2 Tlcd3a Pqlc3 Enpp1 Vmn2r26 Tbc1d13 Robo3 Mgst2 Ptk…	814	5706	29722	1.23503	0.407029	0.0373123	0.0360145
GOTERM_CC_DIRECT	GO:0005614~interstitial matrix	5	0.527426	0.000995136	ENSMUSG00000028364 ENSMUSG00000025213 ENSMUSG00000020053 ENSMUSG00000033207 ENSMUSG00000022665	Tnc Kazald1 Igf1 Mamdc2 Ccdc80	814	17	29722	10.7393	0.43588	0.0381469	0.03682
GOTERM_CC_DIRECT	GO:0031526~brush border membrane	9	0.949367	0.00211788	ENSMUSG00000038209 ENSMUSG00000001827 ENSMUSG00000031089 ENSMUSG00000021490 ENSMUSG00000020062 ENSMUSG00000038600 ENSMUSG00000001225 ENSMUSG00000020829 ENSMUSG00000015401	Itlnb Folr1 Slc6a14 Slc34a1 Slc5a8 Atp6v0a4 Slc26a3 Slc46a1 Cltrn	814	84	29722	3.91216	0.704495	0.0761111	0.0734638
GOTERM_CC_DIRECT	GO:0042383~sarcolemma	12	1.26582	0.00232389	ENSMUSG00000029156 ENSMUSG00000040495 ENSMUSG00000049382 ENSMUSG00000036570 ENSMUSG00000051331 ENSMUSG00000025905 ENSMUSG00000027962 ENSMUSG00000041119 ENSMUSG00000024304 ENSMUSG00000041731 ENSMUSG00000022840 ENSMUSG00000022994	Sgcb Chrm4 Krt8 Fxyd1 Cacna1c Oprk1 Vcam1 Pde9a Cdh2 Pgm5 Adcy5 Adcy6	814	146	29722	3.00111	0.737576	0.0786022	0.0758682
GOTERM_CC_DIRECT	GO:0005797~Golgi medial cisterna	5	0.527426	0.00325055	ENSMUSG00000024713 ENSMUSG00000073409 ENSMUSG00000035929 ENSMUSG00000060550 ENSMUSG00000030659	Pcsk5 H2-Q6 H2-Q4 H2-Q9 Nucb2	814	23	29722	7.93772	0.846202	0.103837	0.100225
GOTERM_CC_DIRECT	GO:0042734~presynaptic membrane	14	1.47679	0.00401553	ENSMUSG00000062209 ENSMUSG00000025370 ENSMUSG00000058248 ENSMUSG00000051331 ENSMUSG00000028664 ENSMUSG00000040495 ENSMUSG00000026527 ENSMUSG00000025905 ENSMUSG00000039488 ENSMUSG00000030302 ENSMUSG00000056755 ENSMUSG00000035203 ENSMUSG00000032017 ENSMUSG00000032269	Erbb4 Cdh9 Kcnh1 Cacna1c Ephb2 Chrm4 Rgs7 Oprk1 Cntn5 Atp2b2 Grm7 Epn1 Grik4 Htr3a	814	203	29722	2.51817	0.901093	0.121523	0.117296
GOTERM_CC_DIRECT	GO:0062023~collagen-containing extracellular matrix	19	2.00422	0.00461588	ENSMUSG00000038209 ENSMUSG00000031273 ENSMUSG00000028364 ENSMUSG00000032372 ENSMUSG00000028128 ENSMUSG00000008999 ENSMUSG00000060147 ENSMUSG00000044734 ENSMUSG00000059481 ENSMUSG00000020674 ENSMUSG00000026479 ENSMUSG00000020467 ENSMUSG00000026748 ENSMUSG00000021702 ENSMUSG00000091345 ENSMUSG00000038156 ENSMUSG00000030218 ENSMUSG00000015647 ENSMUSG00000036446	Itlnb Col4a6 Tnc Plscr2 F3 Bmp7 Serpinb6a Serpinb1a Plg Pxdn Lamc2 Efemp1 Plxdc2 Thbs4 Col6a5 Spon1 Mgp Lama5 Lum	814	331	29722	2.09594	0.930071	0.124153	0.119834
GOTERM_CC_DIRECT	GO:0042995~cell projection	16	1.68776	0.00464152	ENSMUSG00000033276 ENSMUSG00000033671 ENSMUSG00000059456 ENSMUSG00000040812 ENSMUSG00000026812 ENSMUSG00000029304 ENSMUSG00000044447 ENSMUSG00000021983 ENSMUSG00000019312 ENSMUSG00000018595 ENSMUSG00000037370 ENSMUSG00000042096 ENSMUSG00000037784 ENSMUSG00000030109 ENSMUSG00000031778 ENSMUSG00000032017	Stk36 Cep350 Ptk2b Agbl2 Tsc1 Spp1 Dock5 LOC108168164 Grb7 Glra4 Enpp1 Dao Dzip1l Slc6a12 Cx3cl1 Grik4	814	255	29722	2.29104	0.931099	0.124153	0.119834
GOTERM_CC_DIRECT	GO:0005833~hemoglobin complex	4	0.421941	0.00475019	ENSMUSG00000069919 ENSMUSG00000069917 ENSMUSG00000073940 ENSMUSG00000052305	Hba-a1 Hba-a2 Hbb-bt Hbb-bs	814	13	29722	11.2349	0.935292	0.124153	0.119834
GOTERM_CC_DIRECT	GO:0031838~haptoglobin-hemoglobin complex	4	0.421941	0.00592383	ENSMUSG00000069919 ENSMUSG00000069917 ENSMUSG00000073940 ENSMUSG00000052305	Hba-a1 Hba-a2 Hbb-bt Hbb-bs	814	14	29722	10.4324	0.967167	0.148037	0.142888
GOTERM_CC_DIRECT	GO:0045121~membrane raft	15	1.58228	0.00630964	ENSMUSG00000038209 ENSMUSG00000030530 ENSMUSG00000032494 ENSMUSG00000032372 ENSMUSG00000000290 ENSMUSG00000058099 ENSMUSG00000026288 ENSMUSG00000027377 ENSMUSG00000059040 ENSMUSG00000020431 ENSMUSG00000027748 ENSMUSG00000021536 ENSMUSG00000066224 ENSMUSG00000090877 ENSMUSG00000034342	Itlnb Furin Tdgf1 Plscr2 Itgb2 Nfam1 Inpp5d Mall Eno1b Adcy1 Trpc4 Adcy2 Arid3c Hspa1b Cbl	814	239	29722	2.29164	0.973735	0.148037	0.142888
GOTERM_CC_DIRECT	GO:0005604~basement membrane	10	1.05485	0.00643639	ENSMUSG00000020467 ENSMUSG00000021702 ENSMUSG00000031273 ENSMUSG00000028364 ENSMUSG00000035783 ENSMUSG00000015647 ENSMUSG00000001131 ENSMUSG00000022665 ENSMUSG00000020674 ENSMUSG00000026479	Efemp1 Thbs4 Col4a6 Tnc Acta2 Lama5 Timp1 Ccdc80 Pxdn Lamc2	814	122	29722	2.99291	0.975593	0.148037	0.142888
GOTERM_CC_DIRECT	GO:0042824~MHC class I peptide loading complex	4	0.421941	0.00725575	ENSMUSG00000024339 ENSMUSG00000073409 ENSMUSG00000035929 ENSMUSG00000060550	Tap2 H2-Q6 H2-Q4 H2-Q9	814	15	29722	9.73694	0.984812	0.160464	0.154882
GOTERM_CC_DIRECT	GO:0098553~lumenal side of endoplasmic reticulum membrane	5	0.527426	0.00972184	ENSMUSG00000073409 ENSMUSG00000029550 ENSMUSG00000035929 ENSMUSG00000060550 ENSMUSG00000055413	H2-Q6 Sppl3 H2-Q4 H2-Q9 H2-Q5	814	31	29722	5.88928	0.996366	0.207039	0.199838
GOTERM_CC_DIRECT	GO:0043204~perikaryon	14	1.47679	0.0102849	ENSMUSG00000058248 ENSMUSG00000051331 ENSMUSG00000024256 ENSMUSG00000041119 ENSMUSG00000020396 ENSMUSG00000023800 ENSMUSG00000018595 ENSMUSG00000024008 ENSMUSG00000024713 ENSMUSG00000025905 ENSMUSG00000035385 ENSMUSG00000030659 ENSMUSG00000038216 ENSMUSG00000032017	Kcnh1 Cacna1c Adcyap1 Pde9a Nefh Tiam2 Glra4 Cpne5 Pcsk5 Oprk1 Ccl2 Nucb2 Pnmt Grik4	814	228	29722	2.24206	0.99738	0.211207	0.203861
GOTERM_CC_DIRECT	GO:0005903~brush border	8	0.843882	0.0110958	ENSMUSG00000058126 ENSMUSG00000030739 ENSMUSG00000021490 ENSMUSG00000028337 ENSMUSG00000038600 ENSMUSG00000035783 ENSMUSG00000022443 ENSMUSG00000025401	Tpm3-rs7 Myh14 Slc34a1 Coro2a Atp6v0a4 Acta2 Myh9 Myo1a	814	89	29722	3.28211	0.998364	0.220003	0.212351
GOTERM_CC_DIRECT	GO:0016459~myosin complex	6	0.632911	0.012589	ENSMUSG00000030761 ENSMUSG00000072720 ENSMUSG00000030739 ENSMUSG00000022272 ENSMUSG00000022443 ENSMUSG00000025401	Myo7a Myo18b Myh14 Myo10 Myh9 Myo1a	814	51	29722	4.29571	0.999314	0.24129	0.232897
GOTERM_CC_DIRECT	GO:0030863~cortical cytoskeleton	5	0.527426	0.0134372	ENSMUSG00000027748 ENSMUSG00000035783 ENSMUSG00000026288 ENSMUSG00000022443 ENSMUSG00000031799	Trpc4 Acta2 Inpp5d Myh9 Tpm4	814	34	29722	5.36963	0.999581	0.243699	0.235223
GOTERM_CC_DIRECT	GO:0032991~protein-containing complex	38	4.00844	0.013817	ENSMUSG00000005442 ENSMUSG00000031592 ENSMUSG00000028468 ENSMUSG00000022443 ENSMUSG00000024304 ENSMUSG00000027678 ENSMUSG00000041550 ENSMUSG00000020644 ENSMUSG00000026527 ENSMUSG00000021536 ENSMUSG00000029618 ENSMUSG00000090877 ENSMUSG00000064090 ENSMUSG00000015305 ENSMUSG00000017802 ENSMUSG00000056755 ENSMUSG00000053801 ENSMUSG00000034557 ENSMUSG00000030793 ENSMUSG00000003031 ENSMUSG00000055471 …	Cic Pcm1 Rgp1 Myh9 Cdh2 Ncoa3 Serpina5 Id2 Rgs7 Adcy2 Ocm Hspa1b Vrk2 Sash1 Retreg3 Grm7 Grwd1 Zfyve9 Pycard Cdkn1b Alk Cacna1c Traf6 Lalba Sost Tsc1 Apba1 Axin2 Trpc4 Rph3a Ubr5 Nf1 Mgp Chd8 Acta2 Thrsp Ric1 Dgkh	814	924	29722	1.50164	0.999665	0.243699	0.235223
GOTERM_CC_DIRECT	GO:0098793~presynapse	18	1.89873	0.0139862	ENSMUSG00000059456 ENSMUSG00000028656 ENSMUSG00000059991 ENSMUSG00000024304 ENSMUSG00000041841 ENSMUSG00000020431 ENSMUSG00000041710 ENSMUSG00000024319 ENSMUSG00000021314 ENSMUSG00000026527 ENSMUSG00000040265 ENSMUSG00000029608 ENSMUSG00000020716 ENSMUSG00000052698 ENSMUSG00000042292 ENSMUSG00000030500 ENSMUSG00000054423 ENSMUSG00000035203	Ptk2b Cap1 Nptx2 Cdh2 Rpl37rt Adcy1 Trpc5 Vps52 Amph Rgs7 Dnm3 Rph3a Nf1 Tln2 Mrtfa Slc17a6 Cadps Epn1	814	343	29722	1.91616	0.999696	0.243699	0.235223
GOTERM_CC_DIRECT	GO:0005634~nucleus	191	20.1477	0.0149718	ENSMUSG00000006310 ENSMUSG00000008575 ENSMUSG00000052056 ENSMUSG00000054191 ENSMUSG00000027533 ENSMUSG00000045518 ENSMUSG00000045515 ENSMUSG00000042369 ENSMUSG00000009941 ENSMUSG00000044786 ENSMUSG00000100210 ENSMUSG00000001827 ENSMUSG00000026604 ENSMUSG00000021559 ENSMUSG00000066456 ENSMUSG00000069441 ENSMUSG00000038384 ENSMUSG00000094410 ENSMUSG00000031910 ENSMUSG00000038422 ENSMUSG00000039236 …	Zbtb32 Nfib Zfp217 Klf1 Fabp5 Onecut3 Pou3f3 Rbm45 Nxf2 Zfp36 H3c7 Folr1 Ptpn14 Dapk1 Hmgn3 Dsg1a Setd1b Zbed6 Has3 Hdhd3 Isg20 Zfp981 Samd1 Rbm46 Mypop Mapkapk2 Erf Pim1 Sp140 Gli2 Apba1 Nfkb2 Plk2 Arid3c Nucb2 Acta2 Zc3h3 Psmb9 Hmgn2-ps Chd5 Kifc1 Cic Mef2bl Pknox2 Zfp933 Zfp473 Taf15 Kdm5c Zfp710 Zbtb7c ENSMUSG00000078184 Ppil1 Casp6 Mlf1 Ccnk Zfp820 Helz Kdm6b Zfp386 4930522L14Rik Cramp1 Trim…	814	6018	29722	1.15887	0.999829	0.2532	0.244393
GOTERM_CC_DIRECT	GO:0009897~external side of plasma membrane	25	2.63713	0.0175636	ENSMUSG00000000290 ENSMUSG00000060550 ENSMUSG00000007888 ENSMUSG00000006611 ENSMUSG00000059481 ENSMUSG00000006576 ENSMUSG00000087194 ENSMUSG00000041550 ENSMUSG00000001827 ENSMUSG00000048617 ENSMUSG00000041750 ENSMUSG00000078598 ENSMUSG00000051076 ENSMUSG00000035929 ENSMUSG00000027962 ENSMUSG00000060586 ENSMUSG00000008789 ENSMUSG00000015396 ENSMUSG00000017652 ENSMUSG00000073409 ENSMUSG00000017057 …	Itgb2 H2-Q9 Crlf1 Hfe Plg Slc4a3 Skint6 Serpina5 Folr1 Rtbdn Cd1d2 Skint5 Vtcn1 H2-Q4 Vcam1 H2-Eb1 Ceacam5 Cd83 Cd40 H2-Q6 Il13ra1 H2-Aa H2-Ab1 Psg23 Scnn1b	814	551	29722	1.65669	0.999962	0.288546	0.278509
GOTERM_CC_DIRECT	GO:0005829~cytosol	142	14.9789	0.0182725	ENSMUSG00000031592 ENSMUSG00000027533 ENSMUSG00000028468 ENSMUSG00000026288 ENSMUSG00000045518 ENSMUSG00000024026 ENSMUSG00000044786 ENSMUSG00000021559 ENSMUSG00000066456 ENSMUSG00000013483 ENSMUSG00000020108 ENSMUSG00000038387 ENSMUSG00000095620 ENSMUSG00000034342 ENSMUSG00000015305 ENSMUSG00000016528 ENSMUSG00000040857 ENSMUSG00000002489 ENSMUSG00000024014 ENSMUSG00000048402 ENSMUSG00000024897 …	Pcm1 Fabp5 Rgp1 Inpp5d Onecut3 Glo1 Zfp36 Dapk1 Hmgn3 Card14 Ddit4 Rras Csta2 Cbl Sash1 Mapkapk2 Erf Tiam1 Pim1 Gli2 Apba1 Nfkb2 Capns1 Tmem87a Ncs1 Oprk1 Flrt3 Rccd1 Acta2 Rilpl1 Psmb9 Psg23 Ric1 Chd5 Myo7a Mef2bl Adgrg2 Paip1 Slc34a1 Kazn Plxna1 Tasl Kdm5c ENSMUSG00000078184 Casp6 Kcns3 Helz Dmpk Trim6 Asap2 Zfp268 Psma8 Prr7 Ccnd1 Cdkn1b Pou2f3 Zfyve9 Alad Plscr2 Gm5897 Duoxa2 Tsc1 Hivep1 Sord…	814	4363	29722	1.18838	0.999975	0.291852	0.281701
GOTERM_CC_DIRECT	GO:0032982~myosin filament	4	0.421941	0.0187852	ENSMUSG00000072720 ENSMUSG00000030739 ENSMUSG00000022443 ENSMUSG00000002100	Myo18b Myh14 Myh9 Mybpc3	814	21	29722	6.95495	0.999982	0.291932	0.281778
GOTERM_CC_DIRECT	GO:0000786~nucleosome	10	1.05485	0.0216826	ENSMUSG00000049539 ENSMUSG00000100210 ENSMUSG00000051627 ENSMUSG00000031540 ENSMUSG00000058773 ENSMUSG00000069267 ENSMUSG00000060032 ENSMUSG00000019948 ENSMUSG00000035783 ENSMUSG00000099583	H1f1 H3c7 H1f4 Kat6a H1f5 H3c2 H2aj Actr6 Acta2 H3c4	814	149	29722	2.45057	0.999997	0.328091	0.31668
GOTERM_CC_DIRECT	GO:0005768~endosome	17	1.79325	0.02368	ENSMUSG00000003031 ENSMUSG00000029153 ENSMUSG00000021490 ENSMUSG00000022372 ENSMUSG00000022443 ENSMUSG00000026888 ENSMUSG00000022840 ENSMUSG00000021983 ENSMUSG00000022994 ENSMUSG00000029778 ENSMUSG00000025127 ENSMUSG00000001827 ENSMUSG00000045322 ENSMUSG00000038600 ENSMUSG00000020829 ENSMUSG00000035203 ENSMUSG00000034731	Cdkn1b Ociad2 Slc34a1 Sla Myh9 Grb14 Adcy5 LOC108168164 Adcy6 Adcyap1r1 Gcgr Folr1 Tlr9 Atp6v0a4 Slc46a1 Epn1 Dgkh	814	337	29722	1.84193	0.999999	0.349129	0.336985
GOTERM_CC_DIRECT	GO:0009925~basal plasma membrane	7	0.738397	0.0249283	ENSMUSG00000062209 ENSMUSG00000047501 ENSMUSG00000035638 ENSMUSG00000035916 ENSMUSG00000030834 ENSMUSG00000025401 ENSMUSG00000057182	Erbb4 Cldn4 Muc20 Ptprq Abcc6 Myo1a Scn3a	814	82	29722	3.11701	1	0.350738	0.338538
GOTERM_CC_DIRECT	GO:0031012~extracellular matrix	14	1.47679	0.0250091	ENSMUSG00000027386 ENSMUSG00000025213 ENSMUSG00000001131 ENSMUSG00000022665 ENSMUSG00000020674 ENSMUSG00000020467 ENSMUSG00000024979 ENSMUSG00000091345 ENSMUSG00000091455 ENSMUSG00000038156 ENSMUSG00000030218 ENSMUSG00000015647 ENSMUSG00000033207 ENSMUSG00000036446	Fbln7 Kazald1 Timp1 Ccdc80 Pxdn Efemp1 Tectb Col6a5 Otogl Spon1 Mgp Lama5 Mamdc2 Lum	814	257	29722	1.98906	1	0.350738	0.338538
GOTERM_CC_DIRECT	GO:0005925~focal adhesion	12	1.26582	0.0257551	ENSMUSG00000019312 ENSMUSG00000059456 ENSMUSG00000024395 ENSMUSG00000041729 ENSMUSG00000000290 ENSMUSG00000052698 ENSMUSG00000051379 ENSMUSG00000034342 ENSMUSG00000035783 ENSMUSG00000022443 ENSMUSG00000041731 ENSMUSG00000022203	Grb7 Ptk2b Lims2 Coro2b Itgb2 Tln2 Flrt3 Cbl Acta2 Myh9 Pgm5 Efs	814	205	29722	2.13738	1	0.3526	0.340335
GOTERM_CC_DIRECT	GO:0005654~nucleoplasm	117	12.3418	0.0272902	ENSMUSG00000006310 ENSMUSG00000008575 ENSMUSG00000031592 ENSMUSG00000052056 ENSMUSG00000054191 ENSMUSG00000045515 ENSMUSG00000024026 ENSMUSG00000042369 ENSMUSG00000009941 ENSMUSG00000100210 ENSMUSG00000026604 ENSMUSG00000066456 ENSMUSG00000038384 ENSMUSG00000094410 ENSMUSG00000095620 ENSMUSG00000015305 ENSMUSG00000016528 ENSMUSG00000040857 ENSMUSG00000024014 ENSMUSG00000024534 ENSMUSG00000048402 …	Zbtb32 Nfib Pcm1 Zfp217 Klf1 Pou3f3 Glo1 Rbm45 Nxf2 H3c7 Ptpn14 Hmgn3 Setd1b Zbed6 Csta2 Sash1 Mapkapk2 Erf Pim1 Sncaip Gli2 Nfkb2 Esf1 Plk2 Oprk1 Acta2 Rilpl1 Psmb9 Chd5 Cic Mef2bl Gadd45gip1 Pknox2 Slc34a1 Kazn Plxna1 Zfp473 Tasl Ptgds Taf15 Kdm5c Casp6 Ccnk Kdm6b Dars2 Psma8 Prr7 Ccnd1 Cdkn1b Pou2f3 Plscr2 Hivep1 Hnf1b Dzip1l Nf1 Neil2 Mrtfa Zfp687 Gtf3c1 Ddx23 Rerg Ung Kmt2d Pde9a Ephb2 Rbfox…	814	3572	29722	1.19599	1	0.364928	0.352234
GOTERM_CC_DIRECT	GO:0048471~perinuclear region of cytoplasm	34	3.5865	0.0306887	ENSMUSG00000034845 ENSMUSG00000021490 ENSMUSG00000029757 ENSMUSG00000015090 ENSMUSG00000041119 ENSMUSG00000004558 ENSMUSG00000006611 ENSMUSG00000048416 ENSMUSG00000027678 ENSMUSG00000040265 ENSMUSG00000097328 ENSMUSG00000090877 ENSMUSG00000031778 ENSMUSG00000034342 ENSMUSG00000036168 ENSMUSG00000034686 ENSMUSG00000038319 ENSMUSG00000058248 ENSMUSG00000059456 ENSMUSG00000032494 ENSMUSG00000058301 …	Plvap Slc34a1 Dync1i1 Ptgds Pde9a Ndrg2 Hfe Mlf1 Ncoa3 Dnm3 Tnfsf12 Hspa1b Cx3cl1 Cbl Ccdc38 Prr7 Kcnh2 Kcnh1 Ptk2b Tdgf1 Upf1 Plscr2 Traf6 Tsc1 Apba1 Spp1 Lamc2 Vps52 Rasef Nupr1 Nxt2 Ncs1 Ubr5 Ccl2	814	854	29722	1.4537	1	0.401045	0.387096
GOTERM_CC_DIRECT	GO:0031594~neuromuscular junction	8	0.843882	0.0372826	ENSMUSG00000062209 ENSMUSG00000017132 ENSMUSG00000041189 ENSMUSG00000026452 ENSMUSG00000021702 ENSMUSG00000029608 ENSMUSG00000015647 ENSMUSG00000022443	Erbb4 Cyth1 Chrnb1 Syt2 Thbs4 Rph3a Lama5 Myh9	814	114	29722	2.56235	1	0.476389	0.459819
GOTERM_CC_DIRECT	GO:0043005~neuron projection	17	1.79325	0.0396562	ENSMUSG00000053024 ENSMUSG00000022272 ENSMUSG00000024256 ENSMUSG00000026442 ENSMUSG00000024304 ENSMUSG00000071711 ENSMUSG00000024008 ENSMUSG00000017167 ENSMUSG00000026527 ENSMUSG00000041189 ENSMUSG00000029608 ENSMUSG00000025905 ENSMUSG00000031778 ENSMUSG00000030302 ENSMUSG00000030500 ENSMUSG00000034686 ENSMUSG00000032269	Cntn2 Myo10 Adcyap1 Nfasc Cdh2 Mpst Cpne5 Cntnap1 Rgs7 Chrnb1 Rph3a Oprk1 Cx3cl1 Atp2b2 Slc17a6 Prr7 Htr3a	814	360	29722	1.72425	1	0.495702	0.47846
GOTERM_CC_DIRECT	GO:0042641~actomyosin	3	0.316456	0.0411294	ENSMUSG00000030739 ENSMUSG00000022443 ENSMUSG00000021279	Myh14 Myh9 Cdc42bpb	814	12	29722	9.12838	1	0.503179	0.485677
GOTERM_CC_DIRECT	GO:0045177~apical part of cell	9	0.949367	0.0432679	ENSMUSG00000025813 ENSMUSG00000031592 ENSMUSG00000027962 ENSMUSG00000027225 ENSMUSG00000038600 ENSMUSG00000022056 ENSMUSG00000006611 ENSMUSG00000024304 ENSMUSG00000029304	Homer2 Pcm1 Vcam1 Duoxa2 Atp6v0a4 Adam7 Hfe Cdh2 Spp1	814	143	29722	2.29805	1	0.518313	0.500285
GOTERM_CC_DIRECT	GO:0048787~presynaptic active zone membrane	6	0.632911	0.0496494	ENSMUSG00000007653 ENSMUSG00000039232 ENSMUSG00000024897 ENSMUSG00000030302 ENSMUSG00000056755 ENSMUSG00000024304	Gabrb2 Stx11 Apba1 Atp2b2 Grm7 Cdh2	814	73	29722	3.00111	1	0.551033	0.531867
GOTERM_CC_DIRECT	GO:0000139~Golgi membrane	25	2.63713	0.050144	ENSMUSG00000028480 ENSMUSG00000028381 ENSMUSG00000024064 ENSMUSG00000060550 ENSMUSG00000028468 ENSMUSG00000027377 ENSMUSG00000056091 ENSMUSG00000047712 ENSMUSG00000020225 ENSMUSG00000045795 ENSMUSG00000031910 ENSMUSG00000035057 ENSMUSG00000038400 ENSMUSG00000038007 ENSMUSG00000035930 ENSMUSG00000030793 ENSMUSG00000030530 ENSMUSG00000006362 ENSMUSG00000020175 ENSMUSG00000021983 ENSMUSG00000073409 …	Glipr2 Ugcg Galnt14 H2-Q9 Rgp1 Mall St3gal5 Ust Tmbim4 Whamm Has3 Mgat4d Pmepa1 Acer2 Chst4 Pycard Furin Cbfa2t3 Rab36 LOC108168164 H2-Q6 Pcsk5 Tmem87a Smpd3 Ric1	814	613	29722	1.48913	1	0.551033	0.531867
GOTERM_CC_DIRECT	GO:0005938~cell cortex	11	1.16034	0.0511361	ENSMUSG00000030761 ENSMUSG00000027420 ENSMUSG00000059456 ENSMUSG00000022272 ENSMUSG00000027164 ENSMUSG00000027824 ENSMUSG00000026812 ENSMUSG00000059040 ENSMUSG00000022443 ENSMUSG00000056755 ENSMUSG00000026479	Myo7a Bfsp1 Ptk2b Myo10 Traf6 Vmn2r1 Tsc1 Eno1b Myh9 Grm7 Lamc2	814	202	29722	1.98836	1	0.551033	0.531867
GOTERM_CC_DIRECT	GO:0005794~Golgi apparatus	42	4.43038	0.0513583	ENSMUSG00000060657 ENSMUSG00000024064 ENSMUSG00000029550 ENSMUSG00000060550 ENSMUSG00000015090 ENSMUSG00000041119 ENSMUSG00000004558 ENSMUSG00000043673 ENSMUSG00000031919 ENSMUSG00000020821 ENSMUSG00000070583 ENSMUSG00000039232 ENSMUSG00000031910 ENSMUSG00000034342 ENSMUSG00000038840 ENSMUSG00000032965 ENSMUSG00000030324 ENSMUSG00000038007 ENSMUSG00000078670 ENSMUSG00000032494 ENSMUSG00000032372 …	Marf1 Galnt14 Sppl3 H2-Q9 Ptgds Pde9a Ndrg2 Kcns3 Tmed6 Kif1c Fv1 Stx11 Has3 Cbl Birc7 Ift57 Rho Acer2 Fam174b Tdgf1 Plscr2 Ptgfrn H2-Q4 Vcam1 Sost Apba1 Dynap Spp1 LOC108168164 Vps52 Galntl5 Rhobtb3 Extl1 H2-Q6 Pcsk5 Tmem87a Smpd3 Ncs1 Cxcl14 Nucb2 H2-Ab1 Inpp4b	814	1149	29722	1.3347	1	0.551033	0.531867
GOTERM_CC_DIRECT	GO:0030670~phagocytic vesicle membrane	6	0.632911	0.052102	ENSMUSG00000022899 ENSMUSG00000073409 ENSMUSG00000035929 ENSMUSG00000060550 ENSMUSG00000055413 ENSMUSG00000056515	Slc15a2 H2-Q6 H2-Q4 H2-Q9 H2-Q5 Rab31	814	74	29722	2.96056	1	0.551033	0.531867
GOTERM_CC_DIRECT	GO:0000785~chromatin	22	2.32068	0.0522079	ENSMUSG00000005045 ENSMUSG00000002250 ENSMUSG00000003360 ENSMUSG00000031540 ENSMUSG00000058773 ENSMUSG00000058301 ENSMUSG00000054191 ENSMUSG00000025332 ENSMUSG00000099583 ENSMUSG00000020542 ENSMUSG00000027678 ENSMUSG00000049539 ENSMUSG00000100210 ENSMUSG00000020644 ENSMUSG00000021701 ENSMUSG00000045763 ENSMUSG00000066456 ENSMUSG00000069267 ENSMUSG00000039671 ENSMUSG00000037487 ENSMUSG00000053754 …	Chd5 1810013A23Rik Ddx23 Kat6a H1f5 Upf1 Klf1 Kdm5c H3c4 Myocd Ncoa3 H1f1 H3c7 Id2 Plk2 Basp1 Hmgn3 H3c2 Zmynd8 Ubr5 Chd8 Acta2	814	523	29722	1.53594	1	0.551033	0.531867
GOTERM_CC_DIRECT	GO:0034066~Ric1-Rgp1 guanyl-nucleotide exchange factor complex	2	0.21097	0.0539596	ENSMUSG00000028468 ENSMUSG00000038658	Rgp1 Ric1	814	2	29722	36.5135	1	0.551033	0.531867
GOTERM_CC_DIRECT	GO:0005918~septate junction	2	0.21097	0.0539596	ENSMUSG00000017167 ENSMUSG00000026442	Cntnap1 Nfasc	814	2	29722	36.5135	1	0.551033	0.531867
GOTERM_CC_DIRECT	GO:0031252~cell leading edge	6	0.632911	0.0546242	ENSMUSG00000039706 ENSMUSG00000028266 ENSMUSG00000027225 ENSMUSG00000022443 ENSMUSG00000025401 ENSMUSG00000021279	Ldb2 Lmo4 Duoxa2 Myh9 Myo1a Cdc42bpb	814	75	29722	2.92108	1	0.551033	0.531867
GOTERM_CC_DIRECT	GO:0034707~chloride channel complex	5	0.527426	0.0567577	ENSMUSG00000007653 ENSMUSG00000018595 ENSMUSG00000047501 ENSMUSG00000055026 ENSMUSG00000030500	Gabrb2 Glra4 Cldn4 Gabrg3 Slc17a6	814	53	29722	3.44467	1	0.562685	0.543113
GOTERM_CC_DIRECT	GO:0098685~Schaffer collateral - CA1 synapse	9	0.949367	0.0597929	ENSMUSG00000036095 ENSMUSG00000059456 ENSMUSG00000035783 ENSMUSG00000024897 ENSMUSG00000020396 ENSMUSG00000035203 ENSMUSG00000059481 ENSMUSG00000020431 ENSMUSG00000034336	Dgkb Ptk2b Acta2 Apba1 Nefh Epn1 Plg Adcy1 Ina	814	153	29722	2.14785	1	0.582728	0.562459
GOTERM_CC_DIRECT	GO:0098552~side of membrane	8	0.843882	0.0623007	ENSMUSG00000024979 ENSMUSG00000038209 ENSMUSG00000032494 ENSMUSG00000053024 ENSMUSG00000024124 ENSMUSG00000039488 ENSMUSG00000008789 ENSMUSG00000061080	Tectb Itlnb Tdgf1 Cntn2 Prss30 Cntn5 Ceacam5 Lsamp	814	128	29722	2.28209	1	0.59015	0.569623
GOTERM_CC_DIRECT	GO:0000791~euchromatin	6	0.632911	0.0626072	ENSMUSG00000049539 ENSMUSG00000028927 ENSMUSG00000051627 ENSMUSG00000020644 ENSMUSG00000058773 ENSMUSG00000056596	H1f1 Padi2 H1f4 Id2 H1f5 Trnp1	814	78	29722	2.80873	1	0.59015	0.569623
GOTERM_CC_DIRECT	GO:0045202~synapse	28	2.95359	0.0641884	ENSMUSG00000030761 ENSMUSG00000025370 ENSMUSG00000053024 ENSMUSG00000030084 ENSMUSG00000027533 ENSMUSG00000028664 ENSMUSG00000024304 ENSMUSG00000026426 ENSMUSG00000071711 ENSMUSG00000073418 ENSMUSG00000040265 ENSMUSG00000052698 ENSMUSG00000034520 ENSMUSG00000056755 ENSMUSG00000034686 ENSMUSG00000032269 ENSMUSG00000002489 ENSMUSG00000059991 ENSMUSG00000026514 ENSMUSG00000041841 ENSMUSG00000023800 …	Myo7a Cdh9 Cntn2 Plxna1 Fabp5 Ephb2 Cdh2 Arl8a Mpst C4b Dnm3 Tln2 Gjc1 Grm7 Prr7 Htr3a Tiam1 Nptx2 Cnih3 Rpl37rt Tiam2 Chrm4 Kcnip1 Chrnb1 Rph3a Rasd2 Cntn5 Grik4	814	724	29722	1.41212	1	0.595296	0.57459
GOTERM_CC_DIRECT	GO:0001725~stress fiber	7	0.738397	0.0660434	ENSMUSG00000030739 ENSMUSG00000041729 ENSMUSG00000035783 ENSMUSG00000027329 ENSMUSG00000022443 ENSMUSG00000031799 ENSMUSG00000041731	Myh14 Coro2b Acta2 Spef1 Myh9 Tpm4 Pgm5	814	104	29722	2.45764	1	0.602777	0.581811
GOTERM_CC_DIRECT	GO:0043679~axon terminus	7	0.738397	0.0685102	ENSMUSG00000021314 ENSMUSG00000040495 ENSMUSG00000025905 ENSMUSG00000035274 ENSMUSG00000035385 ENSMUSG00000051379 ENSMUSG00000056755	Amph Chrm4 Oprk1 Tpbg Ccl2 Flrt3 Grm7	814	105	29722	2.43423	1	0.606575	0.585477
GOTERM_CC_DIRECT	GO:0042613~MHC class II protein complex	3	0.316456	0.0696242	ENSMUSG00000036594 ENSMUSG00000073421 ENSMUSG00000060586	H2-Aa H2-Ab1 H2-Eb1	814	16	29722	6.84628	1	0.606575	0.585477
GOTERM_CC_DIRECT	GO:0016010~dystrophin-associated glycoprotein complex	3	0.316456	0.0696242	ENSMUSG00000029156 ENSMUSG00000049382 ENSMUSG00000041731	Sgcb Krt8 Pgm5	814	16	29722	6.84628	1	0.606575	0.585477
GOTERM_CC_DIRECT	GO:0036064~ciliary basal body	14	1.47679	0.0719621	ENSMUSG00000003031 ENSMUSG00000031592 ENSMUSG00000016528 ENSMUSG00000033671 ENSMUSG00000040812 ENSMUSG00000026812 ENSMUSG00000003354 ENSMUSG00000048402 ENSMUSG00000048416 ENSMUSG00000021534 ENSMUSG00000024306 ENSMUSG00000037784 ENSMUSG00000029392 ENSMUSG00000032965	Cdkn1b Pcm1 Mapkapk2 Cep350 Agbl2 Tsc1 Ccdc65 Gli2 Mlf1 1700001L19Rik Ccdc178 Dzip1l Rilpl1 Ift57	814	302	29722	1.69268	1	0.617585	0.596104
GOTERM_CC_DIRECT	GO:0031462~Cul2-RING ubiquitin ligase complex	6	0.632911	0.0804321	ENSMUSG00000046435 ENSMUSG00000066031 ENSMUSG00000042607 ENSMUSG00000078512 ENSMUSG00000029451 ENSMUSG00000046262	Pramel24 Pramel25 Asb4 Pramel11 Pramel27 Pramel29	814	84	29722	2.60811	1	0.671504	0.648148
GOTERM_CC_DIRECT	GO:0005856~cytoskeleton	22	2.32068	0.0805805	ENSMUSG00000037946 ENSMUSG00000029156 ENSMUSG00000033276 ENSMUSG00000059456 ENSMUSG00000040606 ENSMUSG00000049122 ENSMUSG00000022272 ENSMUSG00000026288 ENSMUSG00000020396 ENSMUSG00000002100 ENSMUSG00000021279 ENSMUSG00000021314 ENSMUSG00000026604 ENSMUSG00000046585 ENSMUSG00000031827 ENSMUSG00000005628 ENSMUSG00000019948 ENSMUSG00000052698 ENSMUSG00000035783 ENSMUSG00000055926 ENSMUSG00000031799 …	Fgd3 Sgcb Stk36 Ptk2b Kazn Frmd3 Myo10 Inpp5d Nefh Mybpc3 Cdc42bpb Amph Ptpn14 Cfap58 Cotl1 Tmod4 Actr6 Tln2 Acta2 Gm14137 Tpm4 Krt25	814	552	29722	1.45525	1	0.671504	0.648148
GOTERM_CC_DIRECT	GO:0000795~synaptonemal complex	6	0.632911	0.0836403	ENSMUSG00000025480 ENSMUSG00000072479 ENSMUSG00000067764 ENSMUSG00000058147 ENSMUSG00000071470 ENSMUSG00000058328	Syce1 Xlr5b Xlr5c Xlr3c Ccnb1ip1 Xlr5a	814	85	29722	2.57742	1	0.682708	0.658962
GOTERM_CC_DIRECT	GO:0030426~growth cone	10	1.05485	0.0842996	ENSMUSG00000023800 ENSMUSG00000045763 ENSMUSG00000030739 ENSMUSG00000059456 ENSMUSG00000034342 ENSMUSG00000004558 ENSMUSG00000026812 ENSMUSG00000059040 ENSMUSG00000025401 ENSMUSG00000041710	Tiam2 Basp1 Myh14 Ptk2b Cbl Ndrg2 Tsc1 Eno1b Myo1a Trpc5	814	193	29722	1.89189	1	0.682708	0.658962
GOTERM_CC_DIRECT	GO:0042582~azurophil granule	3	0.316456	0.0856784	ENSMUSG00000021665 ENSMUSG00000079113 ENSMUSG00000079114	Hexb Defa43 Defa42	814	18	29722	6.08559	1	0.684238	0.660438
GOTERM_CC_DIRECT	GO:0000794~condensed nuclear chromosome	5	0.527426	0.0896562	ENSMUSG00000051747 ENSMUSG00000022429 ENSMUSG00000061024 ENSMUSG00000071470 ENSMUSG00000038598	Ttn Dmc1 Rrs1 Ccnb1ip1 Shoc1	814	62	29722	2.94464	1	0.701646	0.677241
GOTERM_CC_DIRECT	GO:0042612~MHC class I protein complex	4	0.421941	0.0902988	ENSMUSG00000073409 ENSMUSG00000035929 ENSMUSG00000060550 ENSMUSG00000055413	H2-Q6 H2-Q4 H2-Q9 H2-Q5	814	39	29722	3.74498	1	0.701646	0.677241
GOTERM_CC_DIRECT	GO:0036464~cytoplasmic ribonucleoprotein granule	6	0.632911	0.0971338	ENSMUSG00000029757 ENSMUSG00000035783 ENSMUSG00000024534 ENSMUSG00000035356 ENSMUSG00000044734 ENSMUSG00000034336	Dync1i1 Acta2 Sncaip Nfkbiz Serpinb1a Ina	814	89	29722	2.46159	1	0.744693	0.71879
GOTERM_MF_DIRECT	GO:0005515~protein binding	222	23.4177	4.91455e-09	ENSMUSG00000029156 ENSMUSG00000031592 ENSMUSG00000025473 ENSMUSG00000053024 ENSMUSG00000000290 ENSMUSG00000026442 ENSMUSG00000045515 ENSMUSG00000029710 ENSMUSG00000041710 ENSMUSG00000044786 ENSMUSG00000021314 ENSMUSG00000017167 ENSMUSG00000021559 ENSMUSG00000036242 ENSMUSG00000015305 ENSMUSG00000035831 ENSMUSG00000053153 ENSMUSG00000033882 ENSMUSG00000048481 ENSMUSG00000016528 ENSMUSG00000002489 …	Sgcb Pcm1 Adam8 Cntn2 Itgb2 Nfasc Pou3f3 Ephb4 Trpc5 Zfp36 Amph Cntnap1 Dapk1 Armh4 Sash1 Krt25 Spag16 Rbm46 Mypop Mapkapk2 Tiam1 Pim1 Lalba Nfkb2 Smpd3 Arid3c Car8 H2-Aa Ccl2 H2-Ab1 Chd5 Kifc1 Paip1 Zbtb7c Casp6 Kdm6b Trim6 Pmepa1 Lama5 Cltrn Erbb4 Ptgfrn Adam7 Serpinb6a Sost Draxin Mybpc3 Erlec1 Lrp5 Rbm44 Dact2 Trpc4 Hnf1b Dzip1l Muc20 Klb Ccdc85c Dync1i1 Ephb2 Myh9 Rad23b Rad54l2 Tbc1d13 Ccdc…	800	5596	28924	1.43431	5.06689e-06	5.0669e-06	4.98827e-06
GOTERM_MF_DIRECT	GO:0050321~tau-protein kinase activity	9	0.949367	3.2905e-07	ENSMUSG00000095976 ENSMUSG00000095190 ENSMUSG00000057177 ENSMUSG00000101436 ENSMUSG00000109516 ENSMUSG00000095683 ENSMUSG00000094682 ENSMUSG00000095363 ENSMUSG00000109166 ENSMUSG00000096283	Gm5891 Gm10668 Gsk3a Gm5157 Gm6882 Gm10662 Gm6902 Gm4567 ENSMUSG00000109166 Gm6176	800	26	28924	12.5152	0.000339193	0.000169625	0.000166993
GOTERM_MF_DIRECT	GO:0046872~metal ion binding	116	12.2363	4.31022e-06	ENSMUSG00000052056 ENSMUSG00000025473 ENSMUSG00000000290 ENSMUSG00000054191 ENSMUSG00000024026 ENSMUSG00000021279 ENSMUSG00000022886 ENSMUSG00000044786 ENSMUSG00000025519 ENSMUSG00000094410 ENSMUSG00000030945 ENSMUSG00000039236 ENSMUSG00000031478 ENSMUSG00000037855 ENSMUSG00000056300 ENSMUSG00000030530 ENSMUSG00000070031 ENSMUSG00000048402 ENSMUSG00000022994 ENSMUSG00000031906 ENSMUSG00000073940 …	Zfp217 Adam8 Itgb2 Klf1 Glo1 Cdc42bpb Prl2a1 Zfp36 Tktl2 Zbed6 Acsm2 Isg20 Nek3 Zfp365 Zfp981 Furin Sp140 Gli2 Adcy6 Smpd3 Hbb-bt Zc3h3 Dgkh Chd5 Zfp933 Amy1 Qpct Timm10 Zfp473 Taf15 Kdm5c Zfp710 Zbtb7c Zfp820 Hpdl Helz Cpne5 Kdm6b Adcy2 Igkc Dmpk Zfp386 4930522L14Rik Trim6 Lect2 Asap2 Zfp268 Zfp990 Acer2 Zfyve9 Fgd3 Alad Plscr2 Mybpc3 Adcy1 Hivep1 Pxdn Dzip1l ENSMUSG00000090963 Cadps Zfp687 Galn…	800	2748	28924	1.52619	0.00443399	0.00148128	0.00145829
GOTERM_MF_DIRECT	GO:0005524~ATP binding	73	7.70042	1.0319e-05	ENSMUSG00000003360 ENSMUSG00000028664 ENSMUSG00000022443 ENSMUSG00000029710 ENSMUSG00000116564 ENSMUSG00000022840 ENSMUSG00000021279 ENSMUSG00000037370 ENSMUSG00000020821 ENSMUSG00000040661 ENSMUSG00000021559 ENSMUSG00000030945 ENSMUSG00000030228 ENSMUSG00000015981 ENSMUSG00000030302 ENSMUSG00000031478 ENSMUSG00000095190 ENSMUSG00000016528 ENSMUSG00000059456 ENSMUSG00000022272 ENSMUSG00000084234 …	Ddx23 Ephb2 Myh9 Ephb4 Riok2 Adcy5 Cdc42bpb Enpp1 Kif1c Rad54l2 Dapk1 Acsm2 Pik3c2g Stk32c Atp2b2 Nek3 Gm10668 Mapkapk2 Ptk2b Myo10 4933405O20Rik Pim1 Abl2 Ror2 Gm6176 LOC108168164 Adcy6 Rhobtb3 Plk2 Tap2 Myh14 Chd8 Acta2 Dgkh Chd5 Myo7a Kifc1 Sik1 Stk36 Kif26a Gm10662 Gm4567 Clcn6 Tie1 H1f4 Helz Myo18b Ttn Adcy2 Dmpk Dmc1 Dars2 Hspa1b Vrk2 Sbk3 ENSMUSG00000109166 Erbb4 Alk Gsk3a Upf1 Ube2s Gm690…	800	1543	28924	1.71051	0.0105826	0.00217812	0.00214432
GOTERM_MF_DIRECT	GO:0019901~protein kinase binding	36	3.79747	1.05632e-05	ENSMUSG00000024042 ENSMUSG00000000290 ENSMUSG00000022443 ENSMUSG00000024304 ENSMUSG00000027799 ENSMUSG00000021258 ENSMUSG00000044786 ENSMUSG00000040661 ENSMUSG00000051747 ENSMUSG00000072244 ENSMUSG00000064090 ENSMUSG00000015305 ENSMUSG00000034342 ENSMUSG00000030921 ENSMUSG00000070348 ENSMUSG00000003031 ENSMUSG00000053153 ENSMUSG00000058248 ENSMUSG00000057177 ENSMUSG00000057596 ENSMUSG00000020396 …	Sik1 Itgb2 Myh9 Cdh2 Nbea Ccnk Zfp36 Rad54l2 Ttn Trim6 Vrk2 Sash1 Cbl Trim30a Ccnd1 Cdkn1b Spag16 Kcnh1 Gsk3a Trim30d Nefh Apba1 Axin2 Adcy6 Grb7 Cdkn2b Zfyve26 Plk2 Ppme1 Gata6 Ncs1 Trim43c Acta2 Cadps Sfn Nbeal2	800	569	28924	2.28749	0.0108316	0.00217812	0.00214432
GOTERM_MF_DIRECT	GO:0044877~protein-containing complex binding	40	4.21941	2.12129e-05	ENSMUSG00000030761 ENSMUSG00000049382 ENSMUSG00000021490 ENSMUSG00000000290 ENSMUSG00000028664 ENSMUSG00000059040 ENSMUSG00000024304 ENSMUSG00000021279 ENSMUSG00000027678 ENSMUSG00000044786 ENSMUSG00000021314 ENSMUSG00000025813 ENSMUSG00000029618 ENSMUSG00000038387 ENSMUSG00000034686 ENSMUSG00000070348 ENSMUSG00000003031 ENSMUSG00000038319 ENSMUSG00000058248 ENSMUSG00000016946 ENSMUSG00000069919 …	Myo7a Krt8 Slc34a1 Itgb2 Ephb2 Eno1b Cdh2 Cdc42bpb Ncoa3 Zfp36 Amph Homer2 Ocm Rras Prr7 Ccnd1 Cdkn1b Kcnh2 Kcnh1 Kctd5 Hba-a1 Ptk2b Upf1 H2-Q4 Nefh Apba1 Capns1 Hexb Kcnip1 Plk2 H2-Q6 Tap2 Hnf1b Rph3a H2-Aa H2-Ab1 Cngb1 Hbb-bt Hbb-bs Ina	800	687	28924	2.10509	0.0216333	0.00364509	0.00358852
GOTERM_MF_DIRECT	GO:0008270~zinc ion binding	70	7.38397	0.000543583	ENSMUSG00000006310 ENSMUSG00000025473 ENSMUSG00000048154 ENSMUSG00000025196 ENSMUSG00000054191 ENSMUSG00000024026 ENSMUSG00000021279 ENSMUSG00000044786 ENSMUSG00000037370 ENSMUSG00000039671 ENSMUSG00000094410 ENSMUSG00000034342 ENSMUSG00000037855 ENSMUSG00000032870 ENSMUSG00000031540 ENSMUSG00000006362 ENSMUSG00000058761 ENSMUSG00000027164 ENSMUSG00000057596 ENSMUSG00000040812 ENSMUSG00000048402 …	Zbtb32 Adam8 Kmt2d Cpn1 Klf1 Glo1 Cdc42bpb Zfp36 Enpp1 Zmynd8 Zbed6 Cbl Zfp365 Smap2 Kat6a Cbfa2t3 Rnf169 Traf6 Trim30d Agbl2 Gli2 Zfp775 Lnx1 Gata6 Car8 Trim43c Ubr5 Sh3rf2 Zc3h3 Dgkh Vav3 Chd5 Triml1 1810013A23Rik Qpct Zfp473 Car1 Ccnb1ip1 Kdm5c Zbtb7c Zfp710 Tcf20 Marchf11 Helz Trim6 Ovol3 Trim30a Birc7 Car11 Zfyve9 Fgd3 Alad St18 Rufy2 Cdo1 Upf1 Plscr2 Timp1 Hivep1 Rpl37rt Sord Zfp69 Zfyve26 …	800	1667	28924	1.51821	0.429126	0.080062	0.0788195
GOTERM_MF_DIRECT	GO:0005516~calmodulin binding	16	1.68776	0.000706546	ENSMUSG00000030761 ENSMUSG00000058248 ENSMUSG00000016528 ENSMUSG00000051331 ENSMUSG00000022272 ENSMUSG00000022443 ENSMUSG00000025401 ENSMUSG00000057182 ENSMUSG00000020431 ENSMUSG00000045763 ENSMUSG00000066383 ENSMUSG00000051747 ENSMUSG00000021559 ENSMUSG00000030739 ENSMUSG00000030302 ENSMUSG00000056755	Myo7a Kcnh1 Mapkapk2 Cacna1c Myo10 Myh9 Myo1a Scn3a Adcy1 Basp1 Iqcf1 Ttn Dapk1 Myh14 Atp2b2 Grm7	800	208	28924	2.78115	0.517467	0.0910562	0.0896431
GOTERM_MF_DIRECT	GO:0015636~short-chain fatty acid transmembrane transporter activity	4	0.421941	0.00105998	ENSMUSG00000063590 ENSMUSG00000075044 ENSMUSG00000052562 ENSMUSG00000020062	Slc22a28 Slc22a29 Slc22a30 Slc5a8	800	8	28924	18.0775	0.664932	0.121427	0.119543
GOTERM_MF_DIRECT	GO:0004499~N,N-dimethylaniline monooxygenase activity	4	0.421941	0.00155738	ENSMUSG00000040181 ENSMUSG00000026692 ENSMUSG00000095576 ENSMUSG00000026691	Fmo1 Fmo4 Fmo6 Fmo3	800	9	28924	16.0689	0.799494	0.140803	0.138618
GOTERM_MF_DIRECT	GO:0047822~hypotaurine monooxygenase activity	4	0.421941	0.00155738	ENSMUSG00000040181 ENSMUSG00000026692 ENSMUSG00000095576 ENSMUSG00000026691	Fmo1 Fmo4 Fmo6 Fmo3	800	9	28924	16.0689	0.799494	0.140803	0.138618
GOTERM_MF_DIRECT	GO:0051015~actin filament binding	16	1.68776	0.00163883	ENSMUSG00000030761 ENSMUSG00000035934 ENSMUSG00000058126 ENSMUSG00000022272 ENSMUSG00000041729 ENSMUSG00000028337 ENSMUSG00000040723 ENSMUSG00000022443 ENSMUSG00000025401 ENSMUSG00000072720 ENSMUSG00000051747 ENSMUSG00000030739 ENSMUSG00000029608 ENSMUSG00000031827 ENSMUSG00000052698 ENSMUSG00000031799	Myo7a Pknox2 Tpm3-rs7 Myo10 Coro2b Coro2a Rcsd1 Myh9 Myo1a Myo18b Ttn Myh14 Rph3a Cotl1 Tln2 Tpm4	800	226	28924	2.55965	0.815669	0.140803	0.138618
GOTERM_MF_DIRECT	GO:0022857~transmembrane transporter activity	12	1.26582	0.00224814	ENSMUSG00000020798 ENSMUSG00000059149 ENSMUSG00000063590 ENSMUSG00000069855 ENSMUSG00000022899 ENSMUSG00000075044 ENSMUSG00000052562 ENSMUSG00000025036 ENSMUSG00000063698 ENSMUSG00000020829 ENSMUSG00000022366 ENSMUSG00000006576	Spns3 Mfsd4a Slc22a28 Slc47a2 Slc15a2 Slc22a29 Slc22a30 Sfxn2 Sfxn4 Slc46a1 Slc22a22 Slc4a3	800	144	28924	3.01292	0.90177	0.165559	0.16299
GOTERM_MF_DIRECT	GO:0042826~histone deacetylase binding	12	1.26582	0.00224814	ENSMUSG00000005045 ENSMUSG00000051627 ENSMUSG00000079033 ENSMUSG00000024042 ENSMUSG00000058773 ENSMUSG00000027164 ENSMUSG00000090877 ENSMUSG00000037622 ENSMUSG00000044952 ENSMUSG00000070348 ENSMUSG00000020542	Chd5 H1f4 Mef2bl Sik1 H1f5 Traf6 Hspa1b Wdtc1 Kctd21 Ccnd1 Myocd	800	144	28924	3.01292	0.90177	0.165559	0.16299
GOTERM_MF_DIRECT	GO:0005006~epidermal growth factor receptor activity	7	0.738397	0.00272692	ENSMUSG00000062209 ENSMUSG00000020467 ENSMUSG00000055471 ENSMUSG00000028664 ENSMUSG00000033191 ENSMUSG00000021464 ENSMUSG00000029710	Erbb4 Efemp1 Alk Ephb2 Tie1 Ror2 Ephb4	800	51	28924	4.96245	0.940113	0.18743	0.184522
GOTERM_MF_DIRECT	GO:0042803~protein homodimerization activity	38	4.00844	0.00342843	ENSMUSG00000079113 ENSMUSG00000028480 ENSMUSG00000079114 ENSMUSG00000029550 ENSMUSG00000027076 ENSMUSG00000060550 ENSMUSG00000029759 ENSMUSG00000020120 ENSMUSG00000059040 ENSMUSG00000022443 ENSMUSG00000045515 ENSMUSG00000028927 ENSMUSG00000037370 ENSMUSG00000051747 ENSMUSG00000029618 ENSMUSG00000026709 ENSMUSG00000030905 ENSMUSG00000030921 ENSMUSG00000032744 ENSMUSG00000031799 ENSMUSG00000015401 …	Defa43 Glipr2 Defa42 Sppl3 Timm10 H2-Q9 Pon3 Plek Eno1b Myh9 Pou3f3 Padi2 Enpp1 Ttn Ocm Dars2 Crym Trim30a Heyl Tpm4 Cltrn Zfp365 Pycard Erbb4 Kcnh2 Trim30d Exd1 Rbm44 Tlr9 H2-Q6 Tap2 Hnf1b Lyrm4 Flrt3 Thrsp Defa29 Dgkh Grem1	800	834	28924	1.64735	0.971009	0.208035	0.204807
GOTERM_MF_DIRECT	GO:0005201~extracellular matrix structural constituent	9	0.949367	0.00370863	ENSMUSG00000024979 ENSMUSG00000020467 ENSMUSG00000021702 ENSMUSG00000031273 ENSMUSG00000038156 ENSMUSG00000028364 ENSMUSG00000015647 ENSMUSG00000020674 ENSMUSG00000026479	Tectb Efemp1 Thbs4 Col4a6 Spon1 Tnc Lama5 Pxdn Lamc2	800	91	28924	3.57577	0.978306	0.208035	0.204807
GOTERM_MF_DIRECT	GO:0005509~calcium ion binding	34	3.5865	0.00372782	ENSMUSG00000025370 ENSMUSG00000038209 ENSMUSG00000002190 ENSMUSG00000074264 ENSMUSG00000025473 ENSMUSG00000024304 ENSMUSG00000028927 ENSMUSG00000020467 ENSMUSG00000051627 ENSMUSG00000037370 ENSMUSG00000051747 ENSMUSG00000069441 ENSMUSG00000029618 ENSMUSG00000079679 ENSMUSG00000034342 ENSMUSG00000030302 ENSMUSG00000056755 ENSMUSG00000026452 ENSMUSG00000027386 ENSMUSG00000032372 ENSMUSG00000022991 …	Cdh9 Itlnb Clgn Amy1 Adam8 Cdh2 Padi2 Efemp1 H1f4 Enpp1 Ttn Dsg1a Ocm Vwde Cbl Atp2b2 Grm7 Syt2 Fbln7 Plscr2 Lalba C1ra Aoah Capns1 Dgkb Kcnip1 Rasef Thbs4 Rph3a Ncs1 Fstl1 Mgp Nucb2 Cadps	800	725	28924	1.69554	0.978732	0.208035	0.204807
GOTERM_MF_DIRECT	GO:0003841~1-acylglycerol-3-phosphate O-acyltransferase activity	4	0.421941	0.00383382	ENSMUSG00000023827 ENSMUSG00000034254 ENSMUSG00000029314 ENSMUSG00000041653	Agpat4 Agpat1 Gpat3 Pnpla3	800	12	28924	12.0517	0.980942	0.208035	0.204807
GOTERM_MF_DIRECT	GO:0008201~heparin binding	13	1.37131	0.0042557	ENSMUSG00000030530 ENSMUSG00000039903 ENSMUSG00000055471 ENSMUSG00000027386 ENSMUSG00000001494 ENSMUSG00000008999 ENSMUSG00000022665 ENSMUSG00000026479 ENSMUSG00000049539 ENSMUSG00000021702 ENSMUSG00000022816 ENSMUSG00000035385 ENSMUSG00000050069	Furin Eva1c Alk Fbln7 Sost Bmp7 Ccdc80 Lamc2 H1f1 Thbs4 Fstl1 Ccl2 Grem2	800	179	28924	2.62578	0.987686	0.218858	0.215462
GOTERM_MF_DIRECT	GO:0030246~carbohydrate binding	16	1.68776	0.00456549	ENSMUSG00000038209 ENSMUSG00000039903 ENSMUSG00000024064 ENSMUSG00000053024 ENSMUSG00000059991 ENSMUSG00000033082 ENSMUSG00000001494 ENSMUSG00000044006 ENSMUSG00000020311 ENSMUSG00000021665 ENSMUSG00000073418 ENSMUSG00000039013 ENSMUSG00000096278 ENSMUSG00000079516 ENSMUSG00000022938 ENSMUSG00000057417	Itlnb Eva1c Galnt14 Cntn2 Nptx2 Clec1a Sost Cilp2 Erlec1 Hexb C4b Siglecf Dcpp2 Reg3a Fam3b Dcpp3	800	252	28924	2.29556	0.991065	0.218858	0.215462
GOTERM_MF_DIRECT	GO:0004016~adenylate cyclase activity	4	0.421941	0.00488238	ENSMUSG00000021536 ENSMUSG00000020431 ENSMUSG00000022840 ENSMUSG00000022994	Adcy2 Adcy1 Adcy5 Adcy6	800	13	28924	11.1246	0.993565	0.218858	0.215462
GOTERM_MF_DIRECT	GO:0031720~haptoglobin binding	4	0.421941	0.00488238	ENSMUSG00000069919 ENSMUSG00000069917 ENSMUSG00000073940 ENSMUSG00000052305	Hba-a1 Hba-a2 Hbb-bt Hbb-bs	800	13	28924	11.1246	0.993565	0.218858	0.215462
GOTERM_MF_DIRECT	GO:0003774~cytoskeletal motor activity	6	0.632911	0.00641901	ENSMUSG00000030761 ENSMUSG00000072720 ENSMUSG00000030739 ENSMUSG00000022272 ENSMUSG00000022443 ENSMUSG00000025401	Myo7a Myo18b Myh14 Myo10 Myh9 Myo1a	800	43	28924	5.04488	0.998692	0.263449	0.259361
GOTERM_MF_DIRECT	GO:0042802~identical protein binding	78	8.22785	0.00652757	ENSMUSG00000035638 ENSMUSG00000060550 ENSMUSG00000027533 ENSMUSG00000041119 ENSMUSG00000048279 ENSMUSG00000028664 ENSMUSG00000026003 ENSMUSG00000059040 ENSMUSG00000022443 ENSMUSG00000024304 ENSMUSG00000042369 ENSMUSG00000040265 ENSMUSG00000037370 ENSMUSG00000042684 ENSMUSG00000021559 ENSMUSG00000031910 ENSMUSG00000031799 ENSMUSG00000074604 ENSMUSG00000037855 ENSMUSG00000053593 ENSMUSG00000048481 …	Muc20 H2-Q9 Fabp5 Pde9a Sacs Ephb2 Acadl Eno1b Myh9 Cdh2 Rbm45 Dnm3 Enpp1 Npl Dapk1 Has3 Tpm4 Mgst2 Zfp365 Fate1 Mypop Kcnh1 Traf6 Trim30d Gsto2 C1ra Sncaip Ceacam5 Lnx1 Grb7 Khdc1a Hexb Rasef Tap2 Thbs4 Smpd3 Acta2 Sfn Dgkh Myo7a Cdh9 Itlnb Plvap Cxcl5 Slc34a1 Ccnb1ip1 Kdm5c Casp6 Mpst Homer2 Ttn Ocm Dmc1 Trim6 Lect2 Reg3a Trim30a Grm7 Htr3a Pycard Pou2f3 Kcnh2 Alad Kctd5 Alk Klhl12 Mybpc3 Kctd2…	800	2094	28924	1.34675	0.998831	0.263449	0.259361
GOTERM_MF_DIRECT	GO:0004674~protein serine/threonine kinase activity	21	2.21519	0.00688441	ENSMUSG00000095190 ENSMUSG00000057177 ENSMUSG00000016528 ENSMUSG00000024042 ENSMUSG00000033276 ENSMUSG00000024014 ENSMUSG00000095683 ENSMUSG00000095363 ENSMUSG00000094682 ENSMUSG00000096283 ENSMUSG00000021279 ENSMUSG00000095976 ENSMUSG00000021701 ENSMUSG00000051747 ENSMUSG00000021559 ENSMUSG00000030409 ENSMUSG00000101436 ENSMUSG00000109516 ENSMUSG00000064090 ENSMUSG00000015981 ENSMUSG00000085272 …	Gm10668 Gsk3a Mapkapk2 Sik1 Stk36 Pim1 Gm10662 Gm4567 Gm6902 Gm6176 Cdc42bpb Gm5891 Plk2 Ttn Dapk1 Dmpk Gm5157 Gm6882 Vrk2 Stk32c Sbk3 ENSMUSG00000109166	800	393	28924	1.93195	0.999193	0.263449	0.259361
GOTERM_MF_DIRECT	GO:0008294~calcium- and calmodulin-responsive adenylate cyclase activity	3	0.316456	0.00721018	ENSMUSG00000020431 ENSMUSG00000022840 ENSMUSG00000022994	Adcy1 Adcy5 Adcy6	800	5	28924	21.693	0.999425	0.263449	0.259361
GOTERM_MF_DIRECT	GO:0016829~lyase activity	6	0.632911	0.00854404	ENSMUSG00000064120 ENSMUSG00000042251 ENSMUSG00000035896 ENSMUSG00000042389 ENSMUSG00000074604 ENSMUSG00000022994	Mocs1 Pm20d1 Rnase1 Tsen2 Mgst2 Adcy6	800	46	28924	4.71587	0.999856	0.263449	0.259361
GOTERM_MF_DIRECT	GO:0042605~peptide antigen binding	8	0.843882	0.00861781	ENSMUSG00000105721 ENSMUSG00000024339 ENSMUSG00000073409 ENSMUSG00000036594 ENSMUSG00000035929 ENSMUSG00000060550 ENSMUSG00000073421 ENSMUSG00000060586	Trav7d-6 Tap2 H2-Q6 H2-Aa H2-Q4 H2-Q9 H2-Ab1 H2-Eb1	800	84	28924	3.44333	0.999867	0.263449	0.259361
GOTERM_MF_DIRECT	GO:0005344~oxygen carrier activity	4	0.421941	0.00898884	ENSMUSG00000069919 ENSMUSG00000069917 ENSMUSG00000073940 ENSMUSG00000052305	Hba-a1 Hba-a2 Hbb-bt Hbb-bs	800	16	28924	9.03875	0.999909	0.263449	0.259361
GOTERM_MF_DIRECT	GO:0008179~adenylate cyclase binding	4	0.421941	0.00898884	ENSMUSG00000021536 ENSMUSG00000028656 ENSMUSG00000022840 ENSMUSG00000029778	Adcy2 Cap1 Adcy5 Adcyap1r1	800	16	28924	9.03875	0.999909	0.263449	0.259361
GOTERM_MF_DIRECT	GO:0000976~transcription cis-regulatory region binding	16	1.68776	0.00994359	ENSMUSG00000062209 ENSMUSG00000038319 ENSMUSG00000052056 ENSMUSG00000048154 ENSMUSG00000054191 ENSMUSG00000048402 ENSMUSG00000023994 ENSMUSG00000041852 ENSMUSG00000028426 ENSMUSG00000045763 ENSMUSG00000020679 ENSMUSG00000005836 ENSMUSG00000094410 ENSMUSG00000019947 ENSMUSG00000010175 ENSMUSG00000042292	Erbb4 Kcnh2 Zfp217 Kmt2d Klf1 Gli2 Nfya Tcf20 Rad23b Basp1 Hnf1b Gata6 Zbed6 Arid5b Prox1 Mrtfa	800	275	28924	2.10356	0.999966	0.263449	0.259361
GOTERM_MF_DIRECT	GO:0038062~protein tyrosine kinase collagen receptor activity	6	0.632911	0.0111117	ENSMUSG00000062209 ENSMUSG00000055471 ENSMUSG00000028664 ENSMUSG00000033191 ENSMUSG00000021464 ENSMUSG00000029710	Erbb4 Alk Ephb2 Tie1 Ror2 Ephb4	800	49	28924	4.42714	0.99999	0.263449	0.259361
GOTERM_MF_DIRECT	GO:0008288~boss receptor activity	6	0.632911	0.0111117	ENSMUSG00000062209 ENSMUSG00000055471 ENSMUSG00000028664 ENSMUSG00000033191 ENSMUSG00000021464 ENSMUSG00000029710	Erbb4 Alk Ephb2 Tie1 Ror2 Ephb4	800	49	28924	4.42714	0.99999	0.263449	0.259361
GOTERM_MF_DIRECT	GO:0005019~platelet-derived growth factor beta-receptor activity	6	0.632911	0.0111117	ENSMUSG00000062209 ENSMUSG00000055471 ENSMUSG00000028664 ENSMUSG00000033191 ENSMUSG00000021464 ENSMUSG00000029710	Erbb4 Alk Ephb2 Tie1 Ror2 Ephb4	800	49	28924	4.42714	0.99999	0.263449	0.259361
GOTERM_MF_DIRECT	GO:0005004~GPI-linked ephrin receptor activity	6	0.632911	0.0111117	ENSMUSG00000062209 ENSMUSG00000055471 ENSMUSG00000028664 ENSMUSG00000033191 ENSMUSG00000021464 ENSMUSG00000029710	Erbb4 Alk Ephb2 Tie1 Ror2 Ephb4	800	49	28924	4.42714	0.99999	0.263449	0.259361
GOTERM_MF_DIRECT	GO:0005020~stem cell factor receptor activity	6	0.632911	0.0111117	ENSMUSG00000062209 ENSMUSG00000055471 ENSMUSG00000028664 ENSMUSG00000033191 ENSMUSG00000021464 ENSMUSG00000029710	Erbb4 Alk Ephb2 Tie1 Ror2 Ephb4	800	49	28924	4.42714	0.99999	0.263449	0.259361
GOTERM_MF_DIRECT	GO:0005011~macrophage colony-stimulating factor receptor activity	6	0.632911	0.0111117	ENSMUSG00000062209 ENSMUSG00000055471 ENSMUSG00000028664 ENSMUSG00000033191 ENSMUSG00000021464 ENSMUSG00000029710	Erbb4 Alk Ephb2 Tie1 Ror2 Ephb4	800	49	28924	4.42714	0.99999	0.263449	0.259361
GOTERM_MF_DIRECT	GO:0060175~brain-derived neurotrophic factor receptor activity	6	0.632911	0.0111117	ENSMUSG00000062209 ENSMUSG00000055471 ENSMUSG00000028664 ENSMUSG00000033191 ENSMUSG00000021464 ENSMUSG00000029710	Erbb4 Alk Ephb2 Tie1 Ror2 Ephb4	800	49	28924	4.42714	0.99999	0.263449	0.259361
GOTERM_MF_DIRECT	GO:0005010~insulin-like growth factor receptor activity	6	0.632911	0.0111117	ENSMUSG00000062209 ENSMUSG00000055471 ENSMUSG00000028664 ENSMUSG00000033191 ENSMUSG00000021464 ENSMUSG00000029710	Erbb4 Alk Ephb2 Tie1 Ror2 Ephb4	800	49	28924	4.42714	0.99999	0.263449	0.259361
GOTERM_MF_DIRECT	GO:0005008~hepatocyte growth factor receptor activity	6	0.632911	0.0111117	ENSMUSG00000062209 ENSMUSG00000055471 ENSMUSG00000028664 ENSMUSG00000033191 ENSMUSG00000021464 ENSMUSG00000029710	Erbb4 Alk Ephb2 Tie1 Ror2 Ephb4	800	49	28924	4.42714	0.99999	0.263449	0.259361
GOTERM_MF_DIRECT	GO:0005018~platelet-derived growth factor alpha-receptor activity	6	0.632911	0.0111117	ENSMUSG00000062209 ENSMUSG00000055471 ENSMUSG00000028664 ENSMUSG00000033191 ENSMUSG00000021464 ENSMUSG00000029710	Erbb4 Alk Ephb2 Tie1 Ror2 Ephb4	800	49	28924	4.42714	0.99999	0.263449	0.259361
GOTERM_MF_DIRECT	GO:0036332~placental growth factor receptor activity	6	0.632911	0.0111117	ENSMUSG00000062209 ENSMUSG00000055471 ENSMUSG00000028664 ENSMUSG00000033191 ENSMUSG00000021464 ENSMUSG00000029710	Erbb4 Alk Ephb2 Tie1 Ror2 Ephb4	800	49	28924	4.42714	0.99999	0.263449	0.259361
GOTERM_MF_DIRECT	GO:0004714~transmembrane receptor protein tyrosine kinase activity	5	0.527426	0.0112432	ENSMUSG00000062209 ENSMUSG00000055471 ENSMUSG00000033191 ENSMUSG00000021464 ENSMUSG00000029710	Erbb4 Alk Tie1 Ror2 Ephb4	800	32	28924	5.64922	0.999991	0.263449	0.259361
GOTERM_MF_DIRECT	GO:0005005~transmembrane-ephrin receptor activity	6	0.632911	0.0120727	ENSMUSG00000062209 ENSMUSG00000055471 ENSMUSG00000028664 ENSMUSG00000033191 ENSMUSG00000021464 ENSMUSG00000029710	Erbb4 Alk Ephb2 Tie1 Ror2 Ephb4	800	50	28924	4.3386	0.999996	0.270586	0.266387
GOTERM_MF_DIRECT	GO:0005007~fibroblast growth factor receptor activity	6	0.632911	0.0120727	ENSMUSG00000062209 ENSMUSG00000055471 ENSMUSG00000028664 ENSMUSG00000033191 ENSMUSG00000021464 ENSMUSG00000029710	Erbb4 Alk Ephb2 Tie1 Ror2 Ephb4	800	50	28924	4.3386	0.999996	0.270586	0.266387
GOTERM_MF_DIRECT	GO:0071889~14-3-3 protein binding	6	0.632911	0.0130885	ENSMUSG00000044786 ENSMUSG00000073409 ENSMUSG00000058248 ENSMUSG00000024042 ENSMUSG00000020108 ENSMUSG00000060550	Zfp36 H2-Q6 Kcnh1 Sik1 Ddit4 H2-Q9	800	51	28924	4.25353	0.999999	0.287112	0.282657
GOTERM_MF_DIRECT	GO:0005178~integrin binding	11	1.16034	0.0137165	ENSMUSG00000021702 ENSMUSG00000025473 ENSMUSG00000028364 ENSMUSG00000000290 ENSMUSG00000052698 ENSMUSG00000027962 ENSMUSG00000020053 ENSMUSG00000031778 ENSMUSG00000015647 ENSMUSG00000022443 ENSMUSG00000029304	Thbs4 Adam8 Tnc Itgb2 Tln2 Vcam1 Igf1 Cx3cl1 Lama5 Myh9 Spp1	800	160	28924	2.48566	0.999999	0.294619	0.290047
GOTERM_MF_DIRECT	GO:0005021~vascular endothelial growth factor receptor activity	6	0.632911	0.0141605	ENSMUSG00000062209 ENSMUSG00000055471 ENSMUSG00000028664 ENSMUSG00000033191 ENSMUSG00000021464 ENSMUSG00000029710	Erbb4 Alk Ephb2 Tie1 Ror2 Ephb4	800	52	28924	4.17173	1	0.297949	0.293325
GOTERM_MF_DIRECT	GO:0004842~ubiquitin-protein transferase activity	14	1.47679	0.0170112	ENSMUSG00000042607 ENSMUSG00000058761 ENSMUSG00000057596 ENSMUSG00000027164 ENSMUSG00000060860 ENSMUSG00000071470 ENSMUSG00000118653 ENSMUSG00000042744 ENSMUSG00000022269 ENSMUSG00000029228 ENSMUSG00000037487 ENSMUSG00000034342 ENSMUSG00000030921 ENSMUSG00000038840	Asb4 Rnf169 Trim30d Traf6 Ube2s Ccnb1ip1 Gm2296 Hectd4 Marchf11 Lnx1 Ubr5 Cbl Trim30a Birc7	800	241	28924	2.10029	1	0.346607	0.341228
GOTERM_MF_DIRECT	GO:0000146~microfilament motor activity	5	0.527426	0.0202777	ENSMUSG00000030761 ENSMUSG00000030739 ENSMUSG00000022272 ENSMUSG00000022443 ENSMUSG00000025401	Myo7a Myh14 Myo10 Myh9 Myo1a	800	38	28924	4.75724	1	0.346607	0.341228
GOTERM_MF_DIRECT	GO:0004601~peroxidase activity	5	0.527426	0.0221149	ENSMUSG00000069919 ENSMUSG00000069917 ENSMUSG00000073940 ENSMUSG00000052305 ENSMUSG00000020674	Hba-a1 Hba-a2 Hbb-bt Hbb-bs Pxdn	800	39	28924	4.63526	1	0.346607	0.341228
GOTERM_MF_DIRECT	GO:0005009~insulin receptor activity	6	0.632911	0.0233353	ENSMUSG00000062209 ENSMUSG00000055471 ENSMUSG00000028664 ENSMUSG00000033191 ENSMUSG00000021464 ENSMUSG00000029710	Erbb4 Alk Ephb2 Tie1 Ror2 Ephb4	800	59	28924	3.67678	1	0.346607	0.341228
GOTERM_MF_DIRECT	GO:0005154~epidermal growth factor receptor binding	5	0.527426	0.0240505	ENSMUSG00000062209 ENSMUSG00000020467 ENSMUSG00000032372 ENSMUSG00000022372 ENSMUSG00000033721	Erbb4 Efemp1 Plscr2 Sla Vav3	800	40	28924	4.51938	1	0.346607	0.341228
GOTERM_MF_DIRECT	GO:0098631~cell adhesion mediator activity	3	0.316456	0.0241201	ENSMUSG00000053024 ENSMUSG00000027962 ENSMUSG00000015647	Cntn2 Vcam1 Lama5	800	9	28924	12.0517	1	0.346607	0.341228
GOTERM_MF_DIRECT	GO:0044022~histone H3S28 kinase activity	14	1.47679	0.0242697	ENSMUSG00000057177 ENSMUSG00000016528 ENSMUSG00000024042 ENSMUSG00000033276 ENSMUSG00000024014 ENSMUSG00000116564 ENSMUSG00000021279 ENSMUSG00000051747 ENSMUSG00000021559 ENSMUSG00000030409 ENSMUSG00000064090 ENSMUSG00000015981 ENSMUSG00000085272 ENSMUSG00000031478	Gsk3a Mapkapk2 Sik1 Stk36 Pim1 Riok2 Cdc42bpb Ttn Dapk1 Dmpk Vrk2 Stk32c Sbk3 Nek3	800	253	28924	2.00067	1	0.346607	0.341228
GOTERM_MF_DIRECT	GO:0072354~histone H3T3 kinase activity	14	1.47679	0.0242697	ENSMUSG00000057177 ENSMUSG00000016528 ENSMUSG00000024042 ENSMUSG00000033276 ENSMUSG00000024014 ENSMUSG00000116564 ENSMUSG00000021279 ENSMUSG00000051747 ENSMUSG00000021559 ENSMUSG00000030409 ENSMUSG00000064090 ENSMUSG00000015981 ENSMUSG00000085272 ENSMUSG00000031478	Gsk3a Mapkapk2 Sik1 Stk36 Pim1 Riok2 Cdc42bpb Ttn Dapk1 Dmpk Vrk2 Stk32c Sbk3 Nek3	800	253	28924	2.00067	1	0.346607	0.341228
GOTERM_MF_DIRECT	GO:0004694~eukaryotic translation initiation factor 2alpha kinase activity	14	1.47679	0.0242697	ENSMUSG00000057177 ENSMUSG00000016528 ENSMUSG00000024042 ENSMUSG00000033276 ENSMUSG00000024014 ENSMUSG00000116564 ENSMUSG00000021279 ENSMUSG00000051747 ENSMUSG00000021559 ENSMUSG00000030409 ENSMUSG00000064090 ENSMUSG00000015981 ENSMUSG00000085272 ENSMUSG00000031478	Gsk3a Mapkapk2 Sik1 Stk36 Pim1 Riok2 Cdc42bpb Ttn Dapk1 Dmpk Vrk2 Stk32c Sbk3 Nek3	800	253	28924	2.00067	1	0.346607	0.341228
GOTERM_MF_DIRECT	GO:0072371~histone H2AS121 kinase activity	14	1.47679	0.0242697	ENSMUSG00000057177 ENSMUSG00000016528 ENSMUSG00000024042 ENSMUSG00000033276 ENSMUSG00000024014 ENSMUSG00000116564 ENSMUSG00000021279 ENSMUSG00000051747 ENSMUSG00000021559 ENSMUSG00000030409 ENSMUSG00000064090 ENSMUSG00000015981 ENSMUSG00000085272 ENSMUSG00000031478	Gsk3a Mapkapk2 Sik1 Stk36 Pim1 Riok2 Cdc42bpb Ttn Dapk1 Dmpk Vrk2 Stk32c Sbk3 Nek3	800	253	28924	2.00067	1	0.346607	0.341228
GOTERM_MF_DIRECT	GO:0044023~histone H4S1 kinase activity	14	1.47679	0.0242697	ENSMUSG00000057177 ENSMUSG00000016528 ENSMUSG00000024042 ENSMUSG00000033276 ENSMUSG00000024014 ENSMUSG00000116564 ENSMUSG00000021279 ENSMUSG00000051747 ENSMUSG00000021559 ENSMUSG00000030409 ENSMUSG00000064090 ENSMUSG00000015981 ENSMUSG00000085272 ENSMUSG00000031478	Gsk3a Mapkapk2 Sik1 Stk36 Pim1 Riok2 Cdc42bpb Ttn Dapk1 Dmpk Vrk2 Stk32c Sbk3 Nek3	800	253	28924	2.00067	1	0.346607	0.341228
GOTERM_MF_DIRECT	GO:0004711~ribosomal protein S6 kinase activity	14	1.47679	0.0242697	ENSMUSG00000057177 ENSMUSG00000016528 ENSMUSG00000024042 ENSMUSG00000033276 ENSMUSG00000024014 ENSMUSG00000116564 ENSMUSG00000021279 ENSMUSG00000051747 ENSMUSG00000021559 ENSMUSG00000030409 ENSMUSG00000064090 ENSMUSG00000015981 ENSMUSG00000085272 ENSMUSG00000031478	Gsk3a Mapkapk2 Sik1 Stk36 Pim1 Riok2 Cdc42bpb Ttn Dapk1 Dmpk Vrk2 Stk32c Sbk3 Nek3	800	253	28924	2.00067	1	0.346607	0.341228
GOTERM_MF_DIRECT	GO:0044025~histone H2BS14 kinase activity	14	1.47679	0.0242697	ENSMUSG00000057177 ENSMUSG00000016528 ENSMUSG00000024042 ENSMUSG00000033276 ENSMUSG00000024014 ENSMUSG00000116564 ENSMUSG00000021279 ENSMUSG00000051747 ENSMUSG00000021559 ENSMUSG00000030409 ENSMUSG00000064090 ENSMUSG00000015981 ENSMUSG00000085272 ENSMUSG00000031478	Gsk3a Mapkapk2 Sik1 Stk36 Pim1 Riok2 Cdc42bpb Ttn Dapk1 Dmpk Vrk2 Stk32c Sbk3 Nek3	800	253	28924	2.00067	1	0.346607	0.341228
GOTERM_MF_DIRECT	GO:0035175~histone H3S10 kinase activity	14	1.47679	0.0242697	ENSMUSG00000057177 ENSMUSG00000016528 ENSMUSG00000024042 ENSMUSG00000033276 ENSMUSG00000024014 ENSMUSG00000116564 ENSMUSG00000021279 ENSMUSG00000051747 ENSMUSG00000021559 ENSMUSG00000030409 ENSMUSG00000064090 ENSMUSG00000015981 ENSMUSG00000085272 ENSMUSG00000031478	Gsk3a Mapkapk2 Sik1 Stk36 Pim1 Riok2 Cdc42bpb Ttn Dapk1 Dmpk Vrk2 Stk32c Sbk3 Nek3	800	253	28924	2.00067	1	0.346607	0.341228
GOTERM_MF_DIRECT	GO:0004677~DNA-dependent protein kinase activity	14	1.47679	0.0242697	ENSMUSG00000057177 ENSMUSG00000016528 ENSMUSG00000024042 ENSMUSG00000033276 ENSMUSG00000024014 ENSMUSG00000116564 ENSMUSG00000021279 ENSMUSG00000051747 ENSMUSG00000021559 ENSMUSG00000030409 ENSMUSG00000064090 ENSMUSG00000015981 ENSMUSG00000085272 ENSMUSG00000031478	Gsk3a Mapkapk2 Sik1 Stk36 Pim1 Riok2 Cdc42bpb Ttn Dapk1 Dmpk Vrk2 Stk32c Sbk3 Nek3	800	253	28924	2.00067	1	0.346607	0.341228
GOTERM_MF_DIRECT	GO:0140855~histone H3S57 kinase activity	14	1.47679	0.0242697	ENSMUSG00000057177 ENSMUSG00000016528 ENSMUSG00000024042 ENSMUSG00000033276 ENSMUSG00000024014 ENSMUSG00000116564 ENSMUSG00000021279 ENSMUSG00000051747 ENSMUSG00000021559 ENSMUSG00000030409 ENSMUSG00000064090 ENSMUSG00000015981 ENSMUSG00000085272 ENSMUSG00000031478	Gsk3a Mapkapk2 Sik1 Stk36 Pim1 Riok2 Cdc42bpb Ttn Dapk1 Dmpk Vrk2 Stk32c Sbk3 Nek3	800	253	28924	2.00067	1	0.346607	0.341228
GOTERM_MF_DIRECT	GO:1990244~histone H2AT120 kinase activity	14	1.47679	0.0242697	ENSMUSG00000057177 ENSMUSG00000016528 ENSMUSG00000024042 ENSMUSG00000033276 ENSMUSG00000024014 ENSMUSG00000116564 ENSMUSG00000021279 ENSMUSG00000051747 ENSMUSG00000021559 ENSMUSG00000030409 ENSMUSG00000064090 ENSMUSG00000015981 ENSMUSG00000085272 ENSMUSG00000031478	Gsk3a Mapkapk2 Sik1 Stk36 Pim1 Riok2 Cdc42bpb Ttn Dapk1 Dmpk Vrk2 Stk32c Sbk3 Nek3	800	253	28924	2.00067	1	0.346607	0.341228
GOTERM_MF_DIRECT	GO:0072518~Rho-dependent protein serine/threonine kinase activity	14	1.47679	0.0242697	ENSMUSG00000057177 ENSMUSG00000016528 ENSMUSG00000024042 ENSMUSG00000033276 ENSMUSG00000024014 ENSMUSG00000116564 ENSMUSG00000021279 ENSMUSG00000051747 ENSMUSG00000021559 ENSMUSG00000030409 ENSMUSG00000064090 ENSMUSG00000015981 ENSMUSG00000085272 ENSMUSG00000031478	Gsk3a Mapkapk2 Sik1 Stk36 Pim1 Riok2 Cdc42bpb Ttn Dapk1 Dmpk Vrk2 Stk32c Sbk3 Nek3	800	253	28924	2.00067	1	0.346607	0.341228
GOTERM_MF_DIRECT	GO:0044024~histone H2AS1 kinase activity	14	1.47679	0.0242697	ENSMUSG00000057177 ENSMUSG00000016528 ENSMUSG00000024042 ENSMUSG00000033276 ENSMUSG00000024014 ENSMUSG00000116564 ENSMUSG00000021279 ENSMUSG00000051747 ENSMUSG00000021559 ENSMUSG00000030409 ENSMUSG00000064090 ENSMUSG00000015981 ENSMUSG00000085272 ENSMUSG00000031478	Gsk3a Mapkapk2 Sik1 Stk36 Pim1 Riok2 Cdc42bpb Ttn Dapk1 Dmpk Vrk2 Stk32c Sbk3 Nek3	800	253	28924	2.00067	1	0.346607	0.341228
GOTERM_MF_DIRECT	GO:0140823~histone H2BS36 kinase activity	14	1.47679	0.0242697	ENSMUSG00000057177 ENSMUSG00000016528 ENSMUSG00000024042 ENSMUSG00000033276 ENSMUSG00000024014 ENSMUSG00000116564 ENSMUSG00000021279 ENSMUSG00000051747 ENSMUSG00000021559 ENSMUSG00000030409 ENSMUSG00000064090 ENSMUSG00000015981 ENSMUSG00000085272 ENSMUSG00000031478	Gsk3a Mapkapk2 Sik1 Stk36 Pim1 Riok2 Cdc42bpb Ttn Dapk1 Dmpk Vrk2 Stk32c Sbk3 Nek3	800	253	28924	2.00067	1	0.346607	0.341228
GOTERM_MF_DIRECT	GO:0004676~3-phosphoinositide-dependent protein kinase activity	14	1.47679	0.0242697	ENSMUSG00000057177 ENSMUSG00000016528 ENSMUSG00000024042 ENSMUSG00000033276 ENSMUSG00000024014 ENSMUSG00000116564 ENSMUSG00000021279 ENSMUSG00000051747 ENSMUSG00000021559 ENSMUSG00000030409 ENSMUSG00000064090 ENSMUSG00000015981 ENSMUSG00000085272 ENSMUSG00000031478	Gsk3a Mapkapk2 Sik1 Stk36 Pim1 Riok2 Cdc42bpb Ttn Dapk1 Dmpk Vrk2 Stk32c Sbk3 Nek3	800	253	28924	2.00067	1	0.346607	0.341228
GOTERM_MF_DIRECT	GO:0035979~histone H2AXS139 kinase activity	14	1.47679	0.0242697	ENSMUSG00000057177 ENSMUSG00000016528 ENSMUSG00000024042 ENSMUSG00000033276 ENSMUSG00000024014 ENSMUSG00000116564 ENSMUSG00000021279 ENSMUSG00000051747 ENSMUSG00000021559 ENSMUSG00000030409 ENSMUSG00000064090 ENSMUSG00000015981 ENSMUSG00000085272 ENSMUSG00000031478	Gsk3a Mapkapk2 Sik1 Stk36 Pim1 Riok2 Cdc42bpb Ttn Dapk1 Dmpk Vrk2 Stk32c Sbk3 Nek3	800	253	28924	2.00067	1	0.346607	0.341228
GOTERM_MF_DIRECT	GO:0005085~guanyl-nucleotide exchange factor activity	13	1.37131	0.0247911	ENSMUSG00000037946 ENSMUSG00000002489 ENSMUSG00000028468 ENSMUSG00000044447 ENSMUSG00000023800 ENSMUSG00000017132 ENSMUSG00000040495 ENSMUSG00000041354 ENSMUSG00000011254 ENSMUSG00000030659 ENSMUSG00000038658 ENSMUSG00000052921 ENSMUSG00000033721	Fgd3 Tiam1 Rgp1 Dock5 Tiam2 Cyth1 Chrm4 Rgl2 Thg1l Nucb2 Ric1 Arhgef15 Vav3	800	228	28924	2.06147	1	0.346607	0.341228
GOTERM_MF_DIRECT	GO:0140857~histone H3T45 kinase activity	14	1.47679	0.0249452	ENSMUSG00000057177 ENSMUSG00000016528 ENSMUSG00000024042 ENSMUSG00000033276 ENSMUSG00000024014 ENSMUSG00000116564 ENSMUSG00000021279 ENSMUSG00000051747 ENSMUSG00000021559 ENSMUSG00000030409 ENSMUSG00000064090 ENSMUSG00000015981 ENSMUSG00000085272 ENSMUSG00000031478	Gsk3a Mapkapk2 Sik1 Stk36 Pim1 Riok2 Cdc42bpb Ttn Dapk1 Dmpk Vrk2 Stk32c Sbk3 Nek3	800	254	28924	1.9928	1	0.346607	0.341228
GOTERM_MF_DIRECT	GO:0003779~actin binding	18	1.89873	0.0255086	ENSMUSG00000030761 ENSMUSG00000022272 ENSMUSG00000041729 ENSMUSG00000028337 ENSMUSG00000028656 ENSMUSG00000027329 ENSMUSG00000022443 ENSMUSG00000002100 ENSMUSG00000041710 ENSMUSG00000045795 ENSMUSG00000072720 ENSMUSG00000025813 ENSMUSG00000030739 ENSMUSG00000031827 ENSMUSG00000005628 ENSMUSG00000052698 ENSMUSG00000042292 ENSMUSG00000031799	Myo7a Myo10 Coro2b Coro2a Cap1 Spef1 Myh9 Mybpc3 Trpc5 Whamm Myo18b Homer2 Myh14 Cotl1 Tmod4 Tln2 Mrtfa Tpm4	800	364	28924	1.78788	1	0.346607	0.341228
GOTERM_MF_DIRECT	GO:0035402~histone H3T11 kinase activity	14	1.47679	0.0255501	ENSMUSG00000057177 ENSMUSG00000016528 ENSMUSG00000024042 ENSMUSG00000033276 ENSMUSG00000024014 ENSMUSG00000116564 ENSMUSG00000021279 ENSMUSG00000051747 ENSMUSG00000021559 ENSMUSG00000030409 ENSMUSG00000064090 ENSMUSG00000015981 ENSMUSG00000085272 ENSMUSG00000031478	Gsk3a Mapkapk2 Sik1 Stk36 Pim1 Riok2 Cdc42bpb Ttn Dapk1 Dmpk Vrk2 Stk32c Sbk3 Nek3	800	255	28924	1.98498	1	0.346607	0.341228
GOTERM_MF_DIRECT	GO:0035403~histone H3T6 kinase activity	14	1.47679	0.0255501	ENSMUSG00000057177 ENSMUSG00000016528 ENSMUSG00000024042 ENSMUSG00000033276 ENSMUSG00000024014 ENSMUSG00000116564 ENSMUSG00000021279 ENSMUSG00000051747 ENSMUSG00000021559 ENSMUSG00000030409 ENSMUSG00000064090 ENSMUSG00000015981 ENSMUSG00000085272 ENSMUSG00000031478	Gsk3a Mapkapk2 Sik1 Stk36 Pim1 Riok2 Cdc42bpb Ttn Dapk1 Dmpk Vrk2 Stk32c Sbk3 Nek3	800	255	28924	1.98498	1	0.346607	0.341228
GOTERM_MF_DIRECT	GO:0031492~nucleosomal DNA binding	4	0.421941	0.0276048	ENSMUSG00000049539 ENSMUSG00000051627 ENSMUSG00000066456 ENSMUSG00000058773	H1f1 H1f4 Hmgn3 H1f5	800	24	28924	6.02583	1	0.367237	0.361538
GOTERM_MF_DIRECT	GO:0004679~AMP-activated protein kinase activity	14	1.47679	0.0277832	ENSMUSG00000057177 ENSMUSG00000016528 ENSMUSG00000024042 ENSMUSG00000033276 ENSMUSG00000024014 ENSMUSG00000116564 ENSMUSG00000021279 ENSMUSG00000051747 ENSMUSG00000021559 ENSMUSG00000030409 ENSMUSG00000064090 ENSMUSG00000015981 ENSMUSG00000085272 ENSMUSG00000031478	Gsk3a Mapkapk2 Sik1 Stk36 Pim1 Riok2 Cdc42bpb Ttn Dapk1 Dmpk Vrk2 Stk32c Sbk3 Nek3	800	258	28924	1.9619	1	0.367237	0.361538
GOTERM_MF_DIRECT	GO:0003677~DNA binding	58	6.11814	0.028539	ENSMUSG00000006310 ENSMUSG00000008575 ENSMUSG00000052056 ENSMUSG00000054191 ENSMUSG00000045515 ENSMUSG00000099583 ENSMUSG00000044786 ENSMUSG00000100210 ENSMUSG00000040661 ENSMUSG00000094410 ENSMUSG00000060032 ENSMUSG00000010175 ENSMUSG00000019947 ENSMUSG00000032965 ENSMUSG00000056300 ENSMUSG00000079003 ENSMUSG00000048481 ENSMUSG00000031540 ENSMUSG00000070031 ENSMUSG00000007216 ENSMUSG00000025225 …	Zbtb32 Nfib Zfp217 Klf1 Pou3f3 H3c4 Zfp36 H3c7 Rad54l2 Zbed6 H2aj Prox1 Arid5b Ift57 Zfp981 Samd1 Mypop Kat6a Sp140 Zfp775 Nfkb2 H1f1 Arid3c Gata6 Atxn1l Chd8 Nucb2 Zc3h3 Chd5 Cic 1810013A23Rik Pknox2 H1f5 Trnp1 Zfp473 Kdm5c Zfp710 Nfya Mlf1 H1f4 Dmc1 Cramp1 H3c2 C130026I21Rik Trim30a Pou2f3 St18 Khsrp ENSMUSG00000082079 Meiob Hivep1 Zfp69 Hnf1b Nupr1 Zscan10 Pbx2 Zfp687 Gtf3c1	800	1593	28924	1.31638	1	0.372451	0.366671
GOTERM_MF_DIRECT	GO:0062061~TAP complex binding	3	0.316456	0.0296053	ENSMUSG00000073409 ENSMUSG00000035929 ENSMUSG00000060550	H2-Q6 H2-Q4 H2-Q9	800	10	28924	10.8465	1	0.381538	0.375617
GOTERM_MF_DIRECT	GO:0050661~NADP binding	5	0.527426	0.0304565	ENSMUSG00000040181 ENSMUSG00000030905 ENSMUSG00000026692 ENSMUSG00000095576 ENSMUSG00000026691	Fmo1 Crym Fmo4 Fmo6 Fmo3	800	43	28924	4.20407	1	0.387662	0.381646
GOTERM_MF_DIRECT	GO:0005125~cytokine activity	12	1.26582	0.0312605	ENSMUSG00000097328 ENSMUSG00000074695 ENSMUSG00000050069 ENSMUSG00000035385 ENSMUSG00000022938 ENSMUSG00000026981 ENSMUSG00000001131 ENSMUSG00000008999 ENSMUSG00000007888 ENSMUSG00000029304 ENSMUSG00000074934 ENSMUSG00000022015	Tnfsf12 Il22 Grem2 Ccl2 Fam3b Il1rn Timp1 Bmp7 Crlf1 Spp1 Grem1 Tnfsf11	800	209	28924	2.07589	1	0.393044	0.386944
GOTERM_MF_DIRECT	GO:0019825~oxygen binding	4	0.421941	0.0340564	ENSMUSG00000069919 ENSMUSG00000069917 ENSMUSG00000073940 ENSMUSG00000052305	Hba-a1 Hba-a2 Hbb-bt Hbb-bs	800	26	28924	5.56231	1	0.423038	0.416473
GOTERM_MF_DIRECT	GO:0000978~RNA polymerase II cis-regulatory region sequence-specific DNA binding	40	4.21941	0.0354229	ENSMUSG00000006310 ENSMUSG00000002250 ENSMUSG00000079033 ENSMUSG00000008575 ENSMUSG00000052056 ENSMUSG00000059423 ENSMUSG00000054191 ENSMUSG00000045518 ENSMUSG00000048897 ENSMUSG00000044646 ENSMUSG00000045515 ENSMUSG00000023994 ENSMUSG00000041852 ENSMUSG00000028426 ENSMUSG00000069743 ENSMUSG00000018476 ENSMUSG00000042063 ENSMUSG00000072762 ENSMUSG00000100512 ENSMUSG00000010175 ENSMUSG00000052135 …	Zbtb32 1810013A23Rik Mef2bl Nfib Zfp217 Zfp933 Klf1 Onecut3 Zfp710 Zbtb7c Pou3f3 Nfya Tcf20 Rad23b Zfp820 Kdm6b Zfp386 4930522L14Rik Ovol3 Prox1 Foxo6 Zfp990 Nfkbiz Heyl Pou2f3 Zfp981 St18 Mypop Zbtb39 Sp140 Gli2 Zfp775 Nfkb2 Hivep1 Hnf1b Arid3c Zscan10 Gata6 ENSMUSG00000090963	800	1043	28924	1.38658	1	0.434774	0.428026
GOTERM_MF_DIRECT	GO:0002020~protease binding	10	1.05485	0.036455	ENSMUSG00000030793 ENSMUSG00000030530 ENSMUSG00000041550 ENSMUSG00000051747 ENSMUSG00000095620 ENSMUSG00000028128 ENSMUSG00000090877 ENSMUSG00000001131 ENSMUSG00000060147 ENSMUSG00000059481	Pycard Furin Serpina5 Ttn Csta2 F3 Hspa1b Timp1 Serpinb6a Plg	800	162	28924	2.23179	1	0.442178	0.435315
GOTERM_MF_DIRECT	GO:0030881~beta-2-microglobulin binding	4	0.421941	0.0412171	ENSMUSG00000073409 ENSMUSG00000035929 ENSMUSG00000060550 ENSMUSG00000006611	H2-Q6 H2-Q4 H2-Q9 Hfe	800	28	28924	5.165	1	0.494122	0.486454
GOTERM_MF_DIRECT	GO:0035401~histone H3Y41 kinase activity	8	0.843882	0.0421753	ENSMUSG00000062209 ENSMUSG00000055471 ENSMUSG00000059456 ENSMUSG00000028664 ENSMUSG00000026596 ENSMUSG00000033191 ENSMUSG00000021464 ENSMUSG00000029710	Erbb4 Alk Ptk2b Ephb2 Abl2 Tie1 Ror2 Ephb4	800	116	28924	2.49345	1	0.494122	0.486454
GOTERM_MF_DIRECT	GO:0140801~histone H2AXY142 kinase activity	8	0.843882	0.0421753	ENSMUSG00000062209 ENSMUSG00000055471 ENSMUSG00000059456 ENSMUSG00000028664 ENSMUSG00000026596 ENSMUSG00000033191 ENSMUSG00000021464 ENSMUSG00000029710	Erbb4 Alk Ptk2b Ephb2 Abl2 Tie1 Ror2 Ephb4	800	116	28924	2.49345	1	0.494122	0.486454
GOTERM_MF_DIRECT	GO:0019904~protein domain specific binding	16	1.68776	0.0456066	ENSMUSG00000034557 ENSMUSG00000030761 ENSMUSG00000031385 ENSMUSG00000051331 ENSMUSG00000054191 ENSMUSG00000026442 ENSMUSG00000022443 ENSMUSG00000059481 ENSMUSG00000022203 ENSMUSG00000048416 ENSMUSG00000017652 ENSMUSG00000045763 ENSMUSG00000025813 ENSMUSG00000039671 ENSMUSG00000037487 ENSMUSG00000064090	Zfyve9 Myo7a Plxnb3 Cacna1c Klf1 Nfasc Myh9 Plg Efs Mlf1 Cd40 Basp1 Homer2 Zmynd8 Ubr5 Vrk2	800	334	28924	1.73198	1	0.527139	0.518959
GOTERM_MF_DIRECT	GO:1904315~transmitter-gated monoatomic ion channel activity involved in regulation of postsynaptic membrane potential	5	0.527426	0.0460161	ENSMUSG00000007653 ENSMUSG00000055026 ENSMUSG00000041189 ENSMUSG00000032017 ENSMUSG00000032269	Gabrb2 Gabrg3 Chrnb1 Grik4 Htr3a	800	49	28924	3.68929	1	0.527139	0.518959
GOTERM_MF_DIRECT	GO:0050660~flavin adenine dinucleotide binding	6	0.632911	0.0489281	ENSMUSG00000017453 ENSMUSG00000040181 ENSMUSG00000026692 ENSMUSG00000095576 ENSMUSG00000026691 ENSMUSG00000026003	Pipox Fmo1 Fmo4 Fmo6 Fmo3 Acadl	800	72	28924	3.01292	1	0.554339	0.545737
GOTERM_MF_DIRECT	GO:0004713~protein tyrosine kinase activity	7	0.738397	0.0522363	ENSMUSG00000062209 ENSMUSG00000051747 ENSMUSG00000055471 ENSMUSG00000059456 ENSMUSG00000028664 ENSMUSG00000026596 ENSMUSG00000029710	Erbb4 Ttn Alk Ptk2b Ephb2 Abl2 Ephb4	800	97	28924	2.60912	1	0.585387	0.576303
GOTERM_MF_DIRECT	GO:0098632~cell-cell adhesion mediator activity	4	0.421941	0.0532513	ENSMUSG00000031385 ENSMUSG00000053024 ENSMUSG00000039488 ENSMUSG00000026442	Plxnb3 Cntn2 Cntn5 Nfasc	800	31	28924	4.66516	1	0.590345	0.581183
GOTERM_MF_DIRECT	GO:0017161~inositol-1,3,4-trisphosphate 4-phosphatase activity	2	0.21097	0.0544861	ENSMUSG00000037940 ENSMUSG00000026113	Inpp4b Inpp4a	800	2	28924	36.155	1	0.591317	0.582141
GOTERM_MF_DIRECT	GO:0052828~inositol-3,4-bisphosphate 4-phosphatase activity	2	0.21097	0.0544861	ENSMUSG00000037940 ENSMUSG00000026113	Inpp4b Inpp4a	800	2	28924	36.155	1	0.591317	0.582141
GOTERM_MF_DIRECT	GO:0070679~inositol 1,4,5 trisphosphate binding	3	0.316456	0.0556818	ENSMUSG00000027748 ENSMUSG00000029608 ENSMUSG00000041710	Trpc4 Rph3a Trpc5	800	14	28924	7.7475	1	0.597999	0.588719
GOTERM_MF_DIRECT	GO:0003700~DNA-binding transcription factor activity	24	2.53165	0.0576114	ENSMUSG00000032015 ENSMUSG00000002250 ENSMUSG00000079033 ENSMUSG00000008575 ENSMUSG00000048481 ENSMUSG00000040857 ENSMUSG00000059423 ENSMUSG00000054191 ENSMUSG00000045518 ENSMUSG00000048402 ENSMUSG00000048897 ENSMUSG00000045515 ENSMUSG00000023994 ENSMUSG00000041852 ENSMUSG00000025225 ENSMUSG00000020679 ENSMUSG00000023902 ENSMUSG00000005836 ENSMUSG00000010175 ENSMUSG00000042292 ENSMUSG00000052135 …	Pou2f3 1810013A23Rik Mef2bl Nfib Mypop Erf Zfp933 Klf1 Onecut3 Gli2 Zfp710 Pou3f3 Nfya Tcf20 Nfkb2 Hnf1b Zscan10 Gata6 Prox1 Mrtfa Foxo6 Pbx2 Heyl	800	585	28924	1.48328	1	0.612344	0.602841
GOTERM_MF_DIRECT	GO:0019899~enzyme binding	20	2.1097	0.0589051	ENSMUSG00000030793 ENSMUSG00000039706 ENSMUSG00000042607 ENSMUSG00000051331 ENSMUSG00000059456 ENSMUSG00000032372 ENSMUSG00000074277 ENSMUSG00000027225 ENSMUSG00000059040 ENSMUSG00000000142 ENSMUSG00000024304 ENSMUSG00000059481 ENSMUSG00000006576 ENSMUSG00000044786 ENSMUSG00000017652 ENSMUSG00000051747 ENSMUSG00000046794 ENSMUSG00000031827 ENSMUSG00000090877 ENSMUSG00000070348	Pycard Ldb2 Asb4 Cacna1c Ptk2b Plscr2 Phldb3 Duoxa2 Eno1b Axin2 Cdh2 Plg Slc4a3 Zfp36 Cd40 Ttn Ppp1r3b Cotl1 Hspa1b Ccnd1	800	464	28924	1.55841	1	0.619705	0.610088
GOTERM_MF_DIRECT	GO:0030507~spectrin binding	4	0.421941	0.0621046	ENSMUSG00000030761 ENSMUSG00000022272 ENSMUSG00000029757 ENSMUSG00000030324	Myo7a Myo10 Dync1i1 Rho	800	33	28924	4.38242	1	0.644133	0.634137
GOTERM_MF_DIRECT	GO:0008083~growth factor activity	9	0.949367	0.0625617	ENSMUSG00000020467 ENSMUSG00000031980 ENSMUSG00000021702 ENSMUSG00000032494 ENSMUSG00000020053 ENSMUSG00000001131 ENSMUSG00000008999 ENSMUSG00000028539 ENSMUSG00000042423	Efemp1 Agt Thbs4 Tdgf1 Igf1 Timp1 Bmp7 Artn Fbrs	800	153	28924	2.12676	1	0.644133	0.634137
GOTERM_MF_DIRECT	GO:0023026~MHC class II protein complex binding	3	0.316456	0.0631013	ENSMUSG00000036594 ENSMUSG00000073421 ENSMUSG00000060586	H2-Aa H2-Ab1 H2-Eb1	800	15	28924	7.231	1	0.644133	0.634137
GOTERM_MF_DIRECT	GO:0003682~chromatin binding	23	2.42616	0.0643997	ENSMUSG00000005045 ENSMUSG00000005442 ENSMUSG00000079003 ENSMUSG00000031540 ENSMUSG00000006362 ENSMUSG00000058301 ENSMUSG00000024155 ENSMUSG00000048402 ENSMUSG00000099583 ENSMUSG00000027678 ENSMUSG00000100210 ENSMUSG00000018476 ENSMUSG00000066456 ENSMUSG00000030717 ENSMUSG00000042063 ENSMUSG00000066224 ENSMUSG00000005836 ENSMUSG00000038002 ENSMUSG00000069267 ENSMUSG00000069895 ENSMUSG00000053754 …	Chd5 Cic Samd1 Kat6a Cbfa2t3 Upf1 Meiob Gli2 H3c4 Ncoa3 H3c7 Kdm6b Hmgn3 Nupr1 Zfp386 Arid3c Gata6 Cramp1 H3c2 Atxn1l Chd8 Pbx2 Grwd1	800	561	28924	1.48229	1	0.650942	0.64084
GOTERM_MF_DIRECT	GO:0005164~tumor necrosis factor receptor binding	4	0.421941	0.0667709	ENSMUSG00000097328 ENSMUSG00000027164 ENSMUSG00000030659 ENSMUSG00000022015	Tnfsf12 Traf6 Nucb2 Tnfsf11	800	34	28924	4.25353	1	0.668357	0.657985
GOTERM_MF_DIRECT	GO:0044183~protein folding chaperone	5	0.527426	0.0724516	ENSMUSG00000002190 ENSMUSG00000007670 ENSMUSG00000090877 ENSMUSG00000026812 ENSMUSG00000032932	Clgn Khsrp Hspa1b Tsc1 Hspa13	800	57	28924	3.17149	1	0.711922	0.700874
GOTERM_MF_DIRECT	GO:0008017~microtubule binding	13	1.37131	0.0725042	ENSMUSG00000079553 ENSMUSG00000035439 ENSMUSG00000033671 ENSMUSG00000021294 ENSMUSG00000029757 ENSMUSG00000002489 ENSMUSG00000027329 ENSMUSG00000063646 ENSMUSG00000045795 ENSMUSG00000020821 ENSMUSG00000040265 ENSMUSG00000035121 ENSMUSG00000020716	Kifc1 Haus8 Cep350 Kif26a Dync1i1 Tiam1 Spef1 Jakmip1 Whamm Kif1c Dnm3 Neil2 Nf1	800	270	28924	1.7408	1	0.711922	0.700874
GOTERM_MF_DIRECT	GO:0031267~small GTPase binding	14	1.47679	0.0758587	ENSMUSG00000035969 ENSMUSG00000028468 ENSMUSG00000021279 ENSMUSG00000044447 ENSMUSG00000029778 ENSMUSG00000021589 ENSMUSG00000066571 ENSMUSG00000045795 ENSMUSG00000038351 ENSMUSG00000029608 ENSMUSG00000039678 ENSMUSG00000055926 ENSMUSG00000029392 ENSMUSG00000038658	Rusc2 Rgp1 Cdc42bpb Dock5 Adcyap1r1 Rhobtb3 Garre1 Whamm Sgsm2 Rph3a Tbc1d13 Gm14137 Rilpl1 Ric1	800	301	28924	1.68163	1	0.722658	0.711443
GOTERM_MF_DIRECT	GO:0051087~protein-folding chaperone binding	8	0.843882	0.0762475	ENSMUSG00000003031 ENSMUSG00000073409 ENSMUSG00000027076 ENSMUSG00000035929 ENSMUSG00000060550 ENSMUSG00000048279 ENSMUSG00000026812 ENSMUSG00000059481	Cdkn1b H2-Q6 Timm10 H2-Q4 H2-Q9 Sacs Tsc1 Plg	800	133	28924	2.17474	1	0.722658	0.711443
GOTERM_MF_DIRECT	GO:0042608~T cell receptor binding	4	0.421941	0.0765648	ENSMUSG00000073409 ENSMUSG00000035929 ENSMUSG00000060550 ENSMUSG00000060586	H2-Q6 H2-Q4 H2-Q9 H2-Eb1	800	36	28924	4.01722	1	0.722658	0.711443
GOTERM_MF_DIRECT	GO:0016887~ATP hydrolysis activity	18	1.89873	0.0803707	ENSMUSG00000005045 ENSMUSG00000079553 ENSMUSG00000009418 ENSMUSG00000058301 ENSMUSG00000021983 ENSMUSG00000021589 ENSMUSG00000040661 ENSMUSG00000024339 ENSMUSG00000020821 ENSMUSG00000022429 ENSMUSG00000038199 ENSMUSG00000030834 ENSMUSG00000090877 ENSMUSG00000053754 ENSMUSG00000035783 ENSMUSG00000038598 ENSMUSG00000030302 ENSMUSG00000032932	Chd5 Kifc1 Nav1 Upf1 LOC108168164 Rhobtb3 Rad54l2 Tap2 Kif1c Dmc1 Iqca1l Abcc6 Hspa1b Chd8 Acta2 Shoc1 Atp2b2 Hspa13	800	423	28924	1.53851	1	0.722658	0.711443
GOTERM_MF_DIRECT	GO:0099184~structural constituent of postsynaptic intermediate filament cytoskeleton	2	0.21097	0.0806069	ENSMUSG00000020396 ENSMUSG00000034336	Nefh Ina	800	3	28924	24.1033	1	0.722658	0.711443
GOTERM_MF_DIRECT	GO:0016316~phosphatidylinositol-3,4-bisphosphate 4-phosphatase activity	2	0.21097	0.0806069	ENSMUSG00000037940 ENSMUSG00000026113	Inpp4b Inpp4a	800	3	28924	24.1033	1	0.722658	0.711443
GOTERM_MF_DIRECT	GO:0034594~phosphatidylinositol trisphosphate phosphatase activity	2	0.21097	0.0806069	ENSMUSG00000037940 ENSMUSG00000026288	Inpp4b Inpp5d	800	3	28924	24.1033	1	0.722658	0.711443
GOTERM_MF_DIRECT	GO:0034899~trimethylamine monooxygenase activity	2	0.21097	0.0806069	ENSMUSG00000040181 ENSMUSG00000026691	Fmo1 Fmo3	800	3	28924	24.1033	1	0.722658	0.711443
GOTERM_MF_DIRECT	GO:0015929~hexosaminidase activity	2	0.21097	0.0806069	ENSMUSG00000021665 ENSMUSG00000039307	Hexb Hexdc	800	3	28924	24.1033	1	0.722658	0.711443
GOTERM_MF_DIRECT	GO:1905762~CCR4-NOT complex binding	2	0.21097	0.0806069	ENSMUSG00000060657 ENSMUSG00000066571	Marf1 Garre1	800	3	28924	24.1033	1	0.722658	0.711443
GOTERM_MF_DIRECT	GO:0140658~ATP-dependent chromatin remodeler activity	3	0.316456	0.0871347	ENSMUSG00000005045 ENSMUSG00000040661 ENSMUSG00000053754	Chd5 Rad54l2 Chd8	800	18	28924	6.02583	1	0.754923	0.743208
GOTERM_MF_DIRECT	GO:0004089~carbonate dehydratase activity	3	0.316456	0.0871347	ENSMUSG00000003273 ENSMUSG00000041261 ENSMUSG00000027556	Car11 Car8 Car1	800	18	28924	6.02583	1	0.754923	0.743208
GOTERM_MF_DIRECT	GO:0046979~TAP2 binding	3	0.316456	0.0871347	ENSMUSG00000024339 ENSMUSG00000073409 ENSMUSG00000060550	Tap2 H2-Q6 H2-Q9	800	18	28924	6.02583	1	0.754923	0.743208
GOTERM_MF_DIRECT	GO:0046978~TAP1 binding	3	0.316456	0.0871347	ENSMUSG00000024339 ENSMUSG00000073409 ENSMUSG00000060550	Tap2 H2-Q6 H2-Q9	800	18	28924	6.02583	1	0.754923	0.743208
GOTERM_MF_DIRECT	GO:0004175~endopeptidase activity	7	0.738397	0.0933829	ENSMUSG00000030530 ENSMUSG00000024713 ENSMUSG00000005220 ENSMUSG00000022056 ENSMUSG00000096727 ENSMUSG00000059481 ENSMUSG00000027997	Furin Pcsk5 Corin Adam7 Psmb9 Plg Casp6	800	113	28924	2.23969	1	0.795155	0.782815
GOTERM_MF_DIRECT	GO:0042610~CD8 receptor binding	3	0.316456	0.0956648	ENSMUSG00000073409 ENSMUSG00000035929 ENSMUSG00000060550	H2-Q6 H2-Q4 H2-Q9	800	19	28924	5.70868	1	0.795155	0.782815
GOTERM_MF_DIRECT	GO:0035254~glutamate receptor binding	3	0.316456	0.0956648	ENSMUSG00000025813 ENSMUSG00000059456 ENSMUSG00000030302	Homer2 Ptk2b Atp2b2	800	19	28924	5.70868	1	0.795155	0.782815
GOTERM_MF_DIRECT	GO:0140313~molecular sequestering activity	3	0.316456	0.0956648	ENSMUSG00000050747 ENSMUSG00000055172 ENSMUSG00000035203	Trim15 C1ra Epn1	800	19	28924	5.70868	1	0.795155	0.782815
GOTERM_MF_DIRECT	GO:0030527~structural constituent of chromatin	7	0.738397	0.0964057	ENSMUSG00000049539 ENSMUSG00000100210 ENSMUSG00000051627 ENSMUSG00000058773 ENSMUSG00000069267 ENSMUSG00000060032 ENSMUSG00000099583	H1f1 H3c7 H1f4 H1f5 H3c2 H2aj H3c4	800	114	28924	2.22004	1	0.795155	0.782815
GOTERM_MF_DIRECT	GO:0048018~receptor ligand activity	7	0.738397	0.0964057	ENSMUSG00000031980 ENSMUSG00000097328 ENSMUSG00000050069 ENSMUSG00000020053 ENSMUSG00000015647 ENSMUSG00000074934 ENSMUSG00000022015	Agt Tnfsf12 Grem2 Igf1 Lama5 Grem1 Tnfsf11	800	114	28924	2.22004	1	0.795155	0.782815

## Sheet: OM
Category	Term	Count	%	PValue	Genes	Symbol	List.Total	Pop.Hits	Pop.Total	Fold.Enrichment	Bonferroni	Benjamini	FDR
GOTERM_BP_DIRECT	GO:0000226~microtubule cytoskeleton organization	12	2.48963	3.22575e-06	ENSMUSG00000095190 ENSMUSG00000053024 ENSMUSG00000109060 ENSMUSG00000095683 ENSMUSG00000094682 ENSMUSG00000095363 ENSMUSG00000096283 ENSMUSG00000095976 ENSMUSG00000101436 ENSMUSG00000109516 ENSMUSG00000030324 ENSMUSG00000109396 ENSMUSG00000109166	Gm10668 Cntn2 Gm4513 Gm10662 Gm6902 Gm4567 Gm6176 Gm5891 Gm5157 Gm6882 Rho Gm4565 ENSMUSG00000109166	373	150	29712	6.37255	0.00577029	0.005787	0.005787
GOTERM_BP_DIRECT	GO:0035556~intracellular signal transduction	17	3.52697	0.000127118	ENSMUSG00000095190 ENSMUSG00000042607 ENSMUSG00000016528 ENSMUSG00000024042 ENSMUSG00000109060 ENSMUSG00000095683 ENSMUSG00000020120 ENSMUSG00000095363 ENSMUSG00000094682 ENSMUSG00000096283 ENSMUSG00000095976 ENSMUSG00000026527 ENSMUSG00000101436 ENSMUSG00000109516 ENSMUSG00000015981 ENSMUSG00000109396 ENSMUSG00000109166 ENSMUSG00000034731	Gm10668 Asb4 Mapkapk2 Sik1 Gm4513 Gm10662 Plek Gm4567 Gm6902 Gm6176 Gm5891 Rgs7 Gm5157 Gm6882 Stk32c Gm4565 ENSMUSG00000109166 Dgkh	373	432	29712	3.13464	0.203926	0.114024	0.114024
GOTERM_BP_DIRECT	GO:0001822~kidney development	10	2.07469	0.000550372	ENSMUSG00000071711 ENSMUSG00000026605 ENSMUSG00000031980 ENSMUSG00000024713 ENSMUSG00000020679 ENSMUSG00000050295 ENSMUSG00000010175 ENSMUSG00000026365 ENSMUSG00000048402 ENSMUSG00000042797	Mpst Cenpf Agt Pcsk5 Hnf1b Foxc1 Prox1 Cfh Gli2 Aqp11	373	184	29712	4.32918	0.627545	0.329122	0.329122
GOTERM_BP_DIRECT	GO:0051091~positive regulation of DNA-binding transcription factor activity	7	1.45228	0.00220779	ENSMUSG00000024913 ENSMUSG00000050747 ENSMUSG00000066456 ENSMUSG00000057596 ENSMUSG00000030921 ENSMUSG00000020542 ENSMUSG00000022015	Lrp5 Trim15 Hmgn3 Trim30d Trim30a Myocd Tnfsf11	373	106	29712	5.26036	0.981035	0.971577	0.971577
GOTERM_BP_DIRECT	GO:0002028~regulation of sodium ion transport	4	0.829876	0.00364963	ENSMUSG00000030409 ENSMUSG00000024042 ENSMUSG00000078532 ENSMUSG00000030873	Dmpk Sik1 Nkain1 Scnn1b	373	25	29712	12.7451	0.998583	0.971577	0.971577
GOTERM_BP_DIRECT	GO:0010994~free ubiquitin chain polymerization	3	0.622407	0.00416444	ENSMUSG00000072244 ENSMUSG00000060860 ENSMUSG00000118653	Trim6 Ube2s Gm2296	373	8	29712	29.8713	0.999439	0.971577	0.971577
GOTERM_BP_DIRECT	GO:0019236~response to pheromone	10	2.07469	0.00426974	ENSMUSG00000095358 ENSMUSG00000095962 ENSMUSG00000095973 ENSMUSG00000074322 ENSMUSG00000074311 ENSMUSG00000094905 ENSMUSG00000095619 ENSMUSG00000094284 ENSMUSG00000027824 ENSMUSG00000094208	Vmn1r165 Vmn1r137 Vmn1r116 Vmn1r132 Vmn1r139 Vmn1r155 Vmn1r157 Vmn1r112 Vmn2r1 Vmn1r130	373	248	29712	3.21197	0.999536	0.971577	0.971577
GOTERM_BP_DIRECT	GO:0000122~negative regulation of transcription by RNA polymerase II	24	4.97925	0.00433256	ENSMUSG00000079003 ENSMUSG00000029563 ENSMUSG00000024042 ENSMUSG00000058773 ENSMUSG00000006362 ENSMUSG00000050295 ENSMUSG00000026630 ENSMUSG00000048402 ENSMUSG00000020871 ENSMUSG00000021366 ENSMUSG00000020542 ENSMUSG00000022015 ENSMUSG00000051627 ENSMUSG00000020679 ENSMUSG00000030905 ENSMUSG00000069267 ENSMUSG00000039671 ENSMUSG00000010175 ENSMUSG00000053754 ENSMUSG00000039219 ENSMUSG00000047281 …	Samd1 Foxp2 Sik1 H1f5 Cbfa2t3 Foxc1 Batf3 Gli2 Dlx4 Hivep1 Myocd Tnfsf11 H1f4 Hnf1b Crym H3c2 Zmynd8 Prox1 Chd8 Arid4b Sfn Wdtc1 Frk Isx	373	1005	29712	1.90225	0.999586	0.971577	0.971577
GOTERM_BP_DIRECT	GO:0010976~positive regulation of neuron projection development	8	1.65975	0.009011	ENSMUSG00000031385 ENSMUSG00000031980 ENSMUSG00000036913 ENSMUSG00000033342 ENSMUSG00000017802 ENSMUSG00000052504 ENSMUSG00000060534 ENSMUSG00000021983	Plxnb3 Agt Trim67 Plppr5 Retreg3 Epha3 Dcc LOC108168164	373	185	29712	3.44462	1	1	1
GOTERM_BP_DIRECT	GO:0014824~artery smooth muscle contraction	3	0.622407	0.00949668	ENSMUSG00000031980 ENSMUSG00000031906 ENSMUSG00000030873	Agt Smpd3 Scnn1b	373	12	29712	19.9142	1	1	1
GOTERM_BP_DIRECT	GO:0006805~xenobiotic metabolic process	6	1.24481	0.010839	ENSMUSG00000023943 ENSMUSG00000060407 ENSMUSG00000074882 ENSMUSG00000025069 ENSMUSG00000025004 ENSMUSG00000027048	Sult1c1 Cyp2a12 Cyp2c68 Gsto2 Cyp2c40 Abcb11	373	106	29712	4.50888	1	1	1
GOTERM_BP_DIRECT	GO:0007606~sensory perception of chemical stimulus	9	1.86722	0.0122254	ENSMUSG00000095358 ENSMUSG00000095962 ENSMUSG00000095973 ENSMUSG00000074322 ENSMUSG00000074311 ENSMUSG00000094905 ENSMUSG00000095619 ENSMUSG00000094284 ENSMUSG00000094208	Vmn1r165 Vmn1r137 Vmn1r116 Vmn1r132 Vmn1r139 Vmn1r155 Vmn1r157 Vmn1r112 Vmn1r130	373	244	29712	2.93816	1	1	1
GOTERM_BP_DIRECT	GO:0001701~in utero embryonic development	11	2.28216	0.0162491	ENSMUSG00000021258 ENSMUSG00000069919 ENSMUSG00000040857 ENSMUSG00000050295 ENSMUSG00000053754 ENSMUSG00000069917 ENSMUSG00000024897 ENSMUSG00000033191 ENSMUSG00000048402 ENSMUSG00000035203 ENSMUSG00000037622	Ccnk Hba-a1 Erf Foxc1 Chd8 Hba-a2 Apba1 Tie1 Gli2 Epn1 Wdtc1	373	361	29712	2.42722	1	1	1
GOTERM_BP_DIRECT	GO:0010467~gene expression	12	2.48963	0.0166125	ENSMUSG00000024913 ENSMUSG00000029563 ENSMUSG00000020679 ENSMUSG00000069267 ENSMUSG00000015090 ENSMUSG00000026365 ENSMUSG00000020680 ENSMUSG00000074359 ENSMUSG00000048402 ENSMUSG00000035356 ENSMUSG00000030324 ENSMUSG00000030873	Lrp5 Foxp2 Hnf1b H3c2 Ptgds Cfh Taf15 Psg23 Gli2 Nfkbiz Rho Scnn1b	373	417	29712	2.29228	1	1	1
GOTERM_BP_DIRECT	GO:2000036~regulation of stem cell population maintenance	3	0.622407	0.016707	ENSMUSG00000022000 ENSMUSG00000021067 ENSMUSG00000023994	Zc3h13 Sav1 Nfya	373	16	29712	14.9357	1	1	1
GOTERM_BP_DIRECT	GO:0016477~cell migration	10	2.07469	0.0178626	ENSMUSG00000032740 ENSMUSG00000038387 ENSMUSG00000050295 ENSMUSG00000036510 ENSMUSG00000032714 ENSMUSG00000027329 ENSMUSG00000052504 ENSMUSG00000024304 ENSMUSG00000022203 ENSMUSG00000021279	Ccdc88a Rras Foxc1 Cdh8 Syde1 Spef1 Epha3 Cdh2 Efs Cdc42bpb	373	313	29712	2.54495	1	1	1
GOTERM_BP_DIRECT	GO:0008284~positive regulation of cell population proliferation	15	3.11203	0.0204806	ENSMUSG00000003031 ENSMUSG00000031980 ENSMUSG00000078512 ENSMUSG00000028364 ENSMUSG00000024795 ENSMUSG00000048402 ENSMUSG00000024512 ENSMUSG00000042797 ENSMUSG00000020542 ENSMUSG00000021214 ENSMUSG00000022425 ENSMUSG00000046435 ENSMUSG00000026605 ENSMUSG00000010175 ENSMUSG00000050335	Cdkn1b Agt Pramel11 Tnc Kif20b Gli2 Dynap Aqp11 Myocd Akr1c18 Enpp2 Pramel24 Cenpf Prox1 Lgals3	373	602	29712	1.9848	1	1	1
GOTERM_BP_DIRECT	GO:0030216~keratinocyte differentiation	5	1.03734	0.0204933	ENSMUSG00000028381 ENSMUSG00000072572 ENSMUSG00000021067 ENSMUSG00000035356 ENSMUSG00000047281	Ugcg Slc39a2 Sav1 Nfkbiz Sfn	373	83	29712	4.7986	1	1	1
GOTERM_BP_DIRECT	GO:0045670~regulation of osteoclast differentiation	3	0.622407	0.0209544	ENSMUSG00000025473 ENSMUSG00000021792 ENSMUSG00000022015	Adam8 Prxl2a Tnfsf11	373	18	29712	13.2761	1	1	1
GOTERM_BP_DIRECT	GO:0006334~nucleosome assembly	5	1.03734	0.0221503	ENSMUSG00000051627 ENSMUSG00000035726 ENSMUSG00000031540 ENSMUSG00000058773 ENSMUSG00000053801	H1f4 Supt16 Kat6a H1f5 Grwd1	373	85	29712	4.6857	1	1	1
GOTERM_BP_DIRECT	GO:0006325~chromatin organization	9	1.86722	0.0232361	ENSMUSG00000079003 ENSMUSG00000051627 ENSMUSG00000066456 ENSMUSG00000058773 ENSMUSG00000069267 ENSMUSG00000053754 ENSMUSG00000039219 ENSMUSG00000035356 ENSMUSG00000020542	Samd1 H1f4 Hmgn3 H1f5 H3c2 Chd8 Arid4b Nfkbiz Myocd	373	275	29712	2.60695	1	1	1
GOTERM_BP_DIRECT	GO:0007169~cell surface receptor protein tyrosine kinase signaling pathway	5	1.03734	0.0238869	ENSMUSG00000029254 ENSMUSG00000028664 ENSMUSG00000033191 ENSMUSG00000019779 ENSMUSG00000022203	Stap1 Ephb2 Tie1 Frk Efs	373	87	29712	4.57798	1	1	1
GOTERM_BP_DIRECT	GO:1902600~proton transmembrane transport	6	1.24481	0.0240898	ENSMUSG00000009876 ENSMUSG00000064360 ENSMUSG00000069855 ENSMUSG00000022899 ENSMUSG00000031129 ENSMUSG00000030500	Cox4i2 ND3 Slc47a2 Slc15a2 Slc9a9 Slc17a6	373	130	29712	3.67647	1	1	1
GOTERM_BP_DIRECT	GO:0007219~Notch signaling pathway	6	1.24481	0.024798	ENSMUSG00000003031 ENSMUSG00000020679 ENSMUSG00000046585 ENSMUSG00000084883 ENSMUSG00000050295 ENSMUSG00000035203	Cdkn1b Hnf1b Cfap58 Ccdc85c Foxc1 Epn1	373	131	29712	3.6484	1	1	1
GOTERM_BP_DIRECT	GO:0019058~viral life cycle	2	0.414938	0.024884	ENSMUSG00000030530 ENSMUSG00000024713	Furin Pcsk5	373	2	29712	79.6568	1	1	1
GOTERM_BP_DIRECT	GO:0009617~response to bacterium	9	1.86722	0.0250453	ENSMUSG00000029254 ENSMUSG00000069919 ENSMUSG00000076863 ENSMUSG00000094828 ENSMUSG00000069917 ENSMUSG00000030921 ENSMUSG00000035686 ENSMUSG00000035896 ENSMUSG00000022665	Stap1 Hba-a1 Trav21-dv12 Trav3-3 Hba-a2 Trim30a Thrsp Rnase1 Ccdc80	373	279	29712	2.56958	1	1	1
GOTERM_BP_DIRECT	GO:0010718~positive regulation of epithelial to mesenchymal transition	4	0.829876	0.0287706	ENSMUSG00000031980 ENSMUSG00000025473 ENSMUSG00000050295 ENSMUSG00000020542	Agt Adam8 Foxc1 Myocd	373	53	29712	6.01184	1	1	1
GOTERM_BP_DIRECT	GO:0007162~negative regulation of cell adhesion	4	0.829876	0.0301882	ENSMUSG00000031385 ENSMUSG00000048826 ENSMUSG00000028364 ENSMUSG00000028664	Plxnb3 Dact2 Tnc Ephb2	373	54	29712	5.90051	1	1	1
GOTERM_BP_DIRECT	GO:0045736~negative regulation of cyclin-dependent protein serine/threonine kinase activity	3	0.622407	0.030618	ENSMUSG00000003031 ENSMUSG00000005718 ENSMUSG00000020542	Cdkn1b Tfap4 Myocd	373	22	29712	10.8623	1	1	1
GOTERM_BP_DIRECT	GO:0043123~positive regulation of canonical NF-kappaB signal transduction	7	1.45228	0.0322789	ENSMUSG00000060548 ENSMUSG00000017652 ENSMUSG00000031980 ENSMUSG00000057596 ENSMUSG00000030921 ENSMUSG00000022015 ENSMUSG00000040522	Tnfrsf19 Cd40 Agt Trim30d Trim30a Tnfsf11 Tlr8	373	189	29712	2.95025	1	1	1
GOTERM_BP_DIRECT	GO:0055088~lipid homeostasis	4	0.829876	0.0331319	ENSMUSG00000018868 ENSMUSG00000027048 ENSMUSG00000069808 ENSMUSG00000041798	Pnpla5 Abcb11 Tlcd3a Gck	373	56	29712	5.68977	1	1	1
GOTERM_BP_DIRECT	GO:0048012~hepatocyte growth factor receptor signaling pathway	4	0.829876	0.0331319	ENSMUSG00000035638 ENSMUSG00000028664 ENSMUSG00000033191 ENSMUSG00000052504	Muc20 Ephb2 Tie1 Epha3	373	56	29712	5.68977	1	1	1
GOTERM_BP_DIRECT	GO:0030261~chromosome condensation	3	0.622407	0.0332614	ENSMUSG00000051627 ENSMUSG00000058773 ENSMUSG00000028312	H1f4 H1f5 Smc2	373	23	29712	10.39	1	1	1
GOTERM_BP_DIRECT	GO:0044790~suppression of viral release by host	3	0.622407	0.0359905	ENSMUSG00000050747 ENSMUSG00000057596 ENSMUSG00000030921	Trim15 Trim30d Trim30a	373	24	29712	9.9571	1	1	1
GOTERM_BP_DIRECT	GO:0021965~spinal cord ventral commissure morphogenesis	2	0.414938	0.0370935	ENSMUSG00000048402 ENSMUSG00000060534	Gli2 Dcc	373	3	29712	53.1046	1	1	1
GOTERM_BP_DIRECT	GO:0016485~protein processing	5	1.03734	0.0371555	ENSMUSG00000030530 ENSMUSG00000024713 ENSMUSG00000053024 ENSMUSG00000025196 ENSMUSG00000059481	Furin Pcsk5 Cntn2 Cpn1 Plg	373	100	29712	3.98284	1	1	1
GOTERM_BP_DIRECT	GO:0006357~regulation of transcription by RNA polymerase II	29	6.0166	0.0387657	ENSMUSG00000059423 ENSMUSG00000050295 ENSMUSG00000048897 ENSMUSG00000023994 ENSMUSG00000020542 ENSMUSG00000021258 ENSMUSG00000069743 ENSMUSG00000051627 ENSMUSG00000066456 ENSMUSG00000100512 ENSMUSG00000078768 ENSMUSG00000010175 ENSMUSG00000078502 ENSMUSG00000078503 ENSMUSG00000039219 ENSMUSG00000029563 ENSMUSG00000056300 ENSMUSG00000001493 ENSMUSG00000031540 ENSMUSG00000040857 ENSMUSG00000026630 …	Zfp933 Foxc1 Zfp710 Nfya Myocd Ccnk Zfp820 H1f4 Hmgn3 Ovol3 Zfp566 Prox1 Zfp268 Zfp990 Arid4b Foxp2 Zfp981 Meox1 Kat6a Erf Batf3 Ppm1m Gli2 Zfp775 Dlx4 Hivep1 Hnf1b Zscan10 Isx	373	1569	29712	1.47231	1	1	1
GOTERM_BP_DIRECT	GO:0042742~defense response to bacterium	8	1.65975	0.0402917	ENSMUSG00000079113 ENSMUSG00000079114 ENSMUSG00000075574 ENSMUSG00000067773 ENSMUSG00000031129 ENSMUSG00000076612 ENSMUSG00000069516 ENSMUSG00000074437	Defa43 Defa42 Defb48 Defb41 Slc9a9 Ighg2c Lyz2 Defa29	373	252	29712	2.52879	1	1	1
GOTERM_BP_DIRECT	GO:0038084~vascular endothelial growth factor signaling pathway	4	0.829876	0.0411177	ENSMUSG00000050295 ENSMUSG00000028664 ENSMUSG00000033191 ENSMUSG00000052504	Foxc1 Ephb2 Tie1 Epha3	373	61	29712	5.2234	1	1	1
GOTERM_BP_DIRECT	GO:1904754~positive regulation of vascular associated smooth muscle cell migration	3	0.622407	0.0416957	ENSMUSG00000031980 ENSMUSG00000024713 ENSMUSG00000020542	Agt Pcsk5 Myocd	373	26	29712	9.19117	1	1	1
GOTERM_BP_DIRECT	GO:0006883~intracellular sodium ion homeostasis	3	0.622407	0.0477137	ENSMUSG00000031980 ENSMUSG00000029304 ENSMUSG00000030873	Agt Spp1 Scnn1b	373	28	29712	8.53466	1	1	1
GOTERM_BP_DIRECT	GO:0002224~toll-like receptor signaling pathway	3	0.622407	0.0477137	ENSMUSG00000016528 ENSMUSG00000035356 ENSMUSG00000040522	Mapkapk2 Nfkbiz Tlr8	373	28	29712	8.53466	1	1	1
GOTERM_BP_DIRECT	GO:0070534~protein K63-linked ubiquitination	4	0.829876	0.0481386	ENSMUSG00000057596 ENSMUSG00000060860 ENSMUSG00000030921 ENSMUSG00000118653	Trim30d Ube2s Trim30a Gm2296	373	65	29712	4.90196	1	1	1
GOTERM_BP_DIRECT	GO:0009615~response to virus	5	1.03734	0.0483857	ENSMUSG00000070583 ENSMUSG00000026630 ENSMUSG00000039236 ENSMUSG00000037921 ENSMUSG00000040522	Fv1 Batf3 Isg20 Ddx60 Tlr8	373	109	29712	3.65398	1	1	1
GOTERM_BP_DIRECT	GO:1901201~regulation of extracellular matrix assembly	2	0.414938	0.0491505	ENSMUSG00000031980 ENSMUSG00000033191	Agt Tie1	373	4	29712	39.8284	1	1	1
GOTERM_BP_DIRECT	GO:0071799~cellular response to prostaglandin D stimulus	2	0.414938	0.0491505	ENSMUSG00000021214 ENSMUSG00000028364	Akr1c18 Tnc	373	4	29712	39.8284	1	1	1
GOTERM_BP_DIRECT	GO:0043043~peptide biosynthetic process	2	0.414938	0.0491505	ENSMUSG00000030530 ENSMUSG00000024713	Furin Pcsk5	373	4	29712	39.8284	1	1	1
GOTERM_BP_DIRECT	GO:0045780~positive regulation of bone resorption	3	0.622407	0.0540257	ENSMUSG00000025473 ENSMUSG00000029304 ENSMUSG00000022015	Adam8 Spp1 Tnfsf11	373	30	29712	7.96568	1	1	1
GOTERM_BP_DIRECT	GO:0045087~innate immune response	12	2.48963	0.0570872	ENSMUSG00000031651 ENSMUSG00000073418 ENSMUSG00000050747 ENSMUSG00000022899 ENSMUSG00000072244 ENSMUSG00000067399 ENSMUSG00000057596 ENSMUSG00000067773 ENSMUSG00000030921 ENSMUSG00000039236 ENSMUSG00000050335 ENSMUSG00000040522	Triml1 C4b Trim15 Slc15a2 Trim6 Trim43c Trim30d Defb41 Trim30a Isg20 Lgals3 Tlr8	373	509	29712	1.87796	1	1	1
GOTERM_BP_DIRECT	GO:0043588~skin development	4	0.829876	0.0576812	ENSMUSG00000048826 ENSMUSG00000035356 ENSMUSG00000047281 ENSMUSG00000021983	Dact2 Nfkbiz Sfn LOC108168164	373	70	29712	4.55182	1	1	1
GOTERM_BP_DIRECT	GO:0043410~positive regulation of MAPK cascade	7	1.45228	0.0585395	ENSMUSG00000017652 ENSMUSG00000031980 ENSMUSG00000035638 ENSMUSG00000025473 ENSMUSG00000057596 ENSMUSG00000030921 ENSMUSG00000024304	Cd40 Agt Muc20 Adam8 Trim30d Trim30a Cdh2	373	219	29712	2.54611	1	1	1
GOTERM_BP_DIRECT	GO:0045892~negative regulation of DNA-templated transcription	15	3.11203	0.0610463	ENSMUSG00000003031 ENSMUSG00000029563 ENSMUSG00000028282 ENSMUSG00000031540 ENSMUSG00000078512 ENSMUSG00000006362 ENSMUSG00000021366 ENSMUSG00000046435 ENSMUSG00000026605 ENSMUSG00000045763 ENSMUSG00000005718 ENSMUSG00000023902 ENSMUSG00000072244 ENSMUSG00000010175 ENSMUSG00000053754	Cdkn1b Foxp2 Casp8ap2 Kat6a Pramel11 Cbfa2t3 Hivep1 Pramel24 Cenpf Basp1 Tfap4 Zscan10 Trim6 Prox1 Chd8	373	702	29712	1.70207	1	1	1
GOTERM_BP_DIRECT	GO:0071205~protein localization to juxtaparanode region of axon	2	0.414938	0.0610569	ENSMUSG00000017167 ENSMUSG00000053024	Cntnap1 Cntn2	373	5	29712	31.8627	1	1	1
GOTERM_BP_DIRECT	GO:1902897~regulation of postsynaptic density protein 95 clustering	2	0.414938	0.0610569	ENSMUSG00000039671 ENSMUSG00000024304	Zmynd8 Cdh2	373	5	29712	31.8627	1	1	1
GOTERM_BP_DIRECT	GO:0140447~cytokine precursor processing	2	0.414938	0.0610569	ENSMUSG00000030530 ENSMUSG00000024713	Furin Pcsk5	373	5	29712	31.8627	1	1	1
GOTERM_BP_DIRECT	GO:0006007~glucose catabolic process	2	0.414938	0.0610569	ENSMUSG00000024913 ENSMUSG00000041798	Lrp5 Gck	373	5	29712	31.8627	1	1	1
GOTERM_BP_DIRECT	GO:0071674~mononuclear cell migration	2	0.414938	0.0610569	ENSMUSG00000059481 ENSMUSG00000050335	Plg Lgals3	373	5	29712	31.8627	1	1	1
GOTERM_BP_DIRECT	GO:0048839~inner ear development	4	0.829876	0.0617297	ENSMUSG00000003031 ENSMUSG00000016528 ENSMUSG00000021508 ENSMUSG00000010175	Cdkn1b Mapkapk2 Cxcl14 Prox1	373	72	29712	4.42538	1	1	1
GOTERM_BP_DIRECT	GO:0008285~negative regulation of cell population proliferation	10	2.07469	0.0625888	ENSMUSG00000003031 ENSMUSG00000026604 ENSMUSG00000031980 ENSMUSG00000030717 ENSMUSG00000005718 ENSMUSG00000006362 ENSMUSG00000068113 ENSMUSG00000010175 ENSMUSG00000021067 ENSMUSG00000020542	Cdkn1b Ptpn14 Agt Nupr1 Tfap4 Cbfa2t3 Tesl1 Prox1 Sav1 Myocd	373	397	29712	2.00647	1	1	1
GOTERM_BP_DIRECT	GO:0048666~neuron development	4	0.829876	0.0659068	ENSMUSG00000007653 ENSMUSG00000028381 ENSMUSG00000048402 ENSMUSG00000021983	Gabrb2 Ugcg Gli2 LOC108168164	373	74	29712	4.30577	1	1	1
GOTERM_BP_DIRECT	GO:1904706~negative regulation of vascular associated smooth muscle cell proliferation	3	0.622407	0.0709734	ENSMUSG00000003031 ENSMUSG00000031980 ENSMUSG00000020542	Cdkn1b Agt Myocd	373	35	29712	6.82773	1	1	1
GOTERM_BP_DIRECT	GO:0051092~positive regulation of NF-kappaB transcription factor activity	5	1.03734	0.0724515	ENSMUSG00000017652 ENSMUSG00000050747 ENSMUSG00000057596 ENSMUSG00000030921 ENSMUSG00000022015	Cd40 Trim15 Trim30d Trim30a Tnfsf11	373	125	29712	3.18627	1	1	1
GOTERM_BP_DIRECT	GO:0060836~lymphatic endothelial cell differentiation	2	0.414938	0.0728147	ENSMUSG00000010175 ENSMUSG00000033191	Prox1 Tie1	373	6	29712	26.5523	1	1	1
GOTERM_BP_DIRECT	GO:0010830~regulation of myotube differentiation	2	0.414938	0.0728147	ENSMUSG00000030409 ENSMUSG00000024042	Dmpk Sik1	373	6	29712	26.5523	1	1	1
GOTERM_BP_DIRECT	GO:0070527~platelet aggregation	3	0.622407	0.074546	ENSMUSG00000048120 ENSMUSG00000026365 ENSMUSG00000020120	Entpd1 Cfh Plek	373	36	29712	6.63807	1	1	1
GOTERM_BP_DIRECT	GO:0008286~insulin receptor signaling pathway	5	1.03734	0.0775325	ENSMUSG00000007827 ENSMUSG00000028664 ENSMUSG00000033191 ENSMUSG00000026888 ENSMUSG00000052504	Ankrd26 Ephb2 Tie1 Grb14 Epha3	373	128	29712	3.1116	1	1	1
GOTERM_BP_DIRECT	GO:0030154~cell differentiation	14	2.90456	0.0775851	ENSMUSG00000063506 ENSMUSG00000040918 ENSMUSG00000028381 ENSMUSG00000040857 ENSMUSG00000050295 ENSMUSG00000031283 ENSMUSG00000048402 ENSMUSG00000020871 ENSMUSG00000026109 ENSMUSG00000097328 ENSMUSG00000022816 ENSMUSG00000035057 ENSMUSG00000019779 ENSMUSG00000050335	Arhgap22 Slc19a2 Ugcg Erf Foxc1 Chrdl1 Gli2 Dlx4 Tmeff2 Tnfsf12 Fstl1 Mgat4d Frk Lgals3	373	665	29712	1.67699	1	1	1
GOTERM_BP_DIRECT	GO:0030032~lamellipodium assembly	3	0.622407	0.0818581	ENSMUSG00000032740 ENSMUSG00000045795 ENSMUSG00000027329	Ccdc88a Whamm Spef1	373	38	29712	6.2887	1	1	1
GOTERM_BP_DIRECT	GO:0035725~sodium ion transmembrane transport	5	1.03734	0.0827872	ENSMUSG00000031089 ENSMUSG00000031129 ENSMUSG00000030500 ENSMUSG00000057182 ENSMUSG00000030873	Slc6a14 Slc9a9 Slc17a6 Scn3a Scnn1b	373	131	29712	3.04034	1	1	1
GOTERM_BP_DIRECT	GO:0009749~response to glucose	4	0.829876	0.0862253	ENSMUSG00000003031 ENSMUSG00000005892 ENSMUSG00000020679 ENSMUSG00000041798	Cdkn1b Trh Hnf1b Gck	373	83	29712	3.83888	1	1	1
GOTERM_BP_DIRECT	GO:0031640~killing of cells of another organism	4	0.829876	0.0862253	ENSMUSG00000021508 ENSMUSG00000070713 ENSMUSG00000069516 ENSMUSG00000050335	Cxcl14 Hmgn2-ps Lyz2 Lgals3	373	83	29712	3.83888	1	1	1
GOTERM_BP_DIRECT	GO:0010667~negative regulation of cardiac muscle cell apoptotic process	3	0.622407	0.0893797	ENSMUSG00000041354 ENSMUSG00000030717 ENSMUSG00000020542	Rgl2 Nupr1 Myocd	373	40	29712	5.97426	1	1	1
GOTERM_BP_DIRECT	GO:0034097~response to cytokine	4	0.829876	0.0910616	ENSMUSG00000016528 ENSMUSG00000041536 ENSMUSG00000026365 ENSMUSG00000035356	Mapkapk2 Serpina3a Cfh Nfkbiz	373	85	29712	3.74856	1	1	1
GOTERM_BP_DIRECT	GO:0050680~negative regulation of epithelial cell proliferation	4	0.829876	0.0935214	ENSMUSG00000003031 ENSMUSG00000030717 ENSMUSG00000021067 ENSMUSG00000042797	Cdkn1b Nupr1 Sav1 Aqp11	373	86	29712	3.70497	1	1	1
GOTERM_BP_DIRECT	GO:0010468~regulation of gene expression	10	2.07469	0.0949651	ENSMUSG00000031980 ENSMUSG00000072244 ENSMUSG00000067399 ENSMUSG00000057596 ENSMUSG00000010175 ENSMUSG00000053754 ENSMUSG00000030921 ENSMUSG00000024897 ENSMUSG00000021067 ENSMUSG00000035356	Agt Trim6 Trim43c Trim30d Prox1 Chd8 Trim30a Apba1 Sav1 Nfkbiz	373	430	29712	1.85248	1	1	1
GOTERM_BP_DIRECT	GO:0007411~axon guidance	6	1.24481	0.0961248	ENSMUSG00000053024 ENSMUSG00000028664 ENSMUSG00000029005 ENSMUSG00000048402 ENSMUSG00000052504 ENSMUSG00000060534	Cntn2 Ephb2 Draxin Gli2 Epha3 Dcc	373	193	29712	2.47638	1	1	1
GOTERM_BP_DIRECT	GO:2001238~positive regulation of extrinsic apoptotic signaling pathway	3	0.622407	0.0970959	ENSMUSG00000031980 ENSMUSG00000097328 ENSMUSG00000022015	Agt Tnfsf12 Tnfsf11	373	42	29712	5.68977	1	1	1
GOTERM_BP_DIRECT	GO:0051260~protein homooligomerization	5	1.03734	0.0976245	ENSMUSG00000079003 ENSMUSG00000045763 ENSMUSG00000016946 ENSMUSG00000042797 ENSMUSG00000044952	Samd1 Basp1 Kctd5 Aqp11 Kctd21	373	139	29712	2.86535	1	1	1
GOTERM_CC_DIRECT	GO:0005737~cytoplasm	118	24.4813	1.98039e-05	ENSMUSG00000056531 ENSMUSG00000006154 ENSMUSG00000063506 ENSMUSG00000025473 ENSMUSG00000074882 ENSMUSG00000021792 ENSMUSG00000024304 ENSMUSG00000021279 ENSMUSG00000041798 ENSMUSG00000048758 ENSMUSG00000021314 ENSMUSG00000026605 ENSMUSG00000026604 ENSMUSG00000005628 ENSMUSG00000068113 ENSMUSG00000039236 ENSMUSG00000035831 ENSMUSG00000053030 ENSMUSG00000060407 ENSMUSG00000036913 ENSMUSG00000095190 …	Ccdc18 Eps8l1 Arhgap22 Adam8 Cyp2c68 Prxl2a Cdh2 Cdc42bpb Gck Rpl29 Amph Cenpf Ptpn14 Tmod4 Tesl1 Isg20 Krt25 Spink2 Cyp2a12 Trim67 Gm10668 Mapkapk2 Trim30d Gsto2 Klhl1 Samd5 Gli2 Apba1 Spp1 Gm6176 Pramel24 Smpd3 Trim43c Hmgn2-ps Dgkh Stap1 Casp8ap2 Paip1 Bdh2 Taf15 Gm10662 Arl8a Luzp1 Mpst Dmpk Smim45 Fbxw25 Dars2 Trim6 Zfp268 Trim30a Lgals3 Cdkn1b Meox1 Smc2 Sult1c1 Mroh7 Dact2 Gm5891 Trim15 Gm…	383	6408	29722	1.42902	0.00675013	0.00677294	0.00669373
GOTERM_CC_DIRECT	GO:0005576~extracellular region	44	9.12863	5.51382e-05	ENSMUSG00000038209 ENSMUSG00000035638 ENSMUSG00000024084 ENSMUSG00000028364 ENSMUSG00000075574 ENSMUSG00000015090 ENSMUSG00000026365 ENSMUSG00000021792 ENSMUSG00000059481 ENSMUSG00000022665 ENSMUSG00000022425 ENSMUSG00000073418 ENSMUSG00000026109 ENSMUSG00000076609 ENSMUSG00000097328 ENSMUSG00000018259 ENSMUSG00000035896 ENSMUSG00000050335 ENSMUSG00000005892 ENSMUSG00000003273 ENSMUSG00000030530 …	Itlnb Muc20 Qpct Tnc Defb48 Ptgds Cfh Prxl2a Plg Ccdc80 Enpp2 C4b Tmeff2 Igkc Tnfsf12 Prl8a2 Rnase1 Lgals3 Trh Car11 Furin Tnfrsf19 Spink2 Eva1c Agt Itih5 Prss48 Chrdl1 Pon1 Cap1 Nptx2 Draxin Lyz2 Spp1 F5 Tectb Cd40 Smpd3 Fstl1 Defb41 Fam3b Mamdc2 Sfn Epha3	383	1780	29722	1.91828	0.0186811	0.00942863	0.00931835
GOTERM_CC_DIRECT	GO:0005886~plasma membrane	106	21.9917	0.000481873	ENSMUSG00000006154 ENSMUSG00000053024 ENSMUSG00000025473 ENSMUSG00000027377 ENSMUSG00000024304 ENSMUSG00000057182 ENSMUSG00000021279 ENSMUSG00000021314 ENSMUSG00000017167 ENSMUSG00000049608 ENSMUSG00000038387 ENSMUSG00000068113 ENSMUSG00000039232 ENSMUSG00000057503 ENSMUSG00000007653 ENSMUSG00000030530 ENSMUSG00000039903 ENSMUSG00000048120 ENSMUSG00000072572 ENSMUSG00000024897 ENSMUSG00000095358 …	Eps8l1 Cntn2 Adam8 Mall Cdh2 Scn3a Cdc42bpb Amph Cntnap1 Gpr55 Rras Tesl1 Stx11 Or5b106 Gabrb2 Furin Eva1c Entpd1 Slc39a2 Apba1 Vmn1r165 Slc47a2 Tmem87a Smpd3 H2-Aa Cdh8 Psg23 Epha3 Dgkh Cysltr2 Prss30 Tie1 Dcc Igkc Dmpk Vmn1r137 Prr7 Trpm1 Htr3a Tnfrsf19 Plppr5 Or4c3 Chrdl1 Dynap Lrp5 Vmn1r116 Lrrc55 Vmn1r157 Hspa13 Scnn1b Ephb2 Tlcd3a Grb14 Efs Sirpb1b Tnfsf12 Rgs7 Or5ac24 Vmn1r132 Trav21-dv12 …	383	6054	29722	1.35876	0.151971	0.0393359	0.0388758
GOTERM_CC_DIRECT	GO:0005833~hemoglobin complex	4	0.829876	0.000547427	ENSMUSG00000069919 ENSMUSG00000069917 ENSMUSG00000073940 ENSMUSG00000052305	Hba-a1 Hba-a2 Hbb-bt Hbb-bs	383	13	29722	23.8779	0.170781	0.0393359	0.0388758
GOTERM_CC_DIRECT	GO:0005615~extracellular space	41	8.50622	0.000613885	ENSMUSG00000028164 ENSMUSG00000038209 ENSMUSG00000079113 ENSMUSG00000079114 ENSMUSG00000028364 ENSMUSG00000025196 ENSMUSG00000075574 ENSMUSG00000015090 ENSMUSG00000041536 ENSMUSG00000024124 ENSMUSG00000026365 ENSMUSG00000059481 ENSMUSG00000022425 ENSMUSG00000073418 ENSMUSG00000097328 ENSMUSG00000096278 ENSMUSG00000073530 ENSMUSG00000018259 ENSMUSG00000050335 ENSMUSG00000079003 ENSMUSG00000031980 …	Manba Itlnb Defa43 Defa42 Tnc Cpn1 Defb48 Ptgds Serpina3a Prss30 Cfh Plg Enpp2 C4b Tnfsf12 Dcpp2 Pappa2 Prl8a2 Lgals3 Samd1 Agt Hba-a1 Entpd1 Prss48 Pon1 Hba-a2 Lyz2 Spp1 F5 Tnfsf11 Tectb Cd40 Pcsk5 Fstl1 Cxcl14 Fam3b Hbb-bt Ighg2c Hmgn2-ps Defa29 Hbb-bs	383	1809	29722	1.75883	0.189426	0.0393359	0.0388758
GOTERM_CC_DIRECT	GO:0031838~haptoglobin-hemoglobin complex	4	0.829876	0.000690103	ENSMUSG00000069919 ENSMUSG00000069917 ENSMUSG00000073940 ENSMUSG00000052305	Hba-a1 Hba-a2 Hbb-bt Hbb-bs	383	14	29722	22.1723	0.210296	0.0393359	0.0388758
GOTERM_CC_DIRECT	GO:0098793~presynapse	12	2.48963	0.00516346	ENSMUSG00000048758 ENSMUSG00000021314 ENSMUSG00000026527 ENSMUSG00000028656 ENSMUSG00000059991 ENSMUSG00000032714 ENSMUSG00000030500 ENSMUSG00000054423 ENSMUSG00000052504 ENSMUSG00000024304 ENSMUSG00000035203 ENSMUSG00000005575	Rpl29 Amph Rgs7 Cap1 Nptx2 Syde1 Slc17a6 Cadps Epha3 Cdh2 Epn1 Ube2m	383	343	29722	2.71498	0.829749	0.252272	0.249321
GOTERM_CC_DIRECT	GO:0051233~spindle midzone	4	0.829876	0.00600741	ENSMUSG00000024795 ENSMUSG00000033900 ENSMUSG00000026426 ENSMUSG00000001089	Kif20b Map9 Arl8a Luzp1	383	29	29722	10.7039	0.872639	0.256817	0.253813
GOTERM_CC_DIRECT	GO:0098978~glutamatergic synapse	21	4.35685	0.00927887	ENSMUSG00000007653 ENSMUSG00000063506 ENSMUSG00000028364 ENSMUSG00000028656 ENSMUSG00000059991 ENSMUSG00000028664 ENSMUSG00000024897 ENSMUSG00000024304 ENSMUSG00000026514 ENSMUSG00000066705 ENSMUSG00000059481 ENSMUSG00000005575 ENSMUSG00000021314 ENSMUSG00000017167 ENSMUSG00000026527 ENSMUSG00000000416 ENSMUSG00000036510 ENSMUSG00000054423 ENSMUSG00000056755 ENSMUSG00000034686 ENSMUSG00000032269	Gabrb2 Arhgap22 Tnc Cap1 Nptx2 Ephb2 Apba1 Cdh2 Cnih3 Fxyd6 Plg Ube2m Amph Cntnap1 Rgs7 Cttnbp2 Cdh8 Cadps Grm7 Prr7 Htr3a	383	869	29722	1.87533	0.958753	0.352597	0.348473
GOTERM_CC_DIRECT	GO:0048787~presynaptic active zone membrane	5	1.03734	0.0145858	ENSMUSG00000007653 ENSMUSG00000039232 ENSMUSG00000024897 ENSMUSG00000056755 ENSMUSG00000024304	Gabrb2 Stx11 Apba1 Grm7 Cdh2	383	73	29722	5.31528	0.993429	0.498835	0.493001
GOTERM_CC_DIRECT	GO:0036064~ciliary basal body	10	2.07469	0.0168306	ENSMUSG00000003031 ENSMUSG00000032740 ENSMUSG00000026605 ENSMUSG00000016528 ENSMUSG00000037784 ENSMUSG00000024795 ENSMUSG00000040812 ENSMUSG00000048402 ENSMUSG00000019820 ENSMUSG00000001089	Cdkn1b Ccdc88a Cenpf Mapkapk2 Dzip1l Kif20b Agbl2 Gli2 Utrn Luzp1	383	302	29722	2.56964	0.996988	0.523277	0.517157
GOTERM_CC_DIRECT	GO:0005614~interstitial matrix	3	0.622407	0.0197258	ENSMUSG00000028364 ENSMUSG00000033207 ENSMUSG00000022665	Tnc Mamdc2 Ccdc80	383	17	29722	13.6947	0.998901	0.562184	0.555609
GOTERM_CC_DIRECT	GO:0005829~cytosol	71	14.7303	0.0283805	ENSMUSG00000056895 ENSMUSG00000006154 ENSMUSG00000035638 ENSMUSG00000116564 ENSMUSG00000028426 ENSMUSG00000041798 ENSMUSG00000048758 ENSMUSG00000045795 ENSMUSG00000026605 ENSMUSG00000072423 ENSMUSG00000026527 ENSMUSG00000066456 ENSMUSG00000030905 ENSMUSG00000038387 ENSMUSG00000068113 ENSMUSG00000010175 ENSMUSG00000039678 ENSMUSG00000031831 ENSMUSG00000019820 ENSMUSG00000061080 ENSMUSG00000031540 …	H2bc27 Eps8l1 Muc20 Riok2 Rad23b Gck Rpl29 Whamm Cenpf Psmb11 Rgs7 Hmgn3 Crym Rras Tesl1 Prox1 Tbc1d13 Dnaaf1 Utrn Lsamp Kat6a Mapkapk2 Erf Rnf169 Cap1 Batf3 Agbl2 Sav1 Gli2 Apba1 Grb7 Mocs1 Tmem87a Cotl1 Syde1 Psg23 Sfn Epha3 Egln3 Ddx60 Stap1 Ccdc88a Bdh2 Paip1 Kazn Foxc1 Pgm5 Akr1c18 Dmpk Trim6 Fn3krp Ankrd26 Cbr3 Zfp268 Arid4b Prr7 Lgals3 Grwd1 Cdkn1b Kctd5 Kif20b Ube2m Hivep1 Sult1c1 Hnf1b D…	383	4363	29722	1.26285	0.999947	0.737472	0.728846
GOTERM_CC_DIRECT	GO:0045211~postsynaptic membrane	9	1.86722	0.0301889	ENSMUSG00000026527 ENSMUSG00000053024 ENSMUSG00000028664 ENSMUSG00000026514 ENSMUSG00000066705 ENSMUSG00000056755 ENSMUSG00000035203 ENSMUSG00000019820 ENSMUSG00000032269	Rgs7 Cntn2 Ephb2 Cnih3 Fxyd6 Grm7 Epn1 Utrn Htr3a	383	282	29722	2.4767	0.999972	0.737472	0.728846
GOTERM_CC_DIRECT	GO:0005634~nucleus	93	19.2946	0.0368763	ENSMUSG00000056895 ENSMUSG00000063506 ENSMUSG00000029757 ENSMUSG00000022000 ENSMUSG00000116564 ENSMUSG00000028426 ENSMUSG00000041798 ENSMUSG00000004895 ENSMUSG00000020542 ENSMUSG00000026605 ENSMUSG00000072423 ENSMUSG00000026604 ENSMUSG00000026527 ENSMUSG00000066456 ENSMUSG00000030905 ENSMUSG00000039671 ENSMUSG00000010175 ENSMUSG00000078768 ENSMUSG00000039236 ENSMUSG00000035356 ENSMUSG00000056300 …	H2bc27 Arhgap22 Dync1i1 Zc3h13 Riok2 Rad23b Gck Prcc Myocd Cenpf Psmb11 Ptpn14 Rgs7 Hmgn3 Crym Zmynd8 Prox1 Zfp566 Isg20 Nfkbiz Zfp981 Samd1 Kat6a Mapkapk2 Erf Cbfa2t3 Rnf169 Batf3 Sav1 Gli2 Apba1 Ppm1m Zfp775 Tfap4 Cotl1 Chd8 Zc3h3 Myrfl Hmgn2-ps Sfn Egln3 Tceal8 Isx Stap1 Casp8ap2 Sik1 H1f5 Zfp933 Trnp1 Foxc1 Taf15 Zfp710 Nfya Baz2b Luzp1 Akr1c18 Ccnk Zfp820 Dmrtc1c1 H1f4 Dmrtc1c2 Smim45 Trim6 …	383	6018	29722	1.19925	0.999997	0.84078	0.830946
GOTERM_CC_DIRECT	GO:0030424~axon	12	2.48963	0.0716584	ENSMUSG00000073418 ENSMUSG00000020821 ENSMUSG00000017167 ENSMUSG00000053024 ENSMUSG00000026365 ENSMUSG00000028664 ENSMUSG00000033900 ENSMUSG00000030523 ENSMUSG00000056755 ENSMUSG00000060534 ENSMUSG00000057182 ENSMUSG00000032269	C4b Kif1c Cntnap1 Cntn2 Cfh Ephb2 Map9 Trpm1 Grm7 Dcc Scn3a Htr3a	383	516	29722	1.80472	1	1	0.991202
GOTERM_CC_DIRECT	GO:0009986~cell surface	17	3.52697	0.0738356	ENSMUSG00000030530 ENSMUSG00000031385 ENSMUSG00000025473 ENSMUSG00000048120 ENSMUSG00000053024 ENSMUSG00000027048 ENSMUSG00000028664 ENSMUSG00000042797 ENSMUSG00000024304 ENSMUSG00000059481 ENSMUSG00000060534 ENSMUSG00000024979 ENSMUSG00000017652 ENSMUSG00000056755 ENSMUSG00000050335 ENSMUSG00000030873 ENSMUSG00000034402	Furin Plxnb3 Adam8 Entpd1 Cntn2 Abcb11 Ephb2 Aqp11 Cdh2 Plg Dcc Tectb Cd40 Grm7 Lgals3 Scnn1b Kcnh5	383	833	29722	1.58374	1	1	0.991202
GOTERM_CC_DIRECT	GO:0016607~nuclear speck	11	2.28216	0.0805235	ENSMUSG00000031540 ENSMUSG00000045763 ENSMUSG00000040606 ENSMUSG00000061356 ENSMUSG00000022000 ENSMUSG00000048402 ENSMUSG00000035356 ENSMUSG00000032239 ENSMUSG00000031831 ENSMUSG00000020542 ENSMUSG00000004895	Kat6a Basp1 Kazn Nuggc Zc3h13 Gli2 Nfkbiz Rp9 Dnaaf1 Myocd Prcc	383	467	29722	1.82791	1	1	0.991202
GOTERM_CC_DIRECT	GO:0098552~side of membrane	5	1.03734	0.0834732	ENSMUSG00000024979 ENSMUSG00000038209 ENSMUSG00000053024 ENSMUSG00000024124 ENSMUSG00000061080	Tectb Itlnb Cntn2 Prss30 Lsamp	383	128	29722	3.03137	1	1	0.991202
GOTERM_CC_DIRECT	GO:0070938~contractile ring	2	0.414938	0.0865799	ENSMUSG00000024795 ENSMUSG00000019820	Kif20b Utrn	383	7	29722	22.1723	1	1	0.991202
GOTERM_CC_DIRECT	GO:0043005~neuron projection	9	1.86722	0.0948054	ENSMUSG00000071711 ENSMUSG00000053030 ENSMUSG00000017167 ENSMUSG00000026527 ENSMUSG00000053024 ENSMUSG00000030500 ENSMUSG00000034686 ENSMUSG00000024304 ENSMUSG00000032269	Mpst Spink2 Cntnap1 Rgs7 Cntn2 Slc17a6 Prr7 Cdh2 Htr3a	383	360	29722	1.94008	1	1	0.991202
GOTERM_CC_DIRECT	GO:1990462~omegasome	2	0.414938	0.0983223	ENSMUSG00000057596 ENSMUSG00000030921	Trim30d Trim30a	383	8	29722	19.4008	1	1	0.991202
GOTERM_CC_DIRECT	GO:0106139~symbiont cell surface	2	0.414938	0.0983223	ENSMUSG00000073418 ENSMUSG00000026365	C4b Cfh	383	8	29722	19.4008	1	1	0.991202
GOTERM_MF_DIRECT	GO:0050321~tau-protein kinase activity	10	2.07469	2.4776e-11	ENSMUSG00000095976 ENSMUSG00000095190 ENSMUSG00000101436 ENSMUSG00000109060 ENSMUSG00000109516 ENSMUSG00000095683 ENSMUSG00000094682 ENSMUSG00000095363 ENSMUSG00000109396 ENSMUSG00000109166 ENSMUSG00000096283	Gm5891 Gm10668 Gm5157 Gm4513 Gm6882 Gm10662 Gm6902 Gm4567 Gm4565 ENSMUSG00000109166 Gm6176	377	26	28924	29.5083	1.54603e-08	1.54602e-08	1.53859e-08
GOTERM_MF_DIRECT	GO:0005524~ATP binding	39	8.09129	0.000129486	ENSMUSG00000024042 ENSMUSG00000095683 ENSMUSG00000095363 ENSMUSG00000028664 ENSMUSG00000029016 ENSMUSG00000033191 ENSMUSG00000116564 ENSMUSG00000021279 ENSMUSG00000041798 ENSMUSG00000051627 ENSMUSG00000020821 ENSMUSG00000030409 ENSMUSG00000026709 ENSMUSG00000039253 ENSMUSG00000015981 ENSMUSG00000109166 ENSMUSG00000095190 ENSMUSG00000016528 ENSMUSG00000048120 ENSMUSG00000109060 ENSMUSG00000024795 …	Sik1 Gm10662 Gm4567 Ephb2 Clcn6 Tie1 Riok2 Cdc42bpb Gck H1f4 Kif1c Dmpk Dars2 Fn3krp Stk32c ENSMUSG00000109166 Gm10668 Mapkapk2 Entpd1 Gm4513 Kif20b Ube2s Abcb11 Smc2 Gm6902 Ube2m Gm6176 LOC108168164 Gm5891 Gm5157 Iqca1l Gm6882 Chd8 Hspa13 Lars2 Gm4565 Epha3 Frk Dgkh Ddx60	377	1543	28924	1.93917	0.0776261	0.0403997	0.0402055
GOTERM_MF_DIRECT	GO:0031720~haptoglobin binding	4	0.829876	0.000565761	ENSMUSG00000069919 ENSMUSG00000069917 ENSMUSG00000073940 ENSMUSG00000052305	Hba-a1 Hba-a2 Hbb-bt Hbb-bs	377	13	28924	23.6066	0.297518	0.103455	0.102958
GOTERM_MF_DIRECT	GO:0004674~protein serine/threonine kinase activity	15	3.11203	0.000700775	ENSMUSG00000095190 ENSMUSG00000016528 ENSMUSG00000024042 ENSMUSG00000109060 ENSMUSG00000095683 ENSMUSG00000095363 ENSMUSG00000094682 ENSMUSG00000096283 ENSMUSG00000021279 ENSMUSG00000095976 ENSMUSG00000030409 ENSMUSG00000101436 ENSMUSG00000109516 ENSMUSG00000015981 ENSMUSG00000109396 ENSMUSG00000109166	Gm10668 Mapkapk2 Sik1 Gm4513 Gm10662 Gm4567 Gm6902 Gm6176 Cdc42bpb Gm5891 Dmpk Gm5157 Gm6882 Stk32c Gm4565 ENSMUSG00000109166	377	393	28924	2.9283	0.354311	0.103455	0.102958
GOTERM_MF_DIRECT	GO:0005515~protein binding	99	20.5394	0.000828968	ENSMUSG00000053024 ENSMUSG00000025473 ENSMUSG00000024304 ENSMUSG00000021279 ENSMUSG00000041798 ENSMUSG00000021314 ENSMUSG00000017167 ENSMUSG00000035831 ENSMUSG00000007653 ENSMUSG00000030530 ENSMUSG00000053030 ENSMUSG00000036913 ENSMUSG00000016528 ENSMUSG00000048402 ENSMUSG00000024897 ENSMUSG00000031906 ENSMUSG00000036594 ENSMUSG00000032714 ENSMUSG00000052504 ENSMUSG00000029254 ENSMUSG00000028282 …	Cntn2 Adam8 Cdh2 Cdc42bpb Gck Amph Cntnap1 Krt25 Gabrb2 Furin Spink2 Trim67 Mapkapk2 Gli2 Apba1 Smpd3 H2-Aa Syde1 Epha3 Stap1 Casp8ap2 Paip1 Foxc1 Dcc Dmpk Trim6 Arid4b Lgals3 Cdkn1b Tnfrsf19 Scimp Smc2 Draxin Hivep1 Lrp5 Dact2 Hnf1b Dzip1l Cadps Scnn1b Muc20 Ccdc85c Dync1i1 Cfh Ephb2 Grb14 Myocd Rad23b Psmb11 Rgs7 Cttnbp2 Prox1 Tbc1d13 Ccdc38 Retreg3 Nfkbiz Utrn Plxnb3 Kat6a Cbfa2t3 Cap1 Sav1 Kh…	377	5596	28924	1.3573	0.403986	0.103455	0.102958
GOTERM_MF_DIRECT	GO:0005344~oxygen carrier activity	4	0.829876	0.00107617	ENSMUSG00000069919 ENSMUSG00000069917 ENSMUSG00000073940 ENSMUSG00000052305	Hba-a1 Hba-a2 Hbb-bt Hbb-bs	377	16	28924	19.1804	0.489257	0.111921	0.111383
GOTERM_MF_DIRECT	GO:0019825~oxygen binding	4	0.829876	0.00453862	ENSMUSG00000069919 ENSMUSG00000069917 ENSMUSG00000073940 ENSMUSG00000052305	Hba-a1 Hba-a2 Hbb-bt Hbb-bs	377	26	28924	11.8033	0.941489	0.404585	0.40264
GOTERM_MF_DIRECT	GO:0030246~carbohydrate binding	10	2.07469	0.00598656	ENSMUSG00000073418 ENSMUSG00000038209 ENSMUSG00000060988 ENSMUSG00000039903 ENSMUSG00000039013 ENSMUSG00000096278 ENSMUSG00000053024 ENSMUSG00000022938 ENSMUSG00000059991 ENSMUSG00000050335	C4b Itlnb Galnt13 Eva1c Siglecf Dcpp2 Cntn2 Fam3b Nptx2 Lgals3	377	252	28924	3.0445	0.976408	0.426994	0.424941
GOTERM_MF_DIRECT	GO:0046872~metal ion binding	52	10.7884	0.00615857	ENSMUSG00000025473 ENSMUSG00000022000 ENSMUSG00000116564 ENSMUSG00000021279 ENSMUSG00000039671 ENSMUSG00000078768 ENSMUSG00000039236 ENSMUSG00000015981 ENSMUSG00000056300 ENSMUSG00000030530 ENSMUSG00000031540 ENSMUSG00000006362 ENSMUSG00000058761 ENSMUSG00000072572 ENSMUSG00000048402 ENSMUSG00000007216 ENSMUSG00000021983 ENSMUSG00000064120 ENSMUSG00000028938 ENSMUSG00000031906 ENSMUSG00000073940 …	Adam8 Zc3h13 Riok2 Cdc42bpb Zmynd8 Zfp566 Isg20 Stk32c Zfp981 Furin Kat6a Cbfa2t3 Rnf169 Slc39a2 Gli2 Zfp775 LOC108168164 Mocs1 Galntl5 Smpd3 Hbb-bt Zc3h3 Rp9 Hbb-bs Dgkh Triml1 Itlnb Zfp933 Qpct Taf15 Ccnb1ip1 Zfp710 Baz2b Enpp2 Zfp820 Igkc Dmpk Trim6 Ovol3 Zfp268 Zfp990 Rho Galnt13 Foxp2 Slc6a14 Lims2 Pon1 Nptx2 Hivep1 Zscan10 Dzip1l Cadps	377	2748	28924	1.45179	0.978823	0.426994	0.424941
GOTERM_MF_DIRECT	GO:0008270~zinc ion binding	34	7.05394	0.0111262	ENSMUSG00000031651 ENSMUSG00000025473 ENSMUSG00000024084 ENSMUSG00000025196 ENSMUSG00000071470 ENSMUSG00000022000 ENSMUSG00000048897 ENSMUSG00000026987 ENSMUSG00000021279 ENSMUSG00000022425 ENSMUSG00000072244 ENSMUSG00000039671 ENSMUSG00000068113 ENSMUSG00000100512 ENSMUSG00000030921 ENSMUSG00000019820 ENSMUSG00000003273 ENSMUSG00000029563 ENSMUSG00000036913 ENSMUSG00000031540 ENSMUSG00000006362 …	Triml1 Adam8 Qpct Cpn1 Ccnb1ip1 Zc3h13 Zfp710 Baz2b Cdc42bpb Enpp2 Trim6 Zmynd8 Tesl1 Ovol3 Trim30a Utrn Car11 Foxp2 Trim67 Kat6a Cbfa2t3 Rnf169 Trim30d Agbl2 Gli2 Zfp775 Hivep1 Trim15 Zscan10 Trim43c Dzip1l Zc3h3 Rp9 Dgkh	377	1667	28924	1.56481	0.999071	0.655476	0.652325
GOTERM_MF_DIRECT	GO:0042826~histone deacetylase binding	7	1.45228	0.0115549	ENSMUSG00000051627 ENSMUSG00000024042 ENSMUSG00000058773 ENSMUSG00000005718 ENSMUSG00000037622 ENSMUSG00000044952 ENSMUSG00000020542	H1f4 Sik1 H1f5 Tfap4 Wdtc1 Kctd21 Myocd	377	144	28924	3.72952	0.999291	0.655476	0.652325
GOTERM_MF_DIRECT	GO:0004601~peroxidase activity	4	0.829876	0.014093	ENSMUSG00000069919 ENSMUSG00000069917 ENSMUSG00000073940 ENSMUSG00000052305	Hba-a1 Hba-a2 Hbb-bt Hbb-bs	377	39	28924	7.86887	0.999858	0.701522	0.698149
GOTERM_MF_DIRECT	GO:0016503~pheromone receptor activity	9	1.86722	0.014615	ENSMUSG00000095358 ENSMUSG00000095962 ENSMUSG00000095973 ENSMUSG00000074322 ENSMUSG00000074311 ENSMUSG00000094905 ENSMUSG00000095619 ENSMUSG00000094284 ENSMUSG00000094208	Vmn1r165 Vmn1r137 Vmn1r116 Vmn1r132 Vmn1r139 Vmn1r155 Vmn1r157 Vmn1r112 Vmn1r130	377	243	28924	2.84154	0.999898	0.701522	0.698149
GOTERM_MF_DIRECT	GO:0019901~protein kinase binding	15	3.11203	0.0175183	ENSMUSG00000003031 ENSMUSG00000029254 ENSMUSG00000024042 ENSMUSG00000057596 ENSMUSG00000024897 ENSMUSG00000024304 ENSMUSG00000019312 ENSMUSG00000021258 ENSMUSG00000030718 ENSMUSG00000072244 ENSMUSG00000067399 ENSMUSG00000030921 ENSMUSG00000054423 ENSMUSG00000047281 ENSMUSG00000019820	Cdkn1b Stap1 Sik1 Trim30d Apba1 Cdh2 Grb7 Ccnk Ppme1 Trim6 Trim43c Trim30a Cadps Sfn Utrn	377	569	28924	2.02253	0.999984	0.780818	0.777064
GOTERM_MF_DIRECT	GO:0003779~actin binding	11	2.28216	0.0215601	ENSMUSG00000032740 ENSMUSG00000006154 ENSMUSG00000045795 ENSMUSG00000041729 ENSMUSG00000005628 ENSMUSG00000031827 ENSMUSG00000028337 ENSMUSG00000022076 ENSMUSG00000028656 ENSMUSG00000027329 ENSMUSG00000019820	Ccdc88a Eps8l1 Whamm Coro2b Tmod4 Cotl1 Coro2a Klhl1 Cap1 Spef1 Utrn	377	364	28924	2.31851	0.999999	0.8969	0.892588
GOTERM_MF_DIRECT	GO:0008017~microtubule binding	9	1.86722	0.0256634	ENSMUSG00000032740 ENSMUSG00000026605 ENSMUSG00000045795 ENSMUSG00000020821 ENSMUSG00000029757 ENSMUSG00000024795 ENSMUSG00000027329 ENSMUSG00000033900 ENSMUSG00000001089	Ccdc88a Cenpf Whamm Kif1c Dync1i1 Kif20b Spef1 Map9 Luzp1	377	270	28924	2.55738	1	0.973048	0.96837
GOTERM_MF_DIRECT	GO:0043565~sequence-specific DNA binding	13	2.6971	0.0265093	ENSMUSG00000029563 ENSMUSG00000001493 ENSMUSG00000040857 ENSMUSG00000050295 ENSMUSG00000048402 ENSMUSG00000023994 ENSMUSG00000020871 ENSMUSG00000020679 ENSMUSG00000005718 ENSMUSG00000023902 ENSMUSG00000010175 ENSMUSG00000034057 ENSMUSG00000031621	Foxp2 Meox1 Erf Foxc1 Gli2 Nfya Dlx4 Hnf1b Tfap4 Zscan10 Prox1 Myrfl Isx	377	486	28924	2.05222	1	0.973048	0.96837
GOTERM_MF_DIRECT	GO:0000976~transcription cis-regulatory region binding	9	1.86722	0.0281305	ENSMUSG00000045763 ENSMUSG00000020679 ENSMUSG00000005718 ENSMUSG00000050295 ENSMUSG00000010175 ENSMUSG00000039219 ENSMUSG00000048402 ENSMUSG00000023994 ENSMUSG00000028426	Basp1 Hnf1b Tfap4 Foxc1 Prox1 Arid4b Gli2 Nfya Rad23b	377	275	28924	2.51088	1	0.975191	0.970503
GOTERM_MF_DIRECT	GO:0044877~protein-containing complex binding	16	3.3195	0.0358599	ENSMUSG00000003031 ENSMUSG00000016946 ENSMUSG00000069919 ENSMUSG00000028664 ENSMUSG00000024897 ENSMUSG00000024304 ENSMUSG00000021279 ENSMUSG00000021314 ENSMUSG00000020679 ENSMUSG00000038387 ENSMUSG00000036594 ENSMUSG00000032714 ENSMUSG00000073940 ENSMUSG00000034686 ENSMUSG00000052305 ENSMUSG00000034402	Cdkn1b Kctd5 Hba-a1 Ephb2 Apba1 Cdh2 Cdc42bpb Amph Hnf1b Rras H2-Aa Syde1 Hbb-bt Prr7 Hbb-bs Kcnh5	377	687	28924	1.78682	1	1	0.99679
GOTERM_MF_DIRECT	GO:0031492~nucleosomal DNA binding	3	0.622407	0.0385335	ENSMUSG00000051627 ENSMUSG00000066456 ENSMUSG00000058773	H1f4 Hmgn3 H1f5	377	24	28924	9.59019	1	1	0.99679
GOTERM_MF_DIRECT	GO:0004842~ubiquitin-protein transferase activity	8	1.65975	0.0388897	ENSMUSG00000042607 ENSMUSG00000058761 ENSMUSG00000057596 ENSMUSG00000060860 ENSMUSG00000071470 ENSMUSG00000030921 ENSMUSG00000118653 ENSMUSG00000005575	Asb4 Rnf169 Trim30d Ube2s Ccnb1ip1 Trim30a Gm2296 Ube2m	377	241	28924	2.54677	1	1	0.99679
GOTERM_MF_DIRECT	GO:0020037~heme binding	7	1.45228	0.0400701	ENSMUSG00000060407 ENSMUSG00000069919 ENSMUSG00000074882 ENSMUSG00000025004 ENSMUSG00000069917 ENSMUSG00000073940 ENSMUSG00000052305	Cyp2a12 Hba-a1 Cyp2c68 Cyp2c40 Hba-a2 Hbb-bt Hbb-bs	377	192	28924	2.79714	1	1	0.99679
GOTERM_MF_DIRECT	GO:0022857~transmembrane transporter activity	6	1.24481	0.0403303	ENSMUSG00000059149 ENSMUSG00000063590 ENSMUSG00000069855 ENSMUSG00000022899 ENSMUSG00000063698 ENSMUSG00000022366	Mfsd4a Slc22a28 Slc47a2 Slc15a2 Sfxn4 Slc22a22	377	144	28924	3.19673	1	1	0.99679
GOTERM_MF_DIRECT	GO:0031722~hemoglobin beta binding	2	0.414938	0.0509958	ENSMUSG00000073940 ENSMUSG00000052305	Hbb-bt Hbb-bs	377	4	28924	38.3607	1	1	0.99679
GOTERM_MF_DIRECT	GO:0000978~RNA polymerase II cis-regulatory region sequence-specific DNA binding	21	4.35685	0.0549697	ENSMUSG00000056300 ENSMUSG00000029563 ENSMUSG00000001493 ENSMUSG00000059423 ENSMUSG00000050295 ENSMUSG00000026630 ENSMUSG00000048402 ENSMUSG00000048897 ENSMUSG00000023994 ENSMUSG00000007216 ENSMUSG00000020871 ENSMUSG00000021366 ENSMUSG00000028426 ENSMUSG00000069743 ENSMUSG00000020679 ENSMUSG00000005718 ENSMUSG00000023902 ENSMUSG00000100512 ENSMUSG00000010175 ENSMUSG00000078503 ENSMUSG00000035356	Zfp981 Foxp2 Meox1 Zfp933 Foxc1 Batf3 Gli2 Zfp710 Nfya Zfp775 Dlx4 Hivep1 Rad23b Zfp820 Hnf1b Tfap4 Zscan10 Ovol3 Prox1 Zfp990 Nfkbiz	377	1043	28924	1.54473	1	1	0.99679
GOTERM_MF_DIRECT	GO:0017080~sodium channel regulator activity	3	0.622407	0.0647389	ENSMUSG00000031980 ENSMUSG00000024124 ENSMUSG00000066705	Agt Prss30 Fxyd6	377	32	28924	7.19264	1	1	0.99679
GOTERM_MF_DIRECT	GO:0019903~protein phosphatase binding	5	1.03734	0.0700269	ENSMUSG00000003031 ENSMUSG00000030718 ENSMUSG00000024304 ENSMUSG00000050335 ENSMUSG00000041798	Cdkn1b Ppme1 Cdh2 Lgals3 Gck	377	119	28924	3.22359	1	1	0.99679
GOTERM_MF_DIRECT	GO:0042803~protein homodimerization activity	17	3.52697	0.0799238	ENSMUSG00000079113 ENSMUSG00000032740 ENSMUSG00000029563 ENSMUSG00000079114 ENSMUSG00000057596 ENSMUSG00000002588 ENSMUSG00000024795 ENSMUSG00000020120 ENSMUSG00000026605 ENSMUSG00000020679 ENSMUSG00000026709 ENSMUSG00000030905 ENSMUSG00000005718 ENSMUSG00000030921 ENSMUSG00000035686 ENSMUSG00000074437 ENSMUSG00000034731	Defa43 Ccdc88a Foxp2 Defa42 Trim30d Pon1 Kif20b Plek Cenpf Hnf1b Dars2 Crym Tfap4 Trim30a Thrsp Defa29 Dgkh	377	834	28924	1.56387	1	1	0.99679
GOTERM_MF_DIRECT	GO:0008201~heparin binding	6	1.24481	0.0849581	ENSMUSG00000048758 ENSMUSG00000030530 ENSMUSG00000039903 ENSMUSG00000022816 ENSMUSG00000026365 ENSMUSG00000022665	Rpl29 Furin Eva1c Fstl1 Cfh Ccdc80	377	179	28924	2.57167	1	1	0.99679
GOTERM_MF_DIRECT	GO:0032813~tumor necrosis factor receptor superfamily binding	2	0.414938	0.0875329	ENSMUSG00000025473 ENSMUSG00000022015	Adam8 Tnfsf11	377	7	28924	21.9204	1	1	0.99679
GOTERM_MF_DIRECT	GO:0061649~ubiquitin-modified histone reader activity	2	0.414938	0.0875329	ENSMUSG00000058761 ENSMUSG00000036168	Rnf169 Ccdc38	377	7	28924	21.9204	1	1	0.99679
GOTERM_MF_DIRECT	GO:0015234~thiamine transmembrane transporter activity	2	0.414938	0.0875329	ENSMUSG00000040918 ENSMUSG00000069855	Slc19a2 Slc47a2	377	7	28924	21.9204	1	1	0.99679
GOTERM_MF_DIRECT	GO:0003677~DNA binding	28	5.80913	0.0977202	ENSMUSG00000056895 ENSMUSG00000058773 ENSMUSG00000056596 ENSMUSG00000050295 ENSMUSG00000048897 ENSMUSG00000023994 ENSMUSG00000026987 ENSMUSG00000040522 ENSMUSG00000051627 ENSMUSG00000069267 ENSMUSG00000010175 ENSMUSG00000030921 ENSMUSG00000039219 ENSMUSG00000079003 ENSMUSG00000029563 ENSMUSG00000056300 ENSMUSG00000001493 ENSMUSG00000031540 ENSMUSG00000007216 ENSMUSG00000021366 ENSMUSG00000020679 …	H2bc27 H1f5 Trnp1 Foxc1 Zfp710 Nfya Baz2b Tlr8 H1f4 H3c2 Prox1 Trim30a Arid4b Samd1 Foxp2 Zfp981 Meox1 Kat6a Zfp775 Hivep1 Hnf1b Nupr1 Tfap4 Zscan10 Chd8 Zc3h3 Myrfl Isx	377	1593	28924	1.34853	1	1	0.99679
GOTERM_MF_DIRECT	GO:0031721~hemoglobin alpha binding	2	0.414938	0.0993975	ENSMUSG00000073940 ENSMUSG00000052305	Hbb-bt Hbb-bs	377	8	28924	19.1804	1	1	0.99679
GOTERM_MF_DIRECT	GO:0004867~serine-type endopeptidase inhibitor activity	5	1.03734	0.0998478	ENSMUSG00000030530 ENSMUSG00000053030 ENSMUSG00000031980 ENSMUSG00000025780 ENSMUSG00000041536	Furin Spink2 Agt Itih5 Serpina3a	377	135	28924	2.84154	1	1	0.99679
