# Supplementary material for: Transcriptomic Profiling Reveals Biphasic Regulatory Instability and Late-Stage Proteostatic Decline in Aging Mouse Oocytese
Source: Genes (Basel). 2025 Dec 31;17(1):47. doi: 10.3390/genes17010047 (PMC12841155; doi:10.3390/genes17010047)
Supplement: Supplementary file 1 [file genes-17-00047-s001.zip › genes-4049979-supplementary/DATA FILES/S4_KEGG_merged_conv.xlsx]

## Sheet: OY
Category	Term	Count	%	PValue	Genes	Symbol	List.Total	Pop.Hits	Pop.Total	Fold.Enrichment	Bonferroni	Benjamini	FDR
KEGG_PATHWAY	mmu04612:Antigen processing and presentation	7	3.07018	0.000133267	ENSMUSG00000036594 ENSMUSG00000067235 ENSMUSG00000035929 ENSMUSG00000073421 ENSMUSG00000060586 ENSMUSG00000091705 ENSMUSG00000024610	H2-Aa H2-Q10 H2-Q4 H2-Ab1 H2-Eb1 H2-Q2 Cd74	88	87	9565	8.74543	0.0252643	0.0130779	0.012533
KEGG_PATHWAY	mmu05330:Allograft rejection	6	2.63158	0.000204343	ENSMUSG00000036594 ENSMUSG00000067235 ENSMUSG00000035929 ENSMUSG00000073421 ENSMUSG00000060586 ENSMUSG00000091705	H2-Aa H2-Q10 H2-Q4 H2-Ab1 H2-Eb1 H2-Q2	88	60	9565	10.8693	0.038478	0.0130779	0.012533
KEGG_PATHWAY	mmu05332:Graft-versus-host disease	6	2.63158	0.000204343	ENSMUSG00000036594 ENSMUSG00000067235 ENSMUSG00000035929 ENSMUSG00000073421 ENSMUSG00000060586 ENSMUSG00000091705	H2-Aa H2-Q10 H2-Q4 H2-Ab1 H2-Eb1 H2-Q2	88	60	9565	10.8693	0.038478	0.0130779	0.012533
KEGG_PATHWAY	mmu04940:Type I diabetes mellitus	6	2.63158	0.000343773	ENSMUSG00000036594 ENSMUSG00000067235 ENSMUSG00000035929 ENSMUSG00000073421 ENSMUSG00000060586 ENSMUSG00000091705	H2-Aa H2-Q10 H2-Q4 H2-Ab1 H2-Eb1 H2-Q2	88	67	9565	9.73372	0.0638838	0.0165011	0.0158135
KEGG_PATHWAY	mmu05320:Autoimmune thyroid disease	6	2.63158	0.000616852	ENSMUSG00000036594 ENSMUSG00000067235 ENSMUSG00000035929 ENSMUSG00000073421 ENSMUSG00000060586 ENSMUSG00000091705	H2-Aa H2-Q10 H2-Q4 H2-Ab1 H2-Eb1 H2-Q2	88	76	9565	8.58104	0.111723	0.0236871	0.0227002
KEGG_PATHWAY	mmu05416:Viral myocarditis	6	2.63158	0.00161292	ENSMUSG00000036594 ENSMUSG00000067235 ENSMUSG00000035929 ENSMUSG00000073421 ENSMUSG00000060586 ENSMUSG00000091705	H2-Aa H2-Q10 H2-Q4 H2-Ab1 H2-Eb1 H2-Q2	88	94	9565	6.93786	0.266502	0.0516135	0.0494629
KEGG_PATHWAY	mmu00982:Drug metabolism - cytochrome P450	5	2.19298	0.00410453	ENSMUSG00000040181 ENSMUSG00000095576 ENSMUSG00000025069 ENSMUSG00000074207 ENSMUSG00000074604	Fmo1 Fmo6 Gsto2 Adh1 Mgst2	88	72	9565	7.54814	0.546015	0.112581	0.10789
KEGG_PATHWAY	mmu04514:Cell adhesion molecules	7	3.07018	0.00570362	ENSMUSG00000036594 ENSMUSG00000067235 ENSMUSG00000051076 ENSMUSG00000035929 ENSMUSG00000073421 ENSMUSG00000060586 ENSMUSG00000091705	H2-Aa H2-Q10 Vtcn1 H2-Q4 H2-Ab1 H2-Eb1 H2-Q2	88	179	9565	4.25057	0.666539	0.13525	0.129615
KEGG_PATHWAY	mmu04145:Phagosome	7	3.07018	0.00633985	ENSMUSG00000036594 ENSMUSG00000067235 ENSMUSG00000029757 ENSMUSG00000035929 ENSMUSG00000073421 ENSMUSG00000060586 ENSMUSG00000091705	H2-Aa H2-Q10 Dync1i1 H2-Q4 H2-Ab1 H2-Eb1 H2-Q2	88	183	9565	4.15766	0.705102	0.13525	0.129615
KEGG_PATHWAY	mmu05323:Rheumatoid arthritis	5	2.19298	0.00801331	ENSMUSG00000029371 ENSMUSG00000036594 ENSMUSG00000073421 ENSMUSG00000060586 ENSMUSG00000023951	Cxcl5 H2-Aa H2-Ab1 H2-Eb1 Vegfa	88	87	9565	6.24673	0.786635	0.153856	0.147445
KEGG_PATHWAY	mmu01100:Metabolic pathways	25	10.9649	0.0105905	ENSMUSG00000025270 ENSMUSG00000032323 ENSMUSG00000074882 ENSMUSG00000027556 ENSMUSG00000041119 ENSMUSG00000026003 ENSMUSG00000041653 ENSMUSG00000029314 ENSMUSG00000021214 ENSMUSG00000021536 ENSMUSG00000040181 ENSMUSG00000020309 ENSMUSG00000030945 ENSMUSG00000030228 ENSMUSG00000074207 ENSMUSG00000074604 ENSMUSG00000009876 ENSMUSG00000061758 ENSMUSG00000028393 ENSMUSG00000060407 ENSMUSG00000084234 …	Alas2 Cyp11a1 Cyp2c68 Car1 Pde9a Acadl Pnpla3 Gpat3 Akr1c18 Adcy2 Fmo1 Chac2 Acsm2 Pik3c2g Adh1 Mgst2 Cox4i2 Akr1b10 Alad Cyp2a12 4933405O20Rik Gsto2 Cyp2c67 Fmo6 Inpp4b	88	1650	9565	1.64687	0.870519	0.184853	0.177151
KEGG_PATHWAY	mmu05168:Herpes simplex virus 1 infection	7	3.07018	0.0128651	ENSMUSG00000036594 ENSMUSG00000067235 ENSMUSG00000035929 ENSMUSG00000073421 ENSMUSG00000060586 ENSMUSG00000091705 ENSMUSG00000024610	H2-Aa H2-Q10 H2-Q4 H2-Ab1 H2-Eb1 H2-Q2 Cd74	88	213	9565	3.57208	0.916768	0.205841	0.197264
KEGG_PATHWAY	mmu05321:Inflammatory bowel disease	4	1.75439	0.0186941	ENSMUSG00000036594 ENSMUSG00000074695 ENSMUSG00000073421 ENSMUSG00000060586	H2-Aa Il22 H2-Ab1 H2-Eb1	88	62	9565	7.01246	0.973304	0.276097	0.264593
KEGG_PATHWAY	mmu05310:Asthma	3	1.31579	0.0214235	ENSMUSG00000036594 ENSMUSG00000073421 ENSMUSG00000060586	H2-Aa H2-Ab1 H2-Eb1	88	25	9565	13.0432	0.984361	0.293808	0.281566
KEGG_PATHWAY	mmu05166:Human T-cell leukemia virus 1 infection	7	3.07018	0.0247879	ENSMUSG00000021536 ENSMUSG00000036594 ENSMUSG00000067235 ENSMUSG00000035929 ENSMUSG00000073421 ENSMUSG00000060586 ENSMUSG00000091705	Adcy2 H2-Aa H2-Q10 H2-Q4 H2-Ab1 H2-Eb1 H2-Q2	88	247	9565	3.08037	0.991927	0.317285	0.304065
KEGG_PATHWAY	mmu05150:Staphylococcus aureus infection	5	2.19298	0.0290604	ENSMUSG00000036594 ENSMUSG00000073421 ENSMUSG00000060586 ENSMUSG00000074437 ENSMUSG00000059481	H2-Aa H2-Ab1 H2-Eb1 Defa29 Plg	88	128	9565	4.24583	0.996525	0.348725	0.334194
KEGG_PATHWAY	mmu05322:Systemic lupus erythematosus	5	2.19298	0.0475844	ENSMUSG00000071478 ENSMUSG00000036594 ENSMUSG00000069267 ENSMUSG00000073421 ENSMUSG00000060586	H2ac7 H2-Aa H3c2 H2-Ab1 H2-Eb1	88	150	9565	3.62311	0.999914	0.517445	0.495885
KEGG_PATHWAY	mmu05204:Chemical carcinogenesis - DNA adducts	4	1.75439	0.0485105	ENSMUSG00000074882 ENSMUSG00000025069 ENSMUSG00000062624 ENSMUSG00000074604	Cyp2c68 Gsto2 Cyp2c67 Mgst2	88	90	9565	4.83081	0.999929	0.517445	0.495885
KEGG_PATHWAY	mmu05169:Epstein-Barr virus infection	6	2.63158	0.0564601	ENSMUSG00000036594 ENSMUSG00000067235 ENSMUSG00000035929 ENSMUSG00000073421 ENSMUSG00000060586 ENSMUSG00000091705	H2-Aa H2-Q10 H2-Q4 H2-Ab1 H2-Eb1 H2-Q2	88	228	9565	2.86035	0.999986	0.557536	0.534306
KEGG_PATHWAY	mmu04672:Intestinal immune network for IgA production	3	1.31579	0.0580767	ENSMUSG00000036594 ENSMUSG00000073421 ENSMUSG00000060586	H2-Aa H2-Ab1 H2-Eb1	88	43	9565	7.58325	0.99999	0.557536	0.534306
KEGG_PATHWAY	mmu00140:Steroid hormone biosynthesis	4	1.75439	0.0611576	ENSMUSG00000021214 ENSMUSG00000032323 ENSMUSG00000074882 ENSMUSG00000062624	Akr1c18 Cyp11a1 Cyp2c68 Cyp2c67	88	99	9565	4.39164	0.999995	0.559155	0.535857
KEGG_PATHWAY	mmu00830:Retinol metabolism	4	1.75439	0.0656842	ENSMUSG00000060407 ENSMUSG00000074882 ENSMUSG00000074207 ENSMUSG00000062624	Cyp2a12 Cyp2c68 Adh1 Cyp2c67	88	102	9565	4.26248	0.999998	0.573244	0.549358
KEGG_PATHWAY	mmu04659:Th17 cell differentiation	4	1.75439	0.070361	ENSMUSG00000036594 ENSMUSG00000074695 ENSMUSG00000073421 ENSMUSG00000060586	H2-Aa Il22 H2-Ab1 H2-Eb1	88	105	9565	4.14069	0.999999	0.587361	0.562888
KEGG_PATHWAY	mmu05164:Influenza A	5	2.19298	0.0737845	ENSMUSG00000030793 ENSMUSG00000036594 ENSMUSG00000073421 ENSMUSG00000060586 ENSMUSG00000059481	Pycard H2-Aa H2-Ab1 H2-Eb1 Plg	88	174	9565	3.12337	1	0.590276	0.565681
KEGG_PATHWAY	mmu04350:TGF-beta signaling pathway	4	1.75439	0.0784806	ENSMUSG00000020644 ENSMUSG00000050069 ENSMUSG00000042745 ENSMUSG00000074934	Id2 Grem2 Id1 Grem1	88	110	9565	3.95248	1	0.602731	0.577617

## Sheet: MY
Category	Term	Count	%	PValue	Genes	Symbol	List.Total	Pop.Hits	Pop.Total	Fold.Enrichment	Bonferroni	Benjamini	FDR
KEGG_PATHWAY	mmu04072:Phospholipase D signaling pathway	15	1.58228	0.000533753	ENSMUSG00000031980 ENSMUSG00000059456 ENSMUSG00000026812 ENSMUSG00000020431 ENSMUSG00000022840 ENSMUSG00000022994 ENSMUSG00000017132 ENSMUSG00000036095 ENSMUSG00000040265 ENSMUSG00000021536 ENSMUSG00000038387 ENSMUSG00000023827 ENSMUSG00000034254 ENSMUSG00000056755 ENSMUSG00000034731	Agt Ptk2b Tsc1 Adcy1 Adcy5 Adcy6 Cyth1 Dgkb Dnm3 Adcy2 Rras Agpat4 Agpat1 Grm7 Dgkh	326	149	9565	2.95374	0.155247	0.10149	0.100206
KEGG_PATHWAY	mmu00430:Taurine and hypotaurine metabolism	6	0.632911	0.000717714	ENSMUSG00000056880 ENSMUSG00000040181 ENSMUSG00000033022 ENSMUSG00000026692 ENSMUSG00000095576 ENSMUSG00000026691	Gadl1 Fmo1 Cdo1 Fmo4 Fmo6 Fmo3	326	22	9565	8.00195	0.202983	0.10149	0.100206
KEGG_PATHWAY	mmu05144:Malaria	10	1.05485	0.00114021	ENSMUSG00000017652 ENSMUSG00000045322 ENSMUSG00000069919 ENSMUSG00000021702 ENSMUSG00000000290 ENSMUSG00000035385 ENSMUSG00000027962 ENSMUSG00000069917 ENSMUSG00000073940 ENSMUSG00000052305	Cd40 Tlr9 Hba-a1 Thbs4 Itgb2 Ccl2 Vcam1 Hba-a2 Hbb-bt Hbb-bs	326	77	9565	3.81045	0.302681	0.10149	0.100206
KEGG_PATHWAY	mmu05416:Viral myocarditis	11	1.16034	0.00128469	ENSMUSG00000029156 ENSMUSG00000017652 ENSMUSG00000073409 ENSMUSG00000036594 ENSMUSG00000000290 ENSMUSG00000035929 ENSMUSG00000060550 ENSMUSG00000073421 ENSMUSG00000026596 ENSMUSG00000060586 ENSMUSG00000070348	Sgcb Cd40 H2-Q6 H2-Aa Itgb2 H2-Q4 H2-Q9 H2-Ab1 Abl2 H2-Eb1 Ccnd1	326	94	9565	3.43346	0.333838	0.10149	0.100206
KEGG_PATHWAY	mmu05414:Dilated cardiomyopathy	11	1.16034	0.00256312	ENSMUSG00000029156 ENSMUSG00000031980 ENSMUSG00000051747 ENSMUSG00000021536 ENSMUSG00000051331 ENSMUSG00000020053 ENSMUSG00000002100 ENSMUSG00000031799 ENSMUSG00000020431 ENSMUSG00000022840 ENSMUSG00000022994	Sgcb Agt Ttn Adcy2 Cacna1c Igf1 Mybpc3 Tpm4 Adcy1 Adcy5 Adcy6	326	103	9565	3.13345	0.555581	0.161989	0.159939
KEGG_PATHWAY	mmu04514:Cell adhesion molecules	15	1.58228	0.0031145	ENSMUSG00000053024 ENSMUSG00000051076 ENSMUSG00000000290 ENSMUSG00000035929 ENSMUSG00000060550 ENSMUSG00000027962 ENSMUSG00000026442 ENSMUSG00000060586 ENSMUSG00000024304 ENSMUSG00000047501 ENSMUSG00000017652 ENSMUSG00000017167 ENSMUSG00000073409 ENSMUSG00000036594 ENSMUSG00000073421	Cntn2 Vtcn1 Itgb2 H2-Q4 H2-Q9 Vcam1 Nfasc H2-Eb1 Cdh2 Cldn4 Cd40 Cntnap1 H2-Q6 H2-Aa H2-Ab1	326	179	9565	2.4587	0.626828	0.16403	0.161954
KEGG_PATHWAY	mmu05150:Staphylococcus aureus infection	12	1.26582	0.00415255	ENSMUSG00000073418 ENSMUSG00000079113 ENSMUSG00000069441 ENSMUSG00000036594 ENSMUSG00000079114 ENSMUSG00000000290 ENSMUSG00000073421 ENSMUSG00000055172 ENSMUSG00000060586 ENSMUSG00000074437 ENSMUSG00000059481 ENSMUSG00000035831	C4b Defa43 Dsg1a H2-Aa Defa42 Itgb2 H2-Ab1 C1ra H2-Eb1 Defa29 Plg Krt25	326	128	9565	2.75067	0.731509	0.187458	0.185085
KEGG_PATHWAY	mmu04612:Antigen processing and presentation	9	0.949367	0.00926807	ENSMUSG00000024339 ENSMUSG00000073409 ENSMUSG00000036594 ENSMUSG00000035929 ENSMUSG00000060550 ENSMUSG00000073421 ENSMUSG00000090877 ENSMUSG00000060586 ENSMUSG00000023994	Tap2 H2-Q6 H2-Aa H2-Q4 H2-Q9 H2-Ab1 Hspa1b H2-Eb1 Nfya	326	87	9565	3.03522	0.947259	0.317547	0.313528
KEGG_PATHWAY	mmu05143:African trypanosomiasis	6	0.632911	0.00979538	ENSMUSG00000045322 ENSMUSG00000069919 ENSMUSG00000027962 ENSMUSG00000069917 ENSMUSG00000073940 ENSMUSG00000052305	Tlr9 Hba-a1 Vcam1 Hba-a2 Hbb-bt Hbb-bs	326	39	9565	4.51392	0.955426	0.317547	0.313528
KEGG_PATHWAY	mmu05166:Human T-cell leukemia virus 1 infection	17	1.79325	0.010049	ENSMUSG00000000290 ENSMUSG00000035929 ENSMUSG00000060550 ENSMUSG00000060586 ENSMUSG00000025225 ENSMUSG00000020431 ENSMUSG00000022840 ENSMUSG00000022994 ENSMUSG00000073802 ENSMUSG00000044786 ENSMUSG00000017652 ENSMUSG00000073409 ENSMUSG00000021536 ENSMUSG00000036594 ENSMUSG00000073421 ENSMUSG00000052698 ENSMUSG00000070348	Itgb2 H2-Q4 H2-Q9 H2-Eb1 Nfkb2 Adcy1 Adcy5 Adcy6 Cdkn2b Zfp36 Cd40 H2-Q6 Adcy2 H2-Aa H2-Ab1 Tln2 Ccnd1	326	247	9565	2.01939	0.958891	0.317547	0.313528
KEGG_PATHWAY	mmu05145:Toxoplasmosis	10	1.05485	0.011736	ENSMUSG00000017652 ENSMUSG00000025779 ENSMUSG00000036594 ENSMUSG00000027164 ENSMUSG00000073421 ENSMUSG00000090877 ENSMUSG00000015647 ENSMUSG00000038840 ENSMUSG00000060586 ENSMUSG00000026479	Cd40 Ly96 H2-Aa Traf6 H2-Ab1 Hspa1b Lama5 Birc7 H2-Eb1 Lamc2	326	109	9565	2.69179	0.976019	0.337143	0.332875
KEGG_PATHWAY	mmu05330:Allograft rejection	7	0.738397	0.0157549	ENSMUSG00000017652 ENSMUSG00000073409 ENSMUSG00000036594 ENSMUSG00000035929 ENSMUSG00000060550 ENSMUSG00000073421 ENSMUSG00000060586	Cd40 H2-Q6 H2-Aa H2-Q4 H2-Q9 H2-Ab1 H2-Eb1	326	60	9565	3.42306	0.993384	0.41488	0.409628
KEGG_PATHWAY	mmu05200:Pathways in cancer	29	3.05907	0.0195953	ENSMUSG00000037759 ENSMUSG00000002250 ENSMUSG00000031273 ENSMUSG00000022840 ENSMUSG00000027678 ENSMUSG00000021536 ENSMUSG00000021559 ENSMUSG00000034342 ENSMUSG00000015647 ENSMUSG00000038840 ENSMUSG00000032744 ENSMUSG00000070348 ENSMUSG00000074604 ENSMUSG00000003031 ENSMUSG00000031980 ENSMUSG00000055471 ENSMUSG00000027164 ENSMUSG00000025069 ENSMUSG00000024014 ENSMUSG00000020053 ENSMUSG00000048402 …	Ptger2 1810013A23Rik Col4a6 Adcy5 Ncoa3 Adcy2 Dapk1 Cbl Lama5 Birc7 Heyl Ccnd1 Mgst2 Cdkn1b Agt Alk Traf6 Gsto2 Pim1 Igf1 Gli2 Axin2 Adcy1 Nfkb2 Lamc2 Adcy6 Cdkn2b Lrp5 Il13ra1	326	548	9565	1.55269	0.998076	0.450176	0.444478
KEGG_PATHWAY	mmu04371:Apelin signaling pathway	11	1.16034	0.0199445	ENSMUSG00000079033 ENSMUSG00000021536 ENSMUSG00000038387 ENSMUSG00000035783 ENSMUSG00000020431 ENSMUSG00000070348 ENSMUSG00000029304 ENSMUSG00000022840 ENSMUSG00000112341 ENSMUSG00000022994	Mef2bl Adcy2 Rras Acta2 Adcy1 Ccnd1 Spp1 Adcy5 Gm4796 Adcy6	326	139	9565	2.32191	0.998281	0.450176	0.444478
KEGG_PATHWAY	mmu01100:Metabolic pathways	71	7.48945	0.0246387	ENSMUSG00000025270 ENSMUSG00000028381 ENSMUSG00000024064 ENSMUSG00000048154 ENSMUSG00000041119 ENSMUSG00000026288 ENSMUSG00000026003 ENSMUSG00000059040 ENSMUSG00000056091 ENSMUSG00000029314 ENSMUSG00000024026 ENSMUSG00000022840 ENSMUSG00000037370 ENSMUSG00000042684 ENSMUSG00000040181 ENSMUSG00000038384 ENSMUSG00000025519 ENSMUSG00000020309 ENSMUSG00000030945 ENSMUSG00000030228 ENSMUSG00000074604 …	Alas2 Ugcg Galnt14 Kmt2d Pde9a Inpp5d Acadl Eno1b St3gal5 Gpat3 Glo1 Adcy5 Enpp1 Npl Fmo1 Setd1b Tktl2 Chac2 Acsm2 Pik3c2g Mgst2 Cyp2a12 4933405O20Rik Gsto2 Lalba Inpp4a Adcy6 Hexb Mocs1 Galntl5 ND3 Pipox Smpd3 Car8 Nsdhl Agpat1 Hexdc Pnmt Dgkh Amy1 Car1 Ptgds Gfpt2 Pnpla3 Akr1c18 Mpst Dhtkd1 Sec1 Adcy2 Atp6v0a4 Lipt2 Mgat4d Acer2 Alad Gadl1 Cdo1 Fmo4 Gm5897 Fmo3 Adcy1 Sord Dgkb Extl1 Dao Acacb F…	326	1650	9565	1.26253	0.999623	0.511404	0.504931
KEGG_PATHWAY	mmu05323:Rheumatoid arthritis	8	0.843882	0.0281993	ENSMUSG00000029371 ENSMUSG00000036594 ENSMUSG00000000290 ENSMUSG00000035385 ENSMUSG00000073421 ENSMUSG00000038600 ENSMUSG00000060586 ENSMUSG00000022015	Cxcl5 H2-Aa Itgb2 Ccl2 H2-Ab1 Atp6v0a4 H2-Eb1 Tnfsf11	326	87	9565	2.69798	0.999881	0.511404	0.504931
KEGG_PATHWAY	mmu05322:Systemic lupus erythematosus	11	1.16034	0.0317158	ENSMUSG00000022149 ENSMUSG00000073418 ENSMUSG00000017652 ENSMUSG00000100210 ENSMUSG00000036594 ENSMUSG00000069267 ENSMUSG00000060032 ENSMUSG00000073421 ENSMUSG00000055172 ENSMUSG00000060586 ENSMUSG00000099583	C9 C4b Cd40 H3c7 H2-Aa H3c2 H2aj H2-Ab1 C1ra H2-Eb1 H3c4	326	150	9565	2.15164	0.999962	0.511404	0.504931
KEGG_PATHWAY	mmu04727:GABAergic synapse	8	0.843882	0.0331198	ENSMUSG00000007653 ENSMUSG00000055026 ENSMUSG00000021536 ENSMUSG00000051331 ENSMUSG00000030109 ENSMUSG00000020431 ENSMUSG00000022840 ENSMUSG00000022994	Gabrb2 Gabrg3 Adcy2 Cacna1c Slc6a12 Adcy1 Adcy5 Adcy6	326	90	9565	2.60804	0.999976	0.511404	0.504931
KEGG_PATHWAY	mmu04814:Motor proteins	13	1.37131	0.037526	ENSMUSG00000030761 ENSMUSG00000079553 ENSMUSG00000022272 ENSMUSG00000021294 ENSMUSG00000029757 ENSMUSG00000022443 ENSMUSG00000025401 ENSMUSG00000072720 ENSMUSG00000020821 ENSMUSG00000030739 ENSMUSG00000031516 ENSMUSG00000035783 ENSMUSG00000031799	Myo7a Kifc1 Myo10 Kif26a Dync1i1 Myh9 Myo1a Myo18b Kif1c Myh14 Dctn6 Acta2 Tpm4	326	198	9565	1.9264	0.999994	0.511404	0.504931
KEGG_PATHWAY	mmu01522:Endocrine resistance	8	0.843882	0.0385826	ENSMUSG00000003031 ENSMUSG00000021536 ENSMUSG00000020053 ENSMUSG00000020431 ENSMUSG00000070348 ENSMUSG00000022840 ENSMUSG00000022994 ENSMUSG00000027678	Cdkn1b Adcy2 Igf1 Adcy1 Ccnd1 Adcy5 Adcy6 Ncoa3	326	93	9565	2.52391	0.999996	0.511404	0.504931
KEGG_PATHWAY	mmu05222:Small cell lung cancer	8	0.843882	0.0405272	ENSMUSG00000003031 ENSMUSG00000073802 ENSMUSG00000031273 ENSMUSG00000027164 ENSMUSG00000015647 ENSMUSG00000038840 ENSMUSG00000070348 ENSMUSG00000026479	Cdkn1b Cdkn2b Col4a6 Traf6 Lama5 Birc7 Ccnd1 Lamc2	326	94	9565	2.49706	0.999998	0.511404	0.504931
KEGG_PATHWAY	mmu04144:Endocytosis	16	1.68776	0.0421844	ENSMUSG00000034557 ENSMUSG00000032870 ENSMUSG00000020070 ENSMUSG00000027164 ENSMUSG00000035929 ENSMUSG00000060550 ENSMUSG00000017132 ENSMUSG00000021314 ENSMUSG00000001827 ENSMUSG00000073409 ENSMUSG00000040265 ENSMUSG00000052632 ENSMUSG00000090877 ENSMUSG00000034342 ENSMUSG00000035203 ENSMUSG00000056515	Zfyve9 Smap2 Rufy2 Traf6 H2-Q4 H2-Q9 Cyth1 Amph Folr1 H2-Q6 Dnm3 Asap2 Hspa1b Cbl Epn1 Rab31	326	270	9565	1.7387	0.999999	0.511404	0.504931
KEGG_PATHWAY	mmu04024:cAMP signaling pathway	14	1.47679	0.0422422	ENSMUSG00000037759 ENSMUSG00000051331 ENSMUSG00000002489 ENSMUSG00000024256 ENSMUSG00000020431 ENSMUSG00000022840 ENSMUSG00000022994 ENSMUSG00000029778 ENSMUSG00000021536 ENSMUSG00000036570 ENSMUSG00000038387 ENSMUSG00000031789 ENSMUSG00000030302 ENSMUSG00000033721	Ptger2 Cacna1c Tiam1 Adcyap1 Adcy1 Adcy5 Adcy6 Adcyap1r1 Adcy2 Fxyd1 Rras Cngb1 Atp2b2 Vav3	326	224	9565	1.83378	0.999999	0.511404	0.504931
KEGG_PATHWAY	mmu04724:Glutamatergic synapse	9	0.949367	0.0437032	ENSMUSG00000025813 ENSMUSG00000021536 ENSMUSG00000051331 ENSMUSG00000030500 ENSMUSG00000056755 ENSMUSG00000020431 ENSMUSG00000032017 ENSMUSG00000022840 ENSMUSG00000022994	Homer2 Adcy2 Cacna1c Slc17a6 Grm7 Adcy1 Grik4 Adcy5 Adcy6	326	116	9565	2.27642	0.999999	0.511404	0.504931
KEGG_PATHWAY	mmu04924:Renin secretion	7	0.738397	0.0440584	ENSMUSG00000037759 ENSMUSG00000031980 ENSMUSG00000051331 ENSMUSG00000024256 ENSMUSG00000022840 ENSMUSG00000022994 ENSMUSG00000029778	Ptger2 Agt Cacna1c Adcyap1 Adcy5 Adcy6 Adcyap1r1	326	76	9565	2.70241	0.999999	0.511404	0.504931
KEGG_PATHWAY	mmu05320:Autoimmune thyroid disease	7	0.738397	0.0440584	ENSMUSG00000017652 ENSMUSG00000073409 ENSMUSG00000036594 ENSMUSG00000035929 ENSMUSG00000060550 ENSMUSG00000073421 ENSMUSG00000060586	Cd40 H2-Q6 H2-Aa H2-Q4 H2-Q9 H2-Ab1 H2-Eb1	326	76	9565	2.70241	0.999999	0.511404	0.504931
KEGG_PATHWAY	mmu05202:Transcriptional misregulation in cancer	14	1.47679	0.0445153	ENSMUSG00000003031 ENSMUSG00000079113 ENSMUSG00000079114 ENSMUSG00000020053 ENSMUSG00000020680 ENSMUSG00000099583 ENSMUSG00000048416 ENSMUSG00000100210 ENSMUSG00000017652 ENSMUSG00000020644 ENSMUSG00000030717 ENSMUSG00000069267 ENSMUSG00000035356 ENSMUSG00000074437	Cdkn1b Defa43 Defa42 Igf1 Taf15 H3c4 Mlf1 H3c7 Cd40 Id2 Nupr1 H3c2 Nfkbiz Defa29	326	226	9565	1.81755	0.999999	0.511404	0.504931
KEGG_PATHWAY	mmu05133:Pertussis	7	0.738397	0.0464783	ENSMUSG00000030793 ENSMUSG00000073418 ENSMUSG00000025779 ENSMUSG00000029371 ENSMUSG00000027164 ENSMUSG00000000290 ENSMUSG00000055172	Pycard C4b Ly96 Cxcl5 Traf6 Itgb2 C1ra	326	77	9565	2.66732	1	0.511404	0.504931
KEGG_PATHWAY	mmu04145:Phagosome	12	1.26582	0.0475281	ENSMUSG00000024339 ENSMUSG00000073409 ENSMUSG00000021702 ENSMUSG00000036594 ENSMUSG00000000290 ENSMUSG00000029757 ENSMUSG00000035929 ENSMUSG00000060550 ENSMUSG00000073421 ENSMUSG00000038600 ENSMUSG00000055172 ENSMUSG00000060586	Tap2 H2-Q6 Thbs4 H2-Aa Itgb2 Dync1i1 H2-Q4 H2-Q9 H2-Ab1 Atp6v0a4 C1ra H2-Eb1	326	183	9565	1.92397	1	0.511404	0.504931
KEGG_PATHWAY	mmu04934:Cushing syndrome	11	1.16034	0.0493747	ENSMUSG00000003031 ENSMUSG00000073802 ENSMUSG00000031980 ENSMUSG00000021536 ENSMUSG00000051331 ENSMUSG00000048154 ENSMUSG00000000142 ENSMUSG00000020431 ENSMUSG00000070348 ENSMUSG00000022840 ENSMUSG00000022994	Cdkn1b Cdkn2b Agt Adcy2 Cacna1c Kmt2d Axin2 Adcy1 Ccnd1 Adcy5 Adcy6	326	162	9565	1.99226	1	0.511404	0.504931
KEGG_PATHWAY	mmu05310:Asthma	4	0.421941	0.0514619	ENSMUSG00000017652 ENSMUSG00000036594 ENSMUSG00000073421 ENSMUSG00000060586	Cd40 H2-Aa H2-Ab1 H2-Eb1	326	25	9565	4.69448	1	0.511404	0.504931
KEGG_PATHWAY	mmu05332:Graft-versus-host disease	6	0.632911	0.0524631	ENSMUSG00000073409 ENSMUSG00000036594 ENSMUSG00000035929 ENSMUSG00000060550 ENSMUSG00000073421 ENSMUSG00000060586	H2-Q6 H2-Aa H2-Q4 H2-Q9 H2-Ab1 H2-Eb1	326	60	9565	2.93405	1	0.511404	0.504931
KEGG_PATHWAY	mmu04213:Longevity regulating pathway - multiple species	6	0.632911	0.0556303	ENSMUSG00000021536 ENSMUSG00000090877 ENSMUSG00000020053 ENSMUSG00000020431 ENSMUSG00000022840 ENSMUSG00000022994	Adcy2 Hspa1b Igf1 Adcy1 Adcy5 Adcy6	326	61	9565	2.88595	1	0.511404	0.504931
KEGG_PATHWAY	mmu04933:AGE-RAGE signaling pathway in diabetic complications	8	0.843882	0.055926	ENSMUSG00000003031 ENSMUSG00000031980 ENSMUSG00000031273 ENSMUSG00000028128 ENSMUSG00000035385 ENSMUSG00000024014 ENSMUSG00000027962 ENSMUSG00000070348	Cdkn1b Agt Col4a6 F3 Ccl2 Pim1 Vcam1 Ccnd1	326	101	9565	2.324	1	0.511404	0.504931
KEGG_PATHWAY	mmu04270:Vascular smooth muscle contraction	10	1.05485	0.0566429	ENSMUSG00000031980 ENSMUSG00000021536 ENSMUSG00000030739 ENSMUSG00000051331 ENSMUSG00000035783 ENSMUSG00000050541 ENSMUSG00000022443 ENSMUSG00000020431 ENSMUSG00000022840 ENSMUSG00000022994	Agt Adcy2 Myh14 Cacna1c Acta2 Adra1b Myh9 Adcy1 Adcy5 Adcy6	326	144	9565	2.03753	1	0.511404	0.504931
KEGG_PATHWAY	mmu05168:Herpes simplex virus 1 infection	13	1.37131	0.0593059	ENSMUSG00000032015 ENSMUSG00000027164 ENSMUSG00000035929 ENSMUSG00000060550 ENSMUSG00000060586 ENSMUSG00000026812 ENSMUSG00000009941 ENSMUSG00000045322 ENSMUSG00000024339 ENSMUSG00000073409 ENSMUSG00000036594 ENSMUSG00000035385 ENSMUSG00000073421	Pou2f3 Traf6 H2-Q4 H2-Q9 H2-Eb1 Tsc1 Nxf2 Tlr9 Tap2 H2-Q6 H2-Aa Ccl2 H2-Ab1	326	213	9565	1.79073	1	0.520574	0.513985
KEGG_PATHWAY	mmu00561:Glycerolipid metabolism	6	0.632911	0.0622889	ENSMUSG00000036095 ENSMUSG00000023827 ENSMUSG00000034254 ENSMUSG00000029314 ENSMUSG00000041653 ENSMUSG00000034731	Dgkb Agpat4 Agpat1 Gpat3 Pnpla3 Dgkh	326	63	9565	2.79433	1	0.531981	0.525247
KEGG_PATHWAY	mmu04062:Chemokine signaling pathway	12	1.26582	0.0647151	ENSMUSG00000021536 ENSMUSG00000029371 ENSMUSG00000057177 ENSMUSG00000059456 ENSMUSG00000021508 ENSMUSG00000002489 ENSMUSG00000035385 ENSMUSG00000031778 ENSMUSG00000020431 ENSMUSG00000022840 ENSMUSG00000022994 ENSMUSG00000033721	Adcy2 Cxcl5 Gsk3a Ptk2b Cxcl14 Tiam1 Ccl2 Cx3cl1 Adcy1 Adcy5 Adcy6 Vav3	326	193	9565	1.82428	1	0.538157	0.531345
KEGG_PATHWAY	mmu04911:Insulin secretion	7	0.738397	0.0719378	ENSMUSG00000021536 ENSMUSG00000051331 ENSMUSG00000024256 ENSMUSG00000020431 ENSMUSG00000022840 ENSMUSG00000022994 ENSMUSG00000029778	Adcy2 Cacna1c Adcyap1 Adcy1 Adcy5 Adcy6 Adcyap1r1	326	86	9565	2.38818	1	0.578541	0.571217
KEGG_PATHWAY	mmu05146:Amoebiasis	8	0.843882	0.0745347	ENSMUSG00000022149 ENSMUSG00000041750 ENSMUSG00000031273 ENSMUSG00000000290 ENSMUSG00000015647 ENSMUSG00000060147 ENSMUSG00000020431 ENSMUSG00000026479	C9 Cd1d2 Col4a6 Itgb2 Lama5 Serpinb6a Adcy1 Lamc2	326	108	9565	2.17337	1	0.578541	0.571217
KEGG_PATHWAY	mmu04970:Salivary secretion	7	0.738397	0.0751777	ENSMUSG00000021536 ENSMUSG00000074264 ENSMUSG00000050541 ENSMUSG00000030302 ENSMUSG00000020431 ENSMUSG00000022840 ENSMUSG00000022994	Adcy2 Amy1 Adra1b Atp2b2 Adcy1 Adcy5 Adcy6	326	87	9565	2.36073	1	0.578541	0.571217
KEGG_PATHWAY	mmu04940:Type I diabetes mellitus	6	0.632911	0.0768946	ENSMUSG00000073409 ENSMUSG00000036594 ENSMUSG00000035929 ENSMUSG00000060550 ENSMUSG00000073421 ENSMUSG00000060586	H2-Q6 H2-Aa H2-Q4 H2-Q9 H2-Ab1 H2-Eb1	326	67	9565	2.62751	1	0.578541	0.571217
KEGG_PATHWAY	mmu04512:ECM-receptor interaction	7	0.738397	0.0819027	ENSMUSG00000021702 ENSMUSG00000031273 ENSMUSG00000091345 ENSMUSG00000028364 ENSMUSG00000015647 ENSMUSG00000029304 ENSMUSG00000026479	Thbs4 Col4a6 Col6a5 Tnc Lama5 Spp1 Lamc2	326	89	9565	2.30768	1	0.60189	0.594271
KEGG_PATHWAY	mmu04211:Longevity regulating pathway	7	0.738397	0.0853872	ENSMUSG00000021536 ENSMUSG00000074895 ENSMUSG00000020053 ENSMUSG00000026812 ENSMUSG00000020431 ENSMUSG00000022840 ENSMUSG00000022994	Adcy2 Eif4e1b Igf1 Tsc1 Adcy1 Adcy5 Adcy6	326	90	9565	2.28204	1	0.613235	0.605473
KEGG_PATHWAY	mmu05163:Human cytomegalovirus infection	14	1.47679	0.0923065	ENSMUSG00000037759 ENSMUSG00000059456 ENSMUSG00000035929 ENSMUSG00000060550 ENSMUSG00000026812 ENSMUSG00000020431 ENSMUSG00000022840 ENSMUSG00000022994 ENSMUSG00000024339 ENSMUSG00000073409 ENSMUSG00000021536 ENSMUSG00000035385 ENSMUSG00000031778 ENSMUSG00000070348	Ptger2 Ptk2b H2-Q4 H2-Q9 Tsc1 Adcy1 Adcy5 Adcy6 Tap2 H2-Q6 Adcy2 Ccl2 Cx3cl1 Ccnd1	326	254	9565	1.61719	1	0.64572	0.637546
KEGG_PATHWAY	mmu04927:Cortisol synthesis and secretion	6	0.632911	0.0975139	ENSMUSG00000031980 ENSMUSG00000021536 ENSMUSG00000051331 ENSMUSG00000020431 ENSMUSG00000022840 ENSMUSG00000022994	Agt Adcy2 Cacna1c Adcy1 Adcy5 Adcy6	326	72	9565	2.44504	1	0.64572	0.637546
KEGG_PATHWAY	mmu00982:Drug metabolism - cytochrome P450	6	0.632911	0.0975139	ENSMUSG00000040181 ENSMUSG00000026692 ENSMUSG00000095576 ENSMUSG00000026691 ENSMUSG00000025069 ENSMUSG00000074604	Fmo1 Fmo4 Fmo6 Fmo3 Gsto2 Mgst2	326	72	9565	2.44504	1	0.64572	0.637546
KEGG_PATHWAY	mmu04928:Parathyroid hormone synthesis, secretion and action	8	0.843882	0.0997689	ENSMUSG00000024913 ENSMUSG00000021536 ENSMUSG00000021490 ENSMUSG00000001494 ENSMUSG00000020431 ENSMUSG00000022840 ENSMUSG00000022015 ENSMUSG00000022994	Lrp5 Adcy2 Slc34a1 Sost Adcy1 Adcy5 Tnfsf11 Adcy6	326	116	9565	2.02348	1	0.64572	0.637546

## Sheet: OM
Category	Term	Count	%	PValue	Genes	Symbol	List.Total	Pop.Hits	Pop.Total	Fold.Enrichment	Bonferroni	Benjamini	FDR
KEGG_PATHWAY	mmu05150:Staphylococcus aureus infection	8	1.65975	0.00176479	ENSMUSG00000073418 ENSMUSG00000079113 ENSMUSG00000036594 ENSMUSG00000079114 ENSMUSG00000026365 ENSMUSG00000074437 ENSMUSG00000059481 ENSMUSG00000035831	C4b Defa43 H2-Aa Defa42 Cfh Defa29 Plg Krt25	131	128	9565	4.56345	0.314769	0.377665	0.377665
KEGG_PATHWAY	mmu05202:Transcriptional misregulation in cancer	10	2.07469	0.00362942	ENSMUSG00000003031 ENSMUSG00000079113 ENSMUSG00000017652 ENSMUSG00000030717 ENSMUSG00000069267 ENSMUSG00000079114 ENSMUSG00000020680 ENSMUSG00000035356 ENSMUSG00000074437 ENSMUSG00000004895	Cdkn1b Defa43 Cd40 Nupr1 H3c2 Defa42 Taf15 Nfkbiz Defa29 Prcc	131	226	9565	3.23076	0.540727	0.388348	0.388348
KEGG_PATHWAY	mmu05143:African trypanosomiasis	4	0.829876	0.015699	ENSMUSG00000069919 ENSMUSG00000069917 ENSMUSG00000073940 ENSMUSG00000052305	Hba-a1 Hba-a2 Hbb-bt Hbb-bs	131	39	9565	7.48875	0.966165	1	1
KEGG_PATHWAY	mmu05144:Malaria	5	1.03734	0.0205656	ENSMUSG00000017652 ENSMUSG00000069919 ENSMUSG00000069917 ENSMUSG00000073940 ENSMUSG00000052305	Cd40 Hba-a1 Hba-a2 Hbb-bt Hbb-bs	131	77	9565	4.74125	0.988286	1	1
KEGG_PATHWAY	mmu00430:Taurine and hypotaurine metabolism	3	0.622407	0.0354613	ENSMUSG00000056880 ENSMUSG00000026692 ENSMUSG00000095576	Gadl1 Fmo4 Fmo6	131	22	9565	9.95663	0.999559	1	1
