# Supplementary material for: Transcriptomic Profiling Reveals Biphasic Regulatory Instability and Late-Stage Proteostatic Decline in Aging Mouse Oocytese
Source: Genes (Basel). 2025 Dec 31;17(1):47. doi: 10.3390/genes17010047 (PMC12841155; doi:10.3390/genes17010047)
Supplement: Supplementary file 1 [file genes-17-00047-s001.zip › genes-4049979-supplementary/DATA FILES/S5_GO_merged_nonlinear_conv.xlsx]

## Sheet: GO_no-updown
Category	Term	Count	%	PValue	Genes	Symbol	List.Total	Pop.Hits	Pop.Total	Fold.Enrichment	Bonferroni	Benjamini	FDR
GOTERM_BP_DIRECT	GO:0030154~cell differentiation	7	5.78512	0.00966809	ENSMUSG00000063506 ENSMUSG00000026109 ENSMUSG00000050295 ENSMUSG00000031283 ENSMUSG00000019779 ENSMUSG00000020871 ENSMUSG00000050335	Arhgap22 Tmeff2 Foxc1 Chrdl1 Frk Dlx4 Lgals3	82	665	29712	3.81412	0.995079	1	1
GOTERM_BP_DIRECT	GO:0016477~cell migration	5	4.13223	0.0106526	ENSMUSG00000032740 ENSMUSG00000050295 ENSMUSG00000036510 ENSMUSG00000032714 ENSMUSG00000052504	Ccdc88a Foxc1 Cdh8 Syde1 Epha3	82	313	29712	5.7882	0.997144	1	1
GOTERM_BP_DIRECT	GO:0001822~kidney development	4	3.30579	0.0140031	ENSMUSG00000026605 ENSMUSG00000050295 ENSMUSG00000026365 ENSMUSG00000042797	Cenpf Foxc1 Cfh Aqp11	82	184	29712	7.87699	0.999553	1	1
GOTERM_BP_DIRECT	GO:0010976~positive regulation of neuron projection development	4	3.30579	0.0142064	ENSMUSG00000036913 ENSMUSG00000033342 ENSMUSG00000052504 ENSMUSG00000060534	Trim67 Plppr5 Epha3 Dcc	82	185	29712	7.83441	0.999601	1	1
GOTERM_BP_DIRECT	GO:0046620~regulation of organ growth	2	1.65289	0.0242729	ENSMUSG00000050295 ENSMUSG00000021067	Foxc1 Sav1	82	9	29712	80.5203	0.999999	1	1
GOTERM_BP_DIRECT	GO:0006805~xenobiotic metabolic process	3	2.47934	0.0340315	ENSMUSG00000074882 ENSMUSG00000025004 ENSMUSG00000027048	Cyp2c68 Cyp2c40 Abcb11	82	106	29712	10.2549	1	1	1
GOTERM_BP_DIRECT	GO:0010389~regulation of G2/M transition of mitotic cell cycle	2	1.65289	0.0348732	ENSMUSG00000026605 ENSMUSG00000034402	Cenpf Kcnh5	82	13	29712	55.7448	1	1	1
GOTERM_BP_DIRECT	GO:0009615~response to virus	3	2.47934	0.0358074	ENSMUSG00000026630 ENSMUSG00000037921 ENSMUSG00000040522	Batf3 Ddx60 Tlr8	82	109	29712	9.9727	1	1	1
GOTERM_BP_DIRECT	GO:0008015~blood circulation	2	1.65289	0.0401306	ENSMUSG00000002588 ENSMUSG00000026579	Pon1 F5	82	15	29712	48.3122	1	1	1
GOTERM_BP_DIRECT	GO:0045806~negative regulation of endocytosis	2	1.65289	0.0401306	ENSMUSG00000052504 ENSMUSG00000050335	Epha3 Lgals3	82	15	29712	48.3122	1	1	1
GOTERM_BP_DIRECT	GO:2000036~regulation of stem cell population maintenance	2	1.65289	0.0427487	ENSMUSG00000022000 ENSMUSG00000021067	Zc3h13 Sav1	82	16	29712	45.2927	1	1	1
GOTERM_BP_DIRECT	GO:0046548~retinal rod cell development	2	1.65289	0.0453598	ENSMUSG00000026365 ENSMUSG00000030523	Cfh Trpm1	82	17	29712	42.6284	1	1	1
GOTERM_BP_DIRECT	GO:0030001~metal ion transport	2	1.65289	0.0531507	ENSMUSG00000075224 ENSMUSG00000030523	Lrrc55 Trpm1	82	20	29712	36.2341	1	1	1
GOTERM_BP_DIRECT	GO:0000122~negative regulation of transcription by RNA polymerase II	7	5.78512	0.0565034	ENSMUSG00000029563 ENSMUSG00000050295 ENSMUSG00000026630 ENSMUSG00000039219 ENSMUSG00000019779 ENSMUSG00000020871 ENSMUSG00000031621	Foxp2 Foxc1 Batf3 Arid4b Frk Dlx4 Isx	82	1005	29712	2.52377	1	1	1
GOTERM_BP_DIRECT	GO:0071805~potassium ion transmembrane transport	3	2.47934	0.0648146	ENSMUSG00000075224 ENSMUSG00000031129 ENSMUSG00000034402	Lrrc55 Slc9a9 Kcnh5	82	152	29712	7.15148	1	1	1
GOTERM_BP_DIRECT	GO:0006082~organic acid metabolic process	2	1.65289	0.0786699	ENSMUSG00000074882 ENSMUSG00000025004	Cyp2c68 Cyp2c40	82	30	29712	24.1561	1	1	1
GOTERM_BP_DIRECT	GO:0060038~cardiac muscle cell proliferation	2	1.65289	0.0911735	ENSMUSG00000050295 ENSMUSG00000021067	Foxc1 Sav1	82	35	29712	20.7052	1	1	1
GOTERM_CC_DIRECT	GO:0005829~cytosol	24	19.8347	0.00182788	ENSMUSG00000029254 ENSMUSG00000056895 ENSMUSG00000032740 ENSMUSG00000006154 ENSMUSG00000028167 ENSMUSG00000050295 ENSMUSG00000026630 ENSMUSG00000021067 ENSMUSG00000005575 ENSMUSG00000041798 ENSMUSG00000026605 ENSMUSG00000072423 ENSMUSG00000039253 ENSMUSG00000022947 ENSMUSG00000068113 ENSMUSG00000032714 ENSMUSG00000039219 ENSMUSG00000031831 ENSMUSG00000052504 ENSMUSG00000019779 ENSMUSG00000019820 …	Stap1 H2bc27 Ccdc88a Eps8l1 Bdh2 Foxc1 Batf3 Sav1 Ube2m Gck Cenpf Psmb11 Fn3krp Cbr3 Tesl1 Syde1 Arid4b Dnaaf1 Epha3 Frk Utrn Egln3 Lgals3 Ddx60	85	4363	29722	1.92347	0.246918	0.283322	0.283322
GOTERM_CC_DIRECT	GO:0005576~extracellular region	13	10.7438	0.00420808	ENSMUSG00000060548 ENSMUSG00000053030 ENSMUSG00000025780 ENSMUSG00000031283 ENSMUSG00000002588 ENSMUSG00000026365 ENSMUSG00000069516 ENSMUSG00000026579 ENSMUSG00000026109 ENSMUSG00000067773 ENSMUSG00000018259 ENSMUSG00000052504 ENSMUSG00000050335	Tnfrsf19 Spink2 Itih5 Chrdl1 Pon1 Cfh Lyz2 F5 Tmeff2 Defb41 Prl8a2 Epha3 Lgals3	85	1780	29722	2.55377	0.479845	0.326127	0.326127
GOTERM_CC_DIRECT	GO:0005634~nucleus	27	22.314	0.0133148	ENSMUSG00000029254 ENSMUSG00000056895 ENSMUSG00000063506 ENSMUSG00000028282 ENSMUSG00000050295 ENSMUSG00000022000 ENSMUSG00000026987 ENSMUSG00000001089 ENSMUSG00000004895 ENSMUSG00000041798 ENSMUSG00000067562 ENSMUSG00000067561 ENSMUSG00000026605 ENSMUSG00000072423 ENSMUSG00000068099 ENSMUSG00000039219 ENSMUSG00000050335 ENSMUSG00000029563 ENSMUSG00000001493 ENSMUSG00000026630 ENSMUSG00000028312 …	Stap1 H2bc27 Arhgap22 Casp8ap2 Foxc1 Zc3h13 Baz2b Luzp1 Prcc Gck Dmrtc1c1 Dmrtc1c2 Cenpf Psmb11 Smim45 Arid4b Lgals3 Foxp2 Meox1 Batf3 Smc2 Sav1 Ube2m Tfap4 Myrfl Egln3 Isx	85	6018	29722	1.56881	0.874776	0.611985	0.611985
GOTERM_CC_DIRECT	GO:0005737~cytoplasm	28	23.1405	0.0157932	ENSMUSG00000029254 ENSMUSG00000032740 ENSMUSG00000006154 ENSMUSG00000063506 ENSMUSG00000028282 ENSMUSG00000028167 ENSMUSG00000074882 ENSMUSG00000001089 ENSMUSG00000041798 ENSMUSG00000026605 ENSMUSG00000068099 ENSMUSG00000000416 ENSMUSG00000068113 ENSMUSG00000019820 ENSMUSG00000050335 ENSMUSG00000053030 ENSMUSG00000001493 ENSMUSG00000036913 ENSMUSG00000109060 ENSMUSG00000025004 ENSMUSG00000028312 …	Stap1 Ccdc88a Eps8l1 Arhgap22 Casp8ap2 Bdh2 Cyp2c68 Luzp1 Gck Cenpf Smim45 Cttnbp2 Tesl1 Utrn Lgals3 Spink2 Meox1 Trim67 Gm4513 Cyp2c40 Smc2 Sav1 Aqp11 Tfap4 Map9 Gm4565 Egln3 Ddx60	85	6408	29722	1.5279	0.915201	0.611985	0.611985
GOTERM_CC_DIRECT	GO:0005654~nucleoplasm	17	14.0496	0.040885	ENSMUSG00000029254 ENSMUSG00000056895 ENSMUSG00000050295 ENSMUSG00000026630 ENSMUSG00000028312 ENSMUSG00000022000 ENSMUSG00000020871 ENSMUSG00000041798 ENSMUSG00000026605 ENSMUSG00000072423 ENSMUSG00000005718 ENSMUSG00000022947 ENSMUSG00000039219 ENSMUSG00000052504 ENSMUSG00000019779 ENSMUSG00000019820 ENSMUSG00000050335	Stap1 H2bc27 Foxc1 Batf3 Smc2 Zc3h13 Dlx4 Gck Cenpf Psmb11 Tfap4 Cbr3 Arid4b Epha3 Frk Utrn Lgals3	85	3572	29722	1.66417	0.998451	1	1
GOTERM_CC_DIRECT	GO:0036064~ciliary basal body	4	3.30579	0.054259	ENSMUSG00000032740 ENSMUSG00000026605 ENSMUSG00000019820 ENSMUSG00000001089	Ccdc88a Cenpf Utrn Luzp1	85	302	29722	4.6314	0.999824	1	1
GOTERM_CC_DIRECT	GO:0055037~recycling endosome	3	2.47934	0.0666659	ENSMUSG00000026605 ENSMUSG00000027048 ENSMUSG00000031129	Cenpf Abcb11 Slc9a9	85	149	29722	7.04035	0.999977	1	1
GOTERM_CC_DIRECT	GO:0045277~respiratory chain complex IV	2	1.65289	0.0735995	ENSMUSG00000009876 ENSMUSG00000040280	Cox4i2 Ndufa4l2	85	27	29722	25.9015	0.999993	1	1
GOTERM_CC_DIRECT	GO:0005886~plasma membrane	24	19.8347	0.0753066	ENSMUSG00000032740 ENSMUSG00000060548 ENSMUSG00000006154 ENSMUSG00000033342 ENSMUSG00000031283 ENSMUSG00000072572 ENSMUSG00000027048 ENSMUSG00000042797 ENSMUSG00000060534 ENSMUSG00000040522 ENSMUSG00000095028 ENSMUSG00000049608 ENSMUSG00000068113 ENSMUSG00000075224 ENSMUSG00000036510 ENSMUSG00000031129 ENSMUSG00000051118 ENSMUSG00000031831 ENSMUSG00000052504 ENSMUSG00000030523 ENSMUSG00000094208 …	Ccdc88a Tnfrsf19 Eps8l1 Plppr5 Chrdl1 Slc39a2 Abcb11 Aqp11 Dcc Tlr8 Sirpb1b Gpr55 Tesl1 Lrrc55 Cdh8 Slc9a9 Or7d10 Dnaaf1 Epha3 Trpm1 Vmn1r130 Frk Utrn Kcnh5	85	6054	29722	1.38621	0.999995	1	1
GOTERM_CC_DIRECT	GO:0051233~spindle midzone	2	1.65289	0.0788333	ENSMUSG00000033900 ENSMUSG00000001089	Map9 Luzp1	85	29	29722	24.1152	0.999997	1	1
GOTERM_MF_DIRECT	GO:0043565~sequence-specific DNA binding	7	5.78512	0.0027674	ENSMUSG00000029563 ENSMUSG00000001493 ENSMUSG00000005718 ENSMUSG00000050295 ENSMUSG00000034057 ENSMUSG00000020871 ENSMUSG00000031621	Foxp2 Meox1 Tfap4 Foxc1 Myrfl Dlx4 Isx	84	486	28924	4.95953	0.434969	0.570084	0.570084
GOTERM_MF_DIRECT	GO:0005524~ATP binding	10	8.26446	0.0325884	ENSMUSG00000039253 ENSMUSG00000109060 ENSMUSG00000027048 ENSMUSG00000028312 ENSMUSG00000109396 ENSMUSG00000052504 ENSMUSG00000019779 ENSMUSG00000005575 ENSMUSG00000037921 ENSMUSG00000041798	Fn3krp Gm4513 Abcb11 Smc2 Gm4565 Epha3 Frk Ube2m Ddx60 Gck	84	1543	28924	2.23158	0.998914	1	1
GOTERM_MF_DIRECT	GO:0003677~DNA binding	10	8.26446	0.0387414	ENSMUSG00000056895 ENSMUSG00000029563 ENSMUSG00000001493 ENSMUSG00000005718 ENSMUSG00000050295 ENSMUSG00000034057 ENSMUSG00000039219 ENSMUSG00000026987 ENSMUSG00000040522 ENSMUSG00000031621	H2bc27 Foxp2 Meox1 Tfap4 Foxc1 Myrfl Arid4b Baz2b Tlr8 Isx	84	1593	28924	2.16154	0.999708	1	1
GOTERM_MF_DIRECT	GO:0005515~protein binding	24	19.8347	0.0407904	ENSMUSG00000029254 ENSMUSG00000032740 ENSMUSG00000060548 ENSMUSG00000029563 ENSMUSG00000053030 ENSMUSG00000028282 ENSMUSG00000036913 ENSMUSG00000050295 ENSMUSG00000026365 ENSMUSG00000028312 ENSMUSG00000021067 ENSMUSG00000026987 ENSMUSG00000060534 ENSMUSG00000041798 ENSMUSG00000040522 ENSMUSG00000072423 ENSMUSG00000000416 ENSMUSG00000032714 ENSMUSG00000039219 ENSMUSG00000052504 ENSMUSG00000019820 …	Stap1 Ccdc88a Tnfrsf19 Foxp2 Spink2 Casp8ap2 Trim67 Foxc1 Cfh Smc2 Sav1 Baz2b Dcc Gck Tlr8 Psmb11 Cttnbp2 Syde1 Arid4b Epha3 Utrn Lgals3 Ddx60 Nyap2	84	5596	28924	1.47677	0.999812	1	1
GOTERM_MF_DIRECT	GO:0008017~microtubule binding	4	3.30579	0.0428275	ENSMUSG00000032740 ENSMUSG00000026605 ENSMUSG00000033900 ENSMUSG00000001089	Ccdc88a Cenpf Map9 Luzp1	84	270	28924	5.10123	0.999879	1	1
GOTERM_MF_DIRECT	GO:0001227~DNA-binding transcription repressor activity, RNA polymerase II-specific	4	3.30579	0.0613087	ENSMUSG00000029563 ENSMUSG00000026630 ENSMUSG00000020871 ENSMUSG00000031621	Foxp2 Batf3 Dlx4 Isx	84	313	28924	4.40043	0.999998	1	1
GOTERM_MF_DIRECT	GO:0070840~dynein complex binding	2	1.65289	0.0720236	ENSMUSG00000026605 ENSMUSG00000031831	Cenpf Dnaaf1	84	26	28924	26.4872	1	1	1
GOTERM_MF_DIRECT	GO:0050321~tau-protein kinase activity	2	1.65289	0.0720236	ENSMUSG00000109060 ENSMUSG00000109396	Gm4513 Gm4565	84	26	28924	26.4872	1	1	1
GOTERM_MF_DIRECT	GO:1990837~sequence-specific double-stranded DNA binding	5	4.13223	0.0741015	ENSMUSG00000001493 ENSMUSG00000005718 ENSMUSG00000026630 ENSMUSG00000020871 ENSMUSG00000031621	Meox1 Tfap4 Batf3 Dlx4 Isx	84	551	28924	3.12462	1	1	1

## Sheet: GO_updown-no
Category	Term	Count	%	PValue	Genes	Symbol	List.Total	Pop.Hits	Pop.Total	Fold.Enrichment	Bonferroni	Benjamini	FDR
GOTERM_BP_DIRECT	GO:0048468~cell development	7	1.28205	2.16577e-05	ENSMUSG00000020644 ENSMUSG00000027164 ENSMUSG00000019947 ENSMUSG00000020053 ENSMUSG00000008999 ENSMUSG00000034520 ENSMUSG00000000142	Id2 Traf6 Arid5b Igf1 Bmp7 Gjc1 Axin2	465	37	29712	12.0886	0.0500754	0.0513722	0.0513072
GOTERM_BP_DIRECT	GO:0007165~signal transduction	30	5.49451	0.000346059	ENSMUSG00000031530 ENSMUSG00000029371 ENSMUSG00000058099 ENSMUSG00000041119 ENSMUSG00000004558 ENSMUSG00000026981 ENSMUSG00000042423 ENSMUSG00000027634 ENSMUSG00000022886 ENSMUSG00000021559 ENSMUSG00000023915 ENSMUSG00000064090 ENSMUSG00000034342 ENSMUSG00000062209 ENSMUSG00000032494 ENSMUSG00000027164 ENSMUSG00000074695 ENSMUSG00000022372 ENSMUSG00000097993 ENSMUSG00000033082 ENSMUSG00000044957 …	Dusp4 Cxcl5 Nfam1 Pde9a Ndrg2 Il1rn Fbrs Ndrg3 Prl2a1 Dapk1 Tnfrsf21 Vrk2 Cbl Erbb4 Tdgf1 Traf6 Il22 Sla Ptprv Clec1a Pp2d1 Timp1 Ror2 Nfkb2 Dgkb Chrnb1 Thbs4 Rasd2 Arhgap8 Grem1	465	925	29712	2.07233	0.560006	0.230447	0.230156
GOTERM_BP_DIRECT	GO:0051321~meiotic cell cycle	10	1.8315	0.000368937	ENSMUSG00000072479 ENSMUSG00000033882 ENSMUSG00000002190 ENSMUSG00000022429 ENSMUSG00000067764 ENSMUSG00000058147 ENSMUSG00000051455 ENSMUSG00000024155 ENSMUSG00000036743 ENSMUSG00000058328	Xlr5b Rbm46 Clgn Dmc1 Xlr5c Xlr3c Meioc Meiob Psma8 Xlr5a	465	140	29712	4.56406	0.583255	0.230447	0.230156
GOTERM_BP_DIRECT	GO:0006171~cAMP biosynthetic process	4	0.732601	0.000568736	ENSMUSG00000021536 ENSMUSG00000020431 ENSMUSG00000022840 ENSMUSG00000022994	Adcy2 Adcy1 Adcy5 Adcy6	465	11	29712	23.2352	0.740611	0.230447	0.230156
GOTERM_BP_DIRECT	GO:0008285~negative regulation of cell population proliferation	17	3.11355	0.000575344	ENSMUSG00000062209 ENSMUSG00000005045 ENSMUSG00000033740 ENSMUSG00000059456 ENSMUSG00000003271 ENSMUSG00000020053 ENSMUSG00000026288 ENSMUSG00000026812 ENSMUSG00000008999 ENSMUSG00000044646 ENSMUSG00000000142 ENSMUSG00000073802 ENSMUSG00000022941 ENSMUSG00000035274 ENSMUSG00000020716 ENSMUSG00000090877 ENSMUSG00000024907	Erbb4 Chd5 St18 Ptk2b Gm5897 Igf1 Inpp5d Tsc1 Bmp7 Zbtb7c Axin2 Cdkn2b Ripply3 Tpbg Nf1 Hspa1b Gal	465	397	29712	2.73613	0.744647	0.230447	0.230156
GOTERM_BP_DIRECT	GO:0007507~heart development	15	2.74725	0.000582919	ENSMUSG00000062209 ENSMUSG00000002250 ENSMUSG00000079033 ENSMUSG00000051331 ENSMUSG00000032494 ENSMUSG00000027962 ENSMUSG00000022941 ENSMUSG00000020644 ENSMUSG00000037370 ENSMUSG00000018476 ENSMUSG00000051747 ENSMUSG00000020716 ENSMUSG00000051379 ENSMUSG00000034520 ENSMUSG00000039801	Erbb4 1810013A23Rik Mef2bl Cacna1c Tdgf1 Vcam1 Ripply3 Id2 Enpp1 Kdm6b Ttn Nf1 Flrt3 Gjc1 Cplane1	465	321	29712	2.98583	0.749197	0.230447	0.230156
GOTERM_BP_DIRECT	GO:0010656~negative regulation of muscle cell apoptotic process	4	0.732601	0.000749544	ENSMUSG00000062209 ENSMUSG00000059456 ENSMUSG00000024256 ENSMUSG00000020053	Erbb4 Ptk2b Adcyap1 Igf1	465	12	29712	21.2989	0.831123	0.253988	0.253667
GOTERM_BP_DIRECT	GO:0033209~tumor necrosis factor-mediated signaling pathway	6	1.0989	0.00140821	ENSMUSG00000030793 ENSMUSG00000033740 ENSMUSG00000049382 ENSMUSG00000034845 ENSMUSG00000013483 ENSMUSG00000059456	Pycard St18 Krt8 Plvap Card14 Ptk2b	465	53	29712	7.2336	0.964656	0.374925	0.374451
GOTERM_BP_DIRECT	GO:0006936~muscle contraction	6	1.0989	0.00153228	ENSMUSG00000053519 ENSMUSG00000041189 ENSMUSG00000051747 ENSMUSG00000035783 ENSMUSG00000002100 ENSMUSG00000031799	Kcnip1 Chrnb1 Ttn Acta2 Mybpc3 Tpm4	465	54	29712	7.09964	0.973678	0.374925	0.374451
GOTERM_BP_DIRECT	GO:0045471~response to ethanol	9	1.64835	0.00158063	ENSMUSG00000028393 ENSMUSG00000059456 ENSMUSG00000025905 ENSMUSG00000035385 ENSMUSG00000027962 ENSMUSG00000024256 ENSMUSG00000020053 ENSMUSG00000034342 ENSMUSG00000029778	Alad Ptk2b Oprk1 Ccl2 Vcam1 Adcyap1 Igf1 Cbl Adcyap1r1	465	139	29712	4.1372	0.976534	0.374925	0.374451
GOTERM_BP_DIRECT	GO:0043066~negative regulation of apoptotic process	22	4.0293	0.00207314	ENSMUSG00000062209 ENSMUSG00000002250 ENSMUSG00000029591 ENSMUSG00000059456 ENSMUSG00000051076 ENSMUSG00000024014 ENSMUSG00000020053 ENSMUSG00000026981 ENSMUSG00000001131 ENSMUSG00000045515 ENSMUSG00000024026 ENSMUSG00000027678 ENSMUSG00000020225 ENSMUSG00000021701 ENSMUSG00000021559 ENSMUSG00000013483 ENSMUSG00000005836 ENSMUSG00000090877 ENSMUSG00000034342 ENSMUSG00000031778 ENSMUSG00000038840 …	Erbb4 1810013A23Rik Ung Ptk2b Vtcn1 Pim1 Igf1 Il1rn Timp1 Pou3f3 Glo1 Ncoa3 Tmbim4 Plk2 Dapk1 Card14 Gata6 Hspa1b Cbl Cx3cl1 Birc7 Grem1	465	666	29712	2.1107	0.99272	0.447044	0.446478
GOTERM_BP_DIRECT	GO:0007189~adenylate cyclase-activating G protein-coupled receptor signaling pathway	9	1.64835	0.00234358	ENSMUSG00000037759 ENSMUSG00000031298 ENSMUSG00000021536 ENSMUSG00000024256 ENSMUSG00000020431 ENSMUSG00000022840 ENSMUSG00000022994 ENSMUSG00000029778 ENSMUSG00000025127	Ptger2 Adgrg2 Adcy2 Adcyap1 Adcy1 Adcy5 Adcy6 Adcyap1r1 Gcgr	465	148	29712	3.88561	0.996172	0.463247	0.462661
GOTERM_BP_DIRECT	GO:1904322~cellular response to forskolin	4	0.732601	0.00259318	ENSMUSG00000021536 ENSMUSG00000020431 ENSMUSG00000022840 ENSMUSG00000022994	Adcy2 Adcy1 Adcy5 Adcy6	465	18	29712	14.1993	0.997886	0.473156	0.472557
GOTERM_BP_DIRECT	GO:0036092~phosphatidylinositol-3-phosphate biosynthetic process	4	0.732601	0.00304398	ENSMUSG00000035916 ENSMUSG00000037940 ENSMUSG00000030228 ENSMUSG00000026113	Ptprq Inpp4b Pik3c2g Inpp4a	465	19	29712	13.452	0.999276	0.511042	0.510396
GOTERM_BP_DIRECT	GO:0008284~positive regulation of cell population proliferation	20	3.663	0.00323172	ENSMUSG00000062209 ENSMUSG00000029195 ENSMUSG00000032494 ENSMUSG00000059456 ENSMUSG00000002489 ENSMUSG00000024256 ENSMUSG00000020053 ENSMUSG00000001131 ENSMUSG00000007888 ENSMUSG00000045515 ENSMUSG00000026479 ENSMUSG00000041710 ENSMUSG00000020467 ENSMUSG00000020644 ENSMUSG00000079516 ENSMUSG00000035783 ENSMUSG00000031778 ENSMUSG00000038007 ENSMUSG00000070348 ENSMUSG00000074934	Erbb4 Klb Tdgf1 Ptk2b Tiam1 Adcyap1 Igf1 Timp1 Crlf1 Pou3f3 Lamc2 Trpc5 Efemp1 Id2 Reg3a Acta2 Cx3cl1 Acer2 Ccnd1 Grem1	465	602	29712	2.12282	0.999537	0.511042	0.510396
GOTERM_BP_DIRECT	GO:0019933~cAMP-mediated signaling	5	0.915751	0.00411155	ENSMUSG00000021536 ENSMUSG00000024256 ENSMUSG00000024907 ENSMUSG00000041119 ENSMUSG00000029778	Adcy2 Adcyap1 Gal Pde9a Adcyap1r1	465	42	29712	7.60676	0.999943	0.59001	0.589263
GOTERM_BP_DIRECT	GO:0050885~neuromuscular process controlling balance	6	1.0989	0.00422857	ENSMUSG00000021665 ENSMUSG00000035916 ENSMUSG00000030302 ENSMUSG00000008658 ENSMUSG00000049625 ENSMUSG00000022840	Hexb Ptprq Atp2b2 Rbfox1 Tifab Adcy5	465	68	29712	5.63795	0.999957	0.59001	0.589263
GOTERM_BP_DIRECT	GO:0046849~bone remodeling	4	0.732601	0.00531225	ENSMUSG00000037370 ENSMUSG00000021490 ENSMUSG00000027164 ENSMUSG00000044447	Enpp1 Slc34a1 Traf6 Dock5	465	23	29712	11.1125	0.999997	0.700037	0.699151
GOTERM_BP_DIRECT	GO:0055007~cardiac muscle cell differentiation	5	0.915751	0.00570869	ENSMUSG00000018476 ENSMUSG00000032494 ENSMUSG00000005836 ENSMUSG00000026812 ENSMUSG00000074934	Kdm6b Tdgf1 Gata6 Tsc1 Grem1	465	46	29712	6.9453	0.999999	0.712685	0.711784
GOTERM_BP_DIRECT	GO:0008543~fibroblast growth factor receptor signaling pathway	7	1.28205	0.00616683	ENSMUSG00000062209 ENSMUSG00000037370 ENSMUSG00000055471 ENSMUSG00000029195 ENSMUSG00000051379 ENSMUSG00000021464 ENSMUSG00000029710	Erbb4 Enpp1 Alk Klb Flrt3 Ror2 Ephb4	465	105	29712	4.25978	1	0.731386	0.730461
GOTERM_BP_DIRECT	GO:0042060~wound healing	6	1.0989	0.00677409	ENSMUSG00000032015 ENSMUSG00000002250 ENSMUSG00000020716 ENSMUSG00000020053 ENSMUSG00000031778 ENSMUSG00000056724	Pou2f3 1810013A23Rik Nf1 Igf1 Cx3cl1 Nbeal2	465	76	29712	5.04448	1	0.76515	0.764182
GOTERM_BP_DIRECT	GO:0006955~immune response	16	2.9304	0.00771684	ENSMUSG00000029371 ENSMUSG00000032372 ENSMUSG00000027164 ENSMUSG00000035929 ENSMUSG00000060550 ENSMUSG00000026981 ENSMUSG00000060586 ENSMUSG00000008789 ENSMUSG00000045322 ENSMUSG00000041750 ENSMUSG00000037370 ENSMUSG00000073409 ENSMUSG00000025905 ENSMUSG00000035385 ENSMUSG00000073421 ENSMUSG00000031778	Cxcl5 Plscr2 Traf6 H2-Q4 H2-Q9 Il1rn H2-Eb1 Ceacam5 Tlr9 Cd1d2 Enpp1 H2-Q6 Oprk1 Ccl2 H2-Ab1 Cx3cl1	465	471	29712	2.17059	1	0.832016	0.830964
GOTERM_BP_DIRECT	GO:0002474~antigen processing and presentation of peptide antigen via MHC class I	4	0.732601	0.00837902	ENSMUSG00000073409 ENSMUSG00000035929 ENSMUSG00000060550 ENSMUSG00000055413	H2-Q6 H2-Q4 H2-Q9 H2-Q5	465	27	29712	9.46619	1	0.849244	0.84817
GOTERM_BP_DIRECT	GO:0001822~kidney development	9	1.64835	0.00859268	ENSMUSG00000022435 ENSMUSG00000037370 ENSMUSG00000021490 ENSMUSG00000019947 ENSMUSG00000015647 ENSMUSG00000045515 ENSMUSG00000026812 ENSMUSG00000008999 ENSMUSG00000039801	Upk3a Enpp1 Slc34a1 Arid5b Lama5 Pou3f3 Tsc1 Bmp7 Cplane1	465	184	29712	3.12539	1	0.849244	0.84817
GOTERM_BP_DIRECT	GO:0031547~brain-derived neurotrophic factor receptor signaling pathway	5	0.915751	0.0106943	ENSMUSG00000062209 ENSMUSG00000055471 ENSMUSG00000002489 ENSMUSG00000021464 ENSMUSG00000029710	Erbb4 Alk Tiam1 Ror2 Ephb4	465	55	29712	5.8088	1	0.851204	0.850128
GOTERM_BP_DIRECT	GO:0045600~positive regulation of fat cell differentiation	5	0.915751	0.0106943	ENSMUSG00000044786 ENSMUSG00000020644 ENSMUSG00000020053 ENSMUSG00000044646 ENSMUSG00000000142	Zfp36 Id2 Igf1 Zbtb7c Axin2	465	55	29712	5.8088	1	0.851204	0.850128
GOTERM_BP_DIRECT	GO:0007411~axon guidance	9	1.64835	0.0112564	ENSMUSG00000097993 ENSMUSG00000051379 ENSMUSG00000039488 ENSMUSG00000015647 ENSMUSG00000026442 ENSMUSG00000008999 ENSMUSG00000028539 ENSMUSG00000032128 ENSMUSG00000026479	Ptprv Flrt3 Cntn5 Lama5 Nfasc Bmp7 Artn Robo3 Lamc2	465	193	29712	2.97964	1	0.851204	0.850128
GOTERM_BP_DIRECT	GO:0010628~positive regulation of gene expression	18	3.2967	0.0114919	ENSMUSG00000002250 ENSMUSG00000028128 ENSMUSG00000054191 ENSMUSG00000024256 ENSMUSG00000020053 ENSMUSG00000008999 ENSMUSG00000006611 ENSMUSG00000045515 ENSMUSG00000027678 ENSMUSG00000025127 ENSMUSG00000045322 ENSMUSG00000020644 ENSMUSG00000051747 ENSMUSG00000037487 ENSMUSG00000035385 ENSMUSG00000090877 ENSMUSG00000035783 ENSMUSG00000031789	1810013A23Rik F3 Klf1 Adcyap1 Igf1 Bmp7 Hfe Pou3f3 Ncoa3 Gcgr Tlr9 Id2 Ttn Ubr5 Ccl2 Hspa1b Acta2 Cngb1	465	586	29712	1.9627	1	0.851204	0.850128
GOTERM_BP_DIRECT	GO:0045944~positive regulation of transcription by RNA polymerase II	32	5.86081	0.011667	ENSMUSG00000002250 ENSMUSG00000079033 ENSMUSG00000028266 ENSMUSG00000054191 ENSMUSG00000045518 ENSMUSG00000008999 ENSMUSG00000044646 ENSMUSG00000045515 ENSMUSG00000027678 ENSMUSG00000018476 ENSMUSG00000040661 ENSMUSG00000024907 ENSMUSG00000031778 ENSMUSG00000036446 ENSMUSG00000032744 ENSMUSG00000032015 ENSMUSG00000033740 ENSMUSG00000039706 ENSMUSG00000032494 ENSMUSG00000027164 ENSMUSG00000074695 …	1810013A23Rik Mef2bl Lmo4 Klf1 Onecut3 Bmp7 Zbtb7c Pou3f3 Ncoa3 Kdm6b Rad54l2 Gal Cx3cl1 Lum Heyl Pou2f3 St18 Ldb2 Tdgf1 Traf6 Il22 Adcyap1 Igf1 Nfkb2 Hexb Tlr9 Arid3c Gata6 Mrtfa Pbx2 Grem1	465	1284	29712	1.59244	1	0.851204	0.850128
GOTERM_BP_DIRECT	GO:0009966~regulation of signal transduction	6	1.0989	0.0117976	ENSMUSG00000053519 ENSMUSG00000032494 ENSMUSG00000062661 ENSMUSG00000050069 ENSMUSG00000025213 ENSMUSG00000074934	Kcnip1 Tdgf1 Ncs1 Grem2 Kazald1 Grem1	465	87	29712	4.40667	1	0.851204	0.850128
GOTERM_BP_DIRECT	GO:0001916~positive regulation of T cell mediated cytotoxicity	5	0.915751	0.0120895	ENSMUSG00000041750 ENSMUSG00000024339 ENSMUSG00000073409 ENSMUSG00000035929 ENSMUSG00000060550	Cd1d2 Tap2 H2-Q6 H2-Q4 H2-Q9	465	57	29712	5.60498	1	0.851204	0.850128
GOTERM_BP_DIRECT	GO:0031666~positive regulation of lipopolysaccharide-mediated signaling pathway	3	0.549451	0.0121925	ENSMUSG00000025779 ENSMUSG00000027164 ENSMUSG00000015305	Ly96 Traf6 Sash1	465	11	29712	17.4264	1	0.851204	0.850128
GOTERM_BP_DIRECT	GO:0045453~bone resorption	4	0.732601	0.012299	ENSMUSG00000037370 ENSMUSG00000059456 ENSMUSG00000027164 ENSMUSG00000034342	Enpp1 Ptk2b Traf6 Cbl	465	31	29712	8.24475	1	0.851204	0.850128
GOTERM_BP_DIRECT	GO:0007141~male meiosis I	4	0.732601	0.012299	ENSMUSG00000022429 ENSMUSG00000082079 ENSMUSG00000051455 ENSMUSG00000024155	Dmc1 ENSMUSG00000082079 Meioc Meiob	465	31	29712	8.24475	1	0.851204	0.850128
GOTERM_BP_DIRECT	GO:0038063~collagen-activated tyrosine kinase receptor signaling pathway	5	0.915751	0.0135962	ENSMUSG00000062209 ENSMUSG00000055471 ENSMUSG00000031273 ENSMUSG00000021464 ENSMUSG00000029710	Erbb4 Alk Col4a6 Ror2 Ephb4	465	59	29712	5.41498	1	0.851204	0.850128
GOTERM_BP_DIRECT	GO:0030593~neutrophil chemotaxis	5	0.915751	0.0143922	ENSMUSG00000029371 ENSMUSG00000000290 ENSMUSG00000035385 ENSMUSG00000031778 ENSMUSG00000033721	Cxcl5 Itgb2 Ccl2 Cx3cl1 Vav3	465	60	29712	5.32473	1	0.851204	0.850128
GOTERM_BP_DIRECT	GO:0001503~ossification	8	1.4652	0.0144273	ENSMUSG00000037370 ENSMUSG00000021490 ENSMUSG00000027164 ENSMUSG00000030218 ENSMUSG00000025213 ENSMUSG00000038600 ENSMUSG00000001494 ENSMUSG00000008999	Enpp1 Slc34a1 Traf6 Mgp Kazald1 Atp6v0a4 Sost Bmp7	465	163	29712	3.13604	1	0.851204	0.850128
GOTERM_BP_DIRECT	GO:0046322~negative regulation of fatty acid oxidation	3	0.549451	0.0144811	ENSMUSG00000040181 ENSMUSG00000042010 ENSMUSG00000026003	Fmo1 Acacb Acadl	465	12	29712	15.9742	1	0.851204	0.850128
GOTERM_BP_DIRECT	GO:1990874~vascular associated smooth muscle cell proliferation	3	0.549451	0.0144811	ENSMUSG00000037370 ENSMUSG00000020716 ENSMUSG00000004558	Enpp1 Nf1 Ndrg2	465	12	29712	15.9742	1	0.851204	0.850128
GOTERM_BP_DIRECT	GO:0007190~activation of adenylate cyclase activity	3	0.549451	0.0144811	ENSMUSG00000021536 ENSMUSG00000024256 ENSMUSG00000020431	Adcy2 Adcyap1 Adcy1	465	12	29712	15.9742	1	0.851204	0.850128
GOTERM_BP_DIRECT	GO:0007605~sensory perception of sound	11	2.01465	0.0147131	ENSMUSG00000021665 ENSMUSG00000030761 ENSMUSG00000037370 ENSMUSG00000062252 ENSMUSG00000030739 ENSMUSG00000091455 ENSMUSG00000038600 ENSMUSG00000039488 ENSMUSG00000030302 ENSMUSG00000060147 ENSMUSG00000025401	Hexb Myo7a Enpp1 Lhfpl5 Myh14 Otogl Atp6v0a4 Cntn5 Atp2b2 Serpinb6a Myo1a	465	285	29712	2.46619	1	0.851204	0.850128
GOTERM_BP_DIRECT	GO:0048738~cardiac muscle tissue development	4	0.732601	0.0158209	ENSMUSG00000051747 ENSMUSG00000005836 ENSMUSG00000008999 ENSMUSG00000034520	Ttn Gata6 Bmp7 Gjc1	465	34	29712	7.51727	1	0.880927	0.879813
GOTERM_BP_DIRECT	GO:0000122~negative regulation of transcription by RNA polymerase II	26	4.7619	0.0159696	ENSMUSG00000006310 ENSMUSG00000005045 ENSMUSG00000002250 ENSMUSG00000005442 ENSMUSG00000028266 ENSMUSG00000052056 ENSMUSG00000025332 ENSMUSG00000059040 ENSMUSG00000045515 ENSMUSG00000099583 ENSMUSG00000022941 ENSMUSG00000044786 ENSMUSG00000100210 ENSMUSG00000020644 ENSMUSG00000042063 ENSMUSG00000094410 ENSMUSG00000019947 ENSMUSG00000032744 ENSMUSG00000070348 ENSMUSG00000033740 ENSMUSG00000048481 …	Zbtb32 Chd5 1810013A23Rik Cic Lmo4 Zfp217 Kdm5c Eno1b Pou3f3 H3c4 Ripply3 Zfp36 H3c7 Id2 Zfp386 Zbed6 Arid5b Heyl Ccnd1 St18 Mypop Ldb2 Traf6 Zbtb39 Gata6 Atxn1l	465	1005	29712	1.65305	1	0.880927	0.879813
GOTERM_BP_DIRECT	GO:0007173~epidermal growth factor receptor signaling pathway	6	1.0989	0.0167359	ENSMUSG00000062209 ENSMUSG00000020467 ENSMUSG00000055471 ENSMUSG00000059456 ENSMUSG00000021464 ENSMUSG00000029710	Erbb4 Efemp1 Alk Ptk2b Ror2 Ephb4	465	95	29712	4.03559	1	0.902216	0.901075
GOTERM_BP_DIRECT	GO:0007626~locomotory behavior	7	1.28205	0.01714	ENSMUSG00000021665 ENSMUSG00000020225 ENSMUSG00000025905 ENSMUSG00000034472 ENSMUSG00000050541 ENSMUSG00000030302 ENSMUSG00000022840	Hexb Tmbim4 Oprk1 Rasd2 Adra1b Atp2b2 Adcy5	465	131	29712	3.41433	1	0.903468	0.902325
GOTERM_BP_DIRECT	GO:0014823~response to activity	5	0.915751	0.0178683	ENSMUSG00000002250 ENSMUSG00000028393 ENSMUSG00000018476 ENSMUSG00000035385 ENSMUSG00000034342	1810013A23Rik Alad Kdm6b Ccl2 Cbl	465	64	29712	4.99194	1	0.921384	0.920219
GOTERM_BP_DIRECT	GO:0048754~branching morphogenesis of an epithelial tube	4	0.732601	0.0184512	ENSMUSG00000030218 ENSMUSG00000020053 ENSMUSG00000015647 ENSMUSG00000008999	Mgp Igf1 Lama5 Bmp7	465	36	29712	7.09964	1	0.923219	0.922052
GOTERM_BP_DIRECT	GO:0007204~positive regulation of cytosolic calcium ion concentration	8	1.4652	0.0186823	ENSMUSG00000037759 ENSMUSG00000051331 ENSMUSG00000059456 ENSMUSG00000029550 ENSMUSG00000024256 ENSMUSG00000050541 ENSMUSG00000022840 ENSMUSG00000041710	Ptger2 Cacna1c Ptk2b Sppl3 Adcyap1 Adra1b Adcy5 Trpc5	465	172	29712	2.97194	1	0.923219	0.922052
GOTERM_BP_DIRECT	GO:0045671~negative regulation of osteoclast differentiation	4	0.732601	0.0198517	ENSMUSG00000024958 ENSMUSG00000020716 ENSMUSG00000037940 ENSMUSG00000026288	Gpr137 Nf1 Inpp4b Inpp5d	465	37	29712	6.90776	1	0.960985	0.959769
GOTERM_BP_DIRECT	GO:0019882~antigen processing and presentation	4	0.732601	0.0213092	ENSMUSG00000051506 ENSMUSG00000073421 ENSMUSG00000060586 ENSMUSG00000096727	Wdfy4 H2-Ab1 H2-Eb1 Psmb9	465	38	29712	6.72598	1	1	0.999156
GOTERM_BP_DIRECT	GO:0051968~positive regulation of synaptic transmission, glutamatergic	4	0.732601	0.0228238	ENSMUSG00000059456 ENSMUSG00000035385 ENSMUSG00000024256 ENSMUSG00000021464	Ptk2b Ccl2 Adcyap1 Ror2	465	39	29712	6.55352	1	1	0.999156
GOTERM_BP_DIRECT	GO:0090102~cochlea development	4	0.732601	0.0228238	ENSMUSG00000030761 ENSMUSG00000029618 ENSMUSG00000030302 ENSMUSG00000049625	Myo7a Ocm Atp2b2 Tifab	465	39	29712	6.55352	1	1	0.999156
GOTERM_BP_DIRECT	GO:0050870~positive regulation of T cell activation	4	0.732601	0.0228238	ENSMUSG00000030793 ENSMUSG00000035385 ENSMUSG00000073421 ENSMUSG00000060586	Pycard Ccl2 H2-Ab1 H2-Eb1	465	39	29712	6.55352	1	1	0.999156
GOTERM_BP_DIRECT	GO:0051897~positive regulation of phosphatidylinositol 3-kinase/protein kinase B signal transduction	9	1.64835	0.0235362	ENSMUSG00000062209 ENSMUSG00000002250 ENSMUSG00000059456 ENSMUSG00000035274 ENSMUSG00000034472 ENSMUSG00000020053 ENSMUSG00000034342 ENSMUSG00000031778 ENSMUSG00000033721	Erbb4 1810013A23Rik Ptk2b Tpbg Rasd2 Igf1 Cbl Cx3cl1 Vav3	465	221	29712	2.60213	1	1	0.999156
GOTERM_BP_DIRECT	GO:0030198~extracellular matrix organization	8	1.4652	0.024718	ENSMUSG00000031273 ENSMUSG00000091345 ENSMUSG00000069895 ENSMUSG00000020716 ENSMUSG00000025213 ENSMUSG00000053897 ENSMUSG00000025225 ENSMUSG00000020674	Col4a6 Col6a5 Atxn1l Nf1 Kazald1 Slc39a8 Nfkb2 Pxdn	465	182	29712	2.80865	1	1	0.999156
GOTERM_BP_DIRECT	GO:0019221~cytokine-mediated signaling pathway	7	1.28205	0.0251252	ENSMUSG00000017057 ENSMUSG00000027164 ENSMUSG00000028128 ENSMUSG00000050069 ENSMUSG00000035385 ENSMUSG00000031778 ENSMUSG00000007888	Il13ra1 Traf6 F3 Grem2 Ccl2 Cx3cl1 Crlf1	465	143	29712	3.12781	1	1	0.999156
GOTERM_BP_DIRECT	GO:0060253~negative regulation of glial cell proliferation	3	0.549451	0.0252701	ENSMUSG00000073802 ENSMUSG00000020716 ENSMUSG00000024256	Cdkn2b Nf1 Adcyap1	465	16	29712	11.9806	1	1	0.999156
GOTERM_BP_DIRECT	GO:0030335~positive regulation of cell migration	10	1.8315	0.0257488	ENSMUSG00000062209 ENSMUSG00000047501 ENSMUSG00000032494 ENSMUSG00000059456 ENSMUSG00000002489 ENSMUSG00000035385 ENSMUSG00000020053 ENSMUSG00000031778 ENSMUSG00000021464 ENSMUSG00000026479	Erbb4 Cldn4 Tdgf1 Ptk2b Tiam1 Ccl2 Igf1 Cx3cl1 Ror2 Lamc2	465	268	29712	2.38421	1	1	0.999156
GOTERM_BP_DIRECT	GO:0032743~positive regulation of interleukin-2 production	4	0.732601	0.0260241	ENSMUSG00000015396 ENSMUSG00000041750 ENSMUSG00000027164 ENSMUSG00000051076	Cd83 Cd1d2 Traf6 Vtcn1	465	41	29712	6.23383	1	1	0.999156
GOTERM_BP_DIRECT	GO:0007264~small GTPase-mediated signal transduction	6	1.0989	0.0273813	ENSMUSG00000023800 ENSMUSG00000002489 ENSMUSG00000030659 ENSMUSG00000078954 ENSMUSG00000033721 ENSMUSG00000044447	Tiam2 Tiam1 Nucb2 Arhgap8 Vav3 Dock5	465	108	29712	3.54982	1	1	0.999156
GOTERM_BP_DIRECT	GO:0010039~response to iron ion	3	0.549451	0.0283479	ENSMUSG00000028393 ENSMUSG00000006611 ENSMUSG00000027997	Alad Hfe Casp6	465	17	29712	11.2759	1	1	0.999156
GOTERM_BP_DIRECT	GO:0030502~negative regulation of bone mineralization	3	0.549451	0.0283479	ENSMUSG00000037370 ENSMUSG00000059456 ENSMUSG00000074934	Enpp1 Ptk2b Grem1	465	17	29712	11.2759	1	1	0.999156
GOTERM_BP_DIRECT	GO:0070374~positive regulation of ERK1 and ERK2 cascade	9	1.64835	0.0294206	ENSMUSG00000030793 ENSMUSG00000062209 ENSMUSG00000028480 ENSMUSG00000059456 ENSMUSG00000035274 ENSMUSG00000024256 ENSMUSG00000020053 ENSMUSG00000035783 ENSMUSG00000078954	Pycard Erbb4 Glipr2 Ptk2b Tpbg Adcyap1 Igf1 Acta2 Arhgap8	465	231	29712	2.48948	1	1	0.999156
GOTERM_BP_DIRECT	GO:0042594~response to starvation	4	0.732601	0.029452	ENSMUSG00000044786 ENSMUSG00000024256 ENSMUSG00000034342 ENSMUSG00000025127	Zfp36 Adcyap1 Cbl Gcgr	465	43	29712	5.94389	1	1	0.999156
GOTERM_BP_DIRECT	GO:0042472~inner ear morphogenesis	5	0.915751	0.0299475	ENSMUSG00000030761 ENSMUSG00000035916 ENSMUSG00000030302 ENSMUSG00000021464 ENSMUSG00000049625	Myo7a Ptprq Atp2b2 Ror2 Tifab	465	75	29712	4.25978	1	1	0.999156
GOTERM_BP_DIRECT	GO:0048013~ephrin receptor signaling pathway	5	0.915751	0.0299475	ENSMUSG00000062209 ENSMUSG00000055471 ENSMUSG00000002489 ENSMUSG00000021464 ENSMUSG00000029710	Erbb4 Alk Tiam1 Ror2 Ephb4	465	75	29712	4.25978	1	1	0.999156
GOTERM_BP_DIRECT	GO:0007399~nervous system development	11	2.01465	0.030377	ENSMUSG00000062209 ENSMUSG00000039706 ENSMUSG00000055471 ENSMUSG00000021702 ENSMUSG00000009418 ENSMUSG00000020053 ENSMUSG00000024907 ENSMUSG00000004558 ENSMUSG00000026812 ENSMUSG00000008658 ENSMUSG00000042369	Erbb4 Ldb2 Alk Thbs4 Nav1 Igf1 Gal Ndrg2 Tsc1 Rbfox1 Rbm45	465	321	29712	2.18961	1	1	0.999156
GOTERM_BP_DIRECT	GO:0048255~mRNA stabilization	4	0.732601	0.031251	ENSMUSG00000033882 ENSMUSG00000051455 ENSMUSG00000000142 ENSMUSG00000073007	Rbm46 Meioc Axin2 Tent5d	465	44	29712	5.8088	1	1	0.999156
GOTERM_BP_DIRECT	GO:0032496~response to lipopolysaccharide	8	1.4652	0.0332901	ENSMUSG00000037759 ENSMUSG00000028393 ENSMUSG00000025779 ENSMUSG00000040181 ENSMUSG00000029371 ENSMUSG00000027962 ENSMUSG00000025225 ENSMUSG00000074604	Ptger2 Alad Ly96 Fmo1 Cxcl5 Vcam1 Nfkb2 Mgst2	465	194	29712	2.63492	1	1	0.999156
GOTERM_BP_DIRECT	GO:0060749~mammary gland alveolus development	3	0.549451	0.034923	ENSMUSG00000062209 ENSMUSG00000020644 ENSMUSG00000070348	Erbb4 Id2 Ccnd1	465	19	29712	10.089	1	1	0.999156
GOTERM_BP_DIRECT	GO:0006874~intracellular calcium ion homeostasis	6	1.0989	0.0356771	ENSMUSG00000021665 ENSMUSG00000051331 ENSMUSG00000035385 ENSMUSG00000030659 ENSMUSG00000037940 ENSMUSG00000030302	Hexb Cacna1c Ccl2 Nucb2 Inpp4b Atp2b2	465	116	29712	3.30501	1	1	0.999156
GOTERM_BP_DIRECT	GO:0007155~cell adhesion	15	2.74725	0.0365915	ENSMUSG00000027386 ENSMUSG00000059456 ENSMUSG00000000290 ENSMUSG00000027962 ENSMUSG00000026442 ENSMUSG00000002100 ENSMUSG00000029710 ENSMUSG00000020674 ENSMUSG00000026479 ENSMUSG00000001827 ENSMUSG00000047501 ENSMUSG00000091345 ENSMUSG00000052698 ENSMUSG00000039488 ENSMUSG00000031778	Fbln7 Ptk2b Itgb2 Vcam1 Nfasc Mybpc3 Ephb4 Pxdn Lamc2 Folr1 Cldn4 Col6a5 Tln2 Cntn5 Cx3cl1	465	523	29712	1.8326	1	1	0.999156
GOTERM_BP_DIRECT	GO:0031103~axon regeneration	3	0.549451	0.03841	ENSMUSG00000001827 ENSMUSG00000037370 ENSMUSG00000020396	Folr1 Enpp1 Nefh	465	20	29712	9.58452	1	1	0.999156
GOTERM_BP_DIRECT	GO:0051480~regulation of cytosolic calcium ion concentration	4	0.732601	0.0390079	ENSMUSG00000036570 ENSMUSG00000031789 ENSMUSG00000030302 ENSMUSG00000041710	Fxyd1 Cngb1 Atp2b2 Trpc5	465	48	29712	5.32473	1	1	0.999156
GOTERM_BP_DIRECT	GO:0048009~insulin-like growth factor receptor signaling pathway	5	0.915751	0.0396358	ENSMUSG00000062209 ENSMUSG00000055471 ENSMUSG00000020053 ENSMUSG00000021464 ENSMUSG00000029710	Erbb4 Alk Igf1 Ror2 Ephb4	465	82	29712	3.89614	1	1	0.999156
GOTERM_BP_DIRECT	GO:0036323~vascular endothelial growth factor receptor-1 signaling pathway	4	0.732601	0.0410858	ENSMUSG00000062209 ENSMUSG00000055471 ENSMUSG00000021464 ENSMUSG00000029710	Erbb4 Alk Ror2 Ephb4	465	49	29712	5.21606	1	1	0.999156
GOTERM_BP_DIRECT	GO:0045766~positive regulation of angiogenesis	7	1.28205	0.0412078	ENSMUSG00000059456 ENSMUSG00000005836 ENSMUSG00000000290 ENSMUSG00000028128 ENSMUSG00000015305 ENSMUSG00000031778 ENSMUSG00000074934	Ptk2b Gata6 Itgb2 F3 Sash1 Cx3cl1 Grem1	465	161	29712	2.77812	1	1	0.999156
GOTERM_BP_DIRECT	GO:0030048~actin filament-based movement	3	0.549451	0.0420234	ENSMUSG00000030761 ENSMUSG00000030739 ENSMUSG00000025401	Myo7a Myh14 Myo1a	465	21	29712	9.12811	1	1	0.999156
GOTERM_BP_DIRECT	GO:0002523~leukocyte migration involved in inflammatory response	3	0.549451	0.0420234	ENSMUSG00000000290 ENSMUSG00000035385 ENSMUSG00000031778	Itgb2 Ccl2 Cx3cl1	465	21	29712	9.12811	1	1	0.999156
GOTERM_BP_DIRECT	GO:0035790~platelet-derived growth factor receptor-alpha signaling pathway	4	0.732601	0.0432185	ENSMUSG00000062209 ENSMUSG00000055471 ENSMUSG00000021464 ENSMUSG00000029710	Erbb4 Alk Ror2 Ephb4	465	50	29712	5.11174	1	1	0.999156
GOTERM_BP_DIRECT	GO:0071356~cellular response to tumor necrosis factor	6	1.0989	0.0453703	ENSMUSG00000030793 ENSMUSG00000044786 ENSMUSG00000023915 ENSMUSG00000035385 ENSMUSG00000027962 ENSMUSG00000031778	Pycard Zfp36 Tnfrsf21 Ccl2 Vcam1 Cx3cl1	465	124	29712	3.09178	1	1	0.999156
GOTERM_BP_DIRECT	GO:0007613~memory	6	1.0989	0.0453703	ENSMUSG00000005442 ENSMUSG00000021701 ENSMUSG00000069895 ENSMUSG00000020053 ENSMUSG00000026981 ENSMUSG00000052135	Cic Plk2 Atxn1l Igf1 Il1rn Foxo6	465	124	29712	3.09178	1	1	0.999156
GOTERM_BP_DIRECT	GO:0038145~macrophage colony-stimulating factor signaling pathway	4	0.732601	0.0454056	ENSMUSG00000062209 ENSMUSG00000055471 ENSMUSG00000021464 ENSMUSG00000029710	Erbb4 Alk Ror2 Ephb4	465	51	29712	5.01151	1	1	0.999156
GOTERM_BP_DIRECT	GO:0050910~detection of mechanical stimulus involved in sensory perception of sound	3	0.549451	0.0457584	ENSMUSG00000062252 ENSMUSG00000035916 ENSMUSG00000030302	Lhfpl5 Ptprq Atp2b2	465	22	29712	8.7132	1	1	0.999156
GOTERM_BP_DIRECT	GO:0046323~D-glucose import	3	0.549451	0.0457584	ENSMUSG00000037370 ENSMUSG00000042010 ENSMUSG00000026812	Enpp1 Acacb Tsc1	465	22	29712	8.7132	1	1	0.999156
GOTERM_BP_DIRECT	GO:0019953~sexual reproduction	3	0.549451	0.0457584	ENSMUSG00000021665 ENSMUSG00000028480 ENSMUSG00000056888	Hexb Glipr2 Glipr1	465	22	29712	8.7132	1	1	0.999156
GOTERM_BP_DIRECT	GO:0050808~synapse organization	5	0.915751	0.0458832	ENSMUSG00000051379 ENSMUSG00000039488 ENSMUSG00000026442 ENSMUSG00000026812 ENSMUSG00000030302	Flrt3 Cntn5 Nfasc Tsc1 Atp2b2	465	86	29712	3.71493	1	1	0.999156
GOTERM_BP_DIRECT	GO:0038098~sequestering of BMP from receptor via BMP binding	2	0.3663	0.0461235	ENSMUSG00000050069 ENSMUSG00000074934	Grem2 Grem1	465	3	29712	42.5978	1	1	0.999156
GOTERM_BP_DIRECT	GO:1900106~positive regulation of hyaluranon cable assembly	2	0.3663	0.0461235	ENSMUSG00000031910 ENSMUSG00000008999	Has3 Bmp7	465	3	29712	42.5978	1	1	0.999156
GOTERM_BP_DIRECT	GO:0097252~oligodendrocyte apoptotic process	2	0.3663	0.0461235	ENSMUSG00000037370 ENSMUSG00000023915	Enpp1 Tnfrsf21	465	3	29712	42.5978	1	1	0.999156
GOTERM_BP_DIRECT	GO:0038109~Kit signaling pathway	4	0.732601	0.0476465	ENSMUSG00000062209 ENSMUSG00000055471 ENSMUSG00000021464 ENSMUSG00000029710	Erbb4 Alk Ror2 Ephb4	465	52	29712	4.91514	1	1	0.999156
GOTERM_BP_DIRECT	GO:0043087~regulation of GTPase activity	4	0.732601	0.0476465	ENSMUSG00000030793 ENSMUSG00000002489 ENSMUSG00000020716 ENSMUSG00000033721	Pycard Tiam1 Nf1 Vav3	465	52	29712	4.91514	1	1	0.999156
GOTERM_BP_DIRECT	GO:0009611~response to wounding	6	1.0989	0.0480157	ENSMUSG00000044786 ENSMUSG00000090173 ENSMUSG00000037370 ENSMUSG00000029618 ENSMUSG00000035385 ENSMUSG00000079516	Zfp36 Fbxw10 Enpp1 Ocm Ccl2 Reg3a	465	126	29712	3.0427	1	1	0.999156
GOTERM_BP_DIRECT	GO:0015701~bicarbonate transport	3	0.549451	0.0496104	ENSMUSG00000053897 ENSMUSG00000001225 ENSMUSG00000006576	Slc39a8 Slc26a3 Slc4a3	465	23	29712	8.33436	1	1	0.999156
GOTERM_BP_DIRECT	GO:0007188~adenylate cyclase-modulating G protein-coupled receptor signaling pathway	4	0.732601	0.0499408	ENSMUSG00000021536 ENSMUSG00000024256 ENSMUSG00000029778 ENSMUSG00000025127	Adcy2 Adcyap1 Adcyap1r1 Gcgr	465	53	29712	4.8224	1	1	0.999156
GOTERM_BP_DIRECT	GO:0099175~regulation of postsynapse organization	4	0.732601	0.0499408	ENSMUSG00000036095 ENSMUSG00000002489 ENSMUSG00000020716 ENSMUSG00000021464	Dgkb Tiam1 Nf1 Ror2	465	53	29712	4.8224	1	1	0.999156
GOTERM_BP_DIRECT	GO:0035791~platelet-derived growth factor receptor-beta signaling pathway	4	0.732601	0.0499408	ENSMUSG00000062209 ENSMUSG00000055471 ENSMUSG00000021464 ENSMUSG00000029710	Erbb4 Alk Ror2 Ephb4	465	53	29712	4.8224	1	1	0.999156
GOTERM_BP_DIRECT	GO:0042593~glucose homeostasis	7	1.28205	0.0512345	ENSMUSG00000029156 ENSMUSG00000037370 ENSMUSG00000051331 ENSMUSG00000097993 ENSMUSG00000050541 ENSMUSG00000042744 ENSMUSG00000025127	Sgcb Enpp1 Cacna1c Ptprv Adra1b Hectd4 Gcgr	465	170	29712	2.63104	1	1	0.999156
GOTERM_BP_DIRECT	GO:0030316~osteoclast differentiation	4	0.732601	0.0522881	ENSMUSG00000037370 ENSMUSG00000027164 ENSMUSG00000020716 ENSMUSG00000024026	Enpp1 Traf6 Nf1 Glo1	465	54	29712	4.73309	1	1	0.999156
GOTERM_BP_DIRECT	GO:0090398~cellular senescence	4	0.732601	0.0522881	ENSMUSG00000073802 ENSMUSG00000020644 ENSMUSG00000052056 ENSMUSG00000060032	Cdkn2b Id2 Zfp217 H2aj	465	54	29712	4.73309	1	1	0.999156
GOTERM_BP_DIRECT	GO:0034220~monoatomic ion transmembrane transport	5	0.915751	0.0526471	ENSMUSG00000053519 ENSMUSG00000041189 ENSMUSG00000025036 ENSMUSG00000034520 ENSMUSG00000032017	Kcnip1 Chrnb1 Sfxn2 Gjc1 Grik4	465	90	29712	3.54982	1	1	0.999156
GOTERM_BP_DIRECT	GO:0071222~cellular response to lipopolysaccharide	10	1.8315	0.0533852	ENSMUSG00000030793 ENSMUSG00000044786 ENSMUSG00000002250 ENSMUSG00000045322 ENSMUSG00000025779 ENSMUSG00000029371 ENSMUSG00000032372 ENSMUSG00000027164 ENSMUSG00000025905 ENSMUSG00000035385	Pycard Zfp36 1810013A23Rik Tlr9 Ly96 Cxcl5 Plscr2 Traf6 Oprk1 Ccl2	465	307	29712	2.08133	1	1	0.999156
GOTERM_BP_DIRECT	GO:0007422~peripheral nervous system development	3	0.549451	0.0535749	ENSMUSG00000020716 ENSMUSG00000028539 ENSMUSG00000032744	Nf1 Artn Heyl	465	24	29712	7.9871	1	1	0.999156
GOTERM_BP_DIRECT	GO:0043409~negative regulation of MAPK cascade	4	0.732601	0.0546877	ENSMUSG00000031530 ENSMUSG00000021768 ENSMUSG00000020716 ENSMUSG00000044957	Dusp4 Dusp13 Nf1 Pp2d1	465	55	29712	4.64704	1	1	0.999156
GOTERM_BP_DIRECT	GO:0048012~hepatocyte growth factor receptor signaling pathway	4	0.732601	0.0571392	ENSMUSG00000062209 ENSMUSG00000055471 ENSMUSG00000021464 ENSMUSG00000029710	Erbb4 Alk Ror2 Ephb4	465	56	29712	4.56406	1	1	0.999156
GOTERM_BP_DIRECT	GO:0019886~antigen processing and presentation of exogenous peptide antigen via MHC class II	3	0.549451	0.0576473	ENSMUSG00000027164 ENSMUSG00000073421 ENSMUSG00000060586	Traf6 H2-Ab1 H2-Eb1	465	25	29712	7.66761	1	1	0.999156
GOTERM_BP_DIRECT	GO:0044342~type B pancreatic cell proliferation	3	0.549451	0.0576473	ENSMUSG00000097993 ENSMUSG00000020053 ENSMUSG00000044734	Ptprv Igf1 Serpinb1a	465	25	29712	7.66761	1	1	0.999156
GOTERM_BP_DIRECT	GO:0009887~animal organ morphogenesis	6	1.0989	0.0594928	ENSMUSG00000027164 ENSMUSG00000034673 ENSMUSG00000015647 ENSMUSG00000008999 ENSMUSG00000074934 ENSMUSG00000026479	Traf6 Pbx2 Lama5 Bmp7 Grem1 Lamc2	465	134	29712	2.86105	1	1	0.999156
GOTERM_BP_DIRECT	GO:0060612~adipose tissue development	4	0.732601	0.059642	ENSMUSG00000002250 ENSMUSG00000020644 ENSMUSG00000037370 ENSMUSG00000019947	1810013A23Rik Id2 Enpp1 Arid5b	465	57	29712	4.48398	1	1	0.999156
GOTERM_BP_DIRECT	GO:0015884~folic acid transport	2	0.3663	0.0610213	ENSMUSG00000001827 ENSMUSG00000020829	Folr1 Slc46a1	465	4	29712	31.9484	1	1	0.999156
GOTERM_BP_DIRECT	GO:0070561~vitamin D receptor signaling pathway	2	0.3663	0.0610213	ENSMUSG00000024014 ENSMUSG00000027678	Pim1 Ncoa3	465	4	29712	31.9484	1	1	0.999156
GOTERM_BP_DIRECT	GO:0072734~cellular response to staurosporine	2	0.3663	0.0610213	ENSMUSG00000021490 ENSMUSG00000027997	Slc34a1 Casp6	465	4	29712	31.9484	1	1	0.999156
GOTERM_BP_DIRECT	GO:0030505~inorganic diphosphate transport	2	0.3663	0.0610213	ENSMUSG00000037370 ENSMUSG00000021490	Enpp1 Slc34a1	465	4	29712	31.9484	1	1	0.999156
GOTERM_BP_DIRECT	GO:0045818~negative regulation of glycogen catabolic process	2	0.3663	0.0610213	ENSMUSG00000046794 ENSMUSG00000050541	Ppp1r3b Adra1b	465	4	29712	31.9484	1	1	0.999156
GOTERM_BP_DIRECT	GO:0042412~taurine biosynthetic process	2	0.3663	0.0610213	ENSMUSG00000040181 ENSMUSG00000026691	Fmo1 Fmo3	465	4	29712	31.9484	1	1	0.999156
GOTERM_BP_DIRECT	GO:0071248~cellular response to metal ion	2	0.3663	0.0610213	ENSMUSG00000045322 ENSMUSG00000021490	Tlr9 Slc34a1	465	4	29712	31.9484	1	1	0.999156
GOTERM_BP_DIRECT	GO:0060088~auditory receptor cell stereocilium organization	3	0.549451	0.0618234	ENSMUSG00000030761 ENSMUSG00000062252 ENSMUSG00000030302	Myo7a Lhfpl5 Atp2b2	465	26	29712	7.3727	1	1	0.999156
GOTERM_BP_DIRECT	GO:0048260~positive regulation of receptor-mediated endocytosis	3	0.549451	0.0618234	ENSMUSG00000049539 ENSMUSG00000034342 ENSMUSG00000006611	H1f1 Cbl Hfe	465	26	29712	7.3727	1	1	0.999156
GOTERM_BP_DIRECT	GO:0007130~synaptonemal complex assembly	3	0.549451	0.0660989	ENSMUSG00000025480 ENSMUSG00000051455 ENSMUSG00000038598	Syce1 Meioc Shoc1	465	27	29712	7.09964	1	1	0.999156
GOTERM_BP_DIRECT	GO:0016601~Rac protein signal transduction	3	0.549451	0.0660989	ENSMUSG00000002489 ENSMUSG00000020716 ENSMUSG00000044447	Tiam1 Nf1 Dock5	465	27	29712	7.09964	1	1	0.999156
GOTERM_BP_DIRECT	GO:0009410~response to xenobiotic stimulus	10	1.8315	0.0693202	ENSMUSG00000028393 ENSMUSG00000055026 ENSMUSG00000059456 ENSMUSG00000042010 ENSMUSG00000005836 ENSMUSG00000021490 ENSMUSG00000020431 ENSMUSG00000070348 ENSMUSG00000033721 ENSMUSG00000029778	Alad Gabrg3 Ptk2b Acacb Gata6 Slc34a1 Adcy1 Ccnd1 Vav3 Adcyap1r1	465	324	29712	1.97212	1	1	0.999156
GOTERM_BP_DIRECT	GO:0032757~positive regulation of interleukin-8 production	4	0.732601	0.0701537	ENSMUSG00000030793 ENSMUSG00000045322 ENSMUSG00000028128 ENSMUSG00000090877	Pycard Tlr9 F3 Hspa1b	465	61	29712	4.18995	1	1	0.999156
GOTERM_BP_DIRECT	GO:0038084~vascular endothelial growth factor signaling pathway	4	0.732601	0.0701537	ENSMUSG00000062209 ENSMUSG00000055471 ENSMUSG00000021464 ENSMUSG00000029710	Erbb4 Alk Ror2 Ephb4	465	61	29712	4.18995	1	1	0.999156
GOTERM_BP_DIRECT	GO:0046686~response to cadmium ion	3	0.549451	0.0704698	ENSMUSG00000028393 ENSMUSG00000021490 ENSMUSG00000027227	Alad Slc34a1 Sord	465	28	29712	6.84608	1	1	0.999156
GOTERM_BP_DIRECT	GO:0090303~positive regulation of wound healing	3	0.549451	0.0704698	ENSMUSG00000047501 ENSMUSG00000035385 ENSMUSG00000079516	Cldn4 Ccl2 Reg3a	465	28	29712	6.84608	1	1	0.999156
GOTERM_BP_DIRECT	GO:0002224~toll-like receptor signaling pathway	3	0.549451	0.0704698	ENSMUSG00000045322 ENSMUSG00000025779 ENSMUSG00000049625	Tlr9 Ly96 Tifab	465	28	29712	6.84608	1	1	0.999156
GOTERM_BP_DIRECT	GO:0043200~response to amino acid	3	0.549451	0.0704698	ENSMUSG00000018595 ENSMUSG00000028393 ENSMUSG00000035385	Glra4 Alad Ccl2	465	28	29712	6.84608	1	1	0.999156
GOTERM_BP_DIRECT	GO:0071346~cellular response to type II interferon	5	0.915751	0.073867	ENSMUSG00000021559 ENSMUSG00000035385 ENSMUSG00000060550 ENSMUSG00000073421 ENSMUSG00000024014	Dapk1 Ccl2 H2-Q9 H2-Ab1 Pim1	465	101	29712	3.16321	1	1	0.999156
GOTERM_BP_DIRECT	GO:0003009~skeletal muscle contraction	3	0.549451	0.0749321	ENSMUSG00000041189 ENSMUSG00000030739 ENSMUSG00000040723	Chrnb1 Myh14 Rcsd1	465	29	29712	6.61001	1	1	0.999156
GOTERM_BP_DIRECT	GO:0061178~regulation of insulin secretion involved in cellular response to glucose stimulus	3	0.549451	0.0749321	ENSMUSG00000094410 ENSMUSG00000002489 ENSMUSG00000022840	Zbed6 Tiam1 Adcy5	465	29	29712	6.61001	1	1	0.999156
GOTERM_BP_DIRECT	GO:0010574~regulation of vascular endothelial growth factor production	2	0.3663	0.0756869	ENSMUSG00000035385 ENSMUSG00000004558	Ccl2 Ndrg2	465	5	29712	25.5587	1	1	0.999156
GOTERM_BP_DIRECT	GO:0032914~positive regulation of transforming growth factor beta1 production	2	0.3663	0.0756869	ENSMUSG00000031778 ENSMUSG00000036446	Cx3cl1 Lum	465	5	29712	25.5587	1	1	0.999156
GOTERM_BP_DIRECT	GO:0072350~tricarboxylic acid metabolic process	2	0.3663	0.0756869	ENSMUSG00000042010 ENSMUSG00000021490	Acacb Slc34a1	465	5	29712	25.5587	1	1	0.999156
GOTERM_BP_DIRECT	GO:0046068~cGMP metabolic process	2	0.3663	0.0756869	ENSMUSG00000041119 ENSMUSG00000030302	Pde9a Atp2b2	465	5	29712	25.5587	1	1	0.999156
GOTERM_BP_DIRECT	GO:0050951~sensory perception of temperature stimulus	2	0.3663	0.0756869	ENSMUSG00000037370 ENSMUSG00000025905	Enpp1 Oprk1	465	5	29712	25.5587	1	1	0.999156
GOTERM_BP_DIRECT	GO:0009725~response to hormone	4	0.732601	0.0757011	ENSMUSG00000059456 ENSMUSG00000050541 ENSMUSG00000001131 ENSMUSG00000027227	Ptk2b Adra1b Timp1 Sord	465	63	29712	4.05694	1	1	0.999156
GOTERM_BP_DIRECT	GO:2000045~regulation of G1/S transition of mitotic cell cycle	4	0.732601	0.0785454	ENSMUSG00000073802 ENSMUSG00000020644 ENSMUSG00000035783 ENSMUSG00000070348	Cdkn2b Id2 Acta2 Ccnd1	465	64	29712	3.99355	1	1	0.999156
GOTERM_BP_DIRECT	GO:0045648~positive regulation of erythrocyte differentiation	3	0.549451	0.0794817	ENSMUSG00000020644 ENSMUSG00000090877 ENSMUSG00000026288	Id2 Hspa1b Inpp5d	465	30	29712	6.38968	1	1	0.999156
GOTERM_BP_DIRECT	GO:0034113~heterotypic cell-cell adhesion	3	0.549451	0.0794817	ENSMUSG00000000290 ENSMUSG00000027962 ENSMUSG00000026442	Itgb2 Vcam1 Nfasc	465	30	29712	6.38968	1	1	0.999156
GOTERM_BP_DIRECT	GO:0000902~cell morphogenesis	6	1.0989	0.0811813	ENSMUSG00000025370 ENSMUSG00000022435 ENSMUSG00000037370 ENSMUSG00000020716 ENSMUSG00000030302 ENSMUSG00000074934	Cdh9 Upk3a Enpp1 Nf1 Atp2b2 Grem1	465	147	29712	2.60803	1	1	0.999156
GOTERM_BP_DIRECT	GO:0097009~energy homeostasis	5	0.915751	0.0825083	ENSMUSG00000002250 ENSMUSG00000055471 ENSMUSG00000040181 ENSMUSG00000042010 ENSMUSG00000042251	1810013A23Rik Alk Fmo1 Acacb Pm20d1	465	105	29712	3.0427	1	1	0.999156
GOTERM_BP_DIRECT	GO:0060045~positive regulation of cardiac muscle cell proliferation	3	0.549451	0.084115	ENSMUSG00000062209 ENSMUSG00000005836 ENSMUSG00000024014	Erbb4 Gata6 Pim1	465	31	29712	6.18356	1	1	0.999156
GOTERM_BP_DIRECT	GO:0046777~protein autophosphorylation	6	1.0989	0.0848463	ENSMUSG00000062209 ENSMUSG00000021559 ENSMUSG00000055471 ENSMUSG00000064090 ENSMUSG00000024014 ENSMUSG00000029710	Erbb4 Dapk1 Alk Vrk2 Pim1 Ephb4	465	149	29712	2.57302	1	1	0.999156
GOTERM_BP_DIRECT	GO:0031032~actomyosin structure organization	3	0.549451	0.0888282	ENSMUSG00000072720 ENSMUSG00000030739 ENSMUSG00000049122	Myo18b Myh14 Frmd3	465	32	29712	5.99032	1	1	0.999156
GOTERM_BP_DIRECT	GO:0010951~negative regulation of endopeptidase activity	3	0.549451	0.0888282	ENSMUSG00000001131 ENSMUSG00000060147 ENSMUSG00000044734	Timp1 Serpinb6a Serpinb1a	465	32	29712	5.99032	1	1	0.999156
GOTERM_BP_DIRECT	GO:0071773~cellular response to BMP stimulus	3	0.549451	0.0888282	ENSMUSG00000005836 ENSMUSG00000008999 ENSMUSG00000032744	Gata6 Bmp7 Heyl	465	32	29712	5.99032	1	1	0.999156
GOTERM_BP_DIRECT	GO:0055013~cardiac muscle cell development	3	0.549451	0.0888282	ENSMUSG00000029156 ENSMUSG00000072720 ENSMUSG00000051747	Sgcb Myo18b Ttn	465	32	29712	5.99032	1	1	0.999156
GOTERM_BP_DIRECT	GO:0045762~positive regulation of adenylate cyclase activity	2	0.3663	0.0901239	ENSMUSG00000051331 ENSMUSG00000020716	Cacna1c Nf1	465	6	29712	21.2989	1	1	0.999156
GOTERM_BP_DIRECT	GO:0048263~determination of dorsal identity	2	0.3663	0.0901239	ENSMUSG00000050069 ENSMUSG00000074934	Grem2 Grem1	465	6	29712	21.2989	1	1	0.999156
GOTERM_BP_DIRECT	GO:0046654~tetrahydrofolate biosynthetic process	2	0.3663	0.0901239	ENSMUSG00000001827 ENSMUSG00000020829	Folr1 Slc46a1	465	6	29712	21.2989	1	1	0.999156
GOTERM_BP_DIRECT	GO:0042475~odontogenesis of dentin-containing tooth	4	0.732601	0.0903761	ENSMUSG00000005836 ENSMUSG00000027164 ENSMUSG00000015647 ENSMUSG00000008999	Gata6 Traf6 Lama5 Bmp7	465	68	29712	3.75863	1	1	0.999156
GOTERM_BP_DIRECT	GO:0098609~cell-cell adhesion	7	1.28205	0.0928708	ENSMUSG00000069441 ENSMUSG00000095620 ENSMUSG00000000290 ENSMUSG00000052698 ENSMUSG00000027962 ENSMUSG00000031778 ENSMUSG00000026442	Dsg1a Csta2 Itgb2 Tln2 Vcam1 Cx3cl1 Nfasc	465	199	29712	2.24763	1	1	0.999156
GOTERM_BP_DIRECT	GO:0009880~embryonic pattern specification	3	0.549451	0.0936177	ENSMUSG00000062209 ENSMUSG00000022941 ENSMUSG00000008999	Erbb4 Ripply3 Bmp7	465	33	29712	5.8088	1	1	0.999156
GOTERM_BP_DIRECT	GO:0099170~postsynaptic modulation of chemical synaptic transmission	3	0.549451	0.09848	ENSMUSG00000059456 ENSMUSG00000020053 ENSMUSG00000020396	Ptk2b Igf1 Nefh	465	34	29712	5.63795	1	1	0.999156
GOTERM_CC_DIRECT	GO:0005615~extracellular space	61	11.1722	7.77746e-08	ENSMUSG00000031273 ENSMUSG00000060550 ENSMUSG00000029759 ENSMUSG00000007888 ENSMUSG00000041550 ENSMUSG00000020467 ENSMUSG00000022886 ENSMUSG00000037370 ENSMUSG00000041750 ENSMUSG00000051769 ENSMUSG00000095620 ENSMUSG00000024907 ENSMUSG00000036446 ENSMUSG00000027962 ENSMUSG00000027445 ENSMUSG00000024256 ENSMUSG00000020053 ENSMUSG00000055172 ENSMUSG00000044737 ENSMUSG00000044734 ENSMUSG00000028539 …	Col4a6 H2-Q9 Pon3 Crlf1 Serpina5 Efemp1 Prl2a1 Enpp1 Cd1d2 Wfdc15a Csta2 Gal Lum Vcam1 Cst9 Adcyap1 Igf1 C1ra Klk14 Serpinb1a Artn Lamc2 Hexb Thbs4 Mgp Ccl2 Flrt3 Nucb2 Plbd1 Glipr2 Cxcl5 Amy1 F3 Kazald1 Il1rn Bmp7 Fbrs Hfe Cilp2 Lgi2 C9 Ocm Reg3a Cx3cl1 Lama5 Alad Tdgf1 Fbln7 Il22 H2-Q4 Sost Timp1 Serpinb6a Pxdn H2-Q6 Dao Otogl Pm20d1 Grem2 Glipr1 Grem1	477	1809	29722	2.10112	3.58534e-05	3.58541e-05	3.44541e-05
GOTERM_CC_DIRECT	GO:0005576~extracellular region	54	9.89011	1.09262e-05	ENSMUSG00000005220 ENSMUSG00000031595 ENSMUSG00000031273 ENSMUSG00000022085 ENSMUSG00000029759 ENSMUSG00000020467 ENSMUSG00000022886 ENSMUSG00000001827 ENSMUSG00000037370 ENSMUSG00000051769 ENSMUSG00000091345 ENSMUSG00000024907 ENSMUSG00000036446 ENSMUSG00000053153 ENSMUSG00000027962 ENSMUSG00000027445 ENSMUSG00000024256 ENSMUSG00000022991 ENSMUSG00000055172 ENSMUSG00000044737 ENSMUSG00000044734 …	Corin Pdgfrl Col4a6 Pebp4 Pon3 Efemp1 Prl2a1 Folr1 Enpp1 Wfdc15a Col6a5 Gal Lum Spag16 Vcam1 Cst9 Adcyap1 Lalba C1ra Klk14 Serpinb1a Lamc2 Gm20594 Mgp Ccl2 Nucb2 Plbd1 Glipr2 Kazald1 Il1rn Cilp2 Scg5 Lgi2 Rtbdn Ly96 Lect2 Reg3a Vwde Cx3cl1 Lama5 Pycard Tdgf1 Fbln7 Il22 Vwa7 ENSMUSG00000094561 Timp1 Aoah Pxdn Otogl Glipr1 ENSMUSG00000093955 Ighv1-43 Grem1	477	1780	29722	1.89031	0.00502432	0.00251848	0.00242014
GOTERM_CC_DIRECT	GO:0005886~plasma membrane	134	24.5421	4.18106e-05	ENSMUSG00000029156 ENSMUSG00000005220 ENSMUSG00000000290 ENSMUSG00000029550 ENSMUSG00000028468 ENSMUSG00000026288 ENSMUSG00000026442 ENSMUSG00000029710 ENSMUSG00000024026 ENSMUSG00000041710 ENSMUSG00000051528 ENSMUSG00000001827 ENSMUSG00000021559 ENSMUSG00000062252 ENSMUSG00000069441 ENSMUSG00000038540 ENSMUSG00000069289 ENSMUSG00000035274 ENSMUSG00000052698 ENSMUSG00000031910 ENSMUSG00000034342 …	Sgcb Corin Itgb2 Sppl3 Rgp1 Inpp5d Nfasc Ephb4 Glo1 Trpc5 Or6k4 Folr1 Dapk1 Lhfpl5 Dsg1a Tmc3 Vmn1r203 Tpbg Tln2 Has3 Cbl Atp2b2 Fam174b Or4c10b Tiam1 Pim1 Clec1a Or8b9 Adcy6 Or8b51 Olfr421-ps1 Ncs1 Oprk1 Flrt3 H2-Ab1 Rccd1 Acta2 Rilpl1 Or5p81 Adgrg2 Slc34a1 Or4c58 Adcyap1r1 Kcns3 Glra4 Cpne5 Adcy2 Asap2 Or4a27 Cltrn Pou2f3 Erbb4 Alk Tdgf1 Plscr2 H2-Q4 Duoxa2 Adam7 Adcy1 Cldn4 Tlr9 Nf1 Gpr20 Grik…	477	6054	29722	1.37918	0.0190905	0.00523741	0.00503291
GOTERM_CC_DIRECT	GO:0016324~apical plasma membrane	22	4.0293	4.54439e-05	ENSMUSG00000030761 ENSMUSG00000031298 ENSMUSG00000032494 ENSMUSG00000035916 ENSMUSG00000021490 ENSMUSG00000020062 ENSMUSG00000027962 ENSMUSG00000001225 ENSMUSG00000008789 ENSMUSG00000025401 ENSMUSG00000022435 ENSMUSG00000001827 ENSMUSG00000047501 ENSMUSG00000045322 ENSMUSG00000069441 ENSMUSG00000062252 ENSMUSG00000036570 ENSMUSG00000038600 ENSMUSG00000090877 ENSMUSG00000053897 ENSMUSG00000020829 …	Myo7a Adgrg2 Tdgf1 Ptprq Slc34a1 Slc5a8 Vcam1 Slc26a3 Ceacam5 Myo1a Upk3a Folr1 Cldn4 Tlr9 Dsg1a Lhfpl5 Fxyd1 Atp6v0a4 Hspa1b Slc39a8 Slc46a1 Atp2b2	477	486	29722	2.82063	0.0207322	0.00523741	0.00503291
GOTERM_CC_DIRECT	GO:0005737~cytoplasm	135	24.7253	0.000370948	ENSMUSG00000029156 ENSMUSG00000031592 ENSMUSG00000042369 ENSMUSG00000009941 ENSMUSG00000044786 ENSMUSG00000021559 ENSMUSG00000069441 ENSMUSG00000013483 ENSMUSG00000038384 ENSMUSG00000025519 ENSMUSG00000094410 ENSMUSG00000035274 ENSMUSG00000095620 ENSMUSG00000052698 ENSMUSG00000031910 ENSMUSG00000015305 ENSMUSG00000030302 ENSMUSG00000093847 ENSMUSG00000037855 ENSMUSG00000053153 ENSMUSG00000033882 …	Sgcb Pcm1 Rbm45 Nxf2 Zfp36 Dapk1 Dsg1a Card14 Setd1b Tktl2 Zbed6 Tpbg Csta2 Tln2 Has3 Sash1 Atp2b2 ENSMUSG00000093847 Zfp365 Spag16 Rbm46 Pim1 Sncaip Nfkb2 Plk2 Arid3c Car8 Ncs1 Nucb2 Acta2 Rilpl1 Arhgap8 Psmb9 Myo7a Kifc1 Pknox2 Kdm5c ENSMUSG00000078184 Jakmip1 Casp6 Ndrg3 Mlf1 Adcy2 Asap2 Psma8 Ccnd1 Cltrn Zfyve9 Fgd3 Nav1 Tdgf1 Plscr2 Gm5897 Kbtbd12 Nefh Tsc1 Serpinb6a Adcy1 Rbm44 Tlr9 Dusp13 …	477	6408	29722	1.31272	0.157211	0.0342014	0.032866
GOTERM_CC_DIRECT	GO:0042383~sarcolemma	10	1.8315	0.000600314	ENSMUSG00000029156 ENSMUSG00000040495 ENSMUSG00000049382 ENSMUSG00000036570 ENSMUSG00000051331 ENSMUSG00000025905 ENSMUSG00000027962 ENSMUSG00000041119 ENSMUSG00000022840 ENSMUSG00000022994	Sgcb Chrm4 Krt8 Fxyd1 Cacna1c Oprk1 Vcam1 Pde9a Adcy5 Adcy6	477	146	29722	4.26783	0.241815	0.0461241	0.0443232
GOTERM_CC_DIRECT	GO:0030425~dendrite	23	4.21245	0.000768555	ENSMUSG00000062209 ENSMUSG00000025370 ENSMUSG00000051331 ENSMUSG00000059456 ENSMUSG00000026442 ENSMUSG00000078184 ENSMUSG00000021464 ENSMUSG00000041710 ENSMUSG00000018595 ENSMUSG00000040495 ENSMUSG00000053519 ENSMUSG00000021701 ENSMUSG00000021536 ENSMUSG00000062661 ENSMUSG00000069895 ENSMUSG00000025905 ENSMUSG00000035274 ENSMUSG00000035385 ENSMUSG00000020716 ENSMUSG00000030302 ENSMUSG00000038216 …	Erbb4 Cdh9 Cacna1c Ptk2b Nfasc ENSMUSG00000078184 Ror2 Trpc5 Glra4 Chrm4 Kcnip1 Plk2 Adcy2 Ncs1 Atxn1l Oprk1 Tpbg Ccl2 Nf1 Atp2b2 Pnmt Grik4 Arhgef15	477	642	29722	2.2323	0.298434	0.0506148	0.0486385
GOTERM_CC_DIRECT	GO:0043204~perikaryon	12	2.1978	0.00118974	ENSMUSG00000023800 ENSMUSG00000018595 ENSMUSG00000024008 ENSMUSG00000051331 ENSMUSG00000025905 ENSMUSG00000035385 ENSMUSG00000030659 ENSMUSG00000024256 ENSMUSG00000041119 ENSMUSG00000020396 ENSMUSG00000038216 ENSMUSG00000032017	Tiam2 Glra4 Cpne5 Cacna1c Oprk1 Ccl2 Nucb2 Adcyap1 Pde9a Nefh Pnmt Grik4	477	228	29722	3.27949	0.422355	0.0618171	0.0594034
GOTERM_CC_DIRECT	GO:0043025~neuronal cell body	23	4.21245	0.00127551	ENSMUSG00000030793 ENSMUSG00000062209 ENSMUSG00000051331 ENSMUSG00000059456 ENSMUSG00000002489 ENSMUSG00000020053 ENSMUSG00000020396 ENSMUSG00000078184 ENSMUSG00000021464 ENSMUSG00000025401 ENSMUSG00000027997 ENSMUSG00000041710 ENSMUSG00000040495 ENSMUSG00000053519 ENSMUSG00000024008 ENSMUSG00000037370 ENSMUSG00000025905 ENSMUSG00000035385 ENSMUSG00000024907 ENSMUSG00000031778 ENSMUSG00000036534 …	Pycard Erbb4 Cacna1c Ptk2b Tiam1 Igf1 Nefh ENSMUSG00000078184 Ror2 Myo1a Casp6 Trpc5 Chrm4 Kcnip1 Cpne5 Enpp1 Oprk1 Ccl2 Gal Cx3cl1 Slc38a7 Atp2b2 Pnmt	477	668	29722	2.14541	0.444777	0.0618171	0.0594034
GOTERM_CC_DIRECT	GO:0098553~lumenal side of endoplasmic reticulum membrane	5	0.915751	0.00145084	ENSMUSG00000073409 ENSMUSG00000029550 ENSMUSG00000035929 ENSMUSG00000060550 ENSMUSG00000055413	H2-Q6 Sppl3 H2-Q4 H2-Q9 H2-Q5	477	31	29722	10.05	0.487945	0.0618171	0.0594034
GOTERM_CC_DIRECT	GO:0016323~basolateral plasma membrane	14	2.5641	0.00156094	ENSMUSG00000062209 ENSMUSG00000075044 ENSMUSG00000052562 ENSMUSG00000021490 ENSMUSG00000025401 ENSMUSG00000001827 ENSMUSG00000045322 ENSMUSG00000037370 ENSMUSG00000030109 ENSMUSG00000038600 ENSMUSG00000090877 ENSMUSG00000053897 ENSMUSG00000020829 ENSMUSG00000030302	Erbb4 Slc22a29 Slc22a30 Slc34a1 Myo1a Folr1 Tlr9 Enpp1 Slc6a12 Atp6v0a4 Hspa1b Slc39a8 Slc46a1 Atp2b2	477	309	29722	2.82312	0.513324	0.0618171	0.0594034
GOTERM_CC_DIRECT	GO:0042824~MHC class I peptide loading complex	4	0.732601	0.00160912	ENSMUSG00000024339 ENSMUSG00000073409 ENSMUSG00000035929 ENSMUSG00000060550	Tap2 H2-Q6 H2-Q4 H2-Q9	477	15	29722	16.6161	0.524031	0.0618171	0.0594034
GOTERM_CC_DIRECT	GO:0043235~receptor complex	11	2.01465	0.00182281	ENSMUSG00000062209 ENSMUSG00000025779 ENSMUSG00000017057 ENSMUSG00000055471 ENSMUSG00000035916 ENSMUSG00000000290 ENSMUSG00000045281 ENSMUSG00000007888 ENSMUSG00000021464 ENSMUSG00000029710 ENSMUSG00000029778	Erbb4 Ly96 Il13ra1 Alk Ptprq Itgb2 Gpr20 Crlf1 Ror2 Ephb4 Adcyap1r1	477	205	29722	3.34348	0.568756	0.0628836	0.0604283
GOTERM_CC_DIRECT	GO:0045211~postsynaptic membrane	13	2.38095	0.00212145	ENSMUSG00000062209 ENSMUSG00000025370 ENSMUSG00000055026 ENSMUSG00000051331 ENSMUSG00000018595 ENSMUSG00000040495 ENSMUSG00000036095 ENSMUSG00000041189 ENSMUSG00000029608 ENSMUSG00000025905 ENSMUSG00000051379 ENSMUSG00000030302 ENSMUSG00000032017	Erbb4 Cdh9 Gabrg3 Cacna1c Glra4 Chrm4 Dgkb Chrnb1 Rph3a Oprk1 Flrt3 Atp2b2 Grik4	477	282	29722	2.87246	0.624323	0.0628836	0.0604283
GOTERM_CC_DIRECT	GO:0016020~membrane	118	21.6117	0.00212308	ENSMUSG00000000290 ENSMUSG00000029550 ENSMUSG00000020062 ENSMUSG00000028468 ENSMUSG00000026960 ENSMUSG00000041710 ENSMUSG00000041550 ENSMUSG00000020225 ENSMUSG00000051528 ENSMUSG00000001827 ENSMUSG00000062252 ENSMUSG00000036242 ENSMUSG00000035274 ENSMUSG00000031910 ENSMUSG00000015305 ENSMUSG00000030302 ENSMUSG00000032965 ENSMUSG00000078670 ENSMUSG00000075044 ENSMUSG00000049057 ENSMUSG00000033082 …	Itgb2 Sppl3 Slc5a8 Rgp1 Arl6ip6 Trpc5 Serpina5 Tmbim4 Or6k4 Folr1 Lhfpl5 Armh4 Tpbg Has3 Sash1 Atp2b2 Ift57 Fam174b Slc22a29 Or4c10b Clec1a Or8b9 Adcy6 Hexb Cd83 Il13ra1 Or8b51 Olfr421-ps1 Oprk1 H2-Ab1 Nsdhl Or5p81 Myo7a Adgrg2 Lrrc66 Ppil1 Jakmip1 Or4c58 Adcyap1r1 Kcns3 Kdm6b Adcy2 Or4a27 Zfyve9 Plscr2 Ptgfrn Ptprv Duoxa2 Adam7 Tsc1 Adcy1 Sord Spns3 Cldn4 Agpat4 Msmo1 Inpp4b Gtf3c1 Grik4 Nbeal2 …	477	5706	29722	1.28858	0.624607	0.0628836	0.0604283
GOTERM_CC_DIRECT	GO:0009986~cell surface	26	4.7619	0.0021948	ENSMUSG00000034845 ENSMUSG00000005220 ENSMUSG00000021490 ENSMUSG00000000290 ENSMUSG00000060550 ENSMUSG00000028128 ENSMUSG00000058099 ENSMUSG00000059040 ENSMUSG00000029778 ENSMUSG00000041750 ENSMUSG00000037370 ENSMUSG00000031778 ENSMUSG00000038319 ENSMUSG00000051331 ENSMUSG00000032494 ENSMUSG00000035929 ENSMUSG00000027962 ENSMUSG00000022056 ENSMUSG00000060586 ENSMUSG00000021464 ENSMUSG00000008789 …	Plvap Corin Slc34a1 Itgb2 H2-Q9 F3 Nfam1 Eno1b Adcyap1r1 Cd1d2 Enpp1 Cx3cl1 Kcnh2 Cacna1c Tdgf1 H2-Q4 Vcam1 Adam7 H2-Eb1 Ror2 Ceacam5 Pxdn H1f1 H2-Q6 H2-Ab1 Grem1	477	833	29722	1.94486	0.636841	0.0628836	0.0604283
GOTERM_CC_DIRECT	GO:0031526~brush border membrane	7	1.28205	0.00231892	ENSMUSG00000001827 ENSMUSG00000021490 ENSMUSG00000020062 ENSMUSG00000038600 ENSMUSG00000001225 ENSMUSG00000020829 ENSMUSG00000015401	Folr1 Slc34a1 Slc5a8 Atp6v0a4 Slc26a3 Slc46a1 Cltrn	477	84	29722	5.19252	0.657081	0.0628836	0.0604283
GOTERM_CC_DIRECT	GO:0062023~collagen-containing extracellular matrix	14	2.5641	0.00281148	ENSMUSG00000031273 ENSMUSG00000032372 ENSMUSG00000028128 ENSMUSG00000008999 ENSMUSG00000060147 ENSMUSG00000044734 ENSMUSG00000020674 ENSMUSG00000026479 ENSMUSG00000020467 ENSMUSG00000021702 ENSMUSG00000091345 ENSMUSG00000030218 ENSMUSG00000015647 ENSMUSG00000036446	Col4a6 Plscr2 F3 Bmp7 Serpinb6a Serpinb1a Pxdn Lamc2 Efemp1 Thbs4 Col6a5 Mgp Lama5 Lum	477	331	29722	2.63548	0.7269	0.0720051	0.0691937
GOTERM_CC_DIRECT	GO:0005604~basement membrane	8	1.4652	0.00357081	ENSMUSG00000020467 ENSMUSG00000021702 ENSMUSG00000031273 ENSMUSG00000035783 ENSMUSG00000015647 ENSMUSG00000001131 ENSMUSG00000020674 ENSMUSG00000026479	Efemp1 Thbs4 Col4a6 Acta2 Lama5 Timp1 Pxdn Lamc2	477	122	29722	4.08592	0.807775	0.0866392	0.0832563
GOTERM_CC_DIRECT	GO:0030424~axon	18	3.2967	0.00436118	ENSMUSG00000025370 ENSMUSG00000055471 ENSMUSG00000026452 ENSMUSG00000051331 ENSMUSG00000059456 ENSMUSG00000026442 ENSMUSG00000020396 ENSMUSG00000021464 ENSMUSG00000027997 ENSMUSG00000030739 ENSMUSG00000062661 ENSMUSG00000020716 ENSMUSG00000039488 ENSMUSG00000034342 ENSMUSG00000036534 ENSMUSG00000032128 ENSMUSG00000038216 ENSMUSG00000032017	Cdh9 Alk Syt2 Cacna1c Ptk2b Nfasc Nefh Ror2 Casp6 Myh14 Ncs1 Nf1 Cntn5 Cbl Slc38a7 Robo3 Pnmt Grik4	477	516	29722	2.17361	0.866667	0.100525	0.0966002
GOTERM_CC_DIRECT	GO:0045121~membrane raft	11	2.01465	0.00541731	ENSMUSG00000021536 ENSMUSG00000032494 ENSMUSG00000066224 ENSMUSG00000032372 ENSMUSG00000000290 ENSMUSG00000058099 ENSMUSG00000090877 ENSMUSG00000034342 ENSMUSG00000026288 ENSMUSG00000059040 ENSMUSG00000020431	Adcy2 Tdgf1 Arid3c Plscr2 Itgb2 Nfam1 Hspa1b Cbl Inpp5d Eno1b Adcy1	477	239	29722	2.86784	0.918257	0.118923	0.11428
GOTERM_CC_DIRECT	GO:0005797~Golgi medial cisterna	4	0.732601	0.00569628	ENSMUSG00000073409 ENSMUSG00000035929 ENSMUSG00000060550 ENSMUSG00000030659	H2-Q6 H2-Q4 H2-Q9 Nucb2	477	23	29722	10.8366	0.928173	0.119363	0.114702
GOTERM_CC_DIRECT	GO:0009897~external side of plasma membrane	18	3.2967	0.00816092	ENSMUSG00000051076 ENSMUSG00000000290 ENSMUSG00000035929 ENSMUSG00000060550 ENSMUSG00000027962 ENSMUSG00000060586 ENSMUSG00000007888 ENSMUSG00000006611 ENSMUSG00000008789 ENSMUSG00000006576 ENSMUSG00000041550 ENSMUSG00000001827 ENSMUSG00000015396 ENSMUSG00000048617 ENSMUSG00000041750 ENSMUSG00000017057 ENSMUSG00000073409 ENSMUSG00000073421	Vtcn1 Itgb2 H2-Q4 H2-Q9 Vcam1 H2-Eb1 Crlf1 Hfe Ceacam5 Slc4a3 Serpina5 Folr1 Cd83 Rtbdn Cd1d2 Il13ra1 H2-Q6 H2-Ab1	477	551	29722	2.03554	0.977123	0.163573	0.157186
GOTERM_CC_DIRECT	GO:0031594~neuromuscular junction	7	1.28205	0.0102166	ENSMUSG00000062209 ENSMUSG00000017132 ENSMUSG00000041189 ENSMUSG00000021702 ENSMUSG00000026452 ENSMUSG00000029608 ENSMUSG00000015647	Erbb4 Cyth1 Chrnb1 Thbs4 Syt2 Rph3a Lama5	477	114	29722	3.82607	0.99121	0.196244	0.188582
GOTERM_CC_DIRECT	GO:0030426~growth cone	9	1.64835	0.0128827	ENSMUSG00000023800 ENSMUSG00000030739 ENSMUSG00000059456 ENSMUSG00000034342 ENSMUSG00000004558 ENSMUSG00000026812 ENSMUSG00000059040 ENSMUSG00000025401 ENSMUSG00000041710	Tiam2 Myh14 Ptk2b Cbl Ndrg2 Tsc1 Eno1b Myo1a Trpc5	477	193	29722	2.90566	0.997465	0.237558	0.228282
GOTERM_CC_DIRECT	GO:0032991~protein-containing complex	25	4.57875	0.0145077	ENSMUSG00000005442 ENSMUSG00000031592 ENSMUSG00000028468 ENSMUSG00000027678 ENSMUSG00000041550 ENSMUSG00000020644 ENSMUSG00000021536 ENSMUSG00000029618 ENSMUSG00000090877 ENSMUSG00000064090 ENSMUSG00000015305 ENSMUSG00000034557 ENSMUSG00000030793 ENSMUSG00000055471 ENSMUSG00000051331 ENSMUSG00000027164 ENSMUSG00000022991 ENSMUSG00000001494 ENSMUSG00000026812 ENSMUSG00000000142 ENSMUSG00000029608 …	Cic Pcm1 Rgp1 Ncoa3 Serpina5 Id2 Adcy2 Ocm Hspa1b Vrk2 Sash1 Zfyve9 Pycard Alk Cacna1c Traf6 Lalba Sost Tsc1 Axin2 Rph3a Ubr5 Nf1 Mgp Acta2	477	924	29722	1.68588	0.998814	0.257233	0.247189
GOTERM_CC_DIRECT	GO:0005783~endoplasmic reticulum	31	5.67766	0.0209279	ENSMUSG00000002190 ENSMUSG00000024184 ENSMUSG00000061024 ENSMUSG00000060550 ENSMUSG00000041119 ENSMUSG00000051506 ENSMUSG00000041750 ENSMUSG00000031919 ENSMUSG00000068396 ENSMUSG00000035274 ENSMUSG00000064090 ENSMUSG00000034520 ENSMUSG00000030302 ENSMUSG00000074604 ENSMUSG00000030793 ENSMUSG00000055730 ENSMUSG00000032372 ENSMUSG00000003271 ENSMUSG00000035929 ENSMUSG00000027962 ENSMUSG00000027225 …	Clgn Pdia2 Rrs1 H2-Q9 Pde9a Wdfy4 Cd1d2 Tmed6 Rpl34-ps1 Tpbg Vrk2 Gjc1 Atp2b2 Mgst2 Pycard Ces2a Plscr2 Gm5897 H2-Q4 Vcam1 Duoxa2 Pxdn Tlr9 H2-Q6 Tap2 Thbs4 Agpat4 Nucb2 Nsdhl Agpat1 Nbeal2	477	1262	29722	1.5306	0.999942	0.357324	0.343372
GOTERM_CC_DIRECT	GO:0042995~cell projection	10	1.8315	0.0223606	ENSMUSG00000018595 ENSMUSG00000037370 ENSMUSG00000042096 ENSMUSG00000033671 ENSMUSG00000059456 ENSMUSG00000030109 ENSMUSG00000031778 ENSMUSG00000026812 ENSMUSG00000032017 ENSMUSG00000044447	Glra4 Enpp1 Dao Cep350 Ptk2b Slc6a12 Cx3cl1 Tsc1 Grik4 Dock5	477	255	29722	2.44354	0.99997	0.358825	0.344814
GOTERM_CC_DIRECT	GO:0031012~extracellular matrix	10	1.8315	0.0233214	ENSMUSG00000020467 ENSMUSG00000091345 ENSMUSG00000027386 ENSMUSG00000091455 ENSMUSG00000030218 ENSMUSG00000025213 ENSMUSG00000015647 ENSMUSG00000001131 ENSMUSG00000036446 ENSMUSG00000020674	Efemp1 Col6a5 Fbln7 Otogl Mgp Kazald1 Lama5 Timp1 Lum Pxdn	477	257	29722	2.42452	0.999981	0.358825	0.344814
GOTERM_CC_DIRECT	GO:0005654~nucleoplasm	73	13.37	0.0233508	ENSMUSG00000006310 ENSMUSG00000003360 ENSMUSG00000031592 ENSMUSG00000029591 ENSMUSG00000052056 ENSMUSG00000054191 ENSMUSG00000041119 ENSMUSG00000045515 ENSMUSG00000008658 ENSMUSG00000099583 ENSMUSG00000024026 ENSMUSG00000042369 ENSMUSG00000009941 ENSMUSG00000100210 ENSMUSG00000038384 ENSMUSG00000094410 ENSMUSG00000095620 ENSMUSG00000015305 ENSMUSG00000052135 ENSMUSG00000039706 ENSMUSG00000044617 …	Zbtb32 Ddx23 Pcm1 Ung Zfp217 Klf1 Pde9a Pou3f3 Rbfox1 H3c4 Glo1 Rbm45 Nxf2 H3c7 Setd1b Zbed6 Csta2 Sash1 Foxo6 Ldb2 Zbtb39 Pim1 Inpp4a Sncaip Nfkb2 Esf1 H1f1 Plk2 Nxt2 Gata6 Oprk1 Atxn1l Ubr5 Acta2 Rilpl1 Psmb9 Dusp4 Chd5 Cic Krt8 Pknox2 Mef2bl Cep350 Slc34a1 Zfp473 Rrs1 Tasl Il1rn Kdm5c Hfe Tsen2 Ncoa3 Casp6 Kdm6b Dmc1 Birc7 Gjc1 Psma8 Heyl Ccnd1 Pycard Pou2f3 Syce1 Plscr2 Prrc2a ENSMUSG00000082…	477	3572	29722	1.27342	0.999981	0.358825	0.344814
GOTERM_CC_DIRECT	GO:0042612~MHC class I protein complex	4	0.732601	0.024361	ENSMUSG00000073409 ENSMUSG00000035929 ENSMUSG00000060550 ENSMUSG00000055413	H2-Q6 H2-Q4 H2-Q9 H2-Q5	477	39	29722	6.3908	0.999988	0.362272	0.348127
GOTERM_CC_DIRECT	GO:0005765~lysosomal membrane	11	2.01465	0.0285462	ENSMUSG00000030761 ENSMUSG00000041750 ENSMUSG00000073409 ENSMUSG00000035284 ENSMUSG00000024958 ENSMUSG00000060550 ENSMUSG00000073421 ENSMUSG00000053897 ENSMUSG00000060586 ENSMUSG00000036534 ENSMUSG00000026812	Myo7a Cd1d2 H2-Q6 Vps13c Gpr137 H2-Q9 H2-Ab1 Slc39a8 H2-Eb1 Slc38a7 Tsc1	477	310	29722	2.21101	0.999998	0.411244	0.395187
GOTERM_CC_DIRECT	GO:0030670~phagocytic vesicle membrane	5	0.915751	0.0310633	ENSMUSG00000073409 ENSMUSG00000035929 ENSMUSG00000060550 ENSMUSG00000055413 ENSMUSG00000056515	H2-Q6 H2-Q4 H2-Q9 H2-Q5 Rab31	477	74	29722	4.21015	1	0.433945	0.417001
GOTERM_CC_DIRECT	GO:0048471~perinuclear region of cytoplasm	22	4.0293	0.0358108	ENSMUSG00000038319 ENSMUSG00000034845 ENSMUSG00000032494 ENSMUSG00000059456 ENSMUSG00000032372 ENSMUSG00000021490 ENSMUSG00000027164 ENSMUSG00000041119 ENSMUSG00000004558 ENSMUSG00000026812 ENSMUSG00000006611 ENSMUSG00000048416 ENSMUSG00000026479 ENSMUSG00000027678 ENSMUSG00000043003 ENSMUSG00000042271 ENSMUSG00000062661 ENSMUSG00000037487 ENSMUSG00000035385 ENSMUSG00000090877 ENSMUSG00000034342 …	Kcnh2 Plvap Tdgf1 Ptk2b Plscr2 Slc34a1 Traf6 Pde9a Ndrg2 Tsc1 Hfe Mlf1 Lamc2 Ncoa3 Rasef Nxt2 Ncs1 Ubr5 Ccl2 Hspa1b Cbl Cx3cl1	477	854	29722	1.60518	1	0.485552	0.466594
GOTERM_CC_DIRECT	GO:0098978~glutamatergic synapse	22	4.0293	0.0418143	ENSMUSG00000062209 ENSMUSG00000025370 ENSMUSG00000051331 ENSMUSG00000059456 ENSMUSG00000027164 ENSMUSG00000002489 ENSMUSG00000020053 ENSMUSG00000026113 ENSMUSG00000021464 ENSMUSG00000020431 ENSMUSG00000040495 ENSMUSG00000036095 ENSMUSG00000021559 ENSMUSG00000062661 ENSMUSG00000020716 ENSMUSG00000051379 ENSMUSG00000035783 ENSMUSG00000042292 ENSMUSG00000015647 ENSMUSG00000030302 ENSMUSG00000032017 …	Erbb4 Cdh9 Cacna1c Ptk2b Traf6 Tiam1 Igf1 Inpp4a Ror2 Adcy1 Chrm4 Dgkb Dapk1 Ncs1 Nf1 Flrt3 Acta2 Mrtfa Lama5 Atp2b2 Grik4 Arhgef15	477	869	29722	1.57748	1	0.543087	0.521882
GOTERM_CC_DIRECT	GO:0005634~nucleus	113	20.696	0.0432757	ENSMUSG00000006310 ENSMUSG00000052056 ENSMUSG00000054191 ENSMUSG00000045518 ENSMUSG00000045515 ENSMUSG00000042369 ENSMUSG00000009941 ENSMUSG00000044786 ENSMUSG00000100210 ENSMUSG00000001827 ENSMUSG00000021559 ENSMUSG00000069441 ENSMUSG00000038384 ENSMUSG00000094410 ENSMUSG00000031910 ENSMUSG00000038422 ENSMUSG00000033882 ENSMUSG00000048481 ENSMUSG00000024014 ENSMUSG00000070031 ENSMUSG00000025225 …	Zbtb32 Zfp217 Klf1 Onecut3 Pou3f3 Rbm45 Nxf2 Zfp36 H3c7 Folr1 Dapk1 Dsg1a Setd1b Zbed6 Has3 Hdhd3 Rbm46 Mypop Pim1 Sp140 Nfkb2 Plk2 Arid3c Nucb2 Acta2 Psmb9 Chd5 Kifc1 Cic Mef2bl Pknox2 Zfp473 Kdm5c Zbtb7c ENSMUSG00000078184 Ppil1 Casp6 Mlf1 Helz Kdm6b Zfp386 4930522L14Rik Cramp1 C130026I21Rik Psma8 Ccnd1 Pou2f3 Erbb4 St18 Tdgf1 Plscr2 Gm5897 Tsc1 Adcy1 Nf1 Neil2 Mrtfa Pbx2 Gtf3c1 Ddx23 Ung Lmo4 …	477	6018	29722	1.17	1	0.543087	0.521882
GOTERM_CC_DIRECT	GO:0032982~myosin filament	3	0.549451	0.0439783	ENSMUSG00000072720 ENSMUSG00000030739 ENSMUSG00000002100	Myo18b Myh14 Mybpc3	477	21	29722	8.90147	1	0.543087	0.521882
GOTERM_CC_DIRECT	GO:0042734~presynaptic membrane	8	1.4652	0.0455715	ENSMUSG00000062209 ENSMUSG00000025370 ENSMUSG00000040495 ENSMUSG00000051331 ENSMUSG00000025905 ENSMUSG00000039488 ENSMUSG00000030302 ENSMUSG00000032017	Erbb4 Cdh9 Chrm4 Cacna1c Oprk1 Cntn5 Atp2b2 Grik4	477	203	29722	2.45558	1	0.543087	0.521882
GOTERM_CC_DIRECT	GO:0005768~endosome	11	2.01465	0.0460996	ENSMUSG00000001827 ENSMUSG00000045322 ENSMUSG00000029153 ENSMUSG00000021490 ENSMUSG00000022372 ENSMUSG00000038600 ENSMUSG00000020829 ENSMUSG00000022840 ENSMUSG00000022994 ENSMUSG00000029778 ENSMUSG00000025127	Folr1 Tlr9 Ociad2 Slc34a1 Sla Atp6v0a4 Slc46a1 Adcy5 Adcy6 Adcyap1r1 Gcgr	477	337	29722	2.03387	1	0.543087	0.521882
GOTERM_CC_DIRECT	GO:0000795~synaptonemal complex	5	0.915751	0.0477773	ENSMUSG00000025480 ENSMUSG00000072479 ENSMUSG00000067764 ENSMUSG00000058147 ENSMUSG00000058328	Syce1 Xlr5b Xlr5c Xlr3c Xlr5a	477	85	29722	3.66531	1	0.543087	0.521882
GOTERM_CC_DIRECT	GO:0016459~myosin complex	4	0.732601	0.0483006	ENSMUSG00000030761 ENSMUSG00000072720 ENSMUSG00000030739 ENSMUSG00000025401	Myo7a Myo18b Myh14 Myo1a	477	51	29722	4.88708	1	0.543087	0.521882
GOTERM_CC_DIRECT	GO:0044297~cell body	6	1.0989	0.0495701	ENSMUSG00000037370 ENSMUSG00000055471 ENSMUSG00000059456 ENSMUSG00000090877 ENSMUSG00000035783 ENSMUSG00000031778	Enpp1 Alk Ptk2b Hspa1b Acta2 Cx3cl1	477	124	29722	3.01501	1	0.544091	0.522847
GOTERM_CC_DIRECT	GO:0005769~early endosome	11	2.01465	0.0515434	ENSMUSG00000079553 ENSMUSG00000066440 ENSMUSG00000051506 ENSMUSG00000073409 ENSMUSG00000060550 ENSMUSG00000073421 ENSMUSG00000027962 ENSMUSG00000040723 ENSMUSG00000006611 ENSMUSG00000044734 ENSMUSG00000056515	Kifc1 Zfyve26 Wdfy4 H2-Q6 H2-Q9 H2-Ab1 Vcam1 Rcsd1 Hfe Serpinb1a Rab31	477	344	29722	1.99248	1	0.552593	0.531017
GOTERM_CC_DIRECT	GO:0005903~brush border	5	0.915751	0.0548739	ENSMUSG00000030739 ENSMUSG00000021490 ENSMUSG00000038600 ENSMUSG00000035783 ENSMUSG00000025401	Myh14 Slc34a1 Atp6v0a4 Acta2 Myo1a	477	89	29722	3.50058	1	0.574929	0.55248
GOTERM_CC_DIRECT	GO:0005610~laminin-5 complex	2	0.3663	0.0625408	ENSMUSG00000015647 ENSMUSG00000026479	Lama5 Lamc2	477	4	29722	31.1551	1	0.640696	0.61568
GOTERM_CC_DIRECT	GO:0032398~MHC class Ib protein complex	3	0.549451	0.0646176	ENSMUSG00000073409 ENSMUSG00000035929 ENSMUSG00000060550	H2-Q6 H2-Q4 H2-Q9	477	26	29722	7.18965	1	0.647581	0.622296
GOTERM_CC_DIRECT	GO:0005901~caveola	5	0.915751	0.0706695	ENSMUSG00000062209 ENSMUSG00000034845 ENSMUSG00000036570 ENSMUSG00000050541 ENSMUSG00000029778	Erbb4 Plvap Fxyd1 Adra1b Adcyap1r1	477	97	29722	3.21187	1	0.693163	0.666098
GOTERM_CC_DIRECT	GO:0000794~condensed nuclear chromosome	4	0.732601	0.0773182	ENSMUSG00000051747 ENSMUSG00000022429 ENSMUSG00000061024 ENSMUSG00000038598	Ttn Dmc1 Rrs1 Shoc1	477	62	29722	4.02002	1	0.729663	0.701173
GOTERM_CC_DIRECT	GO:1990111~spermatoproteasome complex	2	0.3663	0.0775563	ENSMUSG00000096727 ENSMUSG00000036743	Psmb9 Psma8	477	5	29722	24.9241	1	0.729663	0.701173
GOTERM_CC_DIRECT	GO:0045177~apical part of cell	6	1.0989	0.0805189	ENSMUSG00000031592 ENSMUSG00000027962 ENSMUSG00000027225 ENSMUSG00000038600 ENSMUSG00000022056 ENSMUSG00000006611	Pcm1 Vcam1 Duoxa2 Atp6v0a4 Adam7 Hfe	477	143	29722	2.61442	1	0.742384	0.713397
GOTERM_CC_DIRECT	GO:0097440~apical dendrite	3	0.549451	0.0878072	ENSMUSG00000037370 ENSMUSG00000059456 ENSMUSG00000020396	Enpp1 Ptk2b Nefh	477	31	29722	6.03003	1	0.773945	0.743726
GOTERM_CC_DIRECT	GO:0043679~axon terminus	5	0.915751	0.0885311	ENSMUSG00000040495 ENSMUSG00000025905 ENSMUSG00000035274 ENSMUSG00000035385 ENSMUSG00000051379	Chrm4 Oprk1 Tpbg Ccl2 Flrt3	477	105	29722	2.96716	1	0.773945	0.743726
GOTERM_CC_DIRECT	GO:0000786~nucleosome	6	1.0989	0.0920215	ENSMUSG00000049539 ENSMUSG00000100210 ENSMUSG00000060032 ENSMUSG00000019948 ENSMUSG00000035783 ENSMUSG00000099583	H1f1 H3c7 H2aj Actr6 Acta2 H3c4	477	149	29722	2.50914	1	0.773945	0.743726
GOTERM_CC_DIRECT	GO:0042272~nuclear RNA export factor complex	2	0.3663	0.0923318	ENSMUSG00000042271 ENSMUSG00000009941	Nxt2 Nxf2	477	6	29722	20.7701	1	0.773945	0.743726
GOTERM_CC_DIRECT	GO:0014069~postsynaptic density	10	1.8315	0.0939293	ENSMUSG00000021559 ENSMUSG00000051331 ENSMUSG00000059456 ENSMUSG00000062661 ENSMUSG00000002489 ENSMUSG00000051379 ENSMUSG00000026113 ENSMUSG00000026812 ENSMUSG00000020396 ENSMUSG00000020431	Dapk1 Cacna1c Ptk2b Ncs1 Tiam1 Flrt3 Inpp4a Tsc1 Nefh Adcy1	477	337	29722	1.84897	1	0.773945	0.743726
GOTERM_CC_DIRECT	GO:0098839~postsynaptic density membrane	6	1.0989	0.0940168	ENSMUSG00000062209 ENSMUSG00000040495 ENSMUSG00000051331 ENSMUSG00000030302 ENSMUSG00000020431 ENSMUSG00000032017	Erbb4 Chrm4 Cacna1c Atp2b2 Adcy1 Grik4	477	150	29722	2.49241	1	0.773945	0.743726
GOTERM_CC_DIRECT	GO:0098686~hippocampal mossy fiber to CA3 synapse	4	0.732601	0.0956939	ENSMUSG00000025370 ENSMUSG00000020431 ENSMUSG00000032017 ENSMUSG00000029228	Cdh9 Adcy1 Grik4 Lnx1	477	68	29722	3.66531	1	0.773945	0.743726
GOTERM_CC_DIRECT	GO:0030315~T-tubule	4	0.732601	0.0989154	ENSMUSG00000036570 ENSMUSG00000051331 ENSMUSG00000025905 ENSMUSG00000050541	Fxyd1 Cacna1c Oprk1 Adra1b	477	69	29722	3.61219	1	0.786207	0.755509
GOTERM_MF_DIRECT	GO:0005515~protein binding	134	24.5421	1.30702e-06	ENSMUSG00000029156 ENSMUSG00000031592 ENSMUSG00000002190 ENSMUSG00000000290 ENSMUSG00000029550 ENSMUSG00000054191 ENSMUSG00000026960 ENSMUSG00000026288 ENSMUSG00000026442 ENSMUSG00000045515 ENSMUSG00000029710 ENSMUSG00000041710 ENSMUSG00000009941 ENSMUSG00000041550 ENSMUSG00000044786 ENSMUSG00000021559 ENSMUSG00000062252 ENSMUSG00000069441 ENSMUSG00000036242 ENSMUSG00000052698 ENSMUSG00000034342 …	Sgcb Pcm1 Clgn Itgb2 Sppl3 Klf1 Arl6ip6 Inpp5d Nfasc Pou3f3 Ephb4 Trpc5 Nxf2 Serpina5 Zfp36 Dapk1 Lhfpl5 Dsg1a Armh4 Tln2 Cbl Sash1 Rn7sk Atp2b2 Ift57 Spag16 Rbm46 Mypop Tiam1 Pim1 Igf1 Lalba Nfkb2 Thbs4 Ppp1r3b Arid3c Car8 Ccl2 Flrt3 H2-Ab1 Acta2 Chd5 Myo7a Kifc1 Cic Slc34a1 Zbtb7c Casp6 Mlf1 Adcyap1r1 Helz Kdm6b Pmepa1 Lama5 Psma8 Ccnd1 Cltrn Erbb4 Zfyve9 Tdgf1 Ptgfrn Adam7 Sost Tsc1 Serpinb6a …	470	5596	28924	1.47363	0.00100982	0.00101033	0.00100902
GOTERM_MF_DIRECT	GO:0005509~calcium ion binding	26	4.7619	0.000376808	ENSMUSG00000025370 ENSMUSG00000002190 ENSMUSG00000074264 ENSMUSG00000028927 ENSMUSG00000020467 ENSMUSG00000037370 ENSMUSG00000051747 ENSMUSG00000069441 ENSMUSG00000029618 ENSMUSG00000079679 ENSMUSG00000034342 ENSMUSG00000030302 ENSMUSG00000026452 ENSMUSG00000027386 ENSMUSG00000032372 ENSMUSG00000022991 ENSMUSG00000055172 ENSMUSG00000021322 ENSMUSG00000036095 ENSMUSG00000053519 ENSMUSG00000043003 …	Cdh9 Clgn Amy1 Padi2 Efemp1 Enpp1 Ttn Dsg1a Ocm Vwde Cbl Atp2b2 Syt2 Fbln7 Plscr2 Lalba C1ra Aoah Dgkb Kcnip1 Rasef Thbs4 Rph3a Ncs1 Mgp Nucb2	470	725	28924	2.20697	0.252729	0.145636	0.145448
GOTERM_MF_DIRECT	GO:0004016~adenylate cyclase activity	4	0.732601	0.00107339	ENSMUSG00000021536 ENSMUSG00000020431 ENSMUSG00000022840 ENSMUSG00000022994	Adcy2 Adcy1 Adcy5 Adcy6	470	13	28924	18.9355	0.564029	0.276578	0.27622
GOTERM_MF_DIRECT	GO:0008294~calcium- and calmodulin-responsive adenylate cyclase activity	3	0.549451	0.00254001	ENSMUSG00000020431 ENSMUSG00000022840 ENSMUSG00000022994	Adcy1 Adcy5 Adcy6	470	5	28924	36.9243	0.859973	0.490856	0.490221
GOTERM_MF_DIRECT	GO:0046872~metal ion binding	64	11.7216	0.00321572	ENSMUSG00000024064 ENSMUSG00000028266 ENSMUSG00000052056 ENSMUSG00000000290 ENSMUSG00000054191 ENSMUSG00000041119 ENSMUSG00000029759 ENSMUSG00000024026 ENSMUSG00000022840 ENSMUSG00000044786 ENSMUSG00000022886 ENSMUSG00000037370 ENSMUSG00000025519 ENSMUSG00000094410 ENSMUSG00000030945 ENSMUSG00000030109 ENSMUSG00000031799 ENSMUSG00000037855 ENSMUSG00000051331 ENSMUSG00000022390 ENSMUSG00000070031 …	Galnt14 Lmo4 Zfp217 Itgb2 Klf1 Pde9a Pon3 Glo1 Adcy5 Zfp36 Prl2a1 Enpp1 Tktl2 Zbed6 Acsm2 Slc6a12 Tpm4 Zfp365 Cacna1c Zc3h7b Sp140 Ror2 Lnx1 Adcy6 Tap2 Vav3 Chd5 1810013A23Rik Bco2 Amy1 Timm10 Zfp473 Kdm5c Zbtb7c Hpdl Cpne5 Helz Kdm6b Ttn Adcy2 Zfp386 4930522L14Rik Lect2 Reg3a Asap2 Birc7 Acer2 Zfyve9 Fgd3 Alad Rufy2 Plscr2 ENSMUSG00000082079 Mybpc3 Adcy1 Rpl37rt Pxdn Zfyve26 Rph3a Acacb Pm20d1 E…	470	2748	28924	1.43326	0.91707	0.49715	0.496506
GOTERM_MF_DIRECT	GO:0005154~epidermal growth factor receptor binding	5	0.915751	0.00393153	ENSMUSG00000062209 ENSMUSG00000020467 ENSMUSG00000032372 ENSMUSG00000022372 ENSMUSG00000033721	Erbb4 Efemp1 Plscr2 Sla Vav3	470	40	28924	7.69255	0.952407	0.506512	0.505857
GOTERM_MF_DIRECT	GO:0042803~protein homodimerization activity	25	4.57875	0.00523948	ENSMUSG00000028480 ENSMUSG00000029550 ENSMUSG00000027076 ENSMUSG00000060550 ENSMUSG00000029759 ENSMUSG00000059040 ENSMUSG00000045515 ENSMUSG00000028927 ENSMUSG00000037370 ENSMUSG00000051747 ENSMUSG00000029618 ENSMUSG00000032744 ENSMUSG00000031799 ENSMUSG00000015401 ENSMUSG00000037855 ENSMUSG00000030793 ENSMUSG00000062209 ENSMUSG00000038319 ENSMUSG00000070732 ENSMUSG00000045322 ENSMUSG00000073409 …	Glipr2 Sppl3 Timm10 H2-Q9 Pon3 Eno1b Pou3f3 Padi2 Enpp1 Ttn Ocm Heyl Tpm4 Cltrn Zfp365 Pycard Erbb4 Kcnh2 Rbm44 Tlr9 H2-Q6 Tap2 Lyrm4 Flrt3 Grem1	470	834	28924	1.84474	0.982764	0.543288	0.542585
GOTERM_MF_DIRECT	GO:0019901~protein kinase binding	19	3.47985	0.0056902	ENSMUSG00000053153 ENSMUSG00000000290 ENSMUSG00000020396 ENSMUSG00000000142 ENSMUSG00000022994 ENSMUSG00000073802 ENSMUSG00000044786 ENSMUSG00000066440 ENSMUSG00000040661 ENSMUSG00000021701 ENSMUSG00000051747 ENSMUSG00000005836 ENSMUSG00000062661 ENSMUSG00000064090 ENSMUSG00000015305 ENSMUSG00000034342 ENSMUSG00000035783 ENSMUSG00000070348 ENSMUSG00000056724	Spag16 Itgb2 Nefh Axin2 Adcy6 Cdkn2b Zfp36 Zfyve26 Rad54l2 Plk2 Ttn Gata6 Ncs1 Vrk2 Sash1 Cbl Acta2 Ccnd1 Nbeal2	470	569	28924	2.05495	0.987858	0.543288	0.542585
GOTERM_MF_DIRECT	GO:0015636~short-chain fatty acid transmembrane transporter activity	3	0.549451	0.00688601	ENSMUSG00000075044 ENSMUSG00000052562 ENSMUSG00000020062	Slc22a29 Slc22a30 Slc5a8	470	8	28924	23.0777	0.99521	0.543288	0.542585
GOTERM_MF_DIRECT	GO:0008201~heparin binding	9	1.64835	0.00909633	ENSMUSG00000049539 ENSMUSG00000055471 ENSMUSG00000021702 ENSMUSG00000027386 ENSMUSG00000050069 ENSMUSG00000035385 ENSMUSG00000001494 ENSMUSG00000008999 ENSMUSG00000026479	H1f1 Alk Thbs4 Fbln7 Grem2 Ccl2 Sost Bmp7 Lamc2	470	179	28924	3.09421	0.999144	0.543288	0.542585
GOTERM_MF_DIRECT	GO:0044877~protein-containing complex binding	21	3.84615	0.00911143	ENSMUSG00000030761 ENSMUSG00000038319 ENSMUSG00000049382 ENSMUSG00000059456 ENSMUSG00000021490 ENSMUSG00000000290 ENSMUSG00000035929 ENSMUSG00000020396 ENSMUSG00000059040 ENSMUSG00000027678 ENSMUSG00000021665 ENSMUSG00000044786 ENSMUSG00000053519 ENSMUSG00000024339 ENSMUSG00000021701 ENSMUSG00000073409 ENSMUSG00000029618 ENSMUSG00000029608 ENSMUSG00000073421 ENSMUSG00000031789 ENSMUSG00000070348	Myo7a Kcnh2 Krt8 Ptk2b Slc34a1 Itgb2 H2-Q4 Nefh Eno1b Ncoa3 Hexb Zfp36 Kcnip1 Tap2 Plk2 H2-Q6 Ocm Rph3a H2-Ab1 Cngb1 Ccnd1	470	687	28924	1.88115	0.999154	0.543288	0.542585
GOTERM_MF_DIRECT	GO:0005006~epidermal growth factor receptor activity	5	0.915751	0.00935354	ENSMUSG00000062209 ENSMUSG00000020467 ENSMUSG00000055471 ENSMUSG00000021464 ENSMUSG00000029710	Erbb4 Efemp1 Alk Ror2 Ephb4	470	51	28924	6.03338	0.9993	0.543288	0.542585
GOTERM_MF_DIRECT	GO:0030881~beta-2-microglobulin binding	4	0.732601	0.0102713	ENSMUSG00000073409 ENSMUSG00000035929 ENSMUSG00000060550 ENSMUSG00000006611	H2-Q6 H2-Q4 H2-Q9 Hfe	470	28	28924	8.79149	0.999658	0.543288	0.542585
GOTERM_MF_DIRECT	GO:0062061~TAP complex binding	3	0.549451	0.0108319	ENSMUSG00000073409 ENSMUSG00000035929 ENSMUSG00000060550	H2-Q6 H2-Q4 H2-Q9	470	10	28924	18.4621	0.999779	0.543288	0.542585
GOTERM_MF_DIRECT	GO:0042605~peptide antigen binding	6	1.0989	0.0118901	ENSMUSG00000024339 ENSMUSG00000073409 ENSMUSG00000035929 ENSMUSG00000060550 ENSMUSG00000073421 ENSMUSG00000060586	Tap2 H2-Q6 H2-Q4 H2-Q9 H2-Ab1 H2-Eb1	470	84	28924	4.39574	0.999904	0.543288	0.542585
GOTERM_MF_DIRECT	GO:0051015~actin filament binding	10	1.8315	0.0119183	ENSMUSG00000030761 ENSMUSG00000035934 ENSMUSG00000072720 ENSMUSG00000051747 ENSMUSG00000030739 ENSMUSG00000029608 ENSMUSG00000052698 ENSMUSG00000040723 ENSMUSG00000031799 ENSMUSG00000025401	Myo7a Pknox2 Myo18b Ttn Myh14 Rph3a Tln2 Rcsd1 Tpm4 Myo1a	470	226	28924	2.72303	0.999906	0.543288	0.542585
GOTERM_MF_DIRECT	GO:0005085~guanyl-nucleotide exchange factor activity	10	1.8315	0.0125838	ENSMUSG00000023800 ENSMUSG00000037946 ENSMUSG00000017132 ENSMUSG00000040495 ENSMUSG00000002489 ENSMUSG00000028468 ENSMUSG00000030659 ENSMUSG00000052921 ENSMUSG00000033721 ENSMUSG00000044447	Tiam2 Fgd3 Cyth1 Chrm4 Tiam1 Rgp1 Nucb2 Arhgef15 Vav3 Dock5	470	228	28924	2.69914	0.999944	0.543288	0.542585
GOTERM_MF_DIRECT	GO:0008083~growth factor activity	8	1.4652	0.012651	ENSMUSG00000020467 ENSMUSG00000021702 ENSMUSG00000032494 ENSMUSG00000020053 ENSMUSG00000001131 ENSMUSG00000008999 ENSMUSG00000028539 ENSMUSG00000042423	Efemp1 Thbs4 Tdgf1 Igf1 Timp1 Bmp7 Artn Fbrs	470	153	28924	3.2178	0.999947	0.543288	0.542585
GOTERM_MF_DIRECT	GO:0004714~transmembrane receptor protein tyrosine kinase activity	4	0.732601	0.0148287	ENSMUSG00000062209 ENSMUSG00000055471 ENSMUSG00000021464 ENSMUSG00000029710	Erbb4 Alk Ror2 Ephb4	470	32	28924	7.69255	0.99999	0.584577	0.58382
GOTERM_MF_DIRECT	GO:0042802~identical protein binding	48	8.79121	0.0151249	ENSMUSG00000030761 ENSMUSG00000025370 ENSMUSG00000034845 ENSMUSG00000029371 ENSMUSG00000021490 ENSMUSG00000060550 ENSMUSG00000041119 ENSMUSG00000048279 ENSMUSG00000026003 ENSMUSG00000025332 ENSMUSG00000059040 ENSMUSG00000027997 ENSMUSG00000042369 ENSMUSG00000042684 ENSMUSG00000037370 ENSMUSG00000051747 ENSMUSG00000021559 ENSMUSG00000029618 ENSMUSG00000022429 ENSMUSG00000021539 ENSMUSG00000079516 …	Myo7a Cdh9 Plvap Cxcl5 Slc34a1 H2-Q9 Pde9a Sacs Acadl Kdm5c Eno1b Casp6 Rbm45 Npl Enpp1 Ttn Dapk1 Ocm Dmc1 Lect2 Reg3a Has3 Tpm4 Mgst2 Zfp365 Pycard Pou2f3 Kcnh2 Alad Mypop Alk Traf6 C1ra Sncaip Mybpc3 Ceacam5 Lnx1 Sord Hexb Cldn4 Rasef H2-Q6 Tap2 Thbs4 Dao Acacb Grem2 Acta2	470	2094	28924	1.41067	0.999992	0.584577	0.58382
GOTERM_MF_DIRECT	GO:0005201~extracellular matrix structural constituent	6	1.0989	0.0163517	ENSMUSG00000020467 ENSMUSG00000021702 ENSMUSG00000031273 ENSMUSG00000015647 ENSMUSG00000020674 ENSMUSG00000026479	Efemp1 Thbs4 Col4a6 Lama5 Pxdn Lamc2	470	91	28924	4.05761	0.999997	0.591629	0.590864
GOTERM_MF_DIRECT	GO:0002020~protease binding	8	1.4652	0.0168381	ENSMUSG00000030793 ENSMUSG00000041550 ENSMUSG00000051747 ENSMUSG00000095620 ENSMUSG00000028128 ENSMUSG00000090877 ENSMUSG00000001131 ENSMUSG00000060147	Pycard Serpina5 Ttn Csta2 F3 Hspa1b Timp1 Serpinb6a	470	162	28924	3.03903	0.999998	0.591629	0.590864
GOTERM_MF_DIRECT	GO:0042608~T cell receptor binding	4	0.732601	0.0203579	ENSMUSG00000073409 ENSMUSG00000035929 ENSMUSG00000060550 ENSMUSG00000060586	H2-Q6 H2-Q4 H2-Q9 H2-Eb1	470	36	28924	6.83783	1	0.684201	0.683316
GOTERM_MF_DIRECT	GO:0008179~adenylate cyclase binding	3	0.549451	0.027094	ENSMUSG00000021536 ENSMUSG00000022840 ENSMUSG00000029778	Adcy2 Adcy5 Adcyap1r1	470	16	28924	11.5388	1	0.698061	0.697157
GOTERM_MF_DIRECT	GO:0003677~DNA binding	37	6.77656	0.0286955	ENSMUSG00000006310 ENSMUSG00000005045 ENSMUSG00000002250 ENSMUSG00000005442 ENSMUSG00000035934 ENSMUSG00000052056 ENSMUSG00000048012 ENSMUSG00000054191 ENSMUSG00000025332 ENSMUSG00000045515 ENSMUSG00000099583 ENSMUSG00000048416 ENSMUSG00000044786 ENSMUSG00000100210 ENSMUSG00000040661 ENSMUSG00000022429 ENSMUSG00000038002 ENSMUSG00000094410 ENSMUSG00000060032 ENSMUSG00000019947 ENSMUSG00000052477 …	Zbtb32 Chd5 1810013A23Rik Cic Pknox2 Zfp217 Zfp473 Klf1 Kdm5c Pou3f3 H3c4 Mlf1 Zfp36 H3c7 Rad54l2 Dmc1 Cramp1 Zbed6 H2aj Arid5b C130026I21Rik Ift57 Pou2f3 St18 Mypop ENSMUSG00000082079 Sp140 Meiob Nfkb2 H1f1 Arid3c Gata6 Atxn1l Nucb2 Pbx2 Zfp687 Gtf3c1	470	1593	28924	1.42938	1	0.698061	0.697157
GOTERM_MF_DIRECT	GO:0005524~ATP binding	36	6.59341	0.0290368	ENSMUSG00000005045 ENSMUSG00000030761 ENSMUSG00000079553 ENSMUSG00000003360 ENSMUSG00000021294 ENSMUSG00000029710 ENSMUSG00000022840 ENSMUSG00000020721 ENSMUSG00000072720 ENSMUSG00000040661 ENSMUSG00000037370 ENSMUSG00000051747 ENSMUSG00000021536 ENSMUSG00000021559 ENSMUSG00000022429 ENSMUSG00000030945 ENSMUSG00000090877 ENSMUSG00000064090 ENSMUSG00000030228 ENSMUSG00000030302 ENSMUSG00000062209 …	Chd5 Myo7a Kifc1 Ddx23 Kif26a Ephb4 Adcy5 Helz Myo18b Rad54l2 Enpp1 Ttn Adcy2 Dapk1 Dmc1 Acsm2 Hspa1b Vrk2 Pik3c2g Atp2b2 Erbb4 Alk Ptk2b 4933405O20Rik Pim1 Ror2 Myo1a Adcy1 Adcy6 Rhobtb3 Dgkb Plk2 Tap2 Myh14 Acacb Acta2	470	1543	28924	1.43581	1	0.698061	0.697157
GOTERM_MF_DIRECT	GO:0017161~inositol-1,3,4-trisphosphate 4-phosphatase activity	2	0.3663	0.0321674	ENSMUSG00000037940 ENSMUSG00000026113	Inpp4b Inpp4a	470	2	28924	61.5404	1	0.698061	0.697157
GOTERM_MF_DIRECT	GO:0052828~inositol-3,4-bisphosphate 4-phosphatase activity	2	0.3663	0.0321674	ENSMUSG00000037940 ENSMUSG00000026113	Inpp4b Inpp4a	470	2	28924	61.5404	1	0.698061	0.697157
GOTERM_MF_DIRECT	GO:0042288~MHC class I protein binding	4	0.732601	0.032399	ENSMUSG00000024339 ENSMUSG00000073409 ENSMUSG00000035929 ENSMUSG00000060550	Tap2 H2-Q6 H2-Q4 H2-Q9	470	43	28924	5.72469	1	0.698061	0.697157
GOTERM_MF_DIRECT	GO:0003774~cytoskeletal motor activity	4	0.732601	0.032399	ENSMUSG00000030761 ENSMUSG00000072720 ENSMUSG00000030739 ENSMUSG00000025401	Myo7a Myo18b Myh14 Myo1a	470	43	28924	5.72469	1	0.698061	0.697157
GOTERM_MF_DIRECT	GO:0046979~TAP2 binding	3	0.549451	0.0338195	ENSMUSG00000024339 ENSMUSG00000073409 ENSMUSG00000060550	Tap2 H2-Q6 H2-Q9	470	18	28924	10.2567	1	0.698061	0.697157
GOTERM_MF_DIRECT	GO:0046978~TAP1 binding	3	0.549451	0.0338195	ENSMUSG00000024339 ENSMUSG00000073409 ENSMUSG00000060550	Tap2 H2-Q6 H2-Q9	470	18	28924	10.2567	1	0.698061	0.697157
GOTERM_MF_DIRECT	GO:0042610~CD8 receptor binding	3	0.549451	0.0374003	ENSMUSG00000073409 ENSMUSG00000035929 ENSMUSG00000060550	H2-Q6 H2-Q4 H2-Q9	470	19	28924	9.71691	1	0.698061	0.697157
GOTERM_MF_DIRECT	GO:0016829~lyase activity	4	0.732601	0.0384731	ENSMUSG00000042251 ENSMUSG00000042389 ENSMUSG00000074604 ENSMUSG00000022994	Pm20d1 Tsen2 Mgst2 Adcy6	470	46	28924	5.35134	1	0.698061	0.697157
GOTERM_MF_DIRECT	GO:0019899~enzyme binding	14	2.5641	0.0411011	ENSMUSG00000030793 ENSMUSG00000039706 ENSMUSG00000051331 ENSMUSG00000059456 ENSMUSG00000032372 ENSMUSG00000027225 ENSMUSG00000059040 ENSMUSG00000000142 ENSMUSG00000006576 ENSMUSG00000044786 ENSMUSG00000051747 ENSMUSG00000046794 ENSMUSG00000090877 ENSMUSG00000070348	Pycard Ldb2 Cacna1c Ptk2b Plscr2 Duoxa2 Eno1b Axin2 Slc4a3 Zfp36 Ttn Ppp1r3b Hspa1b Ccnd1	470	464	28924	1.85682	1	0.698061	0.697157
GOTERM_MF_DIRECT	GO:0036122~BMP binding	3	0.549451	0.0449699	ENSMUSG00000050069 ENSMUSG00000001494 ENSMUSG00000074934	Grem2 Sost Grem1	470	21	28924	8.79149	1	0.698061	0.697157
GOTERM_MF_DIRECT	GO:0008288~boss receptor activity	4	0.732601	0.0450833	ENSMUSG00000062209 ENSMUSG00000055471 ENSMUSG00000021464 ENSMUSG00000029710	Erbb4 Alk Ror2 Ephb4	470	49	28924	5.02371	1	0.698061	0.697157
GOTERM_MF_DIRECT	GO:0005004~GPI-linked ephrin receptor activity	4	0.732601	0.0450833	ENSMUSG00000062209 ENSMUSG00000055471 ENSMUSG00000021464 ENSMUSG00000029710	Erbb4 Alk Ror2 Ephb4	470	49	28924	5.02371	1	0.698061	0.697157
GOTERM_MF_DIRECT	GO:0036332~placental growth factor receptor activity	4	0.732601	0.0450833	ENSMUSG00000062209 ENSMUSG00000055471 ENSMUSG00000021464 ENSMUSG00000029710	Erbb4 Alk Ror2 Ephb4	470	49	28924	5.02371	1	0.698061	0.697157
GOTERM_MF_DIRECT	GO:0005011~macrophage colony-stimulating factor receptor activity	4	0.732601	0.0450833	ENSMUSG00000062209 ENSMUSG00000055471 ENSMUSG00000021464 ENSMUSG00000029710	Erbb4 Alk Ror2 Ephb4	470	49	28924	5.02371	1	0.698061	0.697157
GOTERM_MF_DIRECT	GO:0005019~platelet-derived growth factor beta-receptor activity	4	0.732601	0.0450833	ENSMUSG00000062209 ENSMUSG00000055471 ENSMUSG00000021464 ENSMUSG00000029710	Erbb4 Alk Ror2 Ephb4	470	49	28924	5.02371	1	0.698061	0.697157
GOTERM_MF_DIRECT	GO:0005010~insulin-like growth factor receptor activity	4	0.732601	0.0450833	ENSMUSG00000062209 ENSMUSG00000055471 ENSMUSG00000021464 ENSMUSG00000029710	Erbb4 Alk Ror2 Ephb4	470	49	28924	5.02371	1	0.698061	0.697157
GOTERM_MF_DIRECT	GO:0005008~hepatocyte growth factor receptor activity	4	0.732601	0.0450833	ENSMUSG00000062209 ENSMUSG00000055471 ENSMUSG00000021464 ENSMUSG00000029710	Erbb4 Alk Ror2 Ephb4	470	49	28924	5.02371	1	0.698061	0.697157
GOTERM_MF_DIRECT	GO:0005018~platelet-derived growth factor alpha-receptor activity	4	0.732601	0.0450833	ENSMUSG00000062209 ENSMUSG00000055471 ENSMUSG00000021464 ENSMUSG00000029710	Erbb4 Alk Ror2 Ephb4	470	49	28924	5.02371	1	0.698061	0.697157
GOTERM_MF_DIRECT	GO:0060175~brain-derived neurotrophic factor receptor activity	4	0.732601	0.0450833	ENSMUSG00000062209 ENSMUSG00000055471 ENSMUSG00000021464 ENSMUSG00000029710	Erbb4 Alk Ror2 Ephb4	470	49	28924	5.02371	1	0.698061	0.697157
GOTERM_MF_DIRECT	GO:0005020~stem cell factor receptor activity	4	0.732601	0.0450833	ENSMUSG00000062209 ENSMUSG00000055471 ENSMUSG00000021464 ENSMUSG00000029710	Erbb4 Alk Ror2 Ephb4	470	49	28924	5.02371	1	0.698061	0.697157
GOTERM_MF_DIRECT	GO:0038062~protein tyrosine kinase collagen receptor activity	4	0.732601	0.0450833	ENSMUSG00000062209 ENSMUSG00000055471 ENSMUSG00000021464 ENSMUSG00000029710	Erbb4 Alk Ror2 Ephb4	470	49	28924	5.02371	1	0.698061	0.697157
GOTERM_MF_DIRECT	GO:0005178~integrin binding	7	1.28205	0.0467069	ENSMUSG00000021702 ENSMUSG00000000290 ENSMUSG00000052698 ENSMUSG00000027962 ENSMUSG00000020053 ENSMUSG00000031778 ENSMUSG00000015647	Thbs4 Itgb2 Tln2 Vcam1 Igf1 Cx3cl1 Lama5	470	160	28924	2.69239	1	0.698061	0.697157
GOTERM_MF_DIRECT	GO:0005007~fibroblast growth factor receptor activity	4	0.732601	0.0474038	ENSMUSG00000062209 ENSMUSG00000055471 ENSMUSG00000021464 ENSMUSG00000029710	Erbb4 Alk Ror2 Ephb4	470	50	28924	4.92323	1	0.698061	0.697157
GOTERM_MF_DIRECT	GO:0005005~transmembrane-ephrin receptor activity	4	0.732601	0.0474038	ENSMUSG00000062209 ENSMUSG00000055471 ENSMUSG00000021464 ENSMUSG00000029710	Erbb4 Alk Ror2 Ephb4	470	50	28924	4.92323	1	0.698061	0.697157
GOTERM_MF_DIRECT	GO:0034899~trimethylamine monooxygenase activity	2	0.3663	0.0478618	ENSMUSG00000040181 ENSMUSG00000026691	Fmo1 Fmo3	470	3	28924	41.027	1	0.698061	0.697157
GOTERM_MF_DIRECT	GO:0034594~phosphatidylinositol trisphosphate phosphatase activity	2	0.3663	0.0478618	ENSMUSG00000037940 ENSMUSG00000026288	Inpp4b Inpp5d	470	3	28924	41.027	1	0.698061	0.697157
GOTERM_MF_DIRECT	GO:0016316~phosphatidylinositol-3,4-bisphosphate 4-phosphatase activity	2	0.3663	0.0478618	ENSMUSG00000037940 ENSMUSG00000026113	Inpp4b Inpp4a	470	3	28924	41.027	1	0.698061	0.697157
GOTERM_MF_DIRECT	GO:0008270~zinc ion binding	37	6.77656	0.0497734	ENSMUSG00000006310 ENSMUSG00000005045 ENSMUSG00000002250 ENSMUSG00000048012 ENSMUSG00000054191 ENSMUSG00000027556 ENSMUSG00000025332 ENSMUSG00000044646 ENSMUSG00000022269 ENSMUSG00000024026 ENSMUSG00000044786 ENSMUSG00000020721 ENSMUSG00000037370 ENSMUSG00000094410 ENSMUSG00000034342 ENSMUSG00000038840 ENSMUSG00000037855 ENSMUSG00000034557 ENSMUSG00000037946 ENSMUSG00000028393 ENSMUSG00000033740 …	Zbtb32 Chd5 1810013A23Rik Zfp473 Klf1 Car1 Kdm5c Zbtb7c Marchf11 Glo1 Zfp36 Helz Enpp1 Zbed6 Cbl Birc7 Zfp365 Zfyve9 Fgd3 Alad St18 Rufy2 Plscr2 Traf6 Timp1 Rpl37rt Lnx1 Sord Zfyve26 Dgkb Rph3a Gata6 Car8 Neil2 Ubr5 Zfp687 Vav3	470	1667	28924	1.36592	1	0.712498	0.711576
GOTERM_MF_DIRECT	GO:0005021~vascular endothelial growth factor receptor activity	4	0.732601	0.0522172	ENSMUSG00000062209 ENSMUSG00000055471 ENSMUSG00000021464 ENSMUSG00000029710	Erbb4 Alk Ror2 Ephb4	470	52	28924	4.73388	1	0.73006	0.729115
GOTERM_MF_DIRECT	GO:0046977~TAP binding	3	0.549451	0.0530486	ENSMUSG00000073409 ENSMUSG00000035929 ENSMUSG00000060550	H2-Q6 H2-Q4 H2-Q9	470	23	28924	8.02701	1	0.73006	0.729115
GOTERM_MF_DIRECT	GO:0005516~calmodulin binding	8	1.4652	0.0538336	ENSMUSG00000030761 ENSMUSG00000051747 ENSMUSG00000021559 ENSMUSG00000030739 ENSMUSG00000051331 ENSMUSG00000030302 ENSMUSG00000025401 ENSMUSG00000020431	Myo7a Ttn Dapk1 Myh14 Cacna1c Atp2b2 Myo1a Adcy1	470	208	28924	2.36694	1	0.73006	0.729115
GOTERM_MF_DIRECT	GO:0005125~cytokine activity	8	1.4652	0.0549686	ENSMUSG00000074695 ENSMUSG00000050069 ENSMUSG00000035385 ENSMUSG00000026981 ENSMUSG00000001131 ENSMUSG00000008999 ENSMUSG00000007888 ENSMUSG00000074934	Il22 Grem2 Ccl2 Il1rn Timp1 Bmp7 Crlf1 Grem1	470	209	28924	2.35561	1	0.732598	0.731651
GOTERM_MF_DIRECT	GO:0046983~protein dimerization activity	7	1.28205	0.0649414	ENSMUSG00000030793 ENSMUSG00000079033 ENSMUSG00000020644 ENSMUSG00000094410 ENSMUSG00000029392 ENSMUSG00000027678	Pycard Mef2bl Id2 Zbed6 Rilpl1 Ncoa3	470	174	28924	2.47576	1	0.848608	0.84751
GOTERM_MF_DIRECT	GO:0051087~protein-folding chaperone binding	6	1.0989	0.0658687	ENSMUSG00000073409 ENSMUSG00000027076 ENSMUSG00000035929 ENSMUSG00000060550 ENSMUSG00000048279 ENSMUSG00000026812	H2-Q6 Timm10 H2-Q4 H2-Q9 Sacs Tsc1	470	133	28924	2.77626	1	0.848608	0.84751
GOTERM_MF_DIRECT	GO:0005009~insulin receptor activity	4	0.732601	0.070811	ENSMUSG00000062209 ENSMUSG00000055471 ENSMUSG00000021464 ENSMUSG00000029710	Erbb4 Alk Ror2 Ephb4	470	59	28924	4.17223	1	0.897326	0.896165
GOTERM_MF_DIRECT	GO:0004713~protein tyrosine kinase activity	5	0.915751	0.0732174	ENSMUSG00000062209 ENSMUSG00000051747 ENSMUSG00000055471 ENSMUSG00000059456 ENSMUSG00000029710	Erbb4 Ttn Alk Ptk2b Ephb4	470	97	28924	3.17219	1	0.912855	0.911675
GOTERM_MF_DIRECT	GO:0042826~histone deacetylase binding	6	1.0989	0.0857522	ENSMUSG00000005045 ENSMUSG00000079033 ENSMUSG00000027164 ENSMUSG00000090877 ENSMUSG00000070348	Chd5 Mef2bl Traf6 Hspa1b Ccnd1	470	144	28924	2.56418	1	1	1
GOTERM_MF_DIRECT	GO:0022857~transmembrane transporter activity	6	1.0989	0.0857522	ENSMUSG00000020798 ENSMUSG00000075044 ENSMUSG00000052562 ENSMUSG00000025036 ENSMUSG00000020829 ENSMUSG00000006576	Spns3 Slc22a29 Slc22a30 Sfxn2 Slc46a1 Slc4a3	470	144	28924	2.56418	1	1	1
GOTERM_MF_DIRECT	GO:0055131~C3HC4-type RING finger domain binding	2	0.3663	0.0934376	ENSMUSG00000038319 ENSMUSG00000090877	Kcnh2 Hspa1b	470	6	28924	20.5135	1	1	1
GOTERM_MF_DIRECT	GO:0004064~arylesterase activity	2	0.3663	0.0934376	ENSMUSG00000027556 ENSMUSG00000029759	Car1 Pon3	470	6	28924	20.5135	1	1	1
