# Supplementary material for: Transcriptomic Profiling Reveals Biphasic Regulatory Instability and Late-Stage Proteostatic Decline in Aging Mouse Oocytese
Source: Genes (Basel). 2025 Dec 31;17(1):47. doi: 10.3390/genes17010047 (PMC12841155; doi:10.3390/genes17010047)
Supplement: Supplementary file 1 [file genes-17-00047-s001.zip › genes-4049979-supplementary/DATA FILES/S6_KEGG_merged_nonlinear_conv.xlsx]

## Sheet: KEGG_no-updown
Category	Term	Count	%	PValue	Genes	Symbol	List Total	Pop Hits	Pop Total	Fold Enrichment	Bonferroni	Benjamini	FDR
KEGG_PATHWAY	mmu00590:Arachidonic acid metabolism	3	2.47934	0.0276659	ENSMUSG00000022947 ENSMUSG00000074882 ENSMUSG00000025004	Cbr3 Cyp2c68 Cyp2c40	29	89	9565	11.1178	0.867347	1	1

## Sheet: KEGG_updown-no
Category	Term	Count	%	PValue	Genes	Symbol	List Total	Pop Hits	Pop Total	Fold Enrichment	Bonferroni	Benjamini	FDR
KEGG_PATHWAY	mmu05414:Dilated cardiomyopathy	10	1.8315	0.000392087	ENSMUSG00000029156 ENSMUSG00000051747 ENSMUSG00000021536 ENSMUSG00000051331 ENSMUSG00000020053 ENSMUSG00000002100 ENSMUSG00000031799 ENSMUSG00000020431 ENSMUSG00000022840 ENSMUSG00000022994	Sgcb Ttn Adcy2 Cacna1c Igf1 Mybpc3 Tpm4 Adcy1 Adcy5 Adcy6	209	103	9565	4.44326	0.109597	0.116058	0.110569
KEGG_PATHWAY	mmu05166:Human T-cell leukemia virus 1 infection	15	2.74725	0.000983707	ENSMUSG00000000290 ENSMUSG00000035929 ENSMUSG00000060550 ENSMUSG00000060586 ENSMUSG00000025225 ENSMUSG00000020431 ENSMUSG00000022840 ENSMUSG00000022994 ENSMUSG00000073802 ENSMUSG00000044786 ENSMUSG00000073409 ENSMUSG00000021536 ENSMUSG00000073421 ENSMUSG00000052698 ENSMUSG00000070348	Itgb2 H2-Q4 H2-Q9 H2-Eb1 Nfkb2 Adcy1 Adcy5 Adcy6 Cdkn2b Zfp36 H2-Q6 Adcy2 H2-Ab1 Tln2 Ccnd1	209	247	9565	2.77928	0.252724	0.145589	0.138703
KEGG_PATHWAY	mmu05200:Pathways in cancer	24	4.3956	0.00182114	ENSMUSG00000037759 ENSMUSG00000002250 ENSMUSG00000055471 ENSMUSG00000031273 ENSMUSG00000027164 ENSMUSG00000024014 ENSMUSG00000020053 ENSMUSG00000000142 ENSMUSG00000025225 ENSMUSG00000020431 ENSMUSG00000022840 ENSMUSG00000026479 ENSMUSG00000022994 ENSMUSG00000027678 ENSMUSG00000073802 ENSMUSG00000017057 ENSMUSG00000021536 ENSMUSG00000021559 ENSMUSG00000034342 ENSMUSG00000015647 ENSMUSG00000038840 …	Ptger2 1810013A23Rik Alk Col4a6 Traf6 Pim1 Igf1 Axin2 Nfkb2 Adcy1 Adcy5 Lamc2 Adcy6 Ncoa3 Cdkn2b Il13ra1 Adcy2 Dapk1 Cbl Lama5 Birc7 Heyl Ccnd1 Mgst2	209	548	9565	2.00433	0.416989	0.179686	0.171187
KEGG_PATHWAY	mmu04024:cAMP signaling pathway	13	2.38095	0.00356402	ENSMUSG00000037759 ENSMUSG00000051331 ENSMUSG00000002489 ENSMUSG00000024256 ENSMUSG00000020431 ENSMUSG00000022840 ENSMUSG00000022994 ENSMUSG00000029778 ENSMUSG00000021536 ENSMUSG00000036570 ENSMUSG00000031789 ENSMUSG00000030302 ENSMUSG00000033721	Ptger2 Cacna1c Tiam1 Adcyap1 Adcy1 Adcy5 Adcy6 Adcyap1r1 Adcy2 Fxyd1 Cngb1 Atp2b2 Vav3	209	224	9565	2.65604	0.652446	0.212365	0.202321
KEGG_PATHWAY	mmu05163:Human cytomegalovirus infection	14	2.5641	0.00362544	ENSMUSG00000037759 ENSMUSG00000059456 ENSMUSG00000035929 ENSMUSG00000060550 ENSMUSG00000026812 ENSMUSG00000020431 ENSMUSG00000022840 ENSMUSG00000022994 ENSMUSG00000024339 ENSMUSG00000073409 ENSMUSG00000021536 ENSMUSG00000035385 ENSMUSG00000031778 ENSMUSG00000070348	Ptger2 Ptk2b H2-Q4 H2-Q9 Tsc1 Adcy1 Adcy5 Adcy6 Tap2 H2-Q6 Adcy2 Ccl2 Cx3cl1 Ccnd1	209	254	9565	2.52251	0.65873	0.212365	0.202321
KEGG_PATHWAY	mmu05416:Viral myocarditis	8	1.4652	0.0043047	ENSMUSG00000029156 ENSMUSG00000073409 ENSMUSG00000000290 ENSMUSG00000035929 ENSMUSG00000060550 ENSMUSG00000073421 ENSMUSG00000060586 ENSMUSG00000070348	Sgcb H2-Q6 Itgb2 H2-Q4 H2-Q9 H2-Ab1 H2-Eb1 Ccnd1	209	94	9565	3.89494	0.721111	0.212365	0.202321
KEGG_PATHWAY	mmu04072:Phospholipase D signaling pathway	10	1.8315	0.00517569	ENSMUSG00000017132 ENSMUSG00000036095 ENSMUSG00000021536 ENSMUSG00000059456 ENSMUSG00000023827 ENSMUSG00000034254 ENSMUSG00000026812 ENSMUSG00000020431 ENSMUSG00000022840 ENSMUSG00000022994	Cyth1 Dgkb Adcy2 Ptk2b Agpat4 Agpat1 Tsc1 Adcy1 Adcy5 Adcy6	209	149	9565	3.07151	0.784756	0.218858	0.208507
KEGG_PATHWAY	mmu05168:Herpes simplex virus 1 infection	12	2.1978	0.0067947	ENSMUSG00000032015 ENSMUSG00000045322 ENSMUSG00000024339 ENSMUSG00000073409 ENSMUSG00000027164 ENSMUSG00000035929 ENSMUSG00000035385 ENSMUSG00000060550 ENSMUSG00000073421 ENSMUSG00000060586 ENSMUSG00000026812 ENSMUSG00000009941	Pou2f3 Tlr9 Tap2 H2-Q6 Traf6 H2-Q4 Ccl2 H2-Q9 H2-Ab1 H2-Eb1 Tsc1 Nxf2	209	213	9565	2.57834	0.867092	0.244041	0.232499
KEGG_PATHWAY	mmu05146:Amoebiasis	8	1.4652	0.00909965	ENSMUSG00000022149 ENSMUSG00000041750 ENSMUSG00000031273 ENSMUSG00000000290 ENSMUSG00000015647 ENSMUSG00000060147 ENSMUSG00000020431 ENSMUSG00000026479	C9 Cd1d2 Col4a6 Itgb2 Lama5 Serpinb6a Adcy1 Lamc2	209	108	9565	3.39004	0.933185	0.244041	0.232499
KEGG_PATHWAY	mmu05145:Toxoplasmosis	8	1.4652	0.00955002	ENSMUSG00000025779 ENSMUSG00000027164 ENSMUSG00000073421 ENSMUSG00000090877 ENSMUSG00000015647 ENSMUSG00000038840 ENSMUSG00000060586 ENSMUSG00000026479	Ly96 Traf6 H2-Ab1 Hspa1b Lama5 Birc7 H2-Eb1 Lamc2	209	109	9565	3.35894	0.941597	0.244041	0.232499
KEGG_PATHWAY	mmu04213:Longevity regulating pathway - multiple species	6	1.0989	0.0102838	ENSMUSG00000021536 ENSMUSG00000090877 ENSMUSG00000020053 ENSMUSG00000020431 ENSMUSG00000022840 ENSMUSG00000022994	Adcy2 Hspa1b Igf1 Adcy1 Adcy5 Adcy6	209	61	9565	4.50153	0.953101	0.244041	0.232499
KEGG_PATHWAY	mmu04911:Insulin secretion	7	1.28205	0.0109389	ENSMUSG00000021536 ENSMUSG00000051331 ENSMUSG00000024256 ENSMUSG00000020431 ENSMUSG00000022840 ENSMUSG00000022994 ENSMUSG00000029778	Adcy2 Cacna1c Adcyap1 Adcy1 Adcy5 Adcy6 Adcyap1r1	209	86	9565	3.7251	0.961449	0.244041	0.232499
KEGG_PATHWAY	mmu04612:Antigen processing and presentation	7	1.28205	0.0115425	ENSMUSG00000024339 ENSMUSG00000073409 ENSMUSG00000035929 ENSMUSG00000060550 ENSMUSG00000073421 ENSMUSG00000090877 ENSMUSG00000060586	Tap2 H2-Q6 H2-Q4 H2-Q9 H2-Ab1 Hspa1b H2-Eb1	209	87	9565	3.68229	0.967821	0.244041	0.232499
KEGG_PATHWAY	mmu04970:Salivary secretion	7	1.28205	0.0115425	ENSMUSG00000021536 ENSMUSG00000074264 ENSMUSG00000050541 ENSMUSG00000030302 ENSMUSG00000020431 ENSMUSG00000022840 ENSMUSG00000022994	Adcy2 Amy1 Adra1b Atp2b2 Adcy1 Adcy5 Adcy6	209	87	9565	3.68229	0.967821	0.244041	0.232499
KEGG_PATHWAY	mmu04022:cGMP-PKG signaling pathway	10	1.8315	0.0127394	ENSMUSG00000079033 ENSMUSG00000021536 ENSMUSG00000051331 ENSMUSG00000031789 ENSMUSG00000050541 ENSMUSG00000030302 ENSMUSG00000020431 ENSMUSG00000022840 ENSMUSG00000022994	Mef2bl Adcy2 Cacna1c Cngb1 Adra1b Atp2b2 Adcy1 Adcy5 Adcy6	209	172	9565	2.66079	0.977519	0.249636	0.237829
KEGG_PATHWAY	mmu04727:GABAergic synapse	7	1.28205	0.0134939	ENSMUSG00000055026 ENSMUSG00000021536 ENSMUSG00000051331 ENSMUSG00000030109 ENSMUSG00000020431 ENSMUSG00000022840 ENSMUSG00000022994	Gabrg3 Adcy2 Cacna1c Slc6a12 Adcy1 Adcy5 Adcy6	209	90	9565	3.55954	0.982072	0.249636	0.237829
KEGG_PATHWAY	mmu01522:Endocrine resistance	7	1.28205	0.0156652	ENSMUSG00000021536 ENSMUSG00000020053 ENSMUSG00000020431 ENSMUSG00000070348 ENSMUSG00000022840 ENSMUSG00000022994 ENSMUSG00000027678	Adcy2 Igf1 Adcy1 Ccnd1 Adcy5 Adcy6 Ncoa3	209	93	9565	3.44472	0.990661	0.256114	0.244
KEGG_PATHWAY	mmu04514:Cell adhesion molecules	10	1.8315	0.0161725	ENSMUSG00000047501 ENSMUSG00000073409 ENSMUSG00000051076 ENSMUSG00000000290 ENSMUSG00000035929 ENSMUSG00000060550 ENSMUSG00000073421 ENSMUSG00000027962 ENSMUSG00000026442 ENSMUSG00000060586	Cldn4 H2-Q6 Vtcn1 Itgb2 H2-Q4 H2-Q9 H2-Ab1 Vcam1 Nfasc H2-Eb1	209	179	9565	2.55673	0.991983	0.256114	0.244
KEGG_PATHWAY	mmu05222:Small cell lung cancer	7	1.28205	0.0164397	ENSMUSG00000073802 ENSMUSG00000031273 ENSMUSG00000027164 ENSMUSG00000015647 ENSMUSG00000038840 ENSMUSG00000070348 ENSMUSG00000026479	Cdkn2b Col4a6 Traf6 Lama5 Birc7 Ccnd1 Lamc2	209	94	9565	3.40807	0.992602	0.256114	0.244
KEGG_PATHWAY	mmu04145:Phagosome	10	1.8315	0.0184167	ENSMUSG00000024339 ENSMUSG00000073409 ENSMUSG00000021702 ENSMUSG00000000290 ENSMUSG00000035929 ENSMUSG00000060550 ENSMUSG00000073421 ENSMUSG00000038600 ENSMUSG00000055172 ENSMUSG00000060586	Tap2 H2-Q6 Thbs4 Itgb2 H2-Q4 H2-Q9 H2-Ab1 Atp6v0a4 C1ra H2-Eb1	209	183	9565	2.50085	0.995922	0.272567	0.259676
KEGG_PATHWAY	mmu04713:Circadian entrainment	7	1.28205	0.0207112	ENSMUSG00000021536 ENSMUSG00000051331 ENSMUSG00000024256 ENSMUSG00000020431 ENSMUSG00000022840 ENSMUSG00000022994 ENSMUSG00000029778	Adcy2 Cacna1c Adcyap1 Adcy1 Adcy5 Adcy6 Adcyap1r1	209	99	9565	3.23595	0.99796	0.29193	0.278122
KEGG_PATHWAY	mmu04924:Renin secretion	6	1.0989	0.0246392	ENSMUSG00000037759 ENSMUSG00000051331 ENSMUSG00000024256 ENSMUSG00000022840 ENSMUSG00000022994 ENSMUSG00000029778	Ptger2 Cacna1c Adcyap1 Adcy5 Adcy6 Adcyap1r1	209	76	9565	3.61307	0.999379	0.319441	0.304332
KEGG_PATHWAY	mmu04062:Chemokine signaling pathway	10	1.8315	0.0249968	ENSMUSG00000021536 ENSMUSG00000029371 ENSMUSG00000059456 ENSMUSG00000002489 ENSMUSG00000035385 ENSMUSG00000031778 ENSMUSG00000020431 ENSMUSG00000022840 ENSMUSG00000022994 ENSMUSG00000033721	Adcy2 Cxcl5 Ptk2b Tiam1 Ccl2 Cx3cl1 Adcy1 Adcy5 Adcy6 Vav3	209	193	9565	2.37127	0.999443	0.319441	0.304332
KEGG_PATHWAY	mmu05133:Pertussis	6	1.0989	0.0259006	ENSMUSG00000030793 ENSMUSG00000025779 ENSMUSG00000029371 ENSMUSG00000027164 ENSMUSG00000000290 ENSMUSG00000055172	Pycard Ly96 Cxcl5 Traf6 Itgb2 C1ra	209	77	9565	3.56615	0.999577	0.319441	0.304332
KEGG_PATHWAY	mmu01100:Metabolic pathways	48	8.79121	0.0272965	ENSMUSG00000025270 ENSMUSG00000024064 ENSMUSG00000074264 ENSMUSG00000027556 ENSMUSG00000026288 ENSMUSG00000041119 ENSMUSG00000026003 ENSMUSG00000059040 ENSMUSG00000020363 ENSMUSG00000024026 ENSMUSG00000022840 ENSMUSG00000025815 ENSMUSG00000040364 ENSMUSG00000042684 ENSMUSG00000037370 ENSMUSG00000021536 ENSMUSG00000040181 ENSMUSG00000038384 ENSMUSG00000025519 ENSMUSG00000020309 ENSMUSG00000030945 …	Alas2 Galnt14 Amy1 Car1 Inpp5d Pde9a Acadl Eno1b Gfpt2 Glo1 Adcy5 Dhtkd1 Sec1 Npl Enpp1 Adcy2 Fmo1 Setd1b Tktl2 Chac2 Acsm2 Atp6v0a4 Pik3c2g Acer2 Mgst2 Alad Gm5897 4933405O20Rik Fmo3 Lalba Inpp4a Adcy1 Sord Adcy6 Hexb Dgkb Pipox Dao Car8 Acacb Agpat4 Msmo1 Urad Inpp4b Nsdhl Agpat1 Got1l1 Pnmt	209	1650	9565	1.33136	0.999723	0.32319	0.307904
KEGG_PATHWAY	mmu04371:Apelin signaling pathway	8	1.4652	0.031899	ENSMUSG00000079033 ENSMUSG00000021536 ENSMUSG00000035783 ENSMUSG00000020431 ENSMUSG00000070348 ENSMUSG00000022840 ENSMUSG00000022994	Mef2bl Adcy2 Acta2 Adcy1 Ccnd1 Adcy5 Adcy6	209	139	9565	2.63399	0.999932	0.355646	0.338825
KEGG_PATHWAY	mmu04350:TGF-beta signaling pathway	7	1.28205	0.0326193	ENSMUSG00000073802 ENSMUSG00000034557 ENSMUSG00000020644 ENSMUSG00000050069 ENSMUSG00000006611 ENSMUSG00000008999 ENSMUSG00000074934	Cdkn2b Zfyve9 Id2 Grem2 Hfe Bmp7 Grem1	209	110	9565	2.91235	0.999945	0.355646	0.338825
KEGG_PATHWAY	mmu04144:Endocytosis	12	2.1978	0.0336422	ENSMUSG00000034557 ENSMUSG00000017132 ENSMUSG00000001827 ENSMUSG00000073409 ENSMUSG00000020070 ENSMUSG00000027164 ENSMUSG00000035929 ENSMUSG00000060550 ENSMUSG00000090877 ENSMUSG00000052632 ENSMUSG00000034342 ENSMUSG00000056515	Zfyve9 Cyth1 Folr1 H2-Q6 Rufy2 Traf6 H2-Q4 H2-Q9 Hspa1b Asap2 Cbl Rab31	209	270	9565	2.03402	0.99996	0.355646	0.338825
KEGG_PATHWAY	mmu04270:Vascular smooth muscle contraction	8	1.4652	0.0375677	ENSMUSG00000021536 ENSMUSG00000030739 ENSMUSG00000051331 ENSMUSG00000035783 ENSMUSG00000050541 ENSMUSG00000020431 ENSMUSG00000022840 ENSMUSG00000022994	Adcy2 Myh14 Cacna1c Acta2 Adra1b Adcy1 Adcy5 Adcy6	209	144	9565	2.54253	0.999988	0.369301	0.351834
KEGG_PATHWAY	mmu04972:Pancreatic secretion	7	1.28205	0.0392548	ENSMUSG00000021536 ENSMUSG00000074264 ENSMUSG00000001225 ENSMUSG00000030302 ENSMUSG00000020431 ENSMUSG00000022840 ENSMUSG00000022994	Adcy2 Amy1 Slc26a3 Atp2b2 Adcy1 Adcy5 Adcy6	209	115	9565	2.78573	0.999993	0.369301	0.351834
KEGG_PATHWAY	mmu05323:Rheumatoid arthritis	6	1.0989	0.0408037	ENSMUSG00000029371 ENSMUSG00000000290 ENSMUSG00000035385 ENSMUSG00000073421 ENSMUSG00000038600 ENSMUSG00000060586	Cxcl5 Itgb2 Ccl2 H2-Ab1 Atp6v0a4 H2-Eb1	209	87	9565	3.15624	0.999996	0.369301	0.351834
KEGG_PATHWAY	mmu05330:Allograft rejection	5	0.915751	0.0411721	ENSMUSG00000073409 ENSMUSG00000035929 ENSMUSG00000060550 ENSMUSG00000073421 ENSMUSG00000060586	H2-Q6 H2-Q4 H2-Q9 H2-Ab1 H2-Eb1	209	60	9565	3.8138	0.999996	0.369301	0.351834
KEGG_PATHWAY	mmu05332:Graft-versus-host disease	5	0.915751	0.0411721	ENSMUSG00000073409 ENSMUSG00000035929 ENSMUSG00000060550 ENSMUSG00000073421 ENSMUSG00000060586	H2-Q6 H2-Q4 H2-Q9 H2-Ab1 H2-Eb1	209	60	9565	3.8138	0.999996	0.369301	0.351834
KEGG_PATHWAY	mmu04211:Longevity regulating pathway	6	1.0989	0.046109	ENSMUSG00000021536 ENSMUSG00000020053 ENSMUSG00000026812 ENSMUSG00000020431 ENSMUSG00000022840 ENSMUSG00000022994	Adcy2 Igf1 Tsc1 Adcy1 Adcy5 Adcy6	209	90	9565	3.05104	0.999999	0.38995	0.371507
KEGG_PATHWAY	mmu04912:GnRH signaling pathway	6	1.0989	0.046109	ENSMUSG00000021536 ENSMUSG00000051331 ENSMUSG00000059456 ENSMUSG00000020431 ENSMUSG00000022840 ENSMUSG00000022994	Adcy2 Cacna1c Ptk2b Adcy1 Adcy5 Adcy6	209	90	9565	3.05104	0.999999	0.38995	0.371507
KEGG_PATHWAY	mmu04913:Ovarian steroidogenesis	5	0.915751	0.0502212	ENSMUSG00000021536 ENSMUSG00000020053 ENSMUSG00000020431 ENSMUSG00000022840 ENSMUSG00000022994	Adcy2 Igf1 Adcy1 Adcy5 Adcy6	209	64	9565	3.57543	1	0.41293	0.3934
KEGG_PATHWAY	mmu04261:Adrenergic signaling in cardiomyocytes	8	1.4652	0.0537655	ENSMUSG00000021536 ENSMUSG00000051331 ENSMUSG00000050541 ENSMUSG00000030302 ENSMUSG00000031799 ENSMUSG00000020431 ENSMUSG00000022840 ENSMUSG00000022994	Adcy2 Cacna1c Adra1b Atp2b2 Tpm4 Adcy1 Adcy5 Adcy6	209	156	9565	2.34695	1	0.430124	0.409781
KEGG_PATHWAY	mmu04940:Type I diabetes mellitus	5	0.915751	0.0576679	ENSMUSG00000073409 ENSMUSG00000035929 ENSMUSG00000060550 ENSMUSG00000073421 ENSMUSG00000060586	H2-Q6 H2-Q4 H2-Q9 H2-Ab1 H2-Eb1	209	67	9565	3.41534	1	0.449202	0.427956
KEGG_PATHWAY	mmu04934:Cushing syndrome	8	1.4652	0.0632867	ENSMUSG00000073802 ENSMUSG00000021536 ENSMUSG00000051331 ENSMUSG00000000142 ENSMUSG00000020431 ENSMUSG00000070348 ENSMUSG00000022840 ENSMUSG00000022994	Cdkn2b Adcy2 Cacna1c Axin2 Adcy1 Ccnd1 Adcy5 Adcy6	209	162	9565	2.26003	1	0.473055	0.450681
KEGG_PATHWAY	mmu04820:Cytoskeleton in muscle cells	10	1.8315	0.0662704	ENSMUSG00000029156 ENSMUSG00000051747 ENSMUSG00000021702 ENSMUSG00000031273 ENSMUSG00000030739 ENSMUSG00000091345 ENSMUSG00000052698 ENSMUSG00000059040 ENSMUSG00000002100 ENSMUSG00000031799	Sgcb Ttn Thbs4 Col4a6 Myh14 Col6a5 Tln2 Eno1b Mybpc3 Tpm4	209	232	9565	1.97265	1	0.473055	0.450681
KEGG_PATHWAY	mmu05410:Hypertrophic cardiomyopathy	6	1.0989	0.0666348	ENSMUSG00000029156 ENSMUSG00000051747 ENSMUSG00000051331 ENSMUSG00000020053 ENSMUSG00000002100 ENSMUSG00000031799	Sgcb Ttn Cacna1c Igf1 Mybpc3 Tpm4	209	100	9565	2.74593	1	0.473055	0.450681
KEGG_PATHWAY	mmu04814:Motor proteins	9	1.64835	0.0672334	ENSMUSG00000030761 ENSMUSG00000079553 ENSMUSG00000072720 ENSMUSG00000030739 ENSMUSG00000021294 ENSMUSG00000031516 ENSMUSG00000035783 ENSMUSG00000031799 ENSMUSG00000025401	Myo7a Kifc1 Myo18b Myh14 Kif26a Dctn6 Acta2 Tpm4 Myo1a	209	198	9565	2.08025	1	0.473055	0.450681
KEGG_PATHWAY	mmu04933:AGE-RAGE signaling pathway in diabetic complications	6	1.0989	0.0689277	ENSMUSG00000031273 ENSMUSG00000028128 ENSMUSG00000035385 ENSMUSG00000024014 ENSMUSG00000027962 ENSMUSG00000070348	Col4a6 F3 Ccl2 Pim1 Vcam1 Ccnd1	209	101	9565	2.71875	1	0.473055	0.450681
KEGG_PATHWAY	mmu04927:Cortisol synthesis and secretion	5	0.915751	0.0713149	ENSMUSG00000021536 ENSMUSG00000051331 ENSMUSG00000020431 ENSMUSG00000022840 ENSMUSG00000022994	Adcy2 Cacna1c Adcy1 Adcy5 Adcy6	209	72	9565	3.17816	1	0.473055	0.450681
KEGG_PATHWAY	mmu00230:Purine metabolism	7	1.28205	0.0719172	ENSMUSG00000037370 ENSMUSG00000021536 ENSMUSG00000075543 ENSMUSG00000041119 ENSMUSG00000020431 ENSMUSG00000022840 ENSMUSG00000022994	Enpp1 Adcy2 Urad Pde9a Adcy1 Adcy5 Adcy6	209	134	9565	2.39074	1	0.473055	0.450681
KEGG_PATHWAY	mmu04510:Focal adhesion	9	1.64835	0.0736618	ENSMUSG00000021702 ENSMUSG00000031273 ENSMUSG00000091345 ENSMUSG00000052698 ENSMUSG00000020053 ENSMUSG00000015647 ENSMUSG00000070348 ENSMUSG00000033721 ENSMUSG00000026479	Thbs4 Col4a6 Col6a5 Tln2 Igf1 Lama5 Ccnd1 Vav3 Lamc2	209	202	9565	2.03906	1	0.473998	0.451579
KEGG_PATHWAY	mmu04925:Aldosterone synthesis and secretion	6	1.0989	0.0760656	ENSMUSG00000021536 ENSMUSG00000051331 ENSMUSG00000030302 ENSMUSG00000020431 ENSMUSG00000022840 ENSMUSG00000022994	Adcy2 Cacna1c Atp2b2 Adcy1 Adcy5 Adcy6	209	104	9565	2.64032	1	0.476049	0.453533
KEGG_PATHWAY	mmu04918:Thyroid hormone synthesis	5	0.915751	0.0771971	ENSMUSG00000021536 ENSMUSG00000027225 ENSMUSG00000020431 ENSMUSG00000022840 ENSMUSG00000022994	Adcy2 Duoxa2 Adcy1 Adcy5 Adcy6	209	74	9565	3.09227	1	0.476049	0.453533
KEGG_PATHWAY	mmu05320:Autoimmune thyroid disease	5	0.915751	0.0833151	ENSMUSG00000073409 ENSMUSG00000035929 ENSMUSG00000060550 ENSMUSG00000073421 ENSMUSG00000060586	H2-Q6 H2-Q4 H2-Q9 H2-Ab1 H2-Eb1	209	76	9565	3.01089	1	0.503291	0.479487
KEGG_PATHWAY	mmu05144:Malaria	5	0.915751	0.0864611	ENSMUSG00000045322 ENSMUSG00000021702 ENSMUSG00000000290 ENSMUSG00000035385 ENSMUSG00000027962	Tlr9 Thbs4 Itgb2 Ccl2 Vcam1	209	77	9565	2.97179	1	0.51185	0.48764
KEGG_PATHWAY	mmu05165:Human papillomavirus infection	13	2.38095	0.0918967	ENSMUSG00000031273 ENSMUSG00000035929 ENSMUSG00000060550 ENSMUSG00000026812 ENSMUSG00000000142 ENSMUSG00000026479 ENSMUSG00000073409 ENSMUSG00000021702 ENSMUSG00000091345 ENSMUSG00000038600 ENSMUSG00000015647 ENSMUSG00000032744 ENSMUSG00000070348	Col4a6 H2-Q4 H2-Q9 Tsc1 Axin2 Lamc2 H2-Q6 Thbs4 Col6a5 Atp6v0a4 Lama5 Heyl Ccnd1	209	359	9565	1.65725	1	0.533303	0.508079
KEGG_PATHWAY	mmu04015:Rap1 signaling pathway	9	1.64835	0.0936883	ENSMUSG00000021536 ENSMUSG00000000290 ENSMUSG00000002489 ENSMUSG00000052698 ENSMUSG00000020053 ENSMUSG00000020431 ENSMUSG00000022840 ENSMUSG00000022994 ENSMUSG00000033721	Adcy2 Itgb2 Tiam1 Tln2 Igf1 Adcy1 Adcy5 Adcy6 Vav3	209	214	9565	1.92472	1	0.533303	0.508079
KEGG_PATHWAY	mmu04725:Cholinergic synapse	6	1.0989	0.0997667	ENSMUSG00000040495 ENSMUSG00000021536 ENSMUSG00000051331 ENSMUSG00000020431 ENSMUSG00000022840 ENSMUSG00000022994	Chrm4 Adcy2 Cacna1c Adcy1 Adcy5 Adcy6	209	113	9565	2.43003	1	0.553226	0.52706
