# Supplementary material for: Transcriptomic Profiling Reveals Biphasic Regulatory Instability and Late-Stage Proteostatic Decline in Aging Mouse Oocytese
Source: Genes (Basel). 2025 Dec 31;17(1):47. doi: 10.3390/genes17010047 (PMC12841155; doi:10.3390/genes17010047)
Supplement: Supplementary file 1 [file genes-17-00047-s001.zip › genes-4049979-supplementary/DATA FILES/S7_mouse_TFBS_list_freq.xlsx]

## Sheet: TFBS_OY
seqnames	SYMBOL	source	feature	start	end	absScore	relScore	strand	ID	TF	class	siteSeqs	p.value
ENSMUSG00000050368	Hoxd10	TFBS	TFBS	34	44	2.08947	0.90051	+	MA0500.1	Myog	Basic helix-loop-helix factors (bHLH)	CACAGATGTCT	0.000365973
ENSMUSG00000034402	Kcnh5	TFBS	TFBS	1636	1646	2.18454	0.900063	+	MA0519.1	Stat5a::Stat5b	STAT domain factors	CCTCCCCGGCA	0.000959873
ENSMUSG00000050541	Adra1b	TFBS	TFBS	1053	1063	2.18543	0.900069	+	MA0519.1	Stat5a::Stat5b	STAT domain factors	AATCCACTGAA	0.000959635
ENSMUSG00000027445	Cst9	TFBS	TFBS	498	508	2.19591	0.90014	+	MA0519.1	Stat5a::Stat5b	STAT domain factors	TCTCCACTGAA	0.000958681
ENSMUSG00000096878	Gm21083	TFBS	TFBS	447	457	2.19835	0.900157	+	MA0519.1	Stat5a::Stat5b	STAT domain factors	TGTTTTCTGAA	0.000957966
ENSMUSG00000010358	Ifi35	TFBS	TFBS	1456	1466	2.20051	0.900171	+	MA0519.1	Stat5a::Stat5b	STAT domain factors	GTTTTTTGGAG	0.000957727
ENSMUSG00000037940	Inpp4b	TFBS	TFBS	872	882	2.20221	0.900183	-	MA0519.1	Stat5a::Stat5b	STAT domain factors	AATCTTTAGAA	0.000957489
ENSMUSG00000067561	Dmrtc1c2	TFBS	TFBS	313	323	2.20627	0.90021	-	MA0519.1	Stat5a::Stat5b	STAT domain factors	AATTCACTGAG	0.000956774
ENSMUSG00000067562	Dmrtc1c1	TFBS	TFBS	310	320	2.20627	0.90021	-	MA0519.1	Stat5a::Stat5b	STAT domain factors	AATTCACTGAG	0.000956774
ENSMUSG00000031595	Pdgfrl	TFBS	TFBS	278	288	2.20921	0.90023	-	MA0519.1	Stat5a::Stat5b	STAT domain factors	TATCCAAAGAG	0.000956059
ENSMUSG00000074695	Il22	TFBS	TFBS	1440	1450	2.21269	0.900254	-	MA0519.1	Stat5a::Stat5b	STAT domain factors	TCTCTTTAGAA	0.000954866
ENSMUSG00000037940	Inpp4b	TFBS	TFBS	1701	1711	2.22234	0.900319	+	MA0519.1	Stat5a::Stat5b	STAT domain factors	ATTCTCTTGAA	0.000953197
ENSMUSG00000054986	Sec14l3	TFBS	TFBS	826	836	2.22255	0.90032	+	MA0519.1	Stat5a::Stat5b	STAT domain factors	CATCCATGGAA	0.000952721
ENSMUSG00000000416	Cttnbp2	TFBS	TFBS	277	287	2.22305	0.900324	+	MA0519.1	Stat5a::Stat5b	STAT domain factors	AATTTTTAGAG	0.000952482
ENSMUSG00000041653	Pnpla3	TFBS	TFBS	220	230	2.2278	0.900356	-	MA0519.1	Stat5a::Stat5b	STAT domain factors	GGTTTTTAGAG	0.000950813
ENSMUSG00000049057	Olfr1257	TFBS	TFBS	1344	1354	2.22874	0.900362	+	MA0519.1	Stat5a::Stat5b	STAT domain factors	TTTTTCAAGCA	0.000950336
ENSMUSG00000062624	Cyp2c67	TFBS	TFBS	74	84	2.2319	0.900384	-	MA0519.1	Stat5a::Stat5b	STAT domain factors	CATTCCTTGTG	0.00094986
ENSMUSG00000053897	Slc39a8	TFBS	TFBS	745	755	2.2319	0.900384	+	MA0519.1	Stat5a::Stat5b	STAT domain factors	CATTCCTTGTG	0.00094986
ENSMUSG00000027556	Car1	TFBS	TFBS	1891	1901	2.23883	0.900431	-	MA0519.1	Stat5a::Stat5b	STAT domain factors	CTTTTATAGAA	0.000948429
ENSMUSG00000025905	Oprk1	TFBS	TFBS	1249	1259	2.24945	0.900502	-	MA0519.1	Stat5a::Stat5b	STAT domain factors	GCTTCCTGGCG	0.00094676
ENSMUSG00000013611	Snx31	TFBS	TFBS	850	860	2.25453	0.900537	+	MA0519.1	Stat5a::Stat5b	STAT domain factors	GCTCCTAGGTG	0.000946522
ENSMUSG00000031104	Rab33a	TFBS	TFBS	1945	1955	2.27741	0.900692	+	MA0519.1	Stat5a::Stat5b	STAT domain factors	CTTTCTTTGTG	0.000944138
ENSMUSG00000031104	Rab33a	TFBS	TFBS	1274	1284	2.29029	0.900779	-	MA0519.1	Stat5a::Stat5b	STAT domain factors	AGTCTTAGGAA	0.000941992
ENSMUSG00000035934	Pknox2	TFBS	TFBS	604	614	2.29665	0.900822	+	MA0519.1	Stat5a::Stat5b	STAT domain factors	ACTCCTTAGCA	0.0009408
ENSMUSG00000075224	Lrrc55	TFBS	TFBS	1350	1360	2.29837	0.900833	+	MA0519.1	Stat5a::Stat5b	STAT domain factors	CATCCCTTGAG	0.000940084
ENSMUSG00000090963	Gm17655	TFBS	TFBS	1692	1702	2.29837	0.900833	-	MA0519.1	Stat5a::Stat5b	STAT domain factors	CATCCCTTGAG	0.000940084
ENSMUSG00000058099	Nfam1	TFBS	TFBS	1562	1572	2.29837	0.900833	-	MA0519.1	Stat5a::Stat5b	STAT domain factors	CATCCCTTGAG	0.000940084
ENSMUSG00000074384	AI429214	TFBS	TFBS	326	336	2.30182	0.900857	-	MA0519.1	Stat5a::Stat5b	STAT domain factors	ATTTCATGGTG	0.000939369
ENSMUSG00000051076	Vtcn1	TFBS	TFBS	55	65	2.3073	0.900894	+	MA0519.1	Stat5a::Stat5b	STAT domain factors	CTTCTCCAGAG	0.000938892
ENSMUSG00000066749	Olfr877	TFBS	TFBS	1722	1732	2.3073	0.900894	+	MA0519.1	Stat5a::Stat5b	STAT domain factors	CTTCTCCAGAG	0.000938892
ENSMUSG00000087166	L1td1	TFBS	TFBS	1347	1357	2.31196	0.900925	-	MA0519.1	Stat5a::Stat5b	STAT domain factors	TGTCCTCTGTA	0.000937462
ENSMUSG00000028108	Ecm1	TFBS	TFBS	197	207	2.31782	0.900965	-	MA0519.1	Stat5a::Stat5b	STAT domain factors	AATTCAATGTA	0.000935555
ENSMUSG00000040522	Tlr8	TFBS	TFBS	16	26	2.32192	0.900993	-	MA0519.1	Stat5a::Stat5b	STAT domain factors	TTTCTCCTGAA	0.000935078
ENSMUSG00000028108	Ecm1	TFBS	TFBS	1379	1389	2.32262	0.900998	-	MA0519.1	Stat5a::Stat5b	STAT domain factors	TATTTTCAGAG	0.000934601
ENSMUSG00000029314	Gpat3	TFBS	TFBS	399	409	2.32648	0.901024	+	MA0519.1	Stat5a::Stat5b	STAT domain factors	CTTTCTCTGCA	0.000934124
ENSMUSG00000030945	Acsm2	TFBS	TFBS	1954	1964	2.3283	0.901036	-	MA0519.1	Stat5a::Stat5b	STAT domain factors	TCTTCAATGTA	0.000933886
ENSMUSG00000037813	D630003M21Rik	TFBS	TFBS	884	894	2.34276	0.901134	+	MA0519.1	Stat5a::Stat5b	STAT domain factors	TTTTTCCTGAG	0.000931263
ENSMUSG00000043003	Rasef	TFBS	TFBS	1183	1193	2.34276	0.901134	+	MA0519.1	Stat5a::Stat5b	STAT domain factors	TTTTTCCTGAG	0.000931263
ENSMUSG00000016386	Mpped2	TFBS	TFBS	1754	1764	2.34276	0.901134	+	MA0519.1	Stat5a::Stat5b	STAT domain factors	TTTTTCCTGAG	0.000931263
ENSMUSG00000018868	Pnpla5	TFBS	TFBS	1946	1956	2.34387	0.901141	+	MA0519.1	Stat5a::Stat5b	STAT domain factors	CTTCCTTTGAG	0.000931025
ENSMUSG00000021536	Adcy2	TFBS	TFBS	104	114	2.35096	0.901189	-	MA0519.1	Stat5a::Stat5b	STAT domain factors	GATTCTATGTG	0.000930071
ENSMUSG00000076609	Igkc	TFBS	TFBS	1380	1390	2.3834	0.901409	+	MA0519.1	Stat5a::Stat5b	STAT domain factors	CCTCCCAGGCA	0.000926256
ENSMUSG00000073421	H2-Ab1	TFBS	TFBS	293	303	2.38574	0.901425	-	MA0519.1	Stat5a::Stat5b	STAT domain factors	AATCCTCAGCA	0.000925541
ENSMUSG00000069516	Lyz2	TFBS	TFBS	1405	1415	2.39049	0.901457	-	MA0519.1	Stat5a::Stat5b	STAT domain factors	GGTCCTCAGCA	0.000924826
ENSMUSG00000054986	Sec14l3	TFBS	TFBS	1763	1773	2.39379	0.902778	-	MA0500.1	Myog	Basic helix-loop-helix factors (bHLH)	GCCAGATGCAG	0.000362873
ENSMUSG00000024155	Meiob	TFBS	TFBS	1792	1802	2.39476	0.901486	+	MA0519.1	Stat5a::Stat5b	STAT domain factors	TCTCCAATGAA	0.000924587
ENSMUSG00000069267	Hist1h3b	TFBS	TFBS	169	179	2.39721	0.901502	-	MA0519.1	Stat5a::Stat5b	STAT domain factors	TGTTTTATGAA	0.000923634
ENSMUSG00000027556	Car1	TFBS	TFBS	1361	1371	2.39721	0.901502	+	MA0519.1	Stat5a::Stat5b	STAT domain factors	TGTTTTATGAA	0.000923634
ENSMUSG00000061758	Akr1b10	TFBS	TFBS	1023	1033	2.39927	0.901516	+	MA0519.1	Stat5a::Stat5b	STAT domain factors	TGTCCTCTGAG	0.000923157
ENSMUSG00000030717	Nupr1	TFBS	TFBS	1471	1481	2.40625	0.901564	+	MA0519.1	Stat5a::Stat5b	STAT domain factors	CCTTTTCAGTA	0.000921726
ENSMUSG00000074207	Adh1	TFBS	TFBS	1511	1521	2.40682	0.901567	-	MA0519.1	Stat5a::Stat5b	STAT domain factors	GCTTCAAAGCA	0.000921249
ENSMUSG00000074384	AI429214	TFBS	TFBS	499	509	2.40784	0.901574	+	MA0519.1	Stat5a::Stat5b	STAT domain factors	TGTCCACAGTA	0.000921011
ENSMUSG00000005220	Corin	TFBS	TFBS	1462	1472	2.4086	0.901579	+	MA0519.1	Stat5a::Stat5b	STAT domain factors	ACTTTTTTGAA	0.000920773
ENSMUSG00000041710	Trpc5	TFBS	TFBS	1075	1085	2.41561	0.901627	+	MA0519.1	Stat5a::Stat5b	STAT domain factors	TCTTCAATGAG	0.000920057
ENSMUSG00000031595	Pdgfrl	TFBS	TFBS	640	650	2.43417	0.901752	+	MA0519.1	Stat5a::Stat5b	STAT domain factors	TATTTTAAGTA	0.000916719
ENSMUSG00000067561	Dmrtc1c2	TFBS	TFBS	265	275	2.43969	0.90179	+	MA0519.1	Stat5a::Stat5b	STAT domain factors	CTTTTCAAGTG	0.000916004
ENSMUSG00000067562	Dmrtc1c1	TFBS	TFBS	262	272	2.43969	0.90179	+	MA0519.1	Stat5a::Stat5b	STAT domain factors	CTTTTCAAGTG	0.000916004
ENSMUSG00000030214	Plbd1	TFBS	TFBS	1386	1396	2.43975	0.90179	-	MA0519.1	Stat5a::Stat5b	STAT domain factors	CTTCCATAGAG	0.000915766
ENSMUSG00000013483	Card14	TFBS	TFBS	414	424	2.43975	0.90179	+	MA0519.1	Stat5a::Stat5b	STAT domain factors	CTTCCATAGAG	0.000915766
ENSMUSG00000031595	Pdgfrl	TFBS	TFBS	1815	1825	2.45637	0.901903	-	MA0519.1	Stat5a::Stat5b	STAT domain factors	TTTCCCCTGTG	0.000914097
ENSMUSG00000020388	Pdlim4	TFBS	TFBS	920	930	2.45832	0.901916	-	MA0519.1	Stat5a::Stat5b	STAT domain factors	TATTCTTGGCA	0.000913858
ENSMUSG00000030560	Ctsc	TFBS	TFBS	1483	1493	2.46786	0.90198	+	MA0519.1	Stat5a::Stat5b	STAT domain factors	TTTCCACGGAG	0.000912666
ENSMUSG00000006576	Slc4a3	TFBS	TFBS	85	95	2.46892	0.901988	+	MA0519.1	Stat5a::Stat5b	STAT domain factors	CTTCCTAGGTG	0.000912428
ENSMUSG00000058147	Xlr3c	TFBS	TFBS	1367	1377	2.49356	0.902154	-	MA0519.1	Stat5a::Stat5b	STAT domain factors	CCTTTTCAGAG	0.000910282
ENSMUSG00000050069	Grem2	TFBS	TFBS	1281	1291	2.50064	0.902202	+	MA0519.1	Stat5a::Stat5b	STAT domain factors	TATCTTAAGAA	0.000908852
ENSMUSG00000054976	Nyap2	TFBS	TFBS	961	971	2.50448	0.902228	-	MA0519.1	Stat5a::Stat5b	STAT domain factors	ACTTTATAGAA	0.000908375
ENSMUSG00000030228	Pik3c2g	TFBS	TFBS	984	994	2.50788	0.903628	-	MA0500.1	Myog	Basic helix-loop-helix factors (bHLH)	CACAGATGACT	0.000362158
ENSMUSG00000029371	Cxcl5	TFBS	TFBS	934	944	2.50788	0.903628	-	MA0500.1	Myog	Basic helix-loop-helix factors (bHLH)	CACAGATGACT	0.000362158
ENSMUSG00000074934	Grem1	TFBS	TFBS	548	558	2.50818	0.902253	+	MA0519.1	Stat5a::Stat5b	STAT domain factors	TCTTTTCTGAA	0.000907421
ENSMUSG00000040181	Fmo1	TFBS	TFBS	920	930	2.50818	0.902253	-	MA0519.1	Stat5a::Stat5b	STAT domain factors	TCTTTTCTGAA	0.000907421
ENSMUSG00000028133	Rwdd3	TFBS	TFBS	1548	1558	2.50818	0.902253	+	MA0519.1	Stat5a::Stat5b	STAT domain factors	TCTTTTCTGAA	0.000907421
ENSMUSG00000054986	Sec14l3	TFBS	TFBS	434	444	2.50818	0.902253	-	MA0519.1	Stat5a::Stat5b	STAT domain factors	TCTTTTCTGAA	0.000907421
ENSMUSG00000050069	Grem2	TFBS	TFBS	391	401	2.52077	0.902339	+	MA0519.1	Stat5a::Stat5b	STAT domain factors	TTTCTCATGAA	0.000905752
ENSMUSG00000025058	5430427O19Rik	TFBS	TFBS	1977	1987	2.52077	0.902339	+	MA0519.1	Stat5a::Stat5b	STAT domain factors	TTTCTCATGAA	0.000905752
ENSMUSG00000049608	Gpr55	TFBS	TFBS	240	250	2.52534	0.902369	+	MA0519.1	Stat5a::Stat5b	STAT domain factors	CTTTCTATGCA	0.000904799
ENSMUSG00000071478	Hist1h2ad	TFBS	TFBS	863	873	2.54306	0.902489	+	MA0519.1	Stat5a::Stat5b	STAT domain factors	ACTTCTTTGTG	0.000902176
ENSMUSG00000029757	Dync1i1	TFBS	TFBS	920	930	2.54774	0.902521	+	MA0519.1	Stat5a::Stat5b	STAT domain factors	AATTTCTGGTA	0.000901937
ENSMUSG00000035934	Pknox2	TFBS	TFBS	1080	1090	2.54975	0.902535	+	MA0519.1	Stat5a::Stat5b	STAT domain factors	ATTTCAAGGCA	0.000901699
ENSMUSG00000020674	Pxdn	TFBS	TFBS	69	79	2.55249	0.902553	+	MA0519.1	Stat5a::Stat5b	STAT domain factors	GGTTTCTGGTA	0.000901461
ENSMUSG00000091705	H2-Q2	TFBS	TFBS	352	362	2.57296	0.902692	+	MA0519.1	Stat5a::Stat5b	STAT domain factors	ACTCTCCAGAG	0.000900269
ENSMUSG00000055730	Ces2a	TFBS	TFBS	1379	1389	2.59508	0.902841	+	MA0519.1	Stat5a::Stat5b	STAT domain factors	TCTCCTAAGCA	0.000897646
ENSMUSG00000043003	Rasef	TFBS	TFBS	973	983	2.60011	0.902875	+	MA0519.1	Stat5a::Stat5b	STAT domain factors	ACTCTTAGGAA	0.000896692
ENSMUSG00000022435	Upk3a	TFBS	TFBS	1720	1730	2.61421	0.902971	-	MA0519.1	Stat5a::Stat5b	STAT domain factors	AATCTCTGGAA	0.000893354
ENSMUSG00000078598	Skint5	TFBS	TFBS	43	53	2.61896	0.903003	-	MA0519.1	Stat5a::Stat5b	STAT domain factors	GGTCTCTGGAA	0.000892401
ENSMUSG00000020486	2024-09-04	TFBS	TFBS	56	66	2.61896	0.903003	+	MA0519.1	Stat5a::Stat5b	STAT domain factors	GGTCTCTGGAA	0.000892401
ENSMUSG00000020674	Pxdn	TFBS	TFBS	487	497	2.62469	0.903042	+	MA0519.1	Stat5a::Stat5b	STAT domain factors	TCTCTCTGGAA	0.00089097
ENSMUSG00000071745	DXBay18	TFBS	TFBS	265	272	2.62558	0.900044	-	MA0705.1	Lhx8	Homeo domain factors	CCAATGGA	0.00535583
ENSMUSG00000067771	Gm14685	TFBS	TFBS	265	272	2.62558	0.900044	-	MA0705.1	Lhx8	Homeo domain factors	CCAATGGA	0.00535583
ENSMUSG00000008789	Ceacam5	TFBS	TFBS	164	171	2.62558	0.900044	-	MA0705.1	Lhx8	Homeo domain factors	CCAATGGA	0.00535583
ENSMUSG00000051747	Ttn	TFBS	TFBS	1658	1665	2.62558	0.900044	-	MA0705.1	Lhx8	Homeo domain factors	CCAATGGA	0.00535583
ENSMUSG00000054976	Nyap2	TFBS	TFBS	1456	1463	2.62558	0.900044	+	MA0705.1	Lhx8	Homeo domain factors	CCAATGGA	0.00535583
ENSMUSG00000062661	Ncs1	TFBS	TFBS	801	808	2.62558	0.900044	+	MA0705.1	Lhx8	Homeo domain factors	CCAATGGA	0.00535583
ENSMUSG00000031595	Pdgfrl	TFBS	TFBS	609	616	2.62558	0.900044	+	MA0705.1	Lhx8	Homeo domain factors	CCAATGGA	0.00535583
ENSMUSG00000031595	Pdgfrl	TFBS	TFBS	1206	1213	2.62558	0.900044	-	MA0705.1	Lhx8	Homeo domain factors	CCAATGGA	0.00535583
ENSMUSG00000025808	Ccdc7a	TFBS	TFBS	529	536	2.62558	0.900044	+	MA0705.1	Lhx8	Homeo domain factors	CCAATGGA	0.00535583
ENSMUSG00000031283	Chrdl1	TFBS	TFBS	384	391	2.62558	0.900044	-	MA0705.1	Lhx8	Homeo domain factors	CCAATGGA	0.00535583
ENSMUSG00000079033	Mef2b	TFBS	TFBS	1661	1668	2.62558	0.900044	-	MA0705.1	Lhx8	Homeo domain factors	CCAATGGA	0.00535583
ENSMUSG00000046794	Ppp1r3b	TFBS	TFBS	1701	1708	2.62558	0.900044	+	MA0705.1	Lhx8	Homeo domain factors	CCAATGGA	0.00535583
ENSMUSG00000021534	1700001L19Rik	TFBS	TFBS	126	133	2.62558	0.900044	-	MA0705.1	Lhx8	Homeo domain factors	CCAATGGA	0.00535583
ENSMUSG00000028108	Ecm1	TFBS	TFBS	1279	1286	2.62558	0.900044	-	MA0705.1	Lhx8	Homeo domain factors	CCAATGGA	0.00535583
ENSMUSG00000091705	H2-Q2	TFBS	TFBS	1891	1898	2.62558	0.900044	-	MA0705.1	Lhx8	Homeo domain factors	CCAATGGA	0.00535583
ENSMUSG00000078598	Skint5	TFBS	TFBS	508	515	2.62558	0.900044	+	MA0705.1	Lhx8	Homeo domain factors	CCAATGGA	0.00535583
ENSMUSG00000047712	Ust	TFBS	TFBS	98	108	2.62601	0.903051	-	MA0519.1	Stat5a::Stat5b	STAT domain factors	GTTCTCCTGAA	0.000890493
ENSMUSG00000046794	Ppp1r3b	TFBS	TFBS	1665	1675	2.64263	0.903163	+	MA0519.1	Stat5a::Stat5b	STAT domain factors	TCTTCTCTGTG	0.000887394
ENSMUSG00000062661	Ncs1	TFBS	TFBS	822	832	2.64685	0.903192	+	MA0519.1	Stat5a::Stat5b	STAT domain factors	GTTTTCCTGAG	0.000886917
ENSMUSG00000075224	Lrrc55	TFBS	TFBS	675	685	2.64792	0.903199	-	MA0519.1	Stat5a::Stat5b	STAT domain factors	CTTTCACTGTA	0.00088644
ENSMUSG00000062661	Ncs1	TFBS	TFBS	780	790	2.65971	0.903279	+	MA0519.1	Stat5a::Stat5b	STAT domain factors	ATTCTTTGGAA	0.000885248
ENSMUSG00000027556	Car1	TFBS	TFBS	714	724	2.65971	0.903279	-	MA0519.1	Stat5a::Stat5b	STAT domain factors	ATTCTTTGGAA	0.000885248
ENSMUSG00000022085	Pebp4	TFBS	TFBS	1830	1837	2.66082	0.900424	-	MA0705.1	Lhx8	Homeo domain factors	GCCATTGG	0.00532532
ENSMUSG00000061024	Rrs1	TFBS	TFBS	269	276	2.66082	0.900424	-	MA0705.1	Lhx8	Homeo domain factors	GCCATTGG	0.00532532
ENSMUSG00000071478	Hist1h2ad	TFBS	TFBS	1904	1911	2.66082	0.900424	-	MA0705.1	Lhx8	Homeo domain factors	GCCATTGG	0.00532532
ENSMUSG00000055730	Ces2a	TFBS	TFBS	608	615	2.66082	0.900424	-	MA0705.1	Lhx8	Homeo domain factors	GCCATTGG	0.00532532
ENSMUSG00000020644	Id2	TFBS	TFBS	1843	1850	2.66082	0.900424	-	MA0705.1	Lhx8	Homeo domain factors	GCCATTGG	0.00532532
ENSMUSG00000020388	Pdlim4	TFBS	TFBS	388	395	2.66082	0.900424	-	MA0705.1	Lhx8	Homeo domain factors	GCCATTGG	0.00532532
ENSMUSG00000052921	Arhgef15	TFBS	TFBS	1977	1987	2.66671	0.903326	-	MA0519.1	Stat5a::Stat5b	STAT domain factors	TTTCCAAGGAG	0.000884771
ENSMUSG00000074437	Defa29	TFBS	TFBS	794	804	2.66927	0.903343	+	MA0519.1	Stat5a::Stat5b	STAT domain factors	CATTCTTGGTG	0.000884533
ENSMUSG00000016386	Mpped2	TFBS	TFBS	1067	1077	2.66927	0.903343	-	MA0519.1	Stat5a::Stat5b	STAT domain factors	CATTCTTGGTG	0.000884533
ENSMUSG00000078783	Gm9733	TFBS	TFBS	1201	1208	2.68165	0.900649	-	MA0705.1	Lhx8	Homeo domain factors	ATAATGAC	0.00531006
ENSMUSG00000028133	Rwdd3	TFBS	TFBS	1535	1542	2.68165	0.900649	-	MA0705.1	Lhx8	Homeo domain factors	ATAATGAC	0.00531006
ENSMUSG00000079033	Mef2b	TFBS	TFBS	6	13	2.68165	0.900649	-	MA0705.1	Lhx8	Homeo domain factors	ATAATGAC	0.00531006
ENSMUSG00000096878	Gm21083	TFBS	TFBS	576	583	2.68165	0.900649	-	MA0705.1	Lhx8	Homeo domain factors	ATAATGAC	0.00531006
ENSMUSG00000020644	Id2	TFBS	TFBS	1211	1218	2.68165	0.900649	-	MA0705.1	Lhx8	Homeo domain factors	ATAATGAC	0.00531006
ENSMUSG00000025069	Gsto2	TFBS	TFBS	744	751	2.68165	0.900649	-	MA0705.1	Lhx8	Homeo domain factors	ATAATGAC	0.00531006
ENSMUSG00000060586	H2-Eb1	TFBS	TFBS	998	1008	2.68567	0.903454	-	MA0519.1	Stat5a::Stat5b	STAT domain factors	CATCTCTAGAA	0.000882864
ENSMUSG00000069267	Hist1h3b	TFBS	TFBS	1458	1465	2.69243	0.900765	+	MA0705.1	Lhx8	Homeo domain factors	ACGATTGT	0.0052948
ENSMUSG00000074207	Adh1	TFBS	TFBS	708	715	2.69243	0.900765	-	MA0705.1	Lhx8	Homeo domain factors	ACGATTGT	0.0052948
ENSMUSG00000052562	Slc22a30	TFBS	TFBS	635	645	2.69725	0.903533	+	MA0519.1	Stat5a::Stat5b	STAT domain factors	TGTCCCAGGCA	0.00088048
ENSMUSG00000007653	Gabrb2	TFBS	TFBS	1443	1453	2.69725	0.903533	+	MA0519.1	Stat5a::Stat5b	STAT domain factors	TGTCCCAGGCA	0.00088048
ENSMUSG00000091705	H2-Q2	TFBS	TFBS	1925	1935	2.70031	0.903554	+	MA0519.1	Stat5a::Stat5b	STAT domain factors	GCTCCTCAGCA	0.000879765
ENSMUSG00000042745	Id1	TFBS	TFBS	836	846	2.7013	0.90356	+	MA0519.1	Stat5a::Stat5b	STAT domain factors	GGTTTTATGAA	0.000879526
ENSMUSG00000063458	Lrmda	TFBS	TFBS	125	135	2.70651	0.903596	-	MA0519.1	Stat5a::Stat5b	STAT domain factors	CATTTCTAGAG	0.000878334
ENSMUSG00000013611	Snx31	TFBS	TFBS	1324	1334	2.70718	0.9036	+	MA0519.1	Stat5a::Stat5b	STAT domain factors	AATCCACAGTA	0.000877857
ENSMUSG00000070732	Rbm44	TFBS	TFBS	1693	1703	2.70718	0.9036	+	MA0519.1	Stat5a::Stat5b	STAT domain factors	AATCCACAGTA	0.000877857
ENSMUSG00000060586	H2-Eb1	TFBS	TFBS	460	470	2.70718	0.9036	+	MA0519.1	Stat5a::Stat5b	STAT domain factors	AATCCACAGTA	0.000877857
ENSMUSG00000037940	Inpp4b	TFBS	TFBS	1226	1236	2.70718	0.9036	-	MA0519.1	Stat5a::Stat5b	STAT domain factors	AATCCACAGTA	0.000877857
ENSMUSG00000040181	Fmo1	TFBS	TFBS	30	40	2.70865	0.90361	-	MA0519.1	Stat5a::Stat5b	STAT domain factors	ACTCCCTGGCA	0.000876904
ENSMUSG00000078598	Skint5	TFBS	TFBS	912	922	2.7091	0.903613	-	MA0519.1	Stat5a::Stat5b	STAT domain factors	TCTCCTCTGAG	0.000876665
ENSMUSG00000035184	Fam124a	TFBS	TFBS	1588	1598	2.71193	0.903632	-	MA0519.1	Stat5a::Stat5b	STAT domain factors	GGTCCACAGTA	0.000876188
ENSMUSG00000025401	Myo1a	TFBS	TFBS	26	36	2.71669	0.903664	+	MA0519.1	Stat5a::Stat5b	STAT domain factors	CGTTCCTTGTG	0.000875473
ENSMUSG00000076609	Igkc	TFBS	TFBS	1797	1807	2.73117	0.903762	-	MA0519.1	Stat5a::Stat5b	STAT domain factors	CTTCTTTAGAA	0.00087285
ENSMUSG00000018259	Prl8a2	TFBS	TFBS	844	854	2.73117	0.903762	+	MA0519.1	Stat5a::Stat5b	STAT domain factors	CTTCTTTAGAA	0.00087285
ENSMUSG00000020225	Tmbim4	TFBS	TFBS	612	622	2.73457	0.903785	+	MA0519.1	Stat5a::Stat5b	STAT domain factors	ACTCCTAGGTG	0.000872135
ENSMUSG00000010358	Ifi35	TFBS	TFBS	42	52	2.73523	0.90379	-	MA0519.1	Stat5a::Stat5b	STAT domain factors	CTTTCACTGAG	0.000871658
ENSMUSG00000058244	Olfr506	TFBS	TFBS	494	504	2.74033	0.903824	+	MA0519.1	Stat5a::Stat5b	STAT domain factors	GATCCTCAGTG	0.000870705
ENSMUSG00000052562	Slc22a30	TFBS	TFBS	82	89	2.75289	0.901418	+	MA0705.1	Lhx8	Homeo domain factors	TTAATGGA	0.00526428
ENSMUSG00000052562	Slc22a30	TFBS	TFBS	1731	1738	2.75289	0.901418	-	MA0705.1	Lhx8	Homeo domain factors	TTAATGGA	0.00526428
ENSMUSG00000078783	Gm9733	TFBS	TFBS	362	369	2.75289	0.901418	-	MA0705.1	Lhx8	Homeo domain factors	TTAATGGA	0.00526428
ENSMUSG00000074505	Fat3	TFBS	TFBS	1846	1853	2.75289	0.901418	+	MA0705.1	Lhx8	Homeo domain factors	TTAATGGA	0.00526428
ENSMUSG00000020644	Id2	TFBS	TFBS	1203	1210	2.75289	0.901418	+	MA0705.1	Lhx8	Homeo domain factors	TTAATGGA	0.00526428
ENSMUSG00000027102	Hoxd8	TFBS	TFBS	809	816	2.75289	0.901418	-	MA0705.1	Lhx8	Homeo domain factors	TTAATGGA	0.00526428
ENSMUSG00000078598	Skint5	TFBS	TFBS	1054	1061	2.75289	0.901418	+	MA0705.1	Lhx8	Homeo domain factors	TTAATGGA	0.00526428
ENSMUSG00000034555	Tex16	TFBS	TFBS	33	40	2.75289	0.901418	+	MA0705.1	Lhx8	Homeo domain factors	TTAATGGA	0.00526428
ENSMUSG00000025905	Oprk1	TFBS	TFBS	1003	1010	2.75289	0.901418	-	MA0705.1	Lhx8	Homeo domain factors	TTAATGGA	0.00526428
ENSMUSG00000031283	Chrdl1	TFBS	TFBS	840	847	2.75398	0.90143	-	MA0705.1	Lhx8	Homeo domain factors	ATGATCGT	0.00524902
ENSMUSG00000094561	Ighv1-22	TFBS	TFBS	345	355	2.75839	0.903947	-	MA0519.1	Stat5a::Stat5b	STAT domain factors	GTTTTCATGTA	0.000869513
ENSMUSG00000001657	Hoxc8	TFBS	TFBS	1984	1994	2.75839	0.903947	+	MA0519.1	Stat5a::Stat5b	STAT domain factors	GTTTTCATGTA	0.000869513
ENSMUSG00000051747	Ttn	TFBS	TFBS	730	740	2.76663	0.904002	+	MA0519.1	Stat5a::Stat5b	STAT domain factors	TTTTTTTTGAA	0.000867605
ENSMUSG00000050541	Adra1b	TFBS	TFBS	230	240	2.76663	0.904002	+	MA0519.1	Stat5a::Stat5b	STAT domain factors	TTTTTTTTGAA	0.000867605
ENSMUSG00000035934	Pknox2	TFBS	TFBS	846	856	2.76663	0.904002	+	MA0519.1	Stat5a::Stat5b	STAT domain factors	TTTTTTTTGAA	0.000867605
ENSMUSG00000042369	Rbm45	TFBS	TFBS	651	658	2.77162	0.90162	+	MA0705.1	Lhx8	Homeo domain factors	GCCATCAG	0.00523376
ENSMUSG00000074695	Il22	TFBS	TFBS	255	262	2.77162	0.90162	-	MA0705.1	Lhx8	Homeo domain factors	GCCATCAG	0.00523376
ENSMUSG00000074695	Il22	TFBS	TFBS	578	585	2.77162	0.90162	-	MA0705.1	Lhx8	Homeo domain factors	GCCATCAG	0.00523376
ENSMUSG00000054976	Nyap2	TFBS	TFBS	656	663	2.77162	0.90162	+	MA0705.1	Lhx8	Homeo domain factors	GCCATCAG	0.00523376
ENSMUSG00000025401	Myo1a	TFBS	TFBS	1948	1955	2.77162	0.90162	+	MA0705.1	Lhx8	Homeo domain factors	GCCATCAG	0.00523376
ENSMUSG00000001657	Hoxc8	TFBS	TFBS	1357	1364	2.77162	0.90162	-	MA0705.1	Lhx8	Homeo domain factors	GCCATCAG	0.00523376
ENSMUSG00000072720	Myo18b	TFBS	TFBS	829	836	2.77162	0.90162	-	MA0705.1	Lhx8	Homeo domain factors	GCCATCAG	0.00523376
ENSMUSG00000035934	Pknox2	TFBS	TFBS	1478	1485	2.77162	0.90162	-	MA0705.1	Lhx8	Homeo domain factors	GCCATCAG	0.00523376
ENSMUSG00000096878	Gm21083	TFBS	TFBS	105	112	2.77162	0.90162	-	MA0705.1	Lhx8	Homeo domain factors	GCCATCAG	0.00523376
ENSMUSG00000013483	Card14	TFBS	TFBS	44	51	2.77162	0.90162	-	MA0705.1	Lhx8	Homeo domain factors	GCCATCAG	0.00523376
ENSMUSG00000035916	Ptprq	TFBS	TFBS	240	247	2.77162	0.90162	+	MA0705.1	Lhx8	Homeo domain factors	GCCATCAG	0.00523376
ENSMUSG00000037126	Psd	TFBS	TFBS	884	891	2.77162	0.90162	+	MA0705.1	Lhx8	Homeo domain factors	GCCATCAG	0.00523376
ENSMUSG00000074437	Defa29	TFBS	TFBS	1248	1258	2.77976	0.904091	-	MA0519.1	Stat5a::Stat5b	STAT domain factors	TATTCATGGTA	0.000866175
ENSMUSG00000022085	Pebp4	TFBS	TFBS	1739	1749	2.78011	0.904094	-	MA0519.1	Stat5a::Stat5b	STAT domain factors	CCTCCCTAGCA	0.000865936
ENSMUSG00000061758	Akr1b10	TFBS	TFBS	307	317	2.78657	0.904137	-	MA0519.1	Stat5a::Stat5b	STAT domain factors	TGTCTTCAGAA	0.000865221
ENSMUSG00000027556	Car1	TFBS	TFBS	433	443	2.79242	0.904177	+	MA0519.1	Stat5a::Stat5b	STAT domain factors	AATTTAAAGAA	0.000864744
ENSMUSG00000035929	H2-Q4	TFBS	TFBS	1237	1247	2.79924	0.904223	+	MA0519.1	Stat5a::Stat5b	STAT domain factors	GGTCCACAGAG	0.000863314
ENSMUSG00000062624	Cyp2c67	TFBS	TFBS	53	60	2.80214	0.901949	+	MA0705.1	Lhx8	Homeo domain factors	TCAATGAA	0.00521851
ENSMUSG00000032323	Cyp11a1	TFBS	TFBS	456	463	2.80214	0.901949	+	MA0705.1	Lhx8	Homeo domain factors	TCAATGAA	0.00521851
ENSMUSG00000029757	Dync1i1	TFBS	TFBS	1138	1145	2.80214	0.901949	+	MA0705.1	Lhx8	Homeo domain factors	TCAATGAA	0.00521851
ENSMUSG00000000416	Cttnbp2	TFBS	TFBS	984	991	2.80214	0.901949	+	MA0705.1	Lhx8	Homeo domain factors	TCAATGAA	0.00521851
ENSMUSG00000090963	Gm17655	TFBS	TFBS	546	553	2.80214	0.901949	+	MA0705.1	Lhx8	Homeo domain factors	TCAATGAA	0.00521851
ENSMUSG00000024338	Psmb8	TFBS	TFBS	1204	1211	2.80214	0.901949	+	MA0705.1	Lhx8	Homeo domain factors	TCAATGAA	0.00521851
ENSMUSG00000084234	4933405O20Rik	TFBS	TFBS	433	440	2.80214	0.901949	-	MA0705.1	Lhx8	Homeo domain factors	TCAATGAA	0.00521851
ENSMUSG00000025808	Ccdc7a	TFBS	TFBS	1878	1885	2.80214	0.901949	-	MA0705.1	Lhx8	Homeo domain factors	TCAATGAA	0.00521851
ENSMUSG00000029591	Ung	TFBS	TFBS	11	18	2.80214	0.901949	-	MA0705.1	Lhx8	Homeo domain factors	TCAATGAA	0.00521851
ENSMUSG00000058244	Olfr506	TFBS	TFBS	376	383	2.80214	0.901949	-	MA0705.1	Lhx8	Homeo domain factors	TCAATGAA	0.00521851
ENSMUSG00000007653	Gabrb2	TFBS	TFBS	1860	1870	2.80249	0.904245	+	MA0519.1	Stat5a::Stat5b	STAT domain factors	GGTCCCCGGCA	0.000862837
ENSMUSG00000024659	Anxa1	TFBS	TFBS	1825	1835	2.80291	0.904248	+	MA0519.1	Stat5a::Stat5b	STAT domain factors	TCTTTAAAGAA	0.00086236
ENSMUSG00000031283	Chrdl1	TFBS	TFBS	840	847	2.80323	0.901961	+	MA0705.1	Lhx8	Homeo domain factors	ACGATCAT	0.00520325
ENSMUSG00000084234	4933405O20Rik	TFBS	TFBS	531	541	2.80742	0.904278	-	MA0519.1	Stat5a::Stat5b	STAT domain factors	TGTTTTCAGAG	0.000861168
ENSMUSG00000051579	Tceal8	TFBS	TFBS	143	153	2.80742	0.904278	+	MA0519.1	Stat5a::Stat5b	STAT domain factors	TGTTTTCAGAG	0.000861168
ENSMUSG00000095028	Sirpb1b	TFBS	TFBS	1788	1798	2.80742	0.904278	-	MA0519.1	Stat5a::Stat5b	STAT domain factors	TGTTTTCAGAG	0.000861168
ENSMUSG00000035934	Pknox2	TFBS	TFBS	1312	1322	2.82064	0.904368	+	MA0519.1	Stat5a::Stat5b	STAT domain factors	TCTCCTATGTA	0.000858545
ENSMUSG00000034555	Tex16	TFBS	TFBS	183	193	2.83101	0.904438	-	MA0519.1	Stat5a::Stat5b	STAT domain factors	AATTCTATGTG	0.000857115
ENSMUSG00000020225	Tmbim4	TFBS	TFBS	1726	1736	2.83141	0.904441	+	MA0519.1	Stat5a::Stat5b	STAT domain factors	ATTCTCTAGAG	0.000856876
ENSMUSG00000034555	Tex16	TFBS	TFBS	87	97	2.84571	0.904538	-	MA0519.1	Stat5a::Stat5b	STAT domain factors	GTTTTCATGAG	0.000855446
ENSMUSG00000027225	Duoxa2	TFBS	TFBS	830	837	2.85544	0.902525	-	MA0705.1	Lhx8	Homeo domain factors	CCCATCGG	0.00518799
ENSMUSG00000052562	Slc22a30	TFBS	TFBS	1974	1981	2.85544	0.902525	+	MA0705.1	Lhx8	Homeo domain factors	CCCATCGG	0.00518799
ENSMUSG00000030793	Pycard	TFBS	TFBS	1888	1895	2.85544	0.902525	+	MA0705.1	Lhx8	Homeo domain factors	CCCATCGG	0.00518799
ENSMUSG00000096209	Olfr510	TFBS	TFBS	1621	1631	2.8625	0.904651	+	MA0519.1	Stat5a::Stat5b	STAT domain factors	TTTTTATAGAA	0.000853539
ENSMUSG00000067764	Xlr5c	TFBS	TFBS	330	340	2.86563	0.904672	+	MA0519.1	Stat5a::Stat5b	STAT domain factors	CTTCCTTAGTG	0.000852823
ENSMUSG00000058328	Xlr5a	TFBS	TFBS	331	341	2.86563	0.904672	+	MA0519.1	Stat5a::Stat5b	STAT domain factors	CTTCCTTAGTG	0.000852823
ENSMUSG00000072479	Xlr5b	TFBS	TFBS	331	341	2.86563	0.904672	+	MA0519.1	Stat5a::Stat5b	STAT domain factors	CTTCCTTAGTG	0.000852823
ENSMUSG00000050069	Grem2	TFBS	TFBS	361	371	2.8692	0.904697	-	MA0519.1	Stat5a::Stat5b	STAT domain factors	CATCCCCAGCA	0.000852108
ENSMUSG00000095576	Fmo6	TFBS	TFBS	1495	1505	2.88024	0.904771	-	MA0519.1	Stat5a::Stat5b	STAT domain factors	TTTCCTTTGTA	0.000851631
ENSMUSG00000027076	Timm10	TFBS	TFBS	929	936	2.88394	0.902832	-	MA0705.1	Lhx8	Homeo domain factors	ACGATCGC	0.00517273
ENSMUSG00000033808	Tmem87a	TFBS	TFBS	1801	1808	2.88394	0.902832	+	MA0705.1	Lhx8	Homeo domain factors	ACGATCGC	0.00517273
ENSMUSG00000066749	Olfr877	TFBS	TFBS	661	671	2.88686	0.904816	-	MA0519.1	Stat5a::Stat5b	STAT domain factors	ACTTCAAAGCA	0.000850916
ENSMUSG00000074505	Fat3	TFBS	TFBS	22	32	2.89167	0.904849	-	MA0519.1	Stat5a::Stat5b	STAT domain factors	TTTTTTAGGTA	0.000849962
ENSMUSG00000050069	Grem2	TFBS	TFBS	1683	1693	2.89206	0.904851	-	MA0519.1	Stat5a::Stat5b	STAT domain factors	CCTTTCTTGAA	0.000849724
ENSMUSG00000046794	Ppp1r3b	TFBS	TFBS	1507	1517	2.89206	0.904851	-	MA0519.1	Stat5a::Stat5b	STAT domain factors	CCTTTCTTGAA	0.000849724
ENSMUSG00000029371	Cxcl5	TFBS	TFBS	1499	1509	2.89716	0.906529	+	MA0500.1	Myog	Basic helix-loop-helix factors (bHLH)	CCCAGGTGTCA	0.000358343
ENSMUSG00000022435	Upk3a	TFBS	TFBS	1246	1256	2.90222	0.90492	-	MA0519.1	Stat5a::Stat5b	STAT domain factors	GGTCCTATGAG	0.000848532
ENSMUSG00000035686	Thrsp	TFBS	TFBS	865	875	2.90222	0.90492	-	MA0519.1	Stat5a::Stat5b	STAT domain factors	GGTCCTATGAG	0.000848532
ENSMUSG00000050541	Adra1b	TFBS	TFBS	1072	1082	2.90466	0.904936	-	MA0519.1	Stat5a::Stat5b	STAT domain factors	TATTCCCTGCA	0.000848055
ENSMUSG00000052562	Slc22a30	TFBS	TFBS	115	125	2.90795	0.904959	+	MA0519.1	Stat5a::Stat5b	STAT domain factors	TCTCCTATGAG	0.00084734
ENSMUSG00000040253	Gbp7	TFBS	TFBS	1013	1023	2.90814	0.90496	+	MA0519.1	Stat5a::Stat5b	STAT domain factors	GCTTTACAGAA	0.000847101
ENSMUSG00000035934	Pknox2	TFBS	TFBS	713	723	2.91652	0.905017	-	MA0519.1	Stat5a::Stat5b	STAT domain factors	TCTCCAAAGTA	0.000845194
ENSMUSG00000050541	Adra1b	TFBS	TFBS	663	673	2.9172	0.905021	-	MA0519.1	Stat5a::Stat5b	STAT domain factors	CATTCTAGGCA	0.000844955
ENSMUSG00000050541	Adra1b	TFBS	TFBS	1014	1024	2.9172	0.905021	-	MA0519.1	Stat5a::Stat5b	STAT domain factors	CATTCTAGGCA	0.000844955
ENSMUSG00000054976	Nyap2	TFBS	TFBS	1456	1463	2.9212	0.903234	-	MA0705.1	Lhx8	Homeo domain factors	TCCATTGG	0.00515747
ENSMUSG00000062661	Ncs1	TFBS	TFBS	801	808	2.9212	0.903234	-	MA0705.1	Lhx8	Homeo domain factors	TCCATTGG	0.00515747
ENSMUSG00000031595	Pdgfrl	TFBS	TFBS	609	616	2.9212	0.903234	-	MA0705.1	Lhx8	Homeo domain factors	TCCATTGG	0.00515747
ENSMUSG00000025808	Ccdc7a	TFBS	TFBS	529	536	2.9212	0.903234	-	MA0705.1	Lhx8	Homeo domain factors	TCCATTGG	0.00515747
ENSMUSG00000046794	Ppp1r3b	TFBS	TFBS	1701	1708	2.9212	0.903234	-	MA0705.1	Lhx8	Homeo domain factors	TCCATTGG	0.00515747
ENSMUSG00000078598	Skint5	TFBS	TFBS	508	515	2.9212	0.903234	-	MA0705.1	Lhx8	Homeo domain factors	TCCATTGG	0.00515747
ENSMUSG00000071745	DXBay18	TFBS	TFBS	265	272	2.9212	0.903234	+	MA0705.1	Lhx8	Homeo domain factors	TCCATTGG	0.00515747
ENSMUSG00000067771	Gm14685	TFBS	TFBS	265	272	2.9212	0.903234	+	MA0705.1	Lhx8	Homeo domain factors	TCCATTGG	0.00515747
ENSMUSG00000008789	Ceacam5	TFBS	TFBS	164	171	2.9212	0.903234	+	MA0705.1	Lhx8	Homeo domain factors	TCCATTGG	0.00515747
ENSMUSG00000051747	Ttn	TFBS	TFBS	1658	1665	2.9212	0.903234	+	MA0705.1	Lhx8	Homeo domain factors	TCCATTGG	0.00515747
ENSMUSG00000031595	Pdgfrl	TFBS	TFBS	1206	1213	2.9212	0.903234	+	MA0705.1	Lhx8	Homeo domain factors	TCCATTGG	0.00515747
ENSMUSG00000031283	Chrdl1	TFBS	TFBS	384	391	2.9212	0.903234	+	MA0705.1	Lhx8	Homeo domain factors	TCCATTGG	0.00515747
ENSMUSG00000079033	Mef2b	TFBS	TFBS	1661	1668	2.9212	0.903234	+	MA0705.1	Lhx8	Homeo domain factors	TCCATTGG	0.00515747
ENSMUSG00000021534	1700001L19Rik	TFBS	TFBS	126	133	2.9212	0.903234	+	MA0705.1	Lhx8	Homeo domain factors	TCCATTGG	0.00515747
ENSMUSG00000028108	Ecm1	TFBS	TFBS	1279	1286	2.9212	0.903234	+	MA0705.1	Lhx8	Homeo domain factors	TCCATTGG	0.00515747
ENSMUSG00000091705	H2-Q2	TFBS	TFBS	1891	1898	2.9212	0.903234	+	MA0705.1	Lhx8	Homeo domain factors	TCCATTGG	0.00515747
ENSMUSG00000072931	Gm15080	TFBS	TFBS	1561	1568	2.92242	0.903248	+	MA0705.1	Lhx8	Homeo domain factors	ATAATGAA	0.00514221
ENSMUSG00000027420	Bfsp1	TFBS	TFBS	1636	1643	2.92242	0.903248	+	MA0705.1	Lhx8	Homeo domain factors	ATAATGAA	0.00514221
ENSMUSG00000035929	H2-Q4	TFBS	TFBS	324	331	2.92242	0.903248	+	MA0705.1	Lhx8	Homeo domain factors	ATAATGAA	0.00514221
ENSMUSG00000025808	Ccdc7a	TFBS	TFBS	1498	1505	2.92242	0.903248	+	MA0705.1	Lhx8	Homeo domain factors	ATAATGAA	0.00514221
ENSMUSG00000075072	Olfr48	TFBS	TFBS	1161	1168	2.92242	0.903248	+	MA0705.1	Lhx8	Homeo domain factors	ATAATGAA	0.00514221
ENSMUSG00000032323	Cyp11a1	TFBS	TFBS	1029	1036	2.92242	0.903248	+	MA0705.1	Lhx8	Homeo domain factors	ATAATGAA	0.00514221
ENSMUSG00000060407	Cyp2a12	TFBS	TFBS	354	361	2.92242	0.903248	+	MA0705.1	Lhx8	Homeo domain factors	ATAATGAA	0.00514221
ENSMUSG00000035184	Fam124a	TFBS	TFBS	1420	1427	2.92242	0.903248	+	MA0705.1	Lhx8	Homeo domain factors	ATAATGAA	0.00514221
ENSMUSG00000045968	Teddm2	TFBS	TFBS	807	814	2.92242	0.903248	+	MA0705.1	Lhx8	Homeo domain factors	ATAATGAA	0.00514221
ENSMUSG00000090963	Gm17655	TFBS	TFBS	1631	1638	2.92242	0.903248	+	MA0705.1	Lhx8	Homeo domain factors	ATAATGAA	0.00514221
ENSMUSG00000020225	Tmbim4	TFBS	TFBS	600	607	2.92242	0.903248	+	MA0705.1	Lhx8	Homeo domain factors	ATAATGAA	0.00514221
ENSMUSG00000094885	Ott	TFBS	TFBS	1561	1568	2.92242	0.903248	+	MA0705.1	Lhx8	Homeo domain factors	ATAATGAA	0.00514221
ENSMUSG00000096209	Olfr510	TFBS	TFBS	1046	1053	2.92242	0.903248	+	MA0705.1	Lhx8	Homeo domain factors	ATAATGAA	0.00514221
ENSMUSG00000024659	Anxa1	TFBS	TFBS	45	52	2.92242	0.903248	+	MA0705.1	Lhx8	Homeo domain factors	ATAATGAA	0.00514221
ENSMUSG00000096727	Psmb9	TFBS	TFBS	395	402	2.92242	0.903248	+	MA0705.1	Lhx8	Homeo domain factors	ATAATGAA	0.00514221
ENSMUSG00000020486	2024-09-04	TFBS	TFBS	1404	1411	2.92242	0.903248	+	MA0705.1	Lhx8	Homeo domain factors	ATAATGAA	0.00514221
ENSMUSG00000027445	Cst9	TFBS	TFBS	451	458	2.92242	0.903248	-	MA0705.1	Lhx8	Homeo domain factors	ATAATGAA	0.00514221
ENSMUSG00000062624	Cyp2c67	TFBS	TFBS	19	26	2.92242	0.903248	-	MA0705.1	Lhx8	Homeo domain factors	ATAATGAA	0.00514221
ENSMUSG00000072931	Gm15080	TFBS	TFBS	43	50	2.92242	0.903248	-	MA0705.1	Lhx8	Homeo domain factors	ATAATGAA	0.00514221
ENSMUSG00000020309	Chac2	TFBS	TFBS	923	930	2.92242	0.903248	-	MA0705.1	Lhx8	Homeo domain factors	ATAATGAA	0.00514221
ENSMUSG00000074882	Cyp2c68	TFBS	TFBS	10	17	2.92242	0.903248	-	MA0705.1	Lhx8	Homeo domain factors	ATAATGAA	0.00514221
ENSMUSG00000079395	Gm15114	TFBS	TFBS	1500	1507	2.92242	0.903248	-	MA0705.1	Lhx8	Homeo domain factors	ATAATGAA	0.00514221
ENSMUSG00000093955	Ighv1-34	TFBS	TFBS	1625	1632	2.92242	0.903248	-	MA0705.1	Lhx8	Homeo domain factors	ATAATGAA	0.00514221
ENSMUSG00000074695	Il22	TFBS	TFBS	1380	1387	2.92242	0.903248	-	MA0705.1	Lhx8	Homeo domain factors	ATAATGAA	0.00514221
ENSMUSG00000094561	Ighv1-22	TFBS	TFBS	1625	1632	2.92242	0.903248	-	MA0705.1	Lhx8	Homeo domain factors	ATAATGAA	0.00514221
ENSMUSG00000094941	Gm15093	TFBS	TFBS	1500	1507	2.92242	0.903248	-	MA0705.1	Lhx8	Homeo domain factors	ATAATGAA	0.00514221
ENSMUSG00000027556	Car1	TFBS	TFBS	1381	1388	2.92242	0.903248	-	MA0705.1	Lhx8	Homeo domain factors	ATAATGAA	0.00514221
ENSMUSG00000094885	Ott	TFBS	TFBS	43	50	2.92242	0.903248	-	MA0705.1	Lhx8	Homeo domain factors	ATAATGAA	0.00514221
ENSMUSG00000095028	Sirpb1b	TFBS	TFBS	48	55	2.92242	0.903248	-	MA0705.1	Lhx8	Homeo domain factors	ATAATGAA	0.00514221
ENSMUSG00000024659	Anxa1	TFBS	TFBS	106	113	2.92242	0.903248	-	MA0705.1	Lhx8	Homeo domain factors	ATAATGAA	0.00514221
ENSMUSG00000024155	Meiob	TFBS	TFBS	1948	1955	2.92242	0.903248	-	MA0705.1	Lhx8	Homeo domain factors	ATAATGAA	0.00514221
ENSMUSG00000053897	Slc39a8	TFBS	TFBS	572	582	2.92688	0.905087	-	MA0519.1	Stat5a::Stat5b	STAT domain factors	AATTCAAAGTG	0.000843525
ENSMUSG00000040522	Tlr8	TFBS	TFBS	456	466	2.93098	0.905115	+	MA0519.1	Stat5a::Stat5b	STAT domain factors	TTTCTCCAGAG	0.00084281
ENSMUSG00000028393	Alad	TFBS	TFBS	367	377	2.93348	0.905132	-	MA0519.1	Stat5a::Stat5b	STAT domain factors	TATTTCAGGAG	0.000842333
ENSMUSG00000050541	Adra1b	TFBS	TFBS	1597	1607	2.93409	0.905136	-	MA0519.1	Stat5a::Stat5b	STAT domain factors	CTTTCAATGAG	0.000842094
ENSMUSG00000031104	Rab33a	TFBS	TFBS	1042	1049	2.94285	0.903468	+	MA0705.1	Lhx8	Homeo domain factors	GTGATGAG	0.00512695
ENSMUSG00000042369	Rbm45	TFBS	TFBS	383	390	2.94285	0.903468	-	MA0705.1	Lhx8	Homeo domain factors	GTGATGAG	0.00512695
ENSMUSG00000069516	Lyz2	TFBS	TFBS	959	966	2.94285	0.903468	-	MA0705.1	Lhx8	Homeo domain factors	GTGATGAG	0.00512695
ENSMUSG00000069516	Lyz2	TFBS	TFBS	1815	1822	2.94285	0.903468	-	MA0705.1	Lhx8	Homeo domain factors	GTGATGAG	0.00512695
ENSMUSG00000058147	Xlr3c	TFBS	TFBS	874	881	2.94285	0.903468	+	MA0705.1	Lhx8	Homeo domain factors	GTGATGAG	0.00512695
ENSMUSG00000067764	Xlr5c	TFBS	TFBS	546	553	2.94285	0.903468	+	MA0705.1	Lhx8	Homeo domain factors	GTGATGAG	0.00512695
ENSMUSG00000067235	H2-Q10	TFBS	TFBS	525	532	2.94285	0.903468	+	MA0705.1	Lhx8	Homeo domain factors	GTGATGAG	0.00512695
ENSMUSG00000058328	Xlr5a	TFBS	TFBS	547	554	2.94285	0.903468	+	MA0705.1	Lhx8	Homeo domain factors	GTGATGAG	0.00512695
ENSMUSG00000035929	H2-Q4	TFBS	TFBS	682	689	2.94285	0.903468	+	MA0705.1	Lhx8	Homeo domain factors	GTGATGAG	0.00512695
ENSMUSG00000025401	Myo1a	TFBS	TFBS	1519	1526	2.94285	0.903468	-	MA0705.1	Lhx8	Homeo domain factors	GTGATGAG	0.00512695
ENSMUSG00000030228	Pik3c2g	TFBS	TFBS	1381	1388	2.94285	0.903468	-	MA0705.1	Lhx8	Homeo domain factors	GTGATGAG	0.00512695
ENSMUSG00000072479	Xlr5b	TFBS	TFBS	547	554	2.94285	0.903468	+	MA0705.1	Lhx8	Homeo domain factors	GTGATGAG	0.00512695
ENSMUSG00000044550	Tceal3	TFBS	TFBS	1378	1385	2.94285	0.903468	+	MA0705.1	Lhx8	Homeo domain factors	GTGATGAG	0.00512695
ENSMUSG00000047040	Prr15l	TFBS	TFBS	1429	1436	2.94285	0.903468	-	MA0705.1	Lhx8	Homeo domain factors	GTGATGAG	0.00512695
ENSMUSG00000031283	Chrdl1	TFBS	TFBS	43	53	2.94852	0.906912	+	MA0500.1	Myog	Basic helix-loop-helix factors (bHLH)	CACAGATGACA	0.000357151
ENSMUSG00000021701	Plk2	TFBS	TFBS	1155	1165	2.95876	0.905303	-	MA0519.1	Stat5a::Stat5b	STAT domain factors	GTTCCTTAGCA	0.000838995
ENSMUSG00000047712	Ust	TFBS	TFBS	970	980	2.98004	0.905447	-	MA0519.1	Stat5a::Stat5b	STAT domain factors	ACTCCACTGAA	0.000837088
ENSMUSG00000029371	Cxcl5	TFBS	TFBS	1221	1231	2.98115	0.905454	+	MA0519.1	Stat5a::Stat5b	STAT domain factors	CATTTCCTGAA	0.000836849
ENSMUSG00000079516	Reg3a	TFBS	TFBS	1551	1561	2.98249	0.905463	+	MA0519.1	Stat5a::Stat5b	STAT domain factors	AGTTTTCTGAA	0.000836611
ENSMUSG00000031283	Chrdl1	TFBS	TFBS	975	982	2.98274	0.903899	+	MA0705.1	Lhx8	Homeo domain factors	TTCATCGG	0.00511169
ENSMUSG00000005220	Corin	TFBS	TFBS	1877	1884	2.98274	0.903899	+	MA0705.1	Lhx8	Homeo domain factors	TTCATCGG	0.00511169
ENSMUSG00000049902	4921517D22Rik	TFBS	TFBS	121	128	2.98274	0.903899	-	MA0705.1	Lhx8	Homeo domain factors	TTCATCGG	0.00511169
ENSMUSG00000027556	Car1	TFBS	TFBS	988	998	2.99682	0.90556	+	MA0519.1	Stat5a::Stat5b	STAT domain factors	ACTCTTTAGAA	0.000835657
ENSMUSG00000052562	Slc22a30	TFBS	TFBS	1548	1558	3.00627	0.905624	-	MA0519.1	Stat5a::Stat5b	STAT domain factors	TGTTTTAAGAG	0.00083375
ENSMUSG00000020311	Erlec1	TFBS	TFBS	528	538	3.00707	0.90563	-	MA0519.1	Stat5a::Stat5b	STAT domain factors	TCTCCCAGGCA	0.000833511
ENSMUSG00000069267	Hist1h3b	TFBS	TFBS	1458	1465	3.01122	0.904206	-	MA0705.1	Lhx8	Homeo domain factors	ACAATCGT	0.00509644
ENSMUSG00000074207	Adh1	TFBS	TFBS	708	715	3.01122	0.904206	+	MA0705.1	Lhx8	Homeo domain factors	ACAATCGT	0.00509644
ENSMUSG00000054976	Nyap2	TFBS	TFBS	260	270	3.01324	0.907395	-	MA0500.1	Myog	Basic helix-loop-helix factors (bHLH)	CACAGATGAAT	0.000355482
ENSMUSG00000079395	Gm15114	TFBS	TFBS	1645	1655	3.01716	0.905698	+	MA0519.1	Stat5a::Stat5b	STAT domain factors	CCTCCATGGAA	0.000832081
ENSMUSG00000094941	Gm15093	TFBS	TFBS	1645	1655	3.01716	0.905698	+	MA0519.1	Stat5a::Stat5b	STAT domain factors	CCTCCATGGAA	0.000832081
ENSMUSG00000029550	Sppl3	TFBS	TFBS	1346	1356	3.01917	0.905711	-	MA0519.1	Stat5a::Stat5b	STAT domain factors	CCTCCCCGGTG	0.000831127
ENSMUSG00000095872	Gm15128	TFBS	TFBS	532	542	3.01945	0.905713	-	MA0519.1	Stat5a::Stat5b	STAT domain factors	AATTTTCAGTA	0.000830889
ENSMUSG00000078598	Skint5	TFBS	TFBS	1335	1345	3.01945	0.905713	-	MA0519.1	Stat5a::Stat5b	STAT domain factors	AATTTTCAGTA	0.000830889
ENSMUSG00000040181	Fmo1	TFBS	TFBS	1529	1539	3.02522	0.905752	+	MA0519.1	Stat5a::Stat5b	STAT domain factors	GATTTCTTGAA	0.000829697
ENSMUSG00000074207	Adh1	TFBS	TFBS	439	449	3.02652	0.905761	+	MA0519.1	Stat5a::Stat5b	STAT domain factors	CCTTCCTTGTG	0.000829458
ENSMUSG00000043342	Hoxd9	TFBS	TFBS	451	458	3.02667	0.904373	+	MA0705.1	Lhx8	Homeo domain factors	CTGATGGG	0.00508118
ENSMUSG00000072931	Gm15080	TFBS	TFBS	332	339	3.02667	0.904373	+	MA0705.1	Lhx8	Homeo domain factors	CTGATGGG	0.00508118
ENSMUSG00000020309	Chac2	TFBS	TFBS	802	809	3.02667	0.904373	+	MA0705.1	Lhx8	Homeo domain factors	CTGATGGG	0.00508118
ENSMUSG00000009876	Cox4i2	TFBS	TFBS	629	636	3.02667	0.904373	+	MA0705.1	Lhx8	Homeo domain factors	CTGATGGG	0.00508118
ENSMUSG00000009876	Cox4i2	TFBS	TFBS	1514	1521	3.02667	0.904373	+	MA0705.1	Lhx8	Homeo domain factors	CTGATGGG	0.00508118
ENSMUSG00000035934	Pknox2	TFBS	TFBS	1596	1603	3.02667	0.904373	+	MA0705.1	Lhx8	Homeo domain factors	CTGATGGG	0.00508118
ENSMUSG00000095576	Fmo6	TFBS	TFBS	48	55	3.02667	0.904373	+	MA0705.1	Lhx8	Homeo domain factors	CTGATGGG	0.00508118
ENSMUSG00000006576	Slc4a3	TFBS	TFBS	1141	1148	3.02667	0.904373	+	MA0705.1	Lhx8	Homeo domain factors	CTGATGGG	0.00508118
ENSMUSG00000041710	Trpc5	TFBS	TFBS	114	121	3.02667	0.904373	+	MA0705.1	Lhx8	Homeo domain factors	CTGATGGG	0.00508118
ENSMUSG00000005220	Corin	TFBS	TFBS	987	994	3.02667	0.904373	+	MA0705.1	Lhx8	Homeo domain factors	CTGATGGG	0.00508118
ENSMUSG00000094885	Ott	TFBS	TFBS	332	339	3.02667	0.904373	+	MA0705.1	Lhx8	Homeo domain factors	CTGATGGG	0.00508118
ENSMUSG00000025401	Myo1a	TFBS	TFBS	371	378	3.02667	0.904373	-	MA0705.1	Lhx8	Homeo domain factors	CTGATGGG	0.00508118
ENSMUSG00000060407	Cyp2a12	TFBS	TFBS	1514	1521	3.02667	0.904373	-	MA0705.1	Lhx8	Homeo domain factors	CTGATGGG	0.00508118
ENSMUSG00000030214	Plbd1	TFBS	TFBS	780	787	3.02667	0.904373	-	MA0705.1	Lhx8	Homeo domain factors	CTGATGGG	0.00508118
ENSMUSG00000054986	Sec14l3	TFBS	TFBS	791	798	3.02667	0.904373	-	MA0705.1	Lhx8	Homeo domain factors	CTGATGGG	0.00508118
ENSMUSG00000020388	Pdlim4	TFBS	TFBS	1595	1602	3.02667	0.904373	-	MA0705.1	Lhx8	Homeo domain factors	CTGATGGG	0.00508118
ENSMUSG00000025905	Oprk1	TFBS	TFBS	1521	1528	3.02667	0.904373	-	MA0705.1	Lhx8	Homeo domain factors	CTGATGGG	0.00508118
ENSMUSG00000042745	Id1	TFBS	TFBS	1762	1769	3.032	0.90443	+	MA0705.1	Lhx8	Homeo domain factors	TCCATCAG	0.00506592
ENSMUSG00000074505	Fat3	TFBS	TFBS	1191	1198	3.032	0.90443	+	MA0705.1	Lhx8	Homeo domain factors	TCCATCAG	0.00506592
ENSMUSG00000032323	Cyp11a1	TFBS	TFBS	1896	1903	3.032	0.90443	+	MA0705.1	Lhx8	Homeo domain factors	TCCATCAG	0.00506592
ENSMUSG00000040522	Tlr8	TFBS	TFBS	1678	1685	3.032	0.90443	-	MA0705.1	Lhx8	Homeo domain factors	TCCATCAG	0.00506592
ENSMUSG00000025127	Gcgr	TFBS	TFBS	1074	1081	3.032	0.90443	+	MA0705.1	Lhx8	Homeo domain factors	TCCATCAG	0.00506592
ENSMUSG00000070732	Rbm44	TFBS	TFBS	1129	1136	3.032	0.90443	-	MA0705.1	Lhx8	Homeo domain factors	TCCATCAG	0.00506592
ENSMUSG00000022269	2024-03-11	TFBS	TFBS	1781	1788	3.032	0.90443	+	MA0705.1	Lhx8	Homeo domain factors	TCCATCAG	0.00506592
ENSMUSG00000073421	H2-Ab1	TFBS	TFBS	988	995	3.032	0.90443	-	MA0705.1	Lhx8	Homeo domain factors	TCCATCAG	0.00506592
ENSMUSG00000024338	Psmb8	TFBS	TFBS	937	944	3.032	0.90443	+	MA0705.1	Lhx8	Homeo domain factors	TCCATCAG	0.00506592
ENSMUSG00000041119	Pde9a	TFBS	TFBS	65	72	3.032	0.90443	+	MA0705.1	Lhx8	Homeo domain factors	TCCATCAG	0.00506592
ENSMUSG00000059839	Zfp874b	TFBS	TFBS	1418	1425	3.032	0.90443	+	MA0705.1	Lhx8	Homeo domain factors	TCCATCAG	0.00506592
ENSMUSG00000078783	Gm9733	TFBS	TFBS	1201	1208	3.03205	0.904431	+	MA0705.1	Lhx8	Homeo domain factors	GTCATTAT	0.00505066
ENSMUSG00000028133	Rwdd3	TFBS	TFBS	1535	1542	3.03205	0.904431	+	MA0705.1	Lhx8	Homeo domain factors	GTCATTAT	0.00505066
ENSMUSG00000079033	Mef2b	TFBS	TFBS	6	13	3.03205	0.904431	+	MA0705.1	Lhx8	Homeo domain factors	GTCATTAT	0.00505066
ENSMUSG00000096878	Gm21083	TFBS	TFBS	576	583	3.03205	0.904431	+	MA0705.1	Lhx8	Homeo domain factors	GTCATTAT	0.00505066
ENSMUSG00000020644	Id2	TFBS	TFBS	1211	1218	3.03205	0.904431	+	MA0705.1	Lhx8	Homeo domain factors	GTCATTAT	0.00505066
ENSMUSG00000025069	Gsto2	TFBS	TFBS	744	751	3.03205	0.904431	+	MA0705.1	Lhx8	Homeo domain factors	GTCATTAT	0.00505066
ENSMUSG00000074384	AI429214	TFBS	TFBS	1153	1160	3.04148	0.904533	+	MA0705.1	Lhx8	Homeo domain factors	ATCATTGG	0.0050354
ENSMUSG00000000416	Cttnbp2	TFBS	TFBS	87	94	3.04148	0.904533	-	MA0705.1	Lhx8	Homeo domain factors	ATCATTGG	0.0050354
ENSMUSG00000095576	Fmo6	TFBS	TFBS	1329	1336	3.04148	0.904533	-	MA0705.1	Lhx8	Homeo domain factors	ATCATTGG	0.0050354
ENSMUSG00000063458	Lrmda	TFBS	TFBS	965	972	3.04148	0.904533	-	MA0705.1	Lhx8	Homeo domain factors	ATCATTGG	0.0050354
ENSMUSG00000020674	Pxdn	TFBS	TFBS	1416	1426	3.04252	0.905869	+	MA0519.1	Stat5a::Stat5b	STAT domain factors	TTTCTCAAGTA	0.000827074
ENSMUSG00000054191	Klf1	TFBS	TFBS	1701	1711	3.04599	0.907639	+	MA0500.1	Myog	Basic helix-loop-helix factors (bHLH)	GGCAGATGTCT	0.000355005
ENSMUSG00000024659	Anxa1	TFBS	TFBS	1388	1398	3.04603	0.905893	-	MA0519.1	Stat5a::Stat5b	STAT domain factors	TTTTCACAGCA	0.000826597
ENSMUSG00000074384	AI429214	TFBS	TFBS	978	988	3.07559	0.906093	-	MA0519.1	Stat5a::Stat5b	STAT domain factors	CCTTCCCTGCA	0.000823736
ENSMUSG00000005836	Gata6	TFBS	TFBS	998	1005	3.07592	0.904904	+	MA0705.1	Lhx8	Homeo domain factors	CCGATGAG	0.00502014
ENSMUSG00000087166	L1td1	TFBS	TFBS	1963	1973	3.08751	0.906174	-	MA0519.1	Stat5a::Stat5b	STAT domain factors	TTTTCCTGGCG	0.000822067
ENSMUSG00000031104	Rab33a	TFBS	TFBS	404	411	3.09074	0.905064	-	MA0705.1	Lhx8	Homeo domain factors	ACCATTAG	0.00500488
ENSMUSG00000071478	Hist1h2ad	TFBS	TFBS	1967	1974	3.09074	0.905064	+	MA0705.1	Lhx8	Homeo domain factors	ACCATTAG	0.00500488
ENSMUSG00000076609	Igkc	TFBS	TFBS	1453	1460	3.09074	0.905064	+	MA0705.1	Lhx8	Homeo domain factors	ACCATTAG	0.00500488
ENSMUSG00000079033	Mef2b	TFBS	TFBS	1649	1656	3.09074	0.905064	-	MA0705.1	Lhx8	Homeo domain factors	ACCATTAG	0.00500488
ENSMUSG00000043003	Rasef	TFBS	TFBS	844	851	3.09074	0.905064	+	MA0705.1	Lhx8	Homeo domain factors	ACCATTAG	0.00500488
ENSMUSG00000025127	Gcgr	TFBS	TFBS	1367	1374	3.09074	0.905064	-	MA0705.1	Lhx8	Homeo domain factors	ACCATTAG	0.00500488
ENSMUSG00000035916	Ptprq	TFBS	TFBS	591	598	3.09074	0.905064	-	MA0705.1	Lhx8	Homeo domain factors	ACCATTAG	0.00500488
ENSMUSG00000073421	H2-Ab1	TFBS	TFBS	1121	1128	3.09074	0.905064	+	MA0705.1	Lhx8	Homeo domain factors	ACCATTAG	0.00500488
ENSMUSG00000072720	Myo18b	TFBS	TFBS	1375	1385	3.09299	0.906211	-	MA0519.1	Stat5a::Stat5b	STAT domain factors	CCTCCCTTGAG	0.000820875
ENSMUSG00000067235	H2-Q10	TFBS	TFBS	1620	1630	3.0964	0.906234	-	MA0519.1	Stat5a::Stat5b	STAT domain factors	TCTCTTCAGAA	0.000819921
ENSMUSG00000035929	H2-Q4	TFBS	TFBS	1614	1624	3.0964	0.906234	-	MA0519.1	Stat5a::Stat5b	STAT domain factors	TCTCTTCAGAA	0.000819921
ENSMUSG00000035934	Pknox2	TFBS	TFBS	5	15	3.0964	0.906234	+	MA0519.1	Stat5a::Stat5b	STAT domain factors	TCTCTTCAGAA	0.000819921
ENSMUSG00000074437	Defa29	TFBS	TFBS	702	712	3.099	0.906252	-	MA0519.1	Stat5a::Stat5b	STAT domain factors	AGTCTCTGGAA	0.000819683
ENSMUSG00000040253	Gbp7	TFBS	TFBS	1852	1862	3.10442	0.906288	-	MA0519.1	Stat5a::Stat5b	STAT domain factors	CCTTTCAGGAG	0.000818968
ENSMUSG00000020309	Chac2	TFBS	TFBS	1869	1879	3.11151	0.906336	-	MA0519.1	Stat5a::Stat5b	STAT domain factors	GGTTTTCAGAG	0.000817537
ENSMUSG00000030214	Plbd1	TFBS	TFBS	1054	1061	3.11275	0.905302	-	MA0705.1	Lhx8	Homeo domain factors	GTCATTGC	0.00498962
ENSMUSG00000040253	Gbp7	TFBS	TFBS	1532	1539	3.11275	0.905302	+	MA0705.1	Lhx8	Homeo domain factors	GTCATTGC	0.00498962
ENSMUSG00000035184	Fam124a	TFBS	TFBS	586	593	3.11275	0.905302	-	MA0705.1	Lhx8	Homeo domain factors	GTCATTGC	0.00498962
ENSMUSG00000061758	Akr1b10	TFBS	TFBS	1687	1694	3.11275	0.905302	-	MA0705.1	Lhx8	Homeo domain factors	GTCATTGC	0.00498962
ENSMUSG00000030560	Ctsc	TFBS	TFBS	300	307	3.11275	0.905302	-	MA0705.1	Lhx8	Homeo domain factors	GTCATTGC	0.00498962
ENSMUSG00000029757	Dync1i1	TFBS	TFBS	1137	1147	3.1136	0.90635	-	MA0519.1	Stat5a::Stat5b	STAT domain factors	CATTCATTGAA	0.000816584
ENSMUSG00000031104	Rab33a	TFBS	TFBS	486	493	3.11587	0.905335	+	MA0705.1	Lhx8	Homeo domain factors	CTCATTGT	0.00497437
ENSMUSG00000079516	Reg3a	TFBS	TFBS	987	994	3.11587	0.905335	+	MA0705.1	Lhx8	Homeo domain factors	CTCATTGT	0.00497437
ENSMUSG00000042745	Id1	TFBS	TFBS	1912	1919	3.11587	0.905335	+	MA0705.1	Lhx8	Homeo domain factors	CTCATTGT	0.00497437
ENSMUSG00000025808	Ccdc7a	TFBS	TFBS	1040	1047	3.11587	0.905335	+	MA0705.1	Lhx8	Homeo domain factors	CTCATTGT	0.00497437
ENSMUSG00000030228	Pik3c2g	TFBS	TFBS	314	321	3.11587	0.905335	+	MA0705.1	Lhx8	Homeo domain factors	CTCATTGT	0.00497437
ENSMUSG00000016386	Mpped2	TFBS	TFBS	1814	1821	3.11587	0.905335	+	MA0705.1	Lhx8	Homeo domain factors	CTCATTGT	0.00497437
ENSMUSG00000033510	Otud7a	TFBS	TFBS	1916	1923	3.11587	0.905335	+	MA0705.1	Lhx8	Homeo domain factors	CTCATTGT	0.00497437
ENSMUSG00000061024	Rrs1	TFBS	TFBS	298	305	3.11587	0.905335	-	MA0705.1	Lhx8	Homeo domain factors	CTCATTGT	0.00497437
ENSMUSG00000052562	Slc22a30	TFBS	TFBS	395	402	3.11587	0.905335	-	MA0705.1	Lhx8	Homeo domain factors	CTCATTGT	0.00497437
ENSMUSG00000074505	Fat3	TFBS	TFBS	407	414	3.11587	0.905335	-	MA0705.1	Lhx8	Homeo domain factors	CTCATTGT	0.00497437
ENSMUSG00000030228	Pik3c2g	TFBS	TFBS	461	468	3.11587	0.905335	-	MA0705.1	Lhx8	Homeo domain factors	CTCATTGT	0.00497437
ENSMUSG00000028393	Alad	TFBS	TFBS	1023	1030	3.11587	0.905335	-	MA0705.1	Lhx8	Homeo domain factors	CTCATTGT	0.00497437
ENSMUSG00000054191	Klf1	TFBS	TFBS	962	969	3.11587	0.905335	-	MA0705.1	Lhx8	Homeo domain factors	CTCATTGT	0.00497437
ENSMUSG00000069267	Hist1h3b	TFBS	TFBS	1196	1206	3.11724	0.906375	+	MA0519.1	Stat5a::Stat5b	STAT domain factors	TCTTTTCAGAG	0.00081563
ENSMUSG00000071478	Hist1h2ad	TFBS	TFBS	1297	1307	3.11724	0.906375	-	MA0519.1	Stat5a::Stat5b	STAT domain factors	TCTTTTCAGAG	0.00081563
ENSMUSG00000009876	Cox4i2	TFBS	TFBS	1205	1215	3.11724	0.906375	+	MA0519.1	Stat5a::Stat5b	STAT domain factors	TCTTTTCAGAG	0.00081563
ENSMUSG00000035934	Pknox2	TFBS	TFBS	758	768	3.11724	0.906375	-	MA0519.1	Stat5a::Stat5b	STAT domain factors	TCTTTTCAGAG	0.00081563
ENSMUSG00000037940	Inpp4b	TFBS	TFBS	1468	1478	3.11724	0.906375	-	MA0519.1	Stat5a::Stat5b	STAT domain factors	TCTTTTCAGAG	0.00081563
ENSMUSG00000031104	Rab33a	TFBS	TFBS	830	840	3.11988	0.906393	+	MA0519.1	Stat5a::Stat5b	STAT domain factors	TGTCCTAAGTG	0.000814915
ENSMUSG00000007653	Gabrb2	TFBS	TFBS	76	86	3.13128	0.90647	-	MA0519.1	Stat5a::Stat5b	STAT domain factors	ACTCCTTAGTG	0.000813484
ENSMUSG00000051747	Ttn	TFBS	TFBS	1300	1307	3.15083	0.905713	-	MA0705.1	Lhx8	Homeo domain factors	GTAATGGG	0.00494385
ENSMUSG00000029550	Sppl3	TFBS	TFBS	166	173	3.15083	0.905713	-	MA0705.1	Lhx8	Homeo domain factors	GTAATGGG	0.00494385
ENSMUSG00000005220	Corin	TFBS	TFBS	662	669	3.15083	0.905713	-	MA0705.1	Lhx8	Homeo domain factors	GTAATGGG	0.00494385
ENSMUSG00000026003	Acadl	TFBS	TFBS	1442	1449	3.15083	0.905713	-	MA0705.1	Lhx8	Homeo domain factors	GTAATGGG	0.00494385
ENSMUSG00000020309	Chac2	TFBS	TFBS	1026	1033	3.15083	0.905713	+	MA0705.1	Lhx8	Homeo domain factors	GTAATGGG	0.00494385
ENSMUSG00000030560	Ctsc	TFBS	TFBS	564	571	3.15083	0.905713	+	MA0705.1	Lhx8	Homeo domain factors	GTAATGGG	0.00494385
ENSMUSG00000046794	Ppp1r3b	TFBS	TFBS	480	487	3.15083	0.905713	+	MA0705.1	Lhx8	Homeo domain factors	GTAATGGG	0.00494385
ENSMUSG00000020486	2024-09-04	TFBS	TFBS	1518	1525	3.15083	0.905713	+	MA0705.1	Lhx8	Homeo domain factors	GTAATGGG	0.00494385
ENSMUSG00000074384	AI429214	TFBS	TFBS	1069	1076	3.15228	0.905728	+	MA0705.1	Lhx8	Homeo domain factors	ATCATCAG	0.00492859
ENSMUSG00000093955	Ighv1-34	TFBS	TFBS	1585	1592	3.15228	0.905728	+	MA0705.1	Lhx8	Homeo domain factors	ATCATCAG	0.00492859
ENSMUSG00000079516	Reg3a	TFBS	TFBS	1069	1076	3.15228	0.905728	+	MA0705.1	Lhx8	Homeo domain factors	ATCATCAG	0.00492859
ENSMUSG00000094561	Ighv1-22	TFBS	TFBS	1585	1592	3.15228	0.905728	+	MA0705.1	Lhx8	Homeo domain factors	ATCATCAG	0.00492859
ENSMUSG00000094561	Ighv1-22	TFBS	TFBS	1603	1610	3.15228	0.905728	+	MA0705.1	Lhx8	Homeo domain factors	ATCATCAG	0.00492859
ENSMUSG00000025401	Myo1a	TFBS	TFBS	980	987	3.15228	0.905728	+	MA0705.1	Lhx8	Homeo domain factors	ATCATCAG	0.00492859
ENSMUSG00000060407	Cyp2a12	TFBS	TFBS	268	275	3.15228	0.905728	-	MA0705.1	Lhx8	Homeo domain factors	ATCATCAG	0.00492859
ENSMUSG00000044550	Tceal3	TFBS	TFBS	281	288	3.15228	0.905728	+	MA0705.1	Lhx8	Homeo domain factors	ATCATCAG	0.00492859
ENSMUSG00000035934	Pknox2	TFBS	TFBS	1217	1224	3.15228	0.905728	-	MA0705.1	Lhx8	Homeo domain factors	ATCATCAG	0.00492859
ENSMUSG00000096878	Gm21083	TFBS	TFBS	204	211	3.15228	0.905728	+	MA0705.1	Lhx8	Homeo domain factors	ATCATCAG	0.00492859
ENSMUSG00000013611	Snx31	TFBS	TFBS	1545	1552	3.15228	0.905728	-	MA0705.1	Lhx8	Homeo domain factors	ATCATCAG	0.00492859
ENSMUSG00000018259	Prl8a2	TFBS	TFBS	1673	1680	3.15228	0.905728	+	MA0705.1	Lhx8	Homeo domain factors	ATCATCAG	0.00492859
ENSMUSG00000073421	H2-Ab1	TFBS	TFBS	393	400	3.15228	0.905728	-	MA0705.1	Lhx8	Homeo domain factors	ATCATCAG	0.00492859
ENSMUSG00000060586	H2-Eb1	TFBS	TFBS	1764	1771	3.15228	0.905728	-	MA0705.1	Lhx8	Homeo domain factors	ATCATCAG	0.00492859
ENSMUSG00000035929	H2-Q4	TFBS	TFBS	1337	1347	3.15967	0.906662	-	MA0519.1	Stat5a::Stat5b	STAT domain factors	GATTCCTTGTG	0.000809669
ENSMUSG00000072720	Myo18b	TFBS	TFBS	1389	1399	3.16111	0.906672	+	MA0519.1	Stat5a::Stat5b	STAT domain factors	CTTTCTCTGTG	0.000809431
ENSMUSG00000018259	Prl8a2	TFBS	TFBS	1075	1085	3.16111	0.906672	-	MA0519.1	Stat5a::Stat5b	STAT domain factors	CTTTCTCTGTG	0.000809431
ENSMUSG00000025401	Myo1a	TFBS	TFBS	1559	1566	3.162	0.905833	-	MA0705.1	Lhx8	Homeo domain factors	GCCATTAC	0.00491333
ENSMUSG00000074604	Mgst2	TFBS	TFBS	458	465	3.162	0.905833	+	MA0705.1	Lhx8	Homeo domain factors	GCCATTAC	0.00491333
ENSMUSG00000073421	H2-Ab1	TFBS	TFBS	1980	1987	3.162	0.905833	+	MA0705.1	Lhx8	Homeo domain factors	GCCATTAC	0.00491333
ENSMUSG00000072931	Gm15080	TFBS	TFBS	800	807	3.16513	0.905867	+	MA0705.1	Lhx8	Homeo domain factors	CCCATTAT	0.00489807
ENSMUSG00000051747	Ttn	TFBS	TFBS	676	683	3.16513	0.905867	+	MA0705.1	Lhx8	Homeo domain factors	CCCATTAT	0.00489807
ENSMUSG00000029757	Dync1i1	TFBS	TFBS	948	955	3.16513	0.905867	+	MA0705.1	Lhx8	Homeo domain factors	CCCATTAT	0.00489807
ENSMUSG00000095621	Gm15085	TFBS	TFBS	221	228	3.16513	0.905867	+	MA0705.1	Lhx8	Homeo domain factors	CCCATTAT	0.00489807
ENSMUSG00000094885	Ott	TFBS	TFBS	800	807	3.16513	0.905867	+	MA0705.1	Lhx8	Homeo domain factors	CCCATTAT	0.00489807
ENSMUSG00000035686	Thrsp	TFBS	TFBS	1503	1510	3.16513	0.905867	+	MA0705.1	Lhx8	Homeo domain factors	CCCATTAT	0.00489807
ENSMUSG00000025808	Ccdc7a	TFBS	TFBS	1341	1348	3.16513	0.905867	-	MA0705.1	Lhx8	Homeo domain factors	CCCATTAT	0.00489807
ENSMUSG00000045968	Teddm2	TFBS	TFBS	758	765	3.16513	0.905867	-	MA0705.1	Lhx8	Homeo domain factors	CCCATTAT	0.00489807
ENSMUSG00000035916	Ptprq	TFBS	TFBS	329	336	3.16513	0.905867	-	MA0705.1	Lhx8	Homeo domain factors	CCCATTAT	0.00489807
ENSMUSG00000041119	Pde9a	TFBS	TFBS	1651	1658	3.16513	0.905867	-	MA0705.1	Lhx8	Homeo domain factors	CCCATTAT	0.00489807
ENSMUSG00000096727	Psmb9	TFBS	TFBS	1733	1743	3.17116	0.90674	-	MA0519.1	Stat5a::Stat5b	STAT domain factors	GATTCATGGAG	0.000808001
ENSMUSG00000052921	Arhgef15	TFBS	TFBS	1947	1957	3.18208	0.906814	-	MA0519.1	Stat5a::Stat5b	STAT domain factors	CATCCCCTGAG	0.00080657
ENSMUSG00000046794	Ppp1r3b	TFBS	TFBS	738	748	3.18208	0.906814	-	MA0519.1	Stat5a::Stat5b	STAT domain factors	CATCCCCTGAG	0.00080657
ENSMUSG00000040522	Tlr8	TFBS	TFBS	724	734	3.18433	0.906829	+	MA0519.1	Stat5a::Stat5b	STAT domain factors	GTTCCTTTGTA	0.000806093
ENSMUSG00000055730	Ces2a	TFBS	TFBS	1068	1078	3.19225	0.908729	-	MA0500.1	Myog	Basic helix-loop-helix factors (bHLH)	CACAGATGTTC	0.000354052
ENSMUSG00000074437	Defa29	TFBS	TFBS	417	424	3.20008	0.906244	-	MA0705.1	Lhx8	Homeo domain factors	GCAATGAG	0.00488281
ENSMUSG00000074437	Defa29	TFBS	TFBS	430	437	3.20008	0.906244	-	MA0705.1	Lhx8	Homeo domain factors	GCAATGAG	0.00488281
ENSMUSG00000031595	Pdgfrl	TFBS	TFBS	1049	1056	3.20008	0.906244	+	MA0705.1	Lhx8	Homeo domain factors	GCAATGAG	0.00488281
ENSMUSG00000031595	Pdgfrl	TFBS	TFBS	681	688	3.20008	0.906244	-	MA0705.1	Lhx8	Homeo domain factors	GCAATGAG	0.00488281
ENSMUSG00000060407	Cyp2a12	TFBS	TFBS	1723	1730	3.20008	0.906244	+	MA0705.1	Lhx8	Homeo domain factors	GCAATGAG	0.00488281
ENSMUSG00000074207	Adh1	TFBS	TFBS	1829	1836	3.20008	0.906244	+	MA0705.1	Lhx8	Homeo domain factors	GCAATGAG	0.00488281
ENSMUSG00000037940	Inpp4b	TFBS	TFBS	675	682	3.20008	0.906244	+	MA0705.1	Lhx8	Homeo domain factors	GCAATGAG	0.00488281
ENSMUSG00000095028	Sirpb1b	TFBS	TFBS	1137	1144	3.20008	0.906244	-	MA0705.1	Lhx8	Homeo domain factors	GCAATGAG	0.00488281
ENSMUSG00000060586	H2-Eb1	TFBS	TFBS	1862	1869	3.20008	0.906244	+	MA0705.1	Lhx8	Homeo domain factors	GCAATGAG	0.00488281
ENSMUSG00000071478	Hist1h2ad	TFBS	TFBS	1771	1778	3.20323	0.906278	+	MA0705.1	Lhx8	Homeo domain factors	TTGATGAG	0.00486755
ENSMUSG00000027420	Bfsp1	TFBS	TFBS	1158	1165	3.20323	0.906278	-	MA0705.1	Lhx8	Homeo domain factors	TTGATGAG	0.00486755
ENSMUSG00000050541	Adra1b	TFBS	TFBS	104	111	3.20323	0.906278	-	MA0705.1	Lhx8	Homeo domain factors	TTGATGAG	0.00486755
ENSMUSG00000035184	Fam124a	TFBS	TFBS	238	245	3.20323	0.906278	+	MA0705.1	Lhx8	Homeo domain factors	TTGATGAG	0.00486755
ENSMUSG00000030560	Ctsc	TFBS	TFBS	940	947	3.20323	0.906278	-	MA0705.1	Lhx8	Homeo domain factors	TTGATGAG	0.00486755
ENSMUSG00000016386	Mpped2	TFBS	TFBS	1895	1902	3.20323	0.906278	+	MA0705.1	Lhx8	Homeo domain factors	TTGATGAG	0.00486755
ENSMUSG00000016386	Mpped2	TFBS	TFBS	885	892	3.20323	0.906278	-	MA0705.1	Lhx8	Homeo domain factors	TTGATGAG	0.00486755
ENSMUSG00000029314	Gpat3	TFBS	TFBS	200	207	3.20323	0.906278	+	MA0705.1	Lhx8	Homeo domain factors	TTGATGAG	0.00486755
ENSMUSG00000051579	Tceal8	TFBS	TFBS	1027	1034	3.20323	0.906278	+	MA0705.1	Lhx8	Homeo domain factors	TTGATGAG	0.00486755
ENSMUSG00000035686	Thrsp	TFBS	TFBS	1074	1081	3.20323	0.906278	+	MA0705.1	Lhx8	Homeo domain factors	TTGATGAG	0.00486755
ENSMUSG00000027225	Duoxa2	TFBS	TFBS	1850	1860	3.20517	0.90697	+	MA0519.1	Stat5a::Stat5b	STAT domain factors	GTTTCTTTGTG	0.000803709
ENSMUSG00000072931	Gm15080	TFBS	TFBS	153	163	3.20875	0.906994	-	MA0519.1	Stat5a::Stat5b	STAT domain factors	GATTCCCTGCA	0.000803232
ENSMUSG00000079395	Gm15114	TFBS	TFBS	1609	1619	3.20875	0.906994	-	MA0519.1	Stat5a::Stat5b	STAT domain factors	GATTCCCTGCA	0.000803232
ENSMUSG00000094941	Gm15093	TFBS	TFBS	1609	1619	3.20875	0.906994	-	MA0519.1	Stat5a::Stat5b	STAT domain factors	GATTCCCTGCA	0.000803232
ENSMUSG00000001657	Hoxc8	TFBS	TFBS	815	825	3.20875	0.906994	-	MA0519.1	Stat5a::Stat5b	STAT domain factors	GATTCCCTGCA	0.000803232
ENSMUSG00000094885	Ott	TFBS	TFBS	153	163	3.20875	0.906994	-	MA0519.1	Stat5a::Stat5b	STAT domain factors	GATTCCCTGCA	0.000803232
ENSMUSG00000020309	Chac2	TFBS	TFBS	1409	1419	3.21281	0.907022	-	MA0519.1	Stat5a::Stat5b	STAT domain factors	AGTTCACAGTG	0.000802755
ENSMUSG00000028133	Rwdd3	TFBS	TFBS	290	300	3.2183	0.907059	+	MA0519.1	Stat5a::Stat5b	STAT domain factors	AATTTTAAGTA	0.000801802
ENSMUSG00000045968	Teddm2	TFBS	TFBS	1962	1972	3.22053	0.907074	+	MA0519.1	Stat5a::Stat5b	STAT domain factors	CGTCCTTGGAG	0.000801086
ENSMUSG00000020486	2024-09-04	TFBS	TFBS	699	709	3.22053	0.907074	+	MA0519.1	Stat5a::Stat5b	STAT domain factors	CGTCCTTGGAG	0.000801086
ENSMUSG00000074882	Cyp2c68	TFBS	TFBS	304	311	3.22355	0.906498	-	MA0705.1	Lhx8	Homeo domain factors	GTCATCAC	0.00485229
ENSMUSG00000021214	Akr1c18	TFBS	TFBS	1012	1019	3.22355	0.906498	-	MA0705.1	Lhx8	Homeo domain factors	GTCATCAC	0.00485229
ENSMUSG00000087166	L1td1	TFBS	TFBS	23	30	3.22355	0.906498	+	MA0705.1	Lhx8	Homeo domain factors	GTCATCAC	0.00485229
ENSMUSG00000020311	Erlec1	TFBS	TFBS	458	465	3.22355	0.906498	-	MA0705.1	Lhx8	Homeo domain factors	GTCATCAC	0.00485229
ENSMUSG00000032323	Cyp11a1	TFBS	TFBS	1509	1516	3.22355	0.906498	+	MA0705.1	Lhx8	Homeo domain factors	GTCATCAC	0.00485229
ENSMUSG00000030793	Pycard	TFBS	TFBS	1278	1285	3.22355	0.906498	+	MA0705.1	Lhx8	Homeo domain factors	GTCATCAC	0.00485229
ENSMUSG00000028164	Manba	TFBS	TFBS	6	13	3.22355	0.906498	-	MA0705.1	Lhx8	Homeo domain factors	GTCATCAC	0.00485229
ENSMUSG00000036594	H2-Aa	TFBS	TFBS	1874	1881	3.22355	0.906498	+	MA0705.1	Lhx8	Homeo domain factors	GTCATCAC	0.00485229
ENSMUSG00000000416	Cttnbp2	TFBS	TFBS	503	510	3.22355	0.906498	-	MA0705.1	Lhx8	Homeo domain factors	GTCATCAC	0.00485229
ENSMUSG00000006576	Slc4a3	TFBS	TFBS	187	194	3.22355	0.906498	-	MA0705.1	Lhx8	Homeo domain factors	GTCATCAC	0.00485229
ENSMUSG00000027556	Car1	TFBS	TFBS	558	565	3.22355	0.906498	+	MA0705.1	Lhx8	Homeo domain factors	GTCATCAC	0.00485229
ENSMUSG00000058147	Xlr3c	TFBS	TFBS	1030	1040	3.22512	0.907105	+	MA0519.1	Stat5a::Stat5b	STAT domain factors	GGTCCTCAGTG	0.000800371
ENSMUSG00000034555	Tex16	TFBS	TFBS	332	342	3.22551	0.907108	-	MA0519.1	Stat5a::Stat5b	STAT domain factors	CTTTTTATGAA	0.000800133
ENSMUSG00000043003	Rasef	TFBS	TFBS	364	371	3.22667	0.906531	+	MA0705.1	Lhx8	Homeo domain factors	CTCATCAT	0.00483704
ENSMUSG00000071745	DXBay18	TFBS	TFBS	256	263	3.22667	0.906531	-	MA0705.1	Lhx8	Homeo domain factors	CTCATCAT	0.00483704
ENSMUSG00000067771	Gm14685	TFBS	TFBS	256	263	3.22667	0.906531	-	MA0705.1	Lhx8	Homeo domain factors	CTCATCAT	0.00483704
ENSMUSG00000074505	Fat3	TFBS	TFBS	1986	1993	3.22667	0.906531	-	MA0705.1	Lhx8	Homeo domain factors	CTCATCAT	0.00483704
ENSMUSG00000051747	Ttn	TFBS	TFBS	1426	1433	3.22667	0.906531	-	MA0705.1	Lhx8	Homeo domain factors	CTCATCAT	0.00483704
ENSMUSG00000020311	Erlec1	TFBS	TFBS	221	228	3.22667	0.906531	-	MA0705.1	Lhx8	Homeo domain factors	CTCATCAT	0.00483704
ENSMUSG00000035934	Pknox2	TFBS	TFBS	1220	1227	3.22667	0.906531	-	MA0705.1	Lhx8	Homeo domain factors	CTCATCAT	0.00483704
ENSMUSG00000096878	Gm21083	TFBS	TFBS	1562	1569	3.22667	0.906531	-	MA0705.1	Lhx8	Homeo domain factors	CTCATCAT	0.00483704
ENSMUSG00000070732	Rbm44	TFBS	TFBS	337	344	3.22667	0.906531	-	MA0705.1	Lhx8	Homeo domain factors	CTCATCAT	0.00483704
ENSMUSG00000033510	Otud7a	TFBS	TFBS	174	181	3.22667	0.906531	-	MA0705.1	Lhx8	Homeo domain factors	CTCATCAT	0.00483704
ENSMUSG00000045968	Teddm2	TFBS	TFBS	208	218	3.22758	0.907122	+	MA0519.1	Stat5a::Stat5b	STAT domain factors	CTTCCTCTGAG	0.000799656
ENSMUSG00000008789	Ceacam5	TFBS	TFBS	108	118	3.23085	0.907144	+	MA0519.1	Stat5a::Stat5b	STAT domain factors	TCTCCTCAGTG	0.000799179
ENSMUSG00000024907	Gal	TFBS	TFBS	1134	1144	3.23085	0.907144	-	MA0519.1	Stat5a::Stat5b	STAT domain factors	TCTCCTCAGTG	0.000799179
ENSMUSG00000021701	Plk2	TFBS	TFBS	1130	1140	3.23614	0.90718	-	MA0519.1	Stat5a::Stat5b	STAT domain factors	CTTCCACAGTA	0.000798464
ENSMUSG00000066749	Olfr877	TFBS	TFBS	1081	1091	3.23844	0.907195	-	MA0519.1	Stat5a::Stat5b	STAT domain factors	ATTTTCATGTA	0.000797987
ENSMUSG00000041653	Pnpla3	TFBS	TFBS	1639	1649	3.23844	0.907195	-	MA0519.1	Stat5a::Stat5b	STAT domain factors	ATTTTCATGTA	0.000797987
ENSMUSG00000030945	Acsm2	TFBS	TFBS	427	437	3.23849	0.907196	+	MA0519.1	Stat5a::Stat5b	STAT domain factors	ATTCCATTGAA	0.000797749
ENSMUSG00000035427	Mageb4	TFBS	TFBS	134	144	3.23864	0.907197	+	MA0519.1	Stat5a::Stat5b	STAT domain factors	CATTCAAGGTA	0.00079751
ENSMUSG00000051076	Vtcn1	TFBS	TFBS	982	992	3.24489	0.907239	+	MA0519.1	Stat5a::Stat5b	STAT domain factors	TTTTCAAAGCA	0.000796318
ENSMUSG00000020309	Chac2	TFBS	TFBS	1662	1672	3.24489	0.907239	+	MA0519.1	Stat5a::Stat5b	STAT domain factors	TTTTCAAAGCA	0.000796318
ENSMUSG00000071745	DXBay18	TFBS	TFBS	1376	1383	3.24583	0.906738	+	MA0705.1	Lhx8	Homeo domain factors	CCCATTGC	0.00482178
ENSMUSG00000067771	Gm14685	TFBS	TFBS	1376	1383	3.24583	0.906738	+	MA0705.1	Lhx8	Homeo domain factors	CCCATTGC	0.00482178
ENSMUSG00000074882	Cyp2c68	TFBS	TFBS	1182	1189	3.24583	0.906738	-	MA0705.1	Lhx8	Homeo domain factors	CCCATTGC	0.00482178
ENSMUSG00000025058	5430427O19Rik	TFBS	TFBS	970	977	3.24583	0.906738	+	MA0705.1	Lhx8	Homeo domain factors	CCCATTGC	0.00482178
ENSMUSG00000074695	Il22	TFBS	TFBS	1253	1260	3.24583	0.906738	-	MA0705.1	Lhx8	Homeo domain factors	CCCATTGC	0.00482178
ENSMUSG00000067235	H2-Q10	TFBS	TFBS	1453	1460	3.24583	0.906738	+	MA0705.1	Lhx8	Homeo domain factors	CCCATTGC	0.00482178
ENSMUSG00000040253	Gbp7	TFBS	TFBS	1911	1918	3.24583	0.906738	+	MA0705.1	Lhx8	Homeo domain factors	CCCATTGC	0.00482178
ENSMUSG00000029371	Cxcl5	TFBS	TFBS	1780	1787	3.24583	0.906738	+	MA0705.1	Lhx8	Homeo domain factors	CCCATTGC	0.00482178
ENSMUSG00000046794	Ppp1r3b	TFBS	TFBS	1043	1050	3.24583	0.906738	+	MA0705.1	Lhx8	Homeo domain factors	CCCATTGC	0.00482178
ENSMUSG00000021534	1700001L19Rik	TFBS	TFBS	365	372	3.24583	0.906738	+	MA0705.1	Lhx8	Homeo domain factors	CCCATTGC	0.00482178
ENSMUSG00000096727	Psmb9	TFBS	TFBS	856	863	3.24583	0.906738	+	MA0705.1	Lhx8	Homeo domain factors	CCCATTGC	0.00482178
ENSMUSG00000079516	Reg3a	TFBS	TFBS	370	380	3.24992	0.907273	+	MA0519.1	Stat5a::Stat5b	STAT domain factors	ATTTTAAGGAA	0.000795841
ENSMUSG00000018868	Pnpla5	TFBS	TFBS	1402	1412	3.25293	0.907293	+	MA0519.1	Stat5a::Stat5b	STAT domain factors	TCTTCTTGGCA	0.000795364
ENSMUSG00000078783	Gm9733	TFBS	TFBS	1795	1805	3.25425	0.907302	+	MA0519.1	Stat5a::Stat5b	STAT domain factors	GTTTCTCTGCA	0.000795126
ENSMUSG00000040181	Fmo1	TFBS	TFBS	1990	2000	3.25425	0.907302	-	MA0519.1	Stat5a::Stat5b	STAT domain factors	GTTTCTCTGCA	0.000795126
ENSMUSG00000053897	Slc39a8	TFBS	TFBS	1432	1442	3.25425	0.907302	+	MA0519.1	Stat5a::Stat5b	STAT domain factors	GTTTCTCTGCA	0.000795126
ENSMUSG00000010358	Ifi35	TFBS	TFBS	1470	1480	3.25425	0.907302	+	MA0519.1	Stat5a::Stat5b	STAT domain factors	GTTTCTCTGCA	0.000795126
ENSMUSG00000024338	Psmb8	TFBS	TFBS	1203	1213	3.25934	0.907337	-	MA0519.1	Stat5a::Stat5b	STAT domain factors	ATTTCATTGAG	0.000794649
ENSMUSG00000013611	Snx31	TFBS	TFBS	976	986	3.26223	0.907356	-	MA0519.1	Stat5a::Stat5b	STAT domain factors	GTTCTTAGGAA	0.000794411
ENSMUSG00000013611	Snx31	TFBS	TFBS	828	838	3.26479	0.909269	+	MA0500.1	Myog	Basic helix-loop-helix factors (bHLH)	CACAGATGTAC	0.000352859
ENSMUSG00000028133	Rwdd3	TFBS	TFBS	672	682	3.27164	0.90742	-	MA0519.1	Stat5a::Stat5b	STAT domain factors	GTTCCTTTGAG	0.000793695
ENSMUSG00000053897	Slc39a8	TFBS	TFBS	519	529	3.28307	0.907497	+	MA0519.1	Stat5a::Stat5b	STAT domain factors	GTTTTTAGGAG	0.000791788
ENSMUSG00000031104	Rab33a	TFBS	TFBS	994	1001	3.28391	0.907149	+	MA0705.1	Lhx8	Homeo domain factors	CCAATGGG	0.00480652
ENSMUSG00000069267	Hist1h3b	TFBS	TFBS	631	638	3.28391	0.907149	+	MA0705.1	Lhx8	Homeo domain factors	CCAATGGG	0.00480652
ENSMUSG00000062624	Cyp2c67	TFBS	TFBS	1188	1195	3.28391	0.907149	+	MA0705.1	Lhx8	Homeo domain factors	CCAATGGG	0.00480652
ENSMUSG00000008789	Ceacam5	TFBS	TFBS	1869	1876	3.28391	0.907149	-	MA0705.1	Lhx8	Homeo domain factors	CCAATGGG	0.00480652
ENSMUSG00000074384	AI429214	TFBS	TFBS	41	48	3.28391	0.907149	+	MA0705.1	Lhx8	Homeo domain factors	CCAATGGG	0.00480652
ENSMUSG00000035929	H2-Q4	TFBS	TFBS	1892	1899	3.28391	0.907149	-	MA0705.1	Lhx8	Homeo domain factors	CCAATGGG	0.00480652
ENSMUSG00000029591	Ung	TFBS	TFBS	1835	1842	3.28391	0.907149	+	MA0705.1	Lhx8	Homeo domain factors	CCAATGGG	0.00480652
ENSMUSG00000020644	Id2	TFBS	TFBS	1799	1806	3.28391	0.907149	+	MA0705.1	Lhx8	Homeo domain factors	CCAATGGG	0.00480652
ENSMUSG00000007653	Gabrb2	TFBS	TFBS	1351	1358	3.28391	0.907149	-	MA0705.1	Lhx8	Homeo domain factors	CCAATGGG	0.00480652
ENSMUSG00000005836	Gata6	TFBS	TFBS	1343	1350	3.28391	0.907149	-	MA0705.1	Lhx8	Homeo domain factors	CCAATGGG	0.00480652
ENSMUSG00000024610	Cd74	TFBS	TFBS	1711	1718	3.28391	0.907149	+	MA0705.1	Lhx8	Homeo domain factors	CCAATGGG	0.00480652
ENSMUSG00000041653	Pnpla3	TFBS	TFBS	1841	1848	3.28391	0.907149	-	MA0705.1	Lhx8	Homeo domain factors	CCAATGGG	0.00480652
ENSMUSG00000075224	Lrrc55	TFBS	TFBS	328	335	3.28391	0.907149	+	MA0705.1	Lhx8	Homeo domain factors	CCAATGGG	0.00480652
ENSMUSG00000059481	Plg	TFBS	TFBS	1770	1777	3.28391	0.907149	+	MA0705.1	Lhx8	Homeo domain factors	CCAATGGG	0.00480652
ENSMUSG00000020309	Chac2	TFBS	TFBS	655	665	3.28477	0.907509	+	MA0519.1	Stat5a::Stat5b	STAT domain factors	AATCTTAAGAA	0.00079155
ENSMUSG00000074695	Il22	TFBS	TFBS	1327	1337	3.28838	0.907533	-	MA0519.1	Stat5a::Stat5b	STAT domain factors	TTTTTTTAGTA	0.000791311
ENSMUSG00000036594	H2-Aa	TFBS	TFBS	1066	1076	3.29231	0.90756	+	MA0519.1	Stat5a::Stat5b	STAT domain factors	ACTTTTCTGAA	0.000790596
ENSMUSG00000027445	Cst9	TFBS	TFBS	451	458	3.29243	0.907241	+	MA0705.1	Lhx8	Homeo domain factors	TTCATTAT	0.00479126
ENSMUSG00000062624	Cyp2c67	TFBS	TFBS	19	26	3.29243	0.907241	+	MA0705.1	Lhx8	Homeo domain factors	TTCATTAT	0.00479126
ENSMUSG00000072931	Gm15080	TFBS	TFBS	43	50	3.29243	0.907241	+	MA0705.1	Lhx8	Homeo domain factors	TTCATTAT	0.00479126
ENSMUSG00000072931	Gm15080	TFBS	TFBS	1561	1568	3.29243	0.907241	-	MA0705.1	Lhx8	Homeo domain factors	TTCATTAT	0.00479126
ENSMUSG00000020309	Chac2	TFBS	TFBS	923	930	3.29243	0.907241	+	MA0705.1	Lhx8	Homeo domain factors	TTCATTAT	0.00479126
ENSMUSG00000074882	Cyp2c68	TFBS	TFBS	10	17	3.29243	0.907241	+	MA0705.1	Lhx8	Homeo domain factors	TTCATTAT	0.00479126
ENSMUSG00000079395	Gm15114	TFBS	TFBS	1500	1507	3.29243	0.907241	+	MA0705.1	Lhx8	Homeo domain factors	TTCATTAT	0.00479126
ENSMUSG00000093955	Ighv1-34	TFBS	TFBS	1625	1632	3.29243	0.907241	+	MA0705.1	Lhx8	Homeo domain factors	TTCATTAT	0.00479126
ENSMUSG00000074695	Il22	TFBS	TFBS	1380	1387	3.29243	0.907241	+	MA0705.1	Lhx8	Homeo domain factors	TTCATTAT	0.00479126
ENSMUSG00000027420	Bfsp1	TFBS	TFBS	1636	1643	3.29243	0.907241	-	MA0705.1	Lhx8	Homeo domain factors	TTCATTAT	0.00479126
ENSMUSG00000094561	Ighv1-22	TFBS	TFBS	1625	1632	3.29243	0.907241	+	MA0705.1	Lhx8	Homeo domain factors	TTCATTAT	0.00479126
ENSMUSG00000035929	H2-Q4	TFBS	TFBS	324	331	3.29243	0.907241	-	MA0705.1	Lhx8	Homeo domain factors	TTCATTAT	0.00479126
ENSMUSG00000094941	Gm15093	TFBS	TFBS	1500	1507	3.29243	0.907241	+	MA0705.1	Lhx8	Homeo domain factors	TTCATTAT	0.00479126
ENSMUSG00000025808	Ccdc7a	TFBS	TFBS	1498	1505	3.29243	0.907241	-	MA0705.1	Lhx8	Homeo domain factors	TTCATTAT	0.00479126
ENSMUSG00000075072	Olfr48	TFBS	TFBS	1161	1168	3.29243	0.907241	-	MA0705.1	Lhx8	Homeo domain factors	TTCATTAT	0.00479126
ENSMUSG00000032323	Cyp11a1	TFBS	TFBS	1029	1036	3.29243	0.907241	-	MA0705.1	Lhx8	Homeo domain factors	TTCATTAT	0.00479126
ENSMUSG00000060407	Cyp2a12	TFBS	TFBS	354	361	3.29243	0.907241	-	MA0705.1	Lhx8	Homeo domain factors	TTCATTAT	0.00479126
ENSMUSG00000035184	Fam124a	TFBS	TFBS	1420	1427	3.29243	0.907241	-	MA0705.1	Lhx8	Homeo domain factors	TTCATTAT	0.00479126
ENSMUSG00000045968	Teddm2	TFBS	TFBS	807	814	3.29243	0.907241	-	MA0705.1	Lhx8	Homeo domain factors	TTCATTAT	0.00479126
ENSMUSG00000090963	Gm17655	TFBS	TFBS	1631	1638	3.29243	0.907241	-	MA0705.1	Lhx8	Homeo domain factors	TTCATTAT	0.00479126
ENSMUSG00000020225	Tmbim4	TFBS	TFBS	600	607	3.29243	0.907241	-	MA0705.1	Lhx8	Homeo domain factors	TTCATTAT	0.00479126
ENSMUSG00000027556	Car1	TFBS	TFBS	1381	1388	3.29243	0.907241	+	MA0705.1	Lhx8	Homeo domain factors	TTCATTAT	0.00479126
ENSMUSG00000094885	Ott	TFBS	TFBS	43	50	3.29243	0.907241	+	MA0705.1	Lhx8	Homeo domain factors	TTCATTAT	0.00479126
ENSMUSG00000094885	Ott	TFBS	TFBS	1561	1568	3.29243	0.907241	-	MA0705.1	Lhx8	Homeo domain factors	TTCATTAT	0.00479126
ENSMUSG00000096209	Olfr510	TFBS	TFBS	1046	1053	3.29243	0.907241	-	MA0705.1	Lhx8	Homeo domain factors	TTCATTAT	0.00479126
ENSMUSG00000095028	Sirpb1b	TFBS	TFBS	48	55	3.29243	0.907241	+	MA0705.1	Lhx8	Homeo domain factors	TTCATTAT	0.00479126
ENSMUSG00000024659	Anxa1	TFBS	TFBS	106	113	3.29243	0.907241	+	MA0705.1	Lhx8	Homeo domain factors	TTCATTAT	0.00479126
ENSMUSG00000024659	Anxa1	TFBS	TFBS	45	52	3.29243	0.907241	-	MA0705.1	Lhx8	Homeo domain factors	TTCATTAT	0.00479126
ENSMUSG00000096727	Psmb9	TFBS	TFBS	395	402	3.29243	0.907241	-	MA0705.1	Lhx8	Homeo domain factors	TTCATTAT	0.00479126
ENSMUSG00000024155	Meiob	TFBS	TFBS	1948	1955	3.29243	0.907241	+	MA0705.1	Lhx8	Homeo domain factors	TTCATTAT	0.00479126
ENSMUSG00000020486	2024-09-04	TFBS	TFBS	1404	1411	3.29243	0.907241	-	MA0705.1	Lhx8	Homeo domain factors	TTCATTAT	0.00479126
ENSMUSG00000054976	Nyap2	TFBS	TFBS	741	751	3.29495	0.907578	-	MA0519.1	Stat5a::Stat5b	STAT domain factors	AGTCCTATGTA	0.000789881
ENSMUSG00000031283	Chrdl1	TFBS	TFBS	1286	1296	3.30561	0.90765	-	MA0519.1	Stat5a::Stat5b	STAT domain factors	AATTTTAAGAG	0.000788212
ENSMUSG00000052562	Slc22a30	TFBS	TFBS	1870	1877	3.30738	0.907402	-	MA0705.1	Lhx8	Homeo domain factors	CTCATCGC	0.004776
ENSMUSG00000062661	Ncs1	TFBS	TFBS	1575	1582	3.30738	0.907402	-	MA0705.1	Lhx8	Homeo domain factors	CTCATCGC	0.004776
ENSMUSG00000021214	Akr1c18	TFBS	TFBS	1522	1532	3.30934	0.907675	+	MA0519.1	Stat5a::Stat5b	STAT domain factors	TATCTCTAGAA	0.000787735
ENSMUSG00000043342	Hoxd9	TFBS	TFBS	669	679	3.31117	0.907687	+	MA0519.1	Stat5a::Stat5b	STAT domain factors	GCTCCCAGGCA	0.000787258
ENSMUSG00000033510	Otud7a	TFBS	TFBS	790	800	3.31556	0.909648	+	MA0500.1	Myog	Basic helix-loop-helix factors (bHLH)	CCCAGGTGACA	0.000352144
ENSMUSG00000022941	Ripply3	TFBS	TFBS	980	990	3.32139	0.907757	-	MA0519.1	Stat5a::Stat5b	STAT domain factors	CTTTTAAAGAA	0.000785828
ENSMUSG00000020225	Tmbim4	TFBS	TFBS	1748	1758	3.32139	0.907757	+	MA0519.1	Stat5a::Stat5b	STAT domain factors	CTTTTAAAGAA	0.000785828
ENSMUSG00000066747	Olfr878	TFBS	TFBS	1738	1748	3.32252	0.909699	-	MA0500.1	Myog	Basic helix-loop-helix factors (bHLH)	AGCAGATGACT	0.000351906
ENSMUSG00000037940	Inpp4b	TFBS	TFBS	128	138	3.32943	0.907811	-	MA0519.1	Stat5a::Stat5b	STAT domain factors	CCTTTTTGGAA	0.000784636
ENSMUSG00000094561	Ighv1-22	TFBS	TFBS	1297	1307	3.33019	0.907816	-	MA0519.1	Stat5a::Stat5b	STAT domain factors	TATTTCTAGAG	0.000784397
ENSMUSG00000027225	Duoxa2	TFBS	TFBS	967	977	3.33201	0.907829	+	MA0519.1	Stat5a::Stat5b	STAT domain factors	GCTTCCAGGCG	0.000783682
ENSMUSG00000062661	Ncs1	TFBS	TFBS	1044	1054	3.33302	0.907835	-	MA0519.1	Stat5a::Stat5b	STAT domain factors	TGTCCCCGGTG	0.000783443
ENSMUSG00000018868	Pnpla5	TFBS	TFBS	1612	1622	3.33405	0.907842	+	MA0519.1	Stat5a::Stat5b	STAT domain factors	CTTTCCTTGCA	0.000782967
ENSMUSG00000066747	Olfr878	TFBS	TFBS	550	560	3.33807	0.90787	-	MA0519.1	Stat5a::Stat5b	STAT domain factors	TTTCCACTGAA	0.000782728
ENSMUSG00000008789	Ceacam5	TFBS	TFBS	1685	1695	3.34476	0.909865	+	MA0500.1	Myog	Basic helix-loop-helix factors (bHLH)	AGCAGATGTCA	0.000350952
ENSMUSG00000053897	Slc39a8	TFBS	TFBS	69	79	3.35118	0.907958	-	MA0519.1	Stat5a::Stat5b	STAT domain factors	GATCCCAGGTG	0.000780821
ENSMUSG00000025058	5430427O19Rik	TFBS	TFBS	1060	1067	3.35353	0.907901	-	MA0705.1	Lhx8	Homeo domain factors	GTCATTGA	0.00476074
ENSMUSG00000093955	Ighv1-34	TFBS	TFBS	762	769	3.35353	0.907901	-	MA0705.1	Lhx8	Homeo domain factors	GTCATTGA	0.00476074
ENSMUSG00000094561	Ighv1-22	TFBS	TFBS	765	772	3.35353	0.907901	-	MA0705.1	Lhx8	Homeo domain factors	GTCATTGA	0.00476074
ENSMUSG00000027076	Timm10	TFBS	TFBS	522	529	3.35353	0.907901	-	MA0705.1	Lhx8	Homeo domain factors	GTCATTGA	0.00476074
ENSMUSG00000041536	Serpina3a	TFBS	TFBS	479	486	3.35353	0.907901	+	MA0705.1	Lhx8	Homeo domain factors	GTCATTGA	0.00476074
ENSMUSG00000045968	Teddm2	TFBS	TFBS	979	986	3.35353	0.907901	+	MA0705.1	Lhx8	Homeo domain factors	GTCATTGA	0.00476074
ENSMUSG00000028128	F3	TFBS	TFBS	1547	1554	3.35353	0.907901	-	MA0705.1	Lhx8	Homeo domain factors	GTCATTGA	0.00476074
ENSMUSG00000029314	Gpat3	TFBS	TFBS	213	220	3.35353	0.907901	-	MA0705.1	Lhx8	Homeo domain factors	GTCATTGA	0.00476074
ENSMUSG00000025127	Gcgr	TFBS	TFBS	140	147	3.35353	0.907901	+	MA0705.1	Lhx8	Homeo domain factors	GTCATTGA	0.00476074
ENSMUSG00000020674	Pxdn	TFBS	TFBS	1062	1072	3.35448	0.909938	-	MA0500.1	Myog	Basic helix-loop-helix factors (bHLH)	CCCAGGTGTGA	0.000350714
ENSMUSG00000049608	Gpr55	TFBS	TFBS	519	529	3.35485	0.907983	+	MA0519.1	Stat5a::Stat5b	STAT domain factors	TTTCTTTAGAA	0.000780106
ENSMUSG00000045968	Teddm2	TFBS	TFBS	584	594	3.35485	0.907983	+	MA0519.1	Stat5a::Stat5b	STAT domain factors	TTTCTTTAGAA	0.000780106
ENSMUSG00000071745	DXBay18	TFBS	TFBS	1014	1021	3.35663	0.907934	+	MA0705.1	Lhx8	Homeo domain factors	CCCATCAC	0.00474548
ENSMUSG00000067771	Gm14685	TFBS	TFBS	1014	1021	3.35663	0.907934	+	MA0705.1	Lhx8	Homeo domain factors	CCCATCAC	0.00474548
ENSMUSG00000074695	Il22	TFBS	TFBS	1829	1836	3.35663	0.907934	+	MA0705.1	Lhx8	Homeo domain factors	CCCATCAC	0.00474548
ENSMUSG00000042745	Id1	TFBS	TFBS	1751	1758	3.35663	0.907934	+	MA0705.1	Lhx8	Homeo domain factors	CCCATCAC	0.00474548
ENSMUSG00000032323	Cyp11a1	TFBS	TFBS	90	97	3.35663	0.907934	-	MA0705.1	Lhx8	Homeo domain factors	CCCATCAC	0.00474548
ENSMUSG00000040253	Gbp7	TFBS	TFBS	750	757	3.35663	0.907934	-	MA0705.1	Lhx8	Homeo domain factors	CCCATCAC	0.00474548
ENSMUSG00000013611	Snx31	TFBS	TFBS	1354	1361	3.35663	0.907934	-	MA0705.1	Lhx8	Homeo domain factors	CCCATCAC	0.00474548
ENSMUSG00000028128	F3	TFBS	TFBS	1914	1921	3.35663	0.907934	+	MA0705.1	Lhx8	Homeo domain factors	CCCATCAC	0.00474548
ENSMUSG00000054986	Sec14l3	TFBS	TFBS	1421	1428	3.35663	0.907934	+	MA0705.1	Lhx8	Homeo domain factors	CCCATCAC	0.00474548
ENSMUSG00000091705	H2-Q2	TFBS	TFBS	990	997	3.35663	0.907934	+	MA0705.1	Lhx8	Homeo domain factors	CCCATCAC	0.00474548
ENSMUSG00000026003	Acadl	TFBS	TFBS	314	321	3.35663	0.907934	+	MA0705.1	Lhx8	Homeo domain factors	CCCATCAC	0.00474548
ENSMUSG00000022269	2024-03-11	TFBS	TFBS	527	534	3.35663	0.907934	+	MA0705.1	Lhx8	Homeo domain factors	CCCATCAC	0.00474548
ENSMUSG00000024659	Anxa1	TFBS	TFBS	396	403	3.35663	0.907934	+	MA0705.1	Lhx8	Homeo domain factors	CCCATCAC	0.00474548
ENSMUSG00000018868	Pnpla5	TFBS	TFBS	953	960	3.35663	0.907934	+	MA0705.1	Lhx8	Homeo domain factors	CCCATCAC	0.00474548
ENSMUSG00000018868	Pnpla5	TFBS	TFBS	1915	1922	3.35663	0.907934	+	MA0705.1	Lhx8	Homeo domain factors	CCCATCAC	0.00474548
ENSMUSG00000027445	Cst9	TFBS	TFBS	1826	1833	3.37313	0.908112	-	MA0705.1	Lhx8	Homeo domain factors	TTCATTGC	0.00473022
ENSMUSG00000051076	Vtcn1	TFBS	TFBS	630	637	3.37313	0.908112	-	MA0705.1	Lhx8	Homeo domain factors	TTCATTGC	0.00473022
ENSMUSG00000072931	Gm15080	TFBS	TFBS	494	501	3.37313	0.908112	+	MA0705.1	Lhx8	Homeo domain factors	TTCATTGC	0.00473022
ENSMUSG00000020309	Chac2	TFBS	TFBS	813	820	3.37313	0.908112	-	MA0705.1	Lhx8	Homeo domain factors	TTCATTGC	0.00473022
ENSMUSG00000074437	Defa29	TFBS	TFBS	1689	1696	3.37313	0.908112	-	MA0705.1	Lhx8	Homeo domain factors	TTCATTGC	0.00473022
ENSMUSG00000025808	Ccdc7a	TFBS	TFBS	89	96	3.37313	0.908112	-	MA0705.1	Lhx8	Homeo domain factors	TTCATTGC	0.00473022
ENSMUSG00000020311	Erlec1	TFBS	TFBS	234	241	3.37313	0.908112	-	MA0705.1	Lhx8	Homeo domain factors	TTCATTGC	0.00473022
ENSMUSG00000035934	Pknox2	TFBS	TFBS	283	290	3.37313	0.908112	-	MA0705.1	Lhx8	Homeo domain factors	TTCATTGC	0.00473022
ENSMUSG00000046794	Ppp1r3b	TFBS	TFBS	62	69	3.37313	0.908112	-	MA0705.1	Lhx8	Homeo domain factors	TTCATTGC	0.00473022
ENSMUSG00000047040	Prr15l	TFBS	TFBS	40	47	3.37313	0.908112	-	MA0705.1	Lhx8	Homeo domain factors	TTCATTGC	0.00473022
ENSMUSG00000020388	Pdlim4	TFBS	TFBS	253	260	3.37313	0.908112	+	MA0705.1	Lhx8	Homeo domain factors	TTCATTGC	0.00473022
ENSMUSG00000094885	Ott	TFBS	TFBS	494	501	3.37313	0.908112	+	MA0705.1	Lhx8	Homeo domain factors	TTCATTGC	0.00473022
ENSMUSG00000024659	Anxa1	TFBS	TFBS	626	633	3.37313	0.908112	+	MA0705.1	Lhx8	Homeo domain factors	TTCATTGC	0.00473022
ENSMUSG00000024659	Anxa1	TFBS	TFBS	175	182	3.37313	0.908112	-	MA0705.1	Lhx8	Homeo domain factors	TTCATTGC	0.00473022
ENSMUSG00000024659	Anxa1	TFBS	TFBS	1047	1054	3.37313	0.908112	-	MA0705.1	Lhx8	Homeo domain factors	TTCATTGC	0.00473022
ENSMUSG00000044469	Tnfaip8l1	TFBS	TFBS	1007	1014	3.37313	0.908112	+	MA0705.1	Lhx8	Homeo domain factors	TTCATTGC	0.00473022
ENSMUSG00000025905	Oprk1	TFBS	TFBS	298	305	3.37313	0.908112	-	MA0705.1	Lhx8	Homeo domain factors	TTCATTGC	0.00473022
ENSMUSG00000027445	Cst9	TFBS	TFBS	1038	1048	3.37569	0.908124	-	MA0519.1	Stat5a::Stat5b	STAT domain factors	TTTTTTTAGAG	0.00077796
ENSMUSG00000042745	Id1	TFBS	TFBS	1422	1432	3.37569	0.908124	-	MA0519.1	Stat5a::Stat5b	STAT domain factors	TTTTTTTAGAG	0.00077796
ENSMUSG00000095576	Fmo6	TFBS	TFBS	1359	1369	3.37569	0.908124	+	MA0519.1	Stat5a::Stat5b	STAT domain factors	TTTTTTTAGAG	0.00077796
ENSMUSG00000064090	Vrk2	TFBS	TFBS	385	395	3.40005	0.908289	-	MA0519.1	Stat5a::Stat5b	STAT domain factors	ACTTCTAAGCG	0.00077486
ENSMUSG00000069267	Hist1h3b	TFBS	TFBS	1495	1502	3.40278	0.908432	+	MA0705.1	Lhx8	Homeo domain factors	GCCATTAA	0.00471497
ENSMUSG00000071745	DXBay18	TFBS	TFBS	911	918	3.40278	0.908432	+	MA0705.1	Lhx8	Homeo domain factors	GCCATTAA	0.00471497
ENSMUSG00000067771	Gm14685	TFBS	TFBS	911	918	3.40278	0.908432	+	MA0705.1	Lhx8	Homeo domain factors	GCCATTAA	0.00471497
ENSMUSG00000076609	Igkc	TFBS	TFBS	357	364	3.40278	0.908432	-	MA0705.1	Lhx8	Homeo domain factors	GCCATTAA	0.00471497
ENSMUSG00000047040	Prr15l	TFBS	TFBS	1716	1723	3.40278	0.908432	-	MA0705.1	Lhx8	Homeo domain factors	GCCATTAA	0.00471497
ENSMUSG00000078598	Skint5	TFBS	TFBS	1079	1086	3.40278	0.908432	-	MA0705.1	Lhx8	Homeo domain factors	GCCATTAA	0.00471497
ENSMUSG00000010358	Ifi35	TFBS	TFBS	908	915	3.40278	0.908432	+	MA0705.1	Lhx8	Homeo domain factors	GCCATTAA	0.00471497
ENSMUSG00000021485	Mxd3	TFBS	TFBS	1351	1358	3.40278	0.908432	+	MA0705.1	Lhx8	Homeo domain factors	GCCATTAA	0.00471497
ENSMUSG00000033808	Tmem87a	TFBS	TFBS	152	162	3.40882	0.908348	-	MA0519.1	Stat5a::Stat5b	STAT domain factors	ACTCTCTGGAA	0.000773191
ENSMUSG00000021485	Mxd3	TFBS	TFBS	619	629	3.40947	0.910347	+	MA0500.1	Myog	Basic helix-loop-helix factors (bHLH)	AGCAGATGTAT	0.000348568
ENSMUSG00000021536	Adcy2	TFBS	TFBS	475	482	3.41121	0.908523	-	MA0705.1	Lhx8	Homeo domain factors	TTAATGGG	0.00469971
ENSMUSG00000072931	Gm15080	TFBS	TFBS	1191	1198	3.41121	0.908523	+	MA0705.1	Lhx8	Homeo domain factors	TTAATGGG	0.00469971
ENSMUSG00000030793	Pycard	TFBS	TFBS	201	208	3.41121	0.908523	-	MA0705.1	Lhx8	Homeo domain factors	TTAATGGG	0.00469971
ENSMUSG00000060407	Cyp2a12	TFBS	TFBS	1258	1265	3.41121	0.908523	+	MA0705.1	Lhx8	Homeo domain factors	TTAATGGG	0.00469971
ENSMUSG00000041536	Serpina3a	TFBS	TFBS	1052	1059	3.41121	0.908523	+	MA0705.1	Lhx8	Homeo domain factors	TTAATGGG	0.00469971
ENSMUSG00000078598	Skint5	TFBS	TFBS	1512	1519	3.41121	0.908523	+	MA0705.1	Lhx8	Homeo domain factors	TTAATGGG	0.00469971
ENSMUSG00000051579	Tceal8	TFBS	TFBS	740	747	3.41121	0.908523	+	MA0705.1	Lhx8	Homeo domain factors	TTAATGGG	0.00469971
ENSMUSG00000094885	Ott	TFBS	TFBS	1191	1198	3.41121	0.908523	+	MA0705.1	Lhx8	Homeo domain factors	TTAATGGG	0.00469971
ENSMUSG00000024338	Psmb8	TFBS	TFBS	1871	1878	3.41121	0.908523	-	MA0705.1	Lhx8	Homeo domain factors	TTAATGGG	0.00469971
ENSMUSG00000071745	DXBay18	TFBS	TFBS	338	348	3.41827	0.908412	+	MA0519.1	Stat5a::Stat5b	STAT domain factors	TGTTTCAGGAG	0.000772238
ENSMUSG00000067771	Gm14685	TFBS	TFBS	338	348	3.41827	0.908412	+	MA0519.1	Stat5a::Stat5b	STAT domain factors	TGTTTCAGGAG	0.000772238
ENSMUSG00000027239	Mdk	TFBS	TFBS	1944	1954	3.4189	0.908417	+	MA0519.1	Stat5a::Stat5b	STAT domain factors	GGTTCCTAGCG	0.000771761
ENSMUSG00000027076	Timm10	TFBS	TFBS	165	172	3.42239	0.908644	+	MA0705.1	Lhx8	Homeo domain factors	TCCATTAC	0.00468445
ENSMUSG00000040181	Fmo1	TFBS	TFBS	399	406	3.42239	0.908644	+	MA0705.1	Lhx8	Homeo domain factors	TCCATTAC	0.00468445
ENSMUSG00000035929	H2-Q4	TFBS	TFBS	444	451	3.42239	0.908644	-	MA0705.1	Lhx8	Homeo domain factors	TCCATTAC	0.00468445
ENSMUSG00000028133	Rwdd3	TFBS	TFBS	520	527	3.42239	0.908644	+	MA0705.1	Lhx8	Homeo domain factors	TCCATTAC	0.00468445
ENSMUSG00000060407	Cyp2a12	TFBS	TFBS	340	347	3.42239	0.908644	-	MA0705.1	Lhx8	Homeo domain factors	TCCATTAC	0.00468445
ENSMUSG00000031283	Chrdl1	TFBS	TFBS	1390	1397	3.42239	0.908644	+	MA0705.1	Lhx8	Homeo domain factors	TCCATTAC	0.00468445
ENSMUSG00000040522	Tlr8	TFBS	TFBS	105	112	3.42239	0.908644	-	MA0705.1	Lhx8	Homeo domain factors	TCCATTAC	0.00468445
ENSMUSG00000058099	Nfam1	TFBS	TFBS	1138	1148	3.42643	0.908468	-	MA0519.1	Stat5a::Stat5b	STAT domain factors	CTTCCTATGAG	0.000770569
ENSMUSG00000035929	H2-Q4	TFBS	TFBS	1129	1139	3.42676	0.90847	-	MA0519.1	Stat5a::Stat5b	STAT domain factors	ACTTCTCTGTG	0.00077033
ENSMUSG00000028393	Alad	TFBS	TFBS	1974	1984	3.42676	0.90847	+	MA0519.1	Stat5a::Stat5b	STAT domain factors	ACTTCTCTGTG	0.00077033
ENSMUSG00000067764	Xlr5c	TFBS	TFBS	371	381	3.42966	0.908489	-	MA0519.1	Stat5a::Stat5b	STAT domain factors	ACTTTCTGGAG	0.000770092
ENSMUSG00000058328	Xlr5a	TFBS	TFBS	372	382	3.42966	0.908489	-	MA0519.1	Stat5a::Stat5b	STAT domain factors	ACTTTCTGGAG	0.000770092
ENSMUSG00000072479	Xlr5b	TFBS	TFBS	372	382	3.42966	0.908489	-	MA0519.1	Stat5a::Stat5b	STAT domain factors	ACTTTCTGGAG	0.000770092
ENSMUSG00000087166	L1td1	TFBS	TFBS	713	723	3.42971	0.90849	+	MA0519.1	Stat5a::Stat5b	STAT domain factors	TCTCCTAAGTG	0.000769854
ENSMUSG00000028164	Manba	TFBS	TFBS	482	492	3.42971	0.90849	+	MA0519.1	Stat5a::Stat5b	STAT domain factors	TCTCCTAAGTG	0.000769854
ENSMUSG00000024659	Anxa1	TFBS	TFBS	1334	1344	3.435	0.908525	+	MA0519.1	Stat5a::Stat5b	STAT domain factors	CTTCCAAAGTA	0.000769138
ENSMUSG00000061758	Akr1b10	TFBS	TFBS	757	767	3.45388	0.910678	+	MA0500.1	Myog	Basic helix-loop-helix factors (bHLH)	CACAGATGAAA	0.000347853
ENSMUSG00000067235	H2-Q10	TFBS	TFBS	1327	1337	3.45388	0.910678	-	MA0500.1	Myog	Basic helix-loop-helix factors (bHLH)	CACAGATGAAA	0.000347853
ENSMUSG00000074437	Defa29	TFBS	TFBS	1887	1894	3.46046	0.909055	+	MA0705.1	Lhx8	Homeo domain factors	TCAATGAG	0.00466919
ENSMUSG00000030793	Pycard	TFBS	TFBS	399	406	3.46046	0.909055	+	MA0705.1	Lhx8	Homeo domain factors	TCAATGAG	0.00466919
ENSMUSG00000025270	Alas2	TFBS	TFBS	1227	1234	3.46046	0.909055	+	MA0705.1	Lhx8	Homeo domain factors	TCAATGAG	0.00466919
ENSMUSG00000000416	Cttnbp2	TFBS	TFBS	778	785	3.46046	0.909055	+	MA0705.1	Lhx8	Homeo domain factors	TCAATGAG	0.00466919
ENSMUSG00000045968	Teddm2	TFBS	TFBS	1625	1632	3.46046	0.909055	+	MA0705.1	Lhx8	Homeo domain factors	TCAATGAG	0.00466919
ENSMUSG00000040522	Tlr8	TFBS	TFBS	950	957	3.46046	0.909055	+	MA0705.1	Lhx8	Homeo domain factors	TCAATGAG	0.00466919
ENSMUSG00000018259	Prl8a2	TFBS	TFBS	39	46	3.46046	0.909055	+	MA0705.1	Lhx8	Homeo domain factors	TCAATGAG	0.00466919
ENSMUSG00000041710	Trpc5	TFBS	TFBS	1078	1085	3.46046	0.909055	+	MA0705.1	Lhx8	Homeo domain factors	TCAATGAG	0.00466919
ENSMUSG00000093955	Ighv1-34	TFBS	TFBS	1092	1099	3.46046	0.909055	-	MA0705.1	Lhx8	Homeo domain factors	TCAATGAG	0.00466919
ENSMUSG00000094561	Ighv1-22	TFBS	TFBS	1094	1101	3.46046	0.909055	-	MA0705.1	Lhx8	Homeo domain factors	TCAATGAG	0.00466919
ENSMUSG00000050541	Adra1b	TFBS	TFBS	1597	1604	3.46046	0.909055	-	MA0705.1	Lhx8	Homeo domain factors	TCAATGAG	0.00466919
ENSMUSG00000025270	Alas2	TFBS	TFBS	353	360	3.46046	0.909055	-	MA0705.1	Lhx8	Homeo domain factors	TCAATGAG	0.00466919
ENSMUSG00000058244	Olfr506	TFBS	TFBS	443	450	3.46046	0.909055	-	MA0705.1	Lhx8	Homeo domain factors	TCAATGAG	0.00466919
ENSMUSG00000052921	Arhgef15	TFBS	TFBS	1519	1526	3.46046	0.909055	-	MA0705.1	Lhx8	Homeo domain factors	TCAATGAG	0.00466919
ENSMUSG00000051579	Tceal8	TFBS	TFBS	769	776	3.46046	0.909055	-	MA0705.1	Lhx8	Homeo domain factors	TCAATGAG	0.00466919
ENSMUSG00000044550	Tceal3	TFBS	TFBS	1758	1768	3.46388	0.908721	-	MA0519.1	Stat5a::Stat5b	STAT domain factors	CCTTCTTGGTG	0.000766277
ENSMUSG00000031104	Rab33a	TFBS	TFBS	371	378	3.46433	0.909096	-	MA0705.1	Lhx8	Homeo domain factors	GTCATCAA	0.00465393
ENSMUSG00000067764	Xlr5c	TFBS	TFBS	487	494	3.46433	0.909096	+	MA0705.1	Lhx8	Homeo domain factors	GTCATCAA	0.00465393
ENSMUSG00000079395	Gm15114	TFBS	TFBS	1750	1757	3.46433	0.909096	+	MA0705.1	Lhx8	Homeo domain factors	GTCATCAA	0.00465393
ENSMUSG00000084234	4933405O20Rik	TFBS	TFBS	242	249	3.46433	0.909096	-	MA0705.1	Lhx8	Homeo domain factors	GTCATCAA	0.00465393
ENSMUSG00000058328	Xlr5a	TFBS	TFBS	488	495	3.46433	0.909096	+	MA0705.1	Lhx8	Homeo domain factors	GTCATCAA	0.00465393
ENSMUSG00000094941	Gm15093	TFBS	TFBS	1750	1757	3.46433	0.909096	+	MA0705.1	Lhx8	Homeo domain factors	GTCATCAA	0.00465393
ENSMUSG00000031595	Pdgfrl	TFBS	TFBS	528	535	3.46433	0.909096	-	MA0705.1	Lhx8	Homeo domain factors	GTCATCAA	0.00465393
ENSMUSG00000072479	Xlr5b	TFBS	TFBS	488	495	3.46433	0.909096	+	MA0705.1	Lhx8	Homeo domain factors	GTCATCAA	0.00465393
ENSMUSG00000001657	Hoxc8	TFBS	TFBS	92	99	3.46433	0.909096	-	MA0705.1	Lhx8	Homeo domain factors	GTCATCAA	0.00465393
ENSMUSG00000040522	Tlr8	TFBS	TFBS	212	219	3.46433	0.909096	-	MA0705.1	Lhx8	Homeo domain factors	GTCATCAA	0.00465393
ENSMUSG00000010358	Ifi35	TFBS	TFBS	1764	1771	3.46433	0.909096	-	MA0705.1	Lhx8	Homeo domain factors	GTCATCAA	0.00465393
ENSMUSG00000051579	Tceal8	TFBS	TFBS	49	56	3.46433	0.909096	+	MA0705.1	Lhx8	Homeo domain factors	GTCATCAA	0.00465393
ENSMUSG00000051579	Tceal8	TFBS	TFBS	773	780	3.46433	0.909096	-	MA0705.1	Lhx8	Homeo domain factors	GTCATCAA	0.00465393
ENSMUSG00000035916	Ptprq	TFBS	TFBS	1033	1040	3.46433	0.909096	+	MA0705.1	Lhx8	Homeo domain factors	GTCATCAA	0.00465393
ENSMUSG00000073421	H2-Ab1	TFBS	TFBS	1047	1054	3.46433	0.909096	-	MA0705.1	Lhx8	Homeo domain factors	GTCATCAA	0.00465393
ENSMUSG00000022941	Ripply3	TFBS	TFBS	294	304	3.46892	0.900001	-	MA0521.1	Tcf12	Basic helix-loop-helix factors (bHLH)	CCCAGGTGGAT	0.00040102
ENSMUSG00000034402	Kcnh5	TFBS	TFBS	818	828	3.47814	0.908817	-	MA0519.1	Stat5a::Stat5b	STAT domain factors	AGTCCAAAGAG	0.000765324
ENSMUSG00000046794	Ppp1r3b	TFBS	TFBS	33	43	3.47882	0.910864	-	MA0500.1	Myog	Basic helix-loop-helix factors (bHLH)	GGCAGATGTTT	0.000347137
ENSMUSG00000054986	Sec14l3	TFBS	TFBS	1763	1773	3.48132	0.900101	-	MA0521.1	Tcf12	Basic helix-loop-helix factors (bHLH)	GCCAGATGCAG	0.000400305
ENSMUSG00000029314	Gpat3	TFBS	TFBS	1933	1943	3.48138	0.908839	-	MA0519.1	Stat5a::Stat5b	STAT domain factors	AGTCCCAGGCA	0.000764847
ENSMUSG00000042369	Rbm45	TFBS	TFBS	978	985	3.48393	0.909308	-	MA0705.1	Lhx8	Homeo domain factors	TTCATCAC	0.00463867
ENSMUSG00000052562	Slc22a30	TFBS	TFBS	1382	1389	3.48393	0.909308	-	MA0705.1	Lhx8	Homeo domain factors	TTCATCAC	0.00463867
ENSMUSG00000049057	Olfr1257	TFBS	TFBS	332	339	3.48393	0.909308	-	MA0705.1	Lhx8	Homeo domain factors	TTCATCAC	0.00463867
ENSMUSG00000027420	Bfsp1	TFBS	TFBS	428	435	3.48393	0.909308	+	MA0705.1	Lhx8	Homeo domain factors	TTCATCAC	0.00463867
ENSMUSG00000035929	H2-Q4	TFBS	TFBS	251	258	3.48393	0.909308	+	MA0705.1	Lhx8	Homeo domain factors	TTCATCAC	0.00463867
ENSMUSG00000025401	Myo1a	TFBS	TFBS	947	954	3.48393	0.909308	-	MA0705.1	Lhx8	Homeo domain factors	TTCATCAC	0.00463867
ENSMUSG00000033808	Tmem87a	TFBS	TFBS	1136	1143	3.48393	0.909308	+	MA0705.1	Lhx8	Homeo domain factors	TTCATCAC	0.00463867
ENSMUSG00000072720	Myo18b	TFBS	TFBS	1137	1144	3.48393	0.909308	+	MA0705.1	Lhx8	Homeo domain factors	TTCATCAC	0.00463867
ENSMUSG00000044550	Tceal3	TFBS	TFBS	1503	1510	3.48393	0.909308	-	MA0705.1	Lhx8	Homeo domain factors	TTCATCAC	0.00463867
ENSMUSG00000029371	Cxcl5	TFBS	TFBS	568	575	3.48393	0.909308	+	MA0705.1	Lhx8	Homeo domain factors	TTCATCAC	0.00463867
ENSMUSG00000030945	Acsm2	TFBS	TFBS	1582	1589	3.48393	0.909308	+	MA0705.1	Lhx8	Homeo domain factors	TTCATCAC	0.00463867
ENSMUSG00000029314	Gpat3	TFBS	TFBS	667	674	3.48393	0.909308	+	MA0705.1	Lhx8	Homeo domain factors	TTCATCAC	0.00463867
ENSMUSG00000027556	Car1	TFBS	TFBS	1182	1189	3.48393	0.909308	-	MA0705.1	Lhx8	Homeo domain factors	TTCATCAC	0.00463867
ENSMUSG00000022269	2024-03-11	TFBS	TFBS	158	165	3.48393	0.909308	-	MA0705.1	Lhx8	Homeo domain factors	TTCATCAC	0.00463867
ENSMUSG00000096209	Olfr510	TFBS	TFBS	1500	1507	3.48393	0.909308	-	MA0705.1	Lhx8	Homeo domain factors	TTCATCAC	0.00463867
ENSMUSG00000087166	L1td1	TFBS	TFBS	1304	1311	3.48661	0.909337	+	MA0705.1	Lhx8	Homeo domain factors	CCCATTGA	0.00462341
ENSMUSG00000072720	Myo18b	TFBS	TFBS	1319	1326	3.48661	0.909337	+	MA0705.1	Lhx8	Homeo domain factors	CCCATTGA	0.00462341
ENSMUSG00000040253	Gbp7	TFBS	TFBS	324	331	3.48661	0.909337	+	MA0705.1	Lhx8	Homeo domain factors	CCCATTGA	0.00462341
ENSMUSG00000030717	Nupr1	TFBS	TFBS	884	891	3.48661	0.909337	+	MA0705.1	Lhx8	Homeo domain factors	CCCATTGA	0.00462341
ENSMUSG00000067561	Dmrtc1c2	TFBS	TFBS	357	364	3.48661	0.909337	-	MA0705.1	Lhx8	Homeo domain factors	CCCATTGA	0.00462341
ENSMUSG00000074882	Cyp2c68	TFBS	TFBS	48	55	3.48661	0.909337	-	MA0705.1	Lhx8	Homeo domain factors	CCCATTGA	0.00462341
ENSMUSG00000037813	D630003M21Rik	TFBS	TFBS	632	639	3.48661	0.909337	-	MA0705.1	Lhx8	Homeo domain factors	CCCATTGA	0.00462341
ENSMUSG00000087166	L1td1	TFBS	TFBS	1716	1723	3.48661	0.909337	-	MA0705.1	Lhx8	Homeo domain factors	CCCATTGA	0.00462341
ENSMUSG00000095872	Gm15128	TFBS	TFBS	224	231	3.48661	0.909337	-	MA0705.1	Lhx8	Homeo domain factors	CCCATTGA	0.00462341
ENSMUSG00000067562	Dmrtc1c1	TFBS	TFBS	354	361	3.48661	0.909337	-	MA0705.1	Lhx8	Homeo domain factors	CCCATTGA	0.00462341
ENSMUSG00000013611	Snx31	TFBS	TFBS	455	462	3.48661	0.909337	-	MA0705.1	Lhx8	Homeo domain factors	CCCATTGA	0.00462341
ENSMUSG00000045968	Teddm2	TFBS	TFBS	1607	1614	3.48661	0.909337	-	MA0705.1	Lhx8	Homeo domain factors	CCCATTGA	0.00462341
ENSMUSG00000030945	Acsm2	TFBS	TFBS	1297	1304	3.48661	0.909337	-	MA0705.1	Lhx8	Homeo domain factors	CCCATTGA	0.00462341
ENSMUSG00000044469	Tnfaip8l1	TFBS	TFBS	288	295	3.48661	0.909337	-	MA0705.1	Lhx8	Homeo domain factors	CCCATTGA	0.00462341
ENSMUSG00000024155	Meiob	TFBS	TFBS	1743	1750	3.48661	0.909337	-	MA0705.1	Lhx8	Homeo domain factors	CCCATTGA	0.00462341
ENSMUSG00000031104	Rab33a	TFBS	TFBS	273	283	3.4893	0.908893	+	MA0519.1	Stat5a::Stat5b	STAT domain factors	TTTCCTTAGTG	0.000764608
ENSMUSG00000074384	AI429214	TFBS	TFBS	517	527	3.49116	0.908906	+	MA0519.1	Stat5a::Stat5b	STAT domain factors	ACTTTTATGAA	0.00076437
ENSMUSG00000024610	Cd74	TFBS	TFBS	1366	1376	3.49323	0.90892	+	MA0519.1	Stat5a::Stat5b	STAT domain factors	ACTCCTCTGAG	0.000763893
ENSMUSG00000074604	Mgst2	TFBS	TFBS	795	805	3.50113	0.908973	+	MA0519.1	Stat5a::Stat5b	STAT domain factors	CCTTTCTAGAG	0.000763416
ENSMUSG00000084234	4933405O20Rik	TFBS	TFBS	108	118	3.5047	0.900031	-	MA0522.1	Tcf3	Basic helix-loop-helix factors (bHLH)	TACATGTGCAC	0.000677347
ENSMUSG00000064090	Vrk2	TFBS	TFBS	502	512	3.51606	0.900384	-	MA0521.1	Tcf12	Basic helix-loop-helix factors (bHLH)	AACAACTGGGC	0.000398397
ENSMUSG00000020486	2024-09-04	TFBS	TFBS	1817	1827	3.52264	0.909119	+	MA0519.1	Stat5a::Stat5b	STAT domain factors	ACTTCACAGTG	0.000760078
ENSMUSG00000060407	Cyp2a12	TFBS	TFBS	620	630	3.52385	0.900182	-	MA0522.1	Tcf3	Basic helix-loop-helix factors (bHLH)	TACATGTGCAT	0.000676155
ENSMUSG00000036594	H2-Aa	TFBS	TFBS	1761	1771	3.52556	0.909138	+	MA0519.1	Stat5a::Stat5b	STAT domain factors	CTTCCCAGGCA	0.000759363
ENSMUSG00000035929	H2-Q4	TFBS	TFBS	1866	1873	3.52786	0.909782	+	MA0705.1	Lhx8	Homeo domain factors	CTGATGAC	0.00460815
ENSMUSG00000075072	Olfr48	TFBS	TFBS	301	308	3.52786	0.909782	+	MA0705.1	Lhx8	Homeo domain factors	CTGATGAC	0.00460815
ENSMUSG00000040253	Gbp7	TFBS	TFBS	791	798	3.52786	0.909782	+	MA0705.1	Lhx8	Homeo domain factors	CTGATGAC	0.00460815
ENSMUSG00000023951	Vegfa	TFBS	TFBS	213	220	3.52786	0.909782	+	MA0705.1	Lhx8	Homeo domain factors	CTGATGAC	0.00460815
ENSMUSG00000010358	Ifi35	TFBS	TFBS	1152	1159	3.52786	0.909782	+	MA0705.1	Lhx8	Homeo domain factors	CTGATGAC	0.00460815
ENSMUSG00000020486	2024-09-04	TFBS	TFBS	1632	1639	3.52786	0.909782	+	MA0705.1	Lhx8	Homeo domain factors	CTGATGAC	0.00460815
ENSMUSG00000047040	Prr15l	TFBS	TFBS	724	731	3.52786	0.909782	-	MA0705.1	Lhx8	Homeo domain factors	CTGATGAC	0.00460815
ENSMUSG00000091705	H2-Q2	TFBS	TFBS	1493	1500	3.52786	0.909782	-	MA0705.1	Lhx8	Homeo domain factors	CTGATGAC	0.00460815
ENSMUSG00000035184	Fam124a	TFBS	TFBS	817	827	3.53188	0.909181	-	MA0519.1	Stat5a::Stat5b	STAT domain factors	TGTCCCAGGTG	0.000758648
ENSMUSG00000043342	Hoxd9	TFBS	TFBS	1325	1332	3.54267	0.909942	+	MA0705.1	Lhx8	Homeo domain factors	ATCATTAC	0.0045929
ENSMUSG00000021214	Akr1c18	TFBS	TFBS	1300	1307	3.54267	0.909942	-	MA0705.1	Lhx8	Homeo domain factors	ATCATTAC	0.0045929
ENSMUSG00000095872	Gm15128	TFBS	TFBS	1623	1630	3.54267	0.909942	-	MA0705.1	Lhx8	Homeo domain factors	ATCATTAC	0.0045929
ENSMUSG00000029757	Dync1i1	TFBS	TFBS	1927	1934	3.54267	0.909942	-	MA0705.1	Lhx8	Homeo domain factors	ATCATTAC	0.0045929
ENSMUSG00000025069	Gsto2	TFBS	TFBS	798	805	3.54267	0.909942	+	MA0705.1	Lhx8	Homeo domain factors	ATCATTAC	0.0045929
ENSMUSG00000051579	Tceal8	TFBS	TFBS	1660	1670	3.54304	0.900333	+	MA0522.1	Tcf3	Basic helix-loop-helix factors (bHLH)	GCCATGTGGTG	0.000674725
ENSMUSG00000058147	Xlr3c	TFBS	TFBS	737	747	3.54487	0.911357	-	MA0500.1	Myog	Basic helix-loop-helix factors (bHLH)	CCCAGGTGACC	0.000346184
ENSMUSG00000051076	Vtcn1	TFBS	TFBS	300	307	3.54815	0.910001	+	MA0705.1	Lhx8	Homeo domain factors	CTCATCGA	0.00457764
ENSMUSG00000074934	Grem1	TFBS	TFBS	1052	1062	3.54976	0.900386	+	MA0522.1	Tcf3	Basic helix-loop-helix factors (bHLH)	CACATGTGGCT	0.000673771
ENSMUSG00000071478	Hist1h2ad	TFBS	TFBS	343	353	3.55076	0.909309	-	MA0519.1	Stat5a::Stat5b	STAT domain factors	ATTTTTTTGAA	0.00075531
ENSMUSG00000055730	Ces2a	TFBS	TFBS	461	471	3.55135	0.911405	+	MA0500.1	Myog	Basic helix-loop-helix factors (bHLH)	GGCAGATGTAT	0.000345945
ENSMUSG00000018868	Pnpla5	TFBS	TFBS	1983	1993	3.55285	0.909323	+	MA0519.1	Stat5a::Stat5b	STAT domain factors	CGTCCCAAGCA	0.000755072
ENSMUSG00000025270	Alas2	TFBS	TFBS	268	278	3.55702	0.909351	+	MA0519.1	Stat5a::Stat5b	STAT domain factors	GCTTCTTGGCA	0.000754595
ENSMUSG00000058244	Olfr506	TFBS	TFBS	443	453	3.55777	0.909356	-	MA0519.1	Stat5a::Stat5b	STAT domain factors	TTTTCAATGAG	0.000754356
ENSMUSG00000031595	Pdgfrl	TFBS	TFBS	1623	1633	3.55929	0.911464	-	MA0500.1	Myog	Basic helix-loop-helix factors (bHLH)	CCCAGGTGTTC	0.000345707
ENSMUSG00000020674	Pxdn	TFBS	TFBS	881	891	3.55929	0.911464	-	MA0500.1	Myog	Basic helix-loop-helix factors (bHLH)	CCCAGGTGTTC	0.000345707
ENSMUSG00000022085	Pebp4	TFBS	TFBS	1402	1412	3.56196	0.900757	+	MA0521.1	Tcf12	Basic helix-loop-helix factors (bHLH)	GCCAGGTGTGT	0.000396967
ENSMUSG00000016386	Mpped2	TFBS	TFBS	237	247	3.56934	0.90054	+	MA0522.1	Tcf3	Basic helix-loop-helix factors (bHLH)	AGCAGGTGTTG	0.00067234
ENSMUSG00000049057	Olfr1257	TFBS	TFBS	356	366	3.57437	0.909469	-	MA0519.1	Stat5a::Stat5b	STAT domain factors	TCTTCATGGTA	0.000752449
ENSMUSG00000027445	Cst9	TFBS	TFBS	1505	1512	3.58075	0.910353	+	MA0705.1	Lhx8	Homeo domain factors	ATAATGAG	0.00456238
ENSMUSG00000049057	Olfr1257	TFBS	TFBS	1017	1024	3.58075	0.910353	+	MA0705.1	Lhx8	Homeo domain factors	ATAATGAG	0.00456238
ENSMUSG00000027420	Bfsp1	TFBS	TFBS	1298	1305	3.58075	0.910353	+	MA0705.1	Lhx8	Homeo domain factors	ATAATGAG	0.00456238
ENSMUSG00000035427	Mageb4	TFBS	TFBS	1921	1928	3.58075	0.910353	-	MA0705.1	Lhx8	Homeo domain factors	ATAATGAG	0.00456238
ENSMUSG00000051747	Ttn	TFBS	TFBS	528	535	3.58075	0.910353	-	MA0705.1	Lhx8	Homeo domain factors	ATAATGAG	0.00456238
ENSMUSG00000087166	L1td1	TFBS	TFBS	965	972	3.58075	0.910353	-	MA0705.1	Lhx8	Homeo domain factors	ATAATGAG	0.00456238
ENSMUSG00000025401	Myo1a	TFBS	TFBS	1436	1443	3.58075	0.910353	+	MA0705.1	Lhx8	Homeo domain factors	ATAATGAG	0.00456238
ENSMUSG00000020311	Erlec1	TFBS	TFBS	661	668	3.58075	0.910353	+	MA0705.1	Lhx8	Homeo domain factors	ATAATGAG	0.00456238
ENSMUSG00000028164	Manba	TFBS	TFBS	177	184	3.58075	0.910353	+	MA0705.1	Lhx8	Homeo domain factors	ATAATGAG	0.00456238
ENSMUSG00000025270	Alas2	TFBS	TFBS	1853	1860	3.58075	0.910353	+	MA0705.1	Lhx8	Homeo domain factors	ATAATGAG	0.00456238
ENSMUSG00000013611	Snx31	TFBS	TFBS	1072	1079	3.58075	0.910353	+	MA0705.1	Lhx8	Homeo domain factors	ATAATGAG	0.00456238
ENSMUSG00000020644	Id2	TFBS	TFBS	162	169	3.58075	0.910353	+	MA0705.1	Lhx8	Homeo domain factors	ATAATGAG	0.00456238
ENSMUSG00000020644	Id2	TFBS	TFBS	127	134	3.58075	0.910353	-	MA0705.1	Lhx8	Homeo domain factors	ATAATGAG	0.00456238
ENSMUSG00000037940	Inpp4b	TFBS	TFBS	1939	1946	3.58075	0.910353	-	MA0705.1	Lhx8	Homeo domain factors	ATAATGAG	0.00456238
ENSMUSG00000090963	Gm17655	TFBS	TFBS	1975	1982	3.58075	0.910353	-	MA0705.1	Lhx8	Homeo domain factors	ATAATGAG	0.00456238
ENSMUSG00000029550	Sppl3	TFBS	TFBS	738	745	3.58075	0.910353	-	MA0705.1	Lhx8	Homeo domain factors	ATAATGAG	0.00456238
ENSMUSG00000005220	Corin	TFBS	TFBS	1283	1290	3.58075	0.910353	+	MA0705.1	Lhx8	Homeo domain factors	ATAATGAG	0.00456238
ENSMUSG00000095621	Gm15085	TFBS	TFBS	1172	1179	3.58075	0.910353	+	MA0705.1	Lhx8	Homeo domain factors	ATAATGAG	0.00456238
ENSMUSG00000020225	Tmbim4	TFBS	TFBS	1145	1152	3.58075	0.910353	+	MA0705.1	Lhx8	Homeo domain factors	ATAATGAG	0.00456238
ENSMUSG00000035686	Thrsp	TFBS	TFBS	1217	1224	3.58075	0.910353	-	MA0705.1	Lhx8	Homeo domain factors	ATAATGAG	0.00456238
ENSMUSG00000054191	Klf1	TFBS	TFBS	247	254	3.58075	0.910353	+	MA0705.1	Lhx8	Homeo domain factors	ATAATGAG	0.00456238
ENSMUSG00000035184	Fam124a	TFBS	TFBS	814	824	3.58787	0.900967	-	MA0521.1	Tcf12	Basic helix-loop-helix factors (bHLH)	CCCAGGTGAAG	0.000396013
ENSMUSG00000079033	Mef2b	TFBS	TFBS	1160	1170	3.58911	0.909568	+	MA0519.1	Stat5a::Stat5b	STAT domain factors	ACTCCACAGAG	0.000751019
ENSMUSG00000074437	Defa29	TFBS	TFBS	1883	1890	3.59741	0.910533	+	MA0705.1	Lhx8	Homeo domain factors	CCCATCAA	0.00454712
ENSMUSG00000064090	Vrk2	TFBS	TFBS	986	993	3.59741	0.910533	+	MA0705.1	Lhx8	Homeo domain factors	CCCATCAA	0.00454712
ENSMUSG00000074207	Adh1	TFBS	TFBS	1961	1968	3.59741	0.910533	+	MA0705.1	Lhx8	Homeo domain factors	CCCATCAA	0.00454712
ENSMUSG00000095576	Fmo6	TFBS	TFBS	219	226	3.59741	0.910533	+	MA0705.1	Lhx8	Homeo domain factors	CCCATCAA	0.00454712
ENSMUSG00000029757	Dync1i1	TFBS	TFBS	731	738	3.59741	0.910533	-	MA0705.1	Lhx8	Homeo domain factors	CCCATCAA	0.00454712
ENSMUSG00000035916	Ptprq	TFBS	TFBS	276	283	3.59741	0.910533	-	MA0705.1	Lhx8	Homeo domain factors	CCCATCAA	0.00454712
ENSMUSG00000067764	Xlr5c	TFBS	TFBS	205	215	3.60543	0.900824	-	MA0522.1	Tcf3	Basic helix-loop-helix factors (bHLH)	CTCAGCTGGGA	0.000669003
ENSMUSG00000058328	Xlr5a	TFBS	TFBS	206	216	3.60543	0.900824	-	MA0522.1	Tcf3	Basic helix-loop-helix factors (bHLH)	CTCAGCTGGGA	0.000669003
ENSMUSG00000072479	Xlr5b	TFBS	TFBS	206	216	3.60543	0.900824	-	MA0522.1	Tcf3	Basic helix-loop-helix factors (bHLH)	CTCAGCTGGGA	0.000669003
ENSMUSG00000069516	Lyz2	TFBS	TFBS	1537	1547	3.6102	0.900861	-	MA0522.1	Tcf3	Basic helix-loop-helix factors (bHLH)	AGCATCTGTAA	0.000668526
ENSMUSG00000094561	Ighv1-22	TFBS	TFBS	1511	1521	3.6111	0.90007	+	MA0464.1	Bhlhe40	Basic helix-loop-helix factors (bHLH)	AACATCTGACT	0.000636339
ENSMUSG00000033808	Tmem87a	TFBS	TFBS	506	516	3.61281	0.90117	-	MA0521.1	Tcf12	Basic helix-loop-helix factors (bHLH)	TGCAGGTGCAG	0.000394583
ENSMUSG00000029757	Dync1i1	TFBS	TFBS	263	273	3.61281	0.90117	+	MA0521.1	Tcf12	Basic helix-loop-helix factors (bHLH)	TGCAGGTGCAG	0.000394583
ENSMUSG00000070732	Rbm44	TFBS	TFBS	993	1003	3.61344	0.909733	+	MA0519.1	Stat5a::Stat5b	STAT domain factors	GATCTCTAGAA	0.000747204
ENSMUSG00000062624	Cyp2c67	TFBS	TFBS	53	60	3.61391	0.910711	-	MA0705.1	Lhx8	Homeo domain factors	TTCATTGA	0.00453186
ENSMUSG00000084234	4933405O20Rik	TFBS	TFBS	433	440	3.61391	0.910711	+	MA0705.1	Lhx8	Homeo domain factors	TTCATTGA	0.00453186
ENSMUSG00000025808	Ccdc7a	TFBS	TFBS	1878	1885	3.61391	0.910711	+	MA0705.1	Lhx8	Homeo domain factors	TTCATTGA	0.00453186
ENSMUSG00000032323	Cyp11a1	TFBS	TFBS	456	463	3.61391	0.910711	-	MA0705.1	Lhx8	Homeo domain factors	TTCATTGA	0.00453186
ENSMUSG00000029591	Ung	TFBS	TFBS	11	18	3.61391	0.910711	+	MA0705.1	Lhx8	Homeo domain factors	TTCATTGA	0.00453186
ENSMUSG00000029757	Dync1i1	TFBS	TFBS	1138	1145	3.61391	0.910711	-	MA0705.1	Lhx8	Homeo domain factors	TTCATTGA	0.00453186
ENSMUSG00000000416	Cttnbp2	TFBS	TFBS	984	991	3.61391	0.910711	-	MA0705.1	Lhx8	Homeo domain factors	TTCATTGA	0.00453186
ENSMUSG00000058244	Olfr506	TFBS	TFBS	376	383	3.61391	0.910711	+	MA0705.1	Lhx8	Homeo domain factors	TTCATTGA	0.00453186
ENSMUSG00000090963	Gm17655	TFBS	TFBS	546	553	3.61391	0.910711	-	MA0705.1	Lhx8	Homeo domain factors	TTCATTGA	0.00453186
ENSMUSG00000024338	Psmb8	TFBS	TFBS	1204	1211	3.61391	0.910711	-	MA0705.1	Lhx8	Homeo domain factors	TTCATTGA	0.00453186
ENSMUSG00000074437	Defa29	TFBS	TFBS	1444	1454	3.61488	0.909743	+	MA0519.1	Stat5a::Stat5b	STAT domain factors	CTTCTTCAGAA	0.000746727
ENSMUSG00000024338	Psmb8	TFBS	TFBS	908	918	3.61488	0.909743	+	MA0519.1	Stat5a::Stat5b	STAT domain factors	CTTCTTCAGAA	0.000746727
ENSMUSG00000087166	L1td1	TFBS	TFBS	1609	1619	3.62262	0.900959	-	MA0522.1	Tcf3	Basic helix-loop-helix factors (bHLH)	AGCAGCTGGGC	0.000668049
ENSMUSG00000033808	Tmem87a	TFBS	TFBS	507	519	3.62541	0.90006	+	MA0499.1	Myod1	Basic helix-loop-helix factors (bHLH)	TGCACCTGCAGTT	0.000426337
ENSMUSG00000093955	Ighv1-34	TFBS	TFBS	794	806	3.62752	0.900077	-	MA0499.1	Myod1	Basic helix-loop-helix factors (bHLH)	CACTCCTGCCTCA	0.000426114
ENSMUSG00000094561	Ighv1-22	TFBS	TFBS	797	809	3.62752	0.900077	-	MA0499.1	Myod1	Basic helix-loop-helix factors (bHLH)	CACTCCTGCCTCA	0.000426114
ENSMUSG00000031283	Chrdl1	TFBS	TFBS	1824	1834	3.6278	0.90983	+	MA0519.1	Stat5a::Stat5b	STAT domain factors	ATTCTCCAGTA	0.00074482
ENSMUSG00000096878	Gm21083	TFBS	TFBS	1550	1560	3.62918	0.901303	-	MA0521.1	Tcf12	Basic helix-loop-helix factors (bHLH)	TACAGGTGCAT	0.000393867
ENSMUSG00000059481	Plg	TFBS	TFBS	509	519	3.62918	0.901303	-	MA0521.1	Tcf12	Basic helix-loop-helix factors (bHLH)	TACAGGTGCAT	0.000393867
ENSMUSG00000005220	Corin	TFBS	TFBS	1965	1977	3.6301	0.900097	+	MA0499.1	Myod1	Basic helix-loop-helix factors (bHLH)	CACTCCTGTGGCT	0.00042589
ENSMUSG00000025905	Oprk1	TFBS	TFBS	1704	1716	3.6301	0.900097	-	MA0499.1	Myod1	Basic helix-loop-helix factors (bHLH)	CACTCCTGTGGCT	0.00042589
ENSMUSG00000029757	Dync1i1	TFBS	TFBS	1082	1092	3.6303	0.909847	-	MA0519.1	Stat5a::Stat5b	STAT domain factors	AATTTCAGGTA	0.000744343
ENSMUSG00000024338	Psmb8	TFBS	TFBS	580	590	3.63505	0.909879	+	MA0519.1	Stat5a::Stat5b	STAT domain factors	GGTTTCAGGTA	0.000743389
ENSMUSG00000021314	Amph	TFBS	TFBS	1073	1083	3.63515	0.912029	+	MA0500.1	Myog	Basic helix-loop-helix factors (bHLH)	CACAGATGAGC	0.0003438
ENSMUSG00000073421	H2-Ab1	TFBS	TFBS	1553	1563	3.6354	0.900264	-	MA0464.1	Bhlhe40	Basic helix-loop-helix factors (bHLH)	TACATCTGACC	0.000635386
ENSMUSG00000073421	H2-Ab1	TFBS	TFBS	1418	1428	3.64039	0.900304	-	MA0464.1	Bhlhe40	Basic helix-loop-helix factors (bHLH)	CTCACATGGAA	0.000634909
ENSMUSG00000073421	H2-Ab1	TFBS	TFBS	1840	1850	3.64433	0.901129	-	MA0522.1	Tcf3	Basic helix-loop-helix factors (bHLH)	GTCATCTGTCT	0.00066638
ENSMUSG00000024338	Psmb8	TFBS	TFBS	1557	1567	3.64663	0.909958	-	MA0519.1	Stat5a::Stat5b	STAT domain factors	ATTTTATAGAA	0.00074029
ENSMUSG00000078783	Gm9733	TFBS	TFBS	1640	1650	3.64864	0.909971	-	MA0519.1	Stat5a::Stat5b	STAT domain factors	ATTTTCCAGTG	0.000740051
ENSMUSG00000063458	Lrmda	TFBS	TFBS	92	104	3.64976	0.900251	+	MA0499.1	Myod1	Basic helix-loop-helix factors (bHLH)	GTCTCCTGCTCTT	0.0004244
ENSMUSG00000020225	Tmbim4	TFBS	TFBS	763	773	3.65033	0.909983	+	MA0519.1	Stat5a::Stat5b	STAT domain factors	TTTTTTCTGAA	0.000739574
ENSMUSG00000041653	Pnpla3	TFBS	TFBS	1582	1592	3.6512	0.909989	-	MA0519.1	Stat5a::Stat5b	STAT domain factors	AATTCATGGAG	0.000739336
ENSMUSG00000030793	Pycard	TFBS	TFBS	281	288	3.65201	0.911122	+	MA0705.1	Lhx8	Homeo domain factors	GTAATGAC	0.0045166
ENSMUSG00000055730	Ces2a	TFBS	TFBS	1400	1407	3.65201	0.911122	-	MA0705.1	Lhx8	Homeo domain factors	GTAATGAC	0.0045166
ENSMUSG00000063458	Lrmda	TFBS	TFBS	830	837	3.65201	0.911122	-	MA0705.1	Lhx8	Homeo domain factors	GTAATGAC	0.0045166
ENSMUSG00000041710	Trpc5	TFBS	TFBS	1687	1694	3.65513	0.911156	+	MA0705.1	Lhx8	Homeo domain factors	CTAATGAT	0.00450134
ENSMUSG00000021534	1700001L19Rik	TFBS	TFBS	773	780	3.65513	0.911156	+	MA0705.1	Lhx8	Homeo domain factors	CTAATGAT	0.00450134
ENSMUSG00000058147	Xlr3c	TFBS	TFBS	1717	1724	3.65513	0.911156	-	MA0705.1	Lhx8	Homeo domain factors	CTAATGAT	0.00450134
ENSMUSG00000095872	Gm15128	TFBS	TFBS	1122	1129	3.65513	0.911156	-	MA0705.1	Lhx8	Homeo domain factors	CTAATGAT	0.00450134
ENSMUSG00000026003	Acadl	TFBS	TFBS	631	638	3.65513	0.911156	-	MA0705.1	Lhx8	Homeo domain factors	CTAATGAT	0.00450134
ENSMUSG00000020225	Tmbim4	TFBS	TFBS	373	380	3.65513	0.911156	-	MA0705.1	Lhx8	Homeo domain factors	CTAATGAT	0.00450134
ENSMUSG00000027556	Car1	TFBS	TFBS	329	336	3.65513	0.911156	-	MA0705.1	Lhx8	Homeo domain factors	CTAATGAT	0.00450134
ENSMUSG00000096209	Olfr510	TFBS	TFBS	47	54	3.65513	0.911156	-	MA0705.1	Lhx8	Homeo domain factors	CTAATGAT	0.00450134
ENSMUSG00000087166	L1td1	TFBS	TFBS	1231	1243	3.65816	0.900317	+	MA0499.1	Myod1	Basic helix-loop-helix factors (bHLH)	CACTCCTGCTTTC	0.000423819
ENSMUSG00000078783	Gm9733	TFBS	TFBS	414	426	3.65816	0.900317	-	MA0499.1	Myod1	Basic helix-loop-helix factors (bHLH)	CACTCCTGCTTTC	0.000423819
ENSMUSG00000069267	Hist1h3b	TFBS	TFBS	1151	1158	3.6628	0.911239	+	MA0705.1	Lhx8	Homeo domain factors	GCGATTGT	0.00448608
ENSMUSG00000027102	Hoxd8	TFBS	TFBS	197	204	3.6628	0.911239	+	MA0705.1	Lhx8	Homeo domain factors	GCGATTGT	0.00448608
ENSMUSG00000005220	Corin	TFBS	TFBS	1042	1049	3.6628	0.911239	-	MA0705.1	Lhx8	Homeo domain factors	GCGATTGT	0.00448608
ENSMUSG00000052562	Slc22a30	TFBS	TFBS	1731	1738	3.66316	0.911243	+	MA0705.1	Lhx8	Homeo domain factors	TCCATTAA	0.00447083
ENSMUSG00000052562	Slc22a30	TFBS	TFBS	82	89	3.66316	0.911243	-	MA0705.1	Lhx8	Homeo domain factors	TCCATTAA	0.00447083
ENSMUSG00000078783	Gm9733	TFBS	TFBS	362	369	3.66316	0.911243	+	MA0705.1	Lhx8	Homeo domain factors	TCCATTAA	0.00447083
ENSMUSG00000074505	Fat3	TFBS	TFBS	1846	1853	3.66316	0.911243	-	MA0705.1	Lhx8	Homeo domain factors	TCCATTAA	0.00447083
ENSMUSG00000020644	Id2	TFBS	TFBS	1203	1210	3.66316	0.911243	-	MA0705.1	Lhx8	Homeo domain factors	TCCATTAA	0.00447083
ENSMUSG00000027102	Hoxd8	TFBS	TFBS	809	816	3.66316	0.911243	+	MA0705.1	Lhx8	Homeo domain factors	TCCATTAA	0.00447083
ENSMUSG00000078598	Skint5	TFBS	TFBS	1054	1061	3.66316	0.911243	-	MA0705.1	Lhx8	Homeo domain factors	TCCATTAA	0.00447083
ENSMUSG00000034555	Tex16	TFBS	TFBS	33	40	3.66316	0.911243	-	MA0705.1	Lhx8	Homeo domain factors	TCCATTAA	0.00447083
ENSMUSG00000025905	Oprk1	TFBS	TFBS	1003	1010	3.66316	0.911243	+	MA0705.1	Lhx8	Homeo domain factors	TCCATTAA	0.00447083
ENSMUSG00000034402	Kcnh5	TFBS	TFBS	1140	1150	3.66874	0.901321	+	MA0522.1	Tcf3	Basic helix-loop-helix factors (bHLH)	GTCAGGTGGCT	0.000663996
ENSMUSG00000025401	Myo1a	TFBS	TFBS	1229	1239	3.66956	0.901328	-	MA0522.1	Tcf3	Basic helix-loop-helix factors (bHLH)	GGCAGGTGTTC	0.000663519
ENSMUSG00000028128	F3	TFBS	TFBS	1014	1024	3.67207	0.901651	-	MA0521.1	Tcf12	Basic helix-loop-helix factors (bHLH)	GCCAGGTGTCA	0.00039196
ENSMUSG00000031104	Rab33a	TFBS	TFBS	1153	1163	3.67957	0.901407	+	MA0522.1	Tcf3	Basic helix-loop-helix factors (bHLH)	TTCAGCTGCGT	0.000661612
ENSMUSG00000005836	Gata6	TFBS	TFBS	1517	1527	3.68152	0.901422	-	MA0522.1	Tcf3	Basic helix-loop-helix factors (bHLH)	CGCACGTGGAA	0.000661373
ENSMUSG00000044469	Tnfaip8l1	TFBS	TFBS	336	348	3.68566	0.900532	-	MA0499.1	Myod1	Basic helix-loop-helix factors (bHLH)	AGCTGCTGGCCTC	0.000421524
ENSMUSG00000059481	Plg	TFBS	TFBS	299	311	3.68798	0.90055	+	MA0499.1	Myod1	Basic helix-loop-helix factors (bHLH)	GGCACCTGATCCT	0.000421301
ENSMUSG00000030560	Ctsc	TFBS	TFBS	267	277	3.68909	0.901481	-	MA0522.1	Tcf3	Basic helix-loop-helix factors (bHLH)	AACATGTGCAA	0.000659704
ENSMUSG00000022269	2024-03-11	TFBS	TFBS	1309	1319	3.69109	0.901497	+	MA0522.1	Tcf3	Basic helix-loop-helix factors (bHLH)	AGCATCTGTCC	0.000659227
ENSMUSG00000024907	Gal	TFBS	TFBS	919	929	3.69209	0.910265	+	MA0519.1	Stat5a::Stat5b	STAT domain factors	ACTCCTATGAG	0.000735044
ENSMUSG00000030793	Pycard	TFBS	TFBS	313	323	3.69209	0.910265	-	MA0519.1	Stat5a::Stat5b	STAT domain factors	ACTCCTATGAG	0.000735044
ENSMUSG00000029314	Gpat3	TFBS	TFBS	1514	1524	3.69354	0.910275	-	MA0519.1	Stat5a::Stat5b	STAT domain factors	GGTTCCCTGCA	0.000734806
ENSMUSG00000058099	Nfam1	TFBS	TFBS	245	255	3.69589	0.901845	-	MA0521.1	Tcf12	Basic helix-loop-helix factors (bHLH)	CCCAGGTGCCA	0.000391483
ENSMUSG00000027076	Timm10	TFBS	TFBS	1283	1293	3.70065	0.910323	-	MA0519.1	Stat5a::Stat5b	STAT domain factors	ACTCCAAAGTA	0.000733852
ENSMUSG00000024155	Meiob	TFBS	TFBS	338	348	3.70065	0.910323	-	MA0519.1	Stat5a::Stat5b	STAT domain factors	ACTCCAAAGTA	0.000733852
ENSMUSG00000051747	Ttn	TFBS	TFBS	1245	1255	3.70241	0.900798	+	MA0464.1	Bhlhe40	Basic helix-loop-helix factors (bHLH)	TCCATGTGAAG	0.000630856
ENSMUSG00000020467	Efemp1	TFBS	TFBS	1654	1664	3.71024	0.901648	-	MA0522.1	Tcf3	Basic helix-loop-helix factors (bHLH)	AGCATCTGTCT	0.000656366
ENSMUSG00000036594	H2-Aa	TFBS	TFBS	817	827	3.71181	0.910399	-	MA0519.1	Stat5a::Stat5b	STAT domain factors	CCTTCTAGGCA	0.00073123
ENSMUSG00000047712	Ust	TFBS	TFBS	492	502	3.71549	0.901689	+	MA0522.1	Tcf3	Basic helix-loop-helix factors (bHLH)	AGCAGGTGGCC	0.00065589
ENSMUSG00000060586	H2-Eb1	TFBS	TFBS	734	744	3.71666	0.910432	+	MA0519.1	Stat5a::Stat5b	STAT domain factors	TCTCCCTTGAG	0.000730515
ENSMUSG00000020311	Erlec1	TFBS	TFBS	1501	1511	3.71865	0.90203	-	MA0521.1	Tcf12	Basic helix-loop-helix factors (bHLH)	GCCAGGTGAGT	0.000390291
ENSMUSG00000050069	Grem2	TFBS	TFBS	319	329	3.72018	0.901726	-	MA0522.1	Tcf3	Basic helix-loop-helix factors (bHLH)	CACACCTGTGA	0.000655174
ENSMUSG00000025270	Alas2	TFBS	TFBS	1659	1669	3.72018	0.901726	-	MA0522.1	Tcf3	Basic helix-loop-helix factors (bHLH)	CACACCTGTGA	0.000655174
ENSMUSG00000030945	Acsm2	TFBS	TFBS	1731	1741	3.72018	0.901726	+	MA0522.1	Tcf3	Basic helix-loop-helix factors (bHLH)	CACACCTGTGA	0.000655174
ENSMUSG00000025127	Gcgr	TFBS	TFBS	541	553	3.72133	0.900812	+	MA0499.1	Myod1	Basic helix-loop-helix factors (bHLH)	GTCTGCTGCCTTG	0.000418425
ENSMUSG00000028128	F3	TFBS	TFBS	928	935	3.72435	0.911903	+	MA0705.1	Lhx8	Homeo domain factors	GTGATCGT	0.00445557
ENSMUSG00000035184	Fam124a	TFBS	TFBS	926	933	3.72435	0.911903	-	MA0705.1	Lhx8	Homeo domain factors	GTGATCGT	0.00445557
ENSMUSG00000027445	Cst9	TFBS	TFBS	184	191	3.72471	0.911907	-	MA0705.1	Lhx8	Homeo domain factors	TTCATCAA	0.00444031
ENSMUSG00000069267	Hist1h3b	TFBS	TFBS	388	395	3.72471	0.911907	-	MA0705.1	Lhx8	Homeo domain factors	TTCATCAA	0.00444031
ENSMUSG00000025058	5430427O19Rik	TFBS	TFBS	1305	1312	3.72471	0.911907	+	MA0705.1	Lhx8	Homeo domain factors	TTCATCAA	0.00444031
ENSMUSG00000094561	Ighv1-22	TFBS	TFBS	1086	1093	3.72471	0.911907	-	MA0705.1	Lhx8	Homeo domain factors	TTCATCAA	0.00444031
ENSMUSG00000074505	Fat3	TFBS	TFBS	232	239	3.72471	0.911907	+	MA0705.1	Lhx8	Homeo domain factors	TTCATCAA	0.00444031
ENSMUSG00000025808	Ccdc7a	TFBS	TFBS	1551	1558	3.72471	0.911907	+	MA0705.1	Lhx8	Homeo domain factors	TTCATCAA	0.00444031
ENSMUSG00000028133	Rwdd3	TFBS	TFBS	1007	1014	3.72471	0.911907	-	MA0705.1	Lhx8	Homeo domain factors	TTCATCAA	0.00444031
ENSMUSG00000032323	Cyp11a1	TFBS	TFBS	6	13	3.72471	0.911907	-	MA0705.1	Lhx8	Homeo domain factors	TTCATCAA	0.00444031
ENSMUSG00000001657	Hoxc8	TFBS	TFBS	1697	1704	3.72471	0.911907	-	MA0705.1	Lhx8	Homeo domain factors	TTCATCAA	0.00444031
ENSMUSG00000058244	Olfr506	TFBS	TFBS	1915	1922	3.72471	0.911907	-	MA0705.1	Lhx8	Homeo domain factors	TTCATCAA	0.00444031
ENSMUSG00000028128	F3	TFBS	TFBS	40	47	3.72471	0.911907	-	MA0705.1	Lhx8	Homeo domain factors	TTCATCAA	0.00444031
ENSMUSG00000040522	Tlr8	TFBS	TFBS	1193	1200	3.72471	0.911907	+	MA0705.1	Lhx8	Homeo domain factors	TTCATCAA	0.00444031
ENSMUSG00000018259	Prl8a2	TFBS	TFBS	1322	1329	3.72471	0.911907	-	MA0705.1	Lhx8	Homeo domain factors	TTCATCAA	0.00444031
ENSMUSG00000007653	Gabrb2	TFBS	TFBS	224	231	3.72471	0.911907	+	MA0705.1	Lhx8	Homeo domain factors	TTCATCAA	0.00444031
ENSMUSG00000026003	Acadl	TFBS	TFBS	1107	1114	3.72471	0.911907	-	MA0705.1	Lhx8	Homeo domain factors	TTCATCAA	0.00444031
ENSMUSG00000020225	Tmbim4	TFBS	TFBS	320	327	3.72471	0.911907	-	MA0705.1	Lhx8	Homeo domain factors	TTCATCAA	0.00444031
ENSMUSG00000027556	Car1	TFBS	TFBS	1856	1863	3.72471	0.911907	-	MA0705.1	Lhx8	Homeo domain factors	TTCATCAA	0.00444031
ENSMUSG00000033510	Otud7a	TFBS	TFBS	1154	1161	3.72471	0.911907	+	MA0705.1	Lhx8	Homeo domain factors	TTCATCAA	0.00444031
ENSMUSG00000095028	Sirpb1b	TFBS	TFBS	852	859	3.72471	0.911907	-	MA0705.1	Lhx8	Homeo domain factors	TTCATCAA	0.00444031
ENSMUSG00000073421	H2-Ab1	TFBS	TFBS	860	867	3.72471	0.911907	+	MA0705.1	Lhx8	Homeo domain factors	TTCATCAA	0.00444031
ENSMUSG00000026003	Acadl	TFBS	TFBS	810	820	3.72659	0.901776	-	MA0522.1	Tcf3	Basic helix-loop-helix factors (bHLH)	TTCATCTGGTT	0.000654459
ENSMUSG00000022085	Pebp4	TFBS	TFBS	1990	2000	3.72724	0.910503	-	MA0519.1	Stat5a::Stat5b	STAT domain factors	AGTTCTTGGCA	0.000728607
ENSMUSG00000041536	Serpina3a	TFBS	TFBS	1271	1281	3.72724	0.910503	-	MA0519.1	Stat5a::Stat5b	STAT domain factors	AGTTCTTGGCA	0.000728607
ENSMUSG00000049057	Olfr1257	TFBS	TFBS	1507	1517	3.72767	0.910506	+	MA0519.1	Stat5a::Stat5b	STAT domain factors	TGTTTCTAGTA	0.000728369
ENSMUSG00000021536	Adcy2	TFBS	TFBS	1265	1277	3.73144	0.900891	+	MA0499.1	Myod1	Basic helix-loop-helix factors (bHLH)	AACTCCTGCTCTG	0.000417605
ENSMUSG00000076609	Igkc	TFBS	TFBS	1438	1448	3.73148	0.901815	+	MA0522.1	Tcf3	Basic helix-loop-helix factors (bHLH)	CCCATGTGGTT	0.000653982
ENSMUSG00000021485	Mxd3	TFBS	TFBS	618	628	3.73333	0.901045	-	MA0464.1	Bhlhe40	Basic helix-loop-helix factors (bHLH)	TACATCTGCTA	0.000628233
ENSMUSG00000043342	Hoxd9	TFBS	TFBS	440	447	3.73584	0.912027	-	MA0705.1	Lhx8	Homeo domain factors	CTAATGGC	0.00442505
ENSMUSG00000074934	Grem1	TFBS	TFBS	1865	1872	3.73584	0.912027	+	MA0705.1	Lhx8	Homeo domain factors	CTAATGGC	0.00442505
ENSMUSG00000021214	Akr1c18	TFBS	TFBS	445	452	3.73584	0.912027	-	MA0705.1	Lhx8	Homeo domain factors	CTAATGGC	0.00442505
ENSMUSG00000028164	Manba	TFBS	TFBS	24	31	3.73584	0.912027	-	MA0705.1	Lhx8	Homeo domain factors	CTAATGGC	0.00442505
ENSMUSG00000045968	Teddm2	TFBS	TFBS	1556	1568	3.73681	0.900933	+	MA0499.1	Myod1	Basic helix-loop-helix factors (bHLH)	AACAGCTGATACC	0.000417113
ENSMUSG00000074695	Il22	TFBS	TFBS	903	913	3.73723	0.910571	-	MA0519.1	Stat5a::Stat5b	STAT domain factors	TTTCCTAAGCA	0.0007267
ENSMUSG00000058244	Olfr506	TFBS	TFBS	374	384	3.73728	0.910571	+	MA0519.1	Stat5a::Stat5b	STAT domain factors	TATTCATTGAA	0.000726461
ENSMUSG00000054976	Nyap2	TFBS	TFBS	52	62	3.73929	0.910585	-	MA0519.1	Stat5a::Stat5b	STAT domain factors	TATTCCCTGTG	0.000726223
ENSMUSG00000020311	Erlec1	TFBS	TFBS	708	718	3.74001	0.901098	-	MA0464.1	Bhlhe40	Basic helix-loop-helix factors (bHLH)	TACATCTGATC	0.000627518
ENSMUSG00000063458	Lrmda	TFBS	TFBS	1061	1073	3.7458	0.901003	+	MA0499.1	Myod1	Basic helix-loop-helix factors (bHLH)	AGCTGCTGGTCTT	0.000416383
ENSMUSG00000062624	Cyp2c67	TFBS	TFBS	1494	1504	3.74586	0.901928	-	MA0522.1	Tcf3	Basic helix-loop-helix factors (bHLH)	TCCACGTGGAT	0.00065279
ENSMUSG00000025069	Gsto2	TFBS	TFBS	1968	1978	3.74602	0.91063	+	MA0519.1	Stat5a::Stat5b	STAT domain factors	GCTTTCCGGTA	0.000725746
ENSMUSG00000060586	H2-Eb1	TFBS	TFBS	366	378	3.7477	0.901018	-	MA0499.1	Myod1	Basic helix-loop-helix factors (bHLH)	ATCTCCTGTCAGC	0.000416264
ENSMUSG00000035934	Pknox2	TFBS	TFBS	1983	1993	3.74906	0.90117	+	MA0464.1	Bhlhe40	Basic helix-loop-helix factors (bHLH)	TCCATGTGAAT	0.000627041
ENSMUSG00000063458	Lrmda	TFBS	TFBS	348	360	3.74941	0.901032	+	MA0499.1	Myod1	Basic helix-loop-helix factors (bHLH)	CTCTCCTGCCCTC	0.0004161
ENSMUSG00000067235	H2-Q10	TFBS	TFBS	459	469	3.74956	0.901957	+	MA0522.1	Tcf3	Basic helix-loop-helix factors (bHLH)	GGCAGCTGTGG	0.000652552
ENSMUSG00000052562	Slc22a30	TFBS	TFBS	97	107	3.75077	0.910662	+	MA0519.1	Stat5a::Stat5b	STAT domain factors	TATTCACGGAG	0.000724554
ENSMUSG00000001657	Hoxc8	TFBS	TFBS	982	992	3.75168	0.910669	+	MA0519.1	Stat5a::Stat5b	STAT domain factors	ATTCCTTTGAG	0.000724316
ENSMUSG00000037940	Inpp4b	TFBS	TFBS	328	338	3.75168	0.910669	+	MA0519.1	Stat5a::Stat5b	STAT domain factors	ATTCCTTTGAG	0.000724316
ENSMUSG00000074695	Il22	TFBS	TFBS	1881	1891	3.75534	0.912925	-	MA0500.1	Myog	Basic helix-loop-helix factors (bHLH)	AGCAGATGATT	0.000342131
ENSMUSG00000013483	Card14	TFBS	TFBS	652	662	3.75558	0.902004	-	MA0522.1	Tcf3	Basic helix-loop-helix factors (bHLH)	GCCATGTGGAG	0.00065136
ENSMUSG00000029371	Cxcl5	TFBS	TFBS	1496	1508	3.75647	0.901087	-	MA0499.1	Myod1	Basic helix-loop-helix factors (bHLH)	GACACCTGGGAGA	0.000415549
ENSMUSG00000025401	Myo1a	TFBS	TFBS	316	328	3.75951	0.901111	+	MA0499.1	Myod1	Basic helix-loop-helix factors (bHLH)	AGCTCCTGCTAAC	0.000415355
ENSMUSG00000035934	Pknox2	TFBS	TFBS	1878	1888	3.76347	0.902066	+	MA0522.1	Tcf3	Basic helix-loop-helix factors (bHLH)	TCCAGGTGTTC	0.000650644
ENSMUSG00000013483	Card14	TFBS	TFBS	561	571	3.76537	0.902081	-	MA0522.1	Tcf3	Basic helix-loop-helix factors (bHLH)	GGCATGTGCAG	0.000649929
ENSMUSG00000055730	Ces2a	TFBS	TFBS	1961	1971	3.76853	0.902106	+	MA0522.1	Tcf3	Basic helix-loop-helix factors (bHLH)	CTCATGTGCAG	0.000649452
ENSMUSG00000052562	Slc22a30	TFBS	TFBS	41	48	3.76864	0.912381	+	MA0705.1	Lhx8	Homeo domain factors	CTGATGAA	0.00440979
ENSMUSG00000076609	Igkc	TFBS	TFBS	1469	1476	3.76864	0.912381	+	MA0705.1	Lhx8	Homeo domain factors	CTGATGAA	0.00440979
ENSMUSG00000054976	Nyap2	TFBS	TFBS	1784	1791	3.76864	0.912381	+	MA0705.1	Lhx8	Homeo domain factors	CTGATGAA	0.00440979
ENSMUSG00000033808	Tmem87a	TFBS	TFBS	1267	1274	3.76864	0.912381	+	MA0705.1	Lhx8	Homeo domain factors	CTGATGAA	0.00440979
ENSMUSG00000058244	Olfr506	TFBS	TFBS	893	900	3.76864	0.912381	+	MA0705.1	Lhx8	Homeo domain factors	CTGATGAA	0.00440979
ENSMUSG00000070732	Rbm44	TFBS	TFBS	689	696	3.76864	0.912381	+	MA0705.1	Lhx8	Homeo domain factors	CTGATGAA	0.00440979
ENSMUSG00000024610	Cd74	TFBS	TFBS	1660	1667	3.76864	0.912381	+	MA0705.1	Lhx8	Homeo domain factors	CTGATGAA	0.00440979
ENSMUSG00000063458	Lrmda	TFBS	TFBS	1660	1667	3.76864	0.912381	+	MA0705.1	Lhx8	Homeo domain factors	CTGATGAA	0.00440979
ENSMUSG00000001558	Klhl10	TFBS	TFBS	881	888	3.76864	0.912381	-	MA0705.1	Lhx8	Homeo domain factors	CTGATGAA	0.00440979
ENSMUSG00000001558	Klhl10	TFBS	TFBS	1507	1514	3.76864	0.912381	-	MA0705.1	Lhx8	Homeo domain factors	CTGATGAA	0.00440979
ENSMUSG00000079395	Gm15114	TFBS	TFBS	1238	1245	3.76864	0.912381	-	MA0705.1	Lhx8	Homeo domain factors	CTGATGAA	0.00440979
ENSMUSG00000084234	4933405O20Rik	TFBS	TFBS	887	894	3.76864	0.912381	-	MA0705.1	Lhx8	Homeo domain factors	CTGATGAA	0.00440979
ENSMUSG00000094941	Gm15093	TFBS	TFBS	1238	1245	3.76864	0.912381	-	MA0705.1	Lhx8	Homeo domain factors	CTGATGAA	0.00440979
ENSMUSG00000031595	Pdgfrl	TFBS	TFBS	1486	1493	3.76864	0.912381	-	MA0705.1	Lhx8	Homeo domain factors	CTGATGAA	0.00440979
ENSMUSG00000090963	Gm17655	TFBS	TFBS	1425	1432	3.76864	0.912381	-	MA0705.1	Lhx8	Homeo domain factors	CTGATGAA	0.00440979
ENSMUSG00000024907	Gal	TFBS	TFBS	739	746	3.76864	0.912381	-	MA0705.1	Lhx8	Homeo domain factors	CTGATGAA	0.00440979
ENSMUSG00000049902	4921517D22Rik	TFBS	TFBS	902	909	3.76864	0.912381	-	MA0705.1	Lhx8	Homeo domain factors	CTGATGAA	0.00440979
ENSMUSG00000059839	Zfp874b	TFBS	TFBS	387	394	3.76864	0.912381	-	MA0705.1	Lhx8	Homeo domain factors	CTGATGAA	0.00440979
ENSMUSG00000061024	Rrs1	TFBS	TFBS	1153	1163	3.76998	0.902117	+	MA0522.1	Tcf3	Basic helix-loop-helix factors (bHLH)	AACATGTGCCC	0.000649214
ENSMUSG00000041536	Serpina3a	TFBS	TFBS	1576	1586	3.77141	0.910802	+	MA0519.1	Stat5a::Stat5b	STAT domain factors	CTTTCTTGGCA	0.000721931
ENSMUSG00000053897	Slc39a8	TFBS	TFBS	66	76	3.77288	0.913056	-	MA0500.1	Myog	Basic helix-loop-helix factors (bHLH)	CCCAGGTGAGA	0.000341654
ENSMUSG00000021485	Mxd3	TFBS	TFBS	1926	1936	3.77455	0.910823	-	MA0519.1	Stat5a::Stat5b	STAT domain factors	GTTTCAATGTA	0.000721693
ENSMUSG00000020486	2024-09-04	TFBS	TFBS	1641	1651	3.78188	0.902211	+	MA0522.1	Tcf3	Basic helix-loop-helix factors (bHLH)	AGCAGGTGTAG	0.000648499
ENSMUSG00000027076	Timm10	TFBS	TFBS	1065	1075	3.78262	0.902217	+	MA0522.1	Tcf3	Basic helix-loop-helix factors (bHLH)	TCCAGGTGTTT	0.00064826
ENSMUSG00000033510	Otud7a	TFBS	TFBS	607	617	3.78262	0.902217	+	MA0522.1	Tcf3	Basic helix-loop-helix factors (bHLH)	TCCAGGTGTTT	0.00064826
ENSMUSG00000074882	Cyp2c68	TFBS	TFBS	56	63	3.78345	0.912541	+	MA0705.1	Lhx8	Homeo domain factors	ATCATTAA	0.00436401
ENSMUSG00000093955	Ighv1-34	TFBS	TFBS	599	606	3.78345	0.912541	+	MA0705.1	Lhx8	Homeo domain factors	ATCATTAA	0.00436401
ENSMUSG00000094561	Ighv1-22	TFBS	TFBS	601	608	3.78345	0.912541	+	MA0705.1	Lhx8	Homeo domain factors	ATCATTAA	0.00436401
ENSMUSG00000076609	Igkc	TFBS	TFBS	107	114	3.78345	0.912541	+	MA0705.1	Lhx8	Homeo domain factors	ATCATTAA	0.00436401
ENSMUSG00000054976	Nyap2	TFBS	TFBS	1617	1624	3.78345	0.912541	-	MA0705.1	Lhx8	Homeo domain factors	ATCATTAA	0.00436401
ENSMUSG00000029757	Dync1i1	TFBS	TFBS	974	981	3.78345	0.912541	+	MA0705.1	Lhx8	Homeo domain factors	ATCATTAA	0.00436401
ENSMUSG00000074207	Adh1	TFBS	TFBS	774	781	3.78345	0.912541	+	MA0705.1	Lhx8	Homeo domain factors	ATCATTAA	0.00436401
ENSMUSG00000025270	Alas2	TFBS	TFBS	1195	1202	3.78345	0.912541	+	MA0705.1	Lhx8	Homeo domain factors	ATCATTAA	0.00436401
ENSMUSG00000040253	Gbp7	TFBS	TFBS	69	76	3.78345	0.912541	+	MA0705.1	Lhx8	Homeo domain factors	ATCATTAA	0.00436401
ENSMUSG00000020644	Id2	TFBS	TFBS	698	705	3.78345	0.912541	+	MA0705.1	Lhx8	Homeo domain factors	ATCATTAA	0.00436401
ENSMUSG00000037940	Inpp4b	TFBS	TFBS	1323	1330	3.78345	0.912541	+	MA0705.1	Lhx8	Homeo domain factors	ATCATTAA	0.00436401
ENSMUSG00000046794	Ppp1r3b	TFBS	TFBS	1066	1073	3.78345	0.912541	+	MA0705.1	Lhx8	Homeo domain factors	ATCATTAA	0.00436401
ENSMUSG00000091705	H2-Q2	TFBS	TFBS	1444	1451	3.78345	0.912541	-	MA0705.1	Lhx8	Homeo domain factors	ATCATTAA	0.00436401
ENSMUSG00000033510	Otud7a	TFBS	TFBS	1752	1759	3.78345	0.912541	-	MA0705.1	Lhx8	Homeo domain factors	ATCATTAA	0.00436401
ENSMUSG00000034555	Tex16	TFBS	TFBS	1367	1374	3.78345	0.912541	+	MA0705.1	Lhx8	Homeo domain factors	ATCATTAA	0.00436401
ENSMUSG00000035916	Ptprq	TFBS	TFBS	1929	1936	3.78345	0.912541	+	MA0705.1	Lhx8	Homeo domain factors	ATCATTAA	0.00436401
ENSMUSG00000079033	Mef2b	TFBS	TFBS	937	949	3.78448	0.901306	-	MA0499.1	Myod1	Basic helix-loop-helix factors (bHLH)	CTCTGCTGTGGTT	0.000413105
ENSMUSG00000052562	Slc22a30	TFBS	TFBS	895	905	3.78479	0.910893	+	MA0519.1	Stat5a::Stat5b	STAT domain factors	TTTTCTCTGTG	0.000720501
ENSMUSG00000074505	Fat3	TFBS	TFBS	1950	1960	3.78479	0.910893	+	MA0519.1	Stat5a::Stat5b	STAT domain factors	TTTTCTCTGTG	0.000720501
ENSMUSG00000021701	Plk2	TFBS	TFBS	791	801	3.78479	0.910893	-	MA0519.1	Stat5a::Stat5b	STAT domain factors	TTTTCTCTGTG	0.000720501
ENSMUSG00000051076	Vtcn1	TFBS	TFBS	173	180	3.78509	0.912559	+	MA0705.1	Lhx8	Homeo domain factors	CCAATGAC	0.00434875
ENSMUSG00000051747	Ttn	TFBS	TFBS	254	261	3.78509	0.912559	+	MA0705.1	Lhx8	Homeo domain factors	CCAATGAC	0.00434875
ENSMUSG00000040253	Gbp7	TFBS	TFBS	995	1002	3.78509	0.912559	+	MA0705.1	Lhx8	Homeo domain factors	CCAATGAC	0.00434875
ENSMUSG00000078598	Skint5	TFBS	TFBS	228	235	3.78509	0.912559	+	MA0705.1	Lhx8	Homeo domain factors	CCAATGAC	0.00434875
ENSMUSG00000041119	Pde9a	TFBS	TFBS	575	582	3.78509	0.912559	+	MA0705.1	Lhx8	Homeo domain factors	CCAATGAC	0.00434875
ENSMUSG00000041119	Pde9a	TFBS	TFBS	1258	1265	3.78509	0.912559	+	MA0705.1	Lhx8	Homeo domain factors	CCAATGAC	0.00434875
ENSMUSG00000067561	Dmrtc1c2	TFBS	TFBS	1191	1198	3.78509	0.912559	-	MA0705.1	Lhx8	Homeo domain factors	CCAATGAC	0.00434875
ENSMUSG00000031595	Pdgfrl	TFBS	TFBS	385	392	3.78509	0.912559	-	MA0705.1	Lhx8	Homeo domain factors	CCAATGAC	0.00434875
ENSMUSG00000067562	Dmrtc1c1	TFBS	TFBS	1191	1198	3.78509	0.912559	-	MA0705.1	Lhx8	Homeo domain factors	CCAATGAC	0.00434875
ENSMUSG00000005220	Corin	TFBS	TFBS	1195	1202	3.78509	0.912559	-	MA0705.1	Lhx8	Homeo domain factors	CCAATGAC	0.00434875
ENSMUSG00000095028	Sirpb1b	TFBS	TFBS	625	632	3.78509	0.912559	-	MA0705.1	Lhx8	Homeo domain factors	CCAATGAC	0.00434875
ENSMUSG00000005836	Gata6	TFBS	TFBS	1417	1427	3.78769	0.910912	+	MA0519.1	Stat5a::Stat5b	STAT domain factors	TTTTTCTGGAG	0.000720263
ENSMUSG00000037940	Inpp4b	TFBS	TFBS	175	185	3.78905	0.902267	-	MA0522.1	Tcf3	Basic helix-loop-helix factors (bHLH)	TCCAGGTGGCA	0.000647783
ENSMUSG00000074384	AI429214	TFBS	TFBS	1084	1094	3.78913	0.902268	+	MA0522.1	Tcf3	Basic helix-loop-helix factors (bHLH)	AACATGTGCCT	0.000647545
ENSMUSG00000067764	Xlr5c	TFBS	TFBS	203	215	3.79834	0.901415	-	MA0499.1	Myod1	Basic helix-loop-helix factors (bHLH)	CTCAGCTGGGAAG	0.000412047
ENSMUSG00000058328	Xlr5a	TFBS	TFBS	204	216	3.79834	0.901415	-	MA0499.1	Myod1	Basic helix-loop-helix factors (bHLH)	CTCAGCTGGGAAG	0.000412047
ENSMUSG00000072479	Xlr5b	TFBS	TFBS	204	216	3.79834	0.901415	-	MA0499.1	Myod1	Basic helix-loop-helix factors (bHLH)	CTCAGCTGGGAAG	0.000412047
ENSMUSG00000033808	Tmem87a	TFBS	TFBS	256	266	3.79885	0.902344	+	MA0522.1	Tcf3	Basic helix-loop-helix factors (bHLH)	TGCAGGTGCCA	0.000647068
ENSMUSG00000022435	Upk3a	TFBS	TFBS	773	783	3.80103	0.901585	+	MA0464.1	Bhlhe40	Basic helix-loop-helix factors (bHLH)	GACACATGGAG	0.000623941
ENSMUSG00000072720	Myo18b	TFBS	TFBS	1912	1922	3.80103	0.901585	-	MA0464.1	Bhlhe40	Basic helix-loop-helix factors (bHLH)	GACACATGGAG	0.000623941
ENSMUSG00000030793	Pycard	TFBS	TFBS	1383	1393	3.80208	0.913273	+	MA0500.1	Myog	Basic helix-loop-helix factors (bHLH)	AGCAGATGTGA	0.000340462
ENSMUSG00000031283	Chrdl1	TFBS	TFBS	785	797	3.80682	0.901481	+	MA0499.1	Myod1	Basic helix-loop-helix factors (bHLH)	TGCATCTGCCTGT	0.000411451
ENSMUSG00000035184	Fam124a	TFBS	TFBS	610	622	3.80955	0.901503	-	MA0499.1	Myod1	Basic helix-loop-helix factors (bHLH)	CTCTCCTGCTCTT	0.000411168
ENSMUSG00000016386	Mpped2	TFBS	TFBS	133	143	3.81406	0.911091	+	MA0519.1	Stat5a::Stat5b	STAT domain factors	ACTTTTCAGTA	0.000716209
ENSMUSG00000026003	Acadl	TFBS	TFBS	443	455	3.81431	0.90154	-	MA0499.1	Myod1	Basic helix-loop-helix factors (bHLH)	TCCTCCTGCCTTA	0.00041081
ENSMUSG00000060586	H2-Eb1	TFBS	TFBS	104	116	3.81431	0.90154	-	MA0499.1	Myod1	Basic helix-loop-helix factors (bHLH)	TCCTCCTGCCTTA	0.00041081
ENSMUSG00000050069	Grem2	TFBS	TFBS	1708	1718	3.81559	0.902817	+	MA0521.1	Tcf12	Basic helix-loop-helix factors (bHLH)	TACAGGTGGGG	0.000386238
ENSMUSG00000021485	Mxd3	TFBS	TFBS	518	528	3.8183	0.911119	-	MA0519.1	Stat5a::Stat5b	STAT domain factors	CATCCTAGGAG	0.000715494
ENSMUSG00000042745	Id1	TFBS	TFBS	534	546	3.81887	0.901576	+	MA0499.1	Myod1	Basic helix-loop-helix factors (bHLH)	CTCAGCTGGGGAG	0.000410452
ENSMUSG00000024659	Anxa1	TFBS	TFBS	1534	1544	3.81983	0.91113	-	MA0519.1	Stat5a::Stat5b	STAT domain factors	GCTTTCTTGAA	0.000715256
ENSMUSG00000021485	Mxd3	TFBS	TFBS	1652	1662	3.82879	0.90258	+	MA0522.1	Tcf3	Basic helix-loop-helix factors (bHLH)	CGCACGTGTAG	0.000646114
ENSMUSG00000069516	Lyz2	TFBS	TFBS	1696	1706	3.83017	0.9112	+	MA0519.1	Stat5a::Stat5b	STAT domain factors	ATTTCACAGCA	0.00071454
ENSMUSG00000034555	Tex16	TFBS	TFBS	1174	1184	3.83337	0.901843	+	MA0464.1	Bhlhe40	Basic helix-loop-helix factors (bHLH)	GCCATATGATT	0.000620842
ENSMUSG00000041653	Pnpla3	TFBS	TFBS	1478	1488	3.83457	0.91123	+	MA0519.1	Stat5a::Stat5b	STAT domain factors	CTTTTTAAGAG	0.000713587
ENSMUSG00000036594	H2-Aa	TFBS	TFBS	107	119	3.83627	0.901712	+	MA0499.1	Myod1	Basic helix-loop-helix factors (bHLH)	GTCTGCTGTTAGA	0.000409141
ENSMUSG00000022941	Ripply3	TFBS	TFBS	297	307	3.8417	0.911278	-	MA0519.1	Stat5a::Stat5b	STAT domain factors	TCTCCCAGGTG	0.000712872
ENSMUSG00000029371	Cxcl5	TFBS	TFBS	1496	1506	3.8417	0.911278	+	MA0519.1	Stat5a::Stat5b	STAT domain factors	TCTCCCAGGTG	0.000712872
ENSMUSG00000028128	F3	TFBS	TFBS	274	284	3.84247	0.911283	-	MA0519.1	Stat5a::Stat5b	STAT domain factors	GTTCCTCAGCA	0.000712633
ENSMUSG00000031595	Pdgfrl	TFBS	TFBS	1889	1899	3.84346	0.902695	+	MA0522.1	Tcf3	Basic helix-loop-helix factors (bHLH)	TCCAGCTGTGG	0.000645161
ENSMUSG00000029591	Ung	TFBS	TFBS	1076	1088	3.84417	0.901774	-	MA0499.1	Myod1	Basic helix-loop-helix factors (bHLH)	GCCTGCTGCTTAC	0.00040859
ENSMUSG00000021485	Mxd3	TFBS	TFBS	616	628	3.84739	0.901799	-	MA0499.1	Myod1	Basic helix-loop-helix factors (bHLH)	TACATCTGCTACC	0.000408381
ENSMUSG00000074207	Adh1	TFBS	TFBS	361	371	3.84878	0.913621	-	MA0500.1	Myog	Basic helix-loop-helix factors (bHLH)	CACAGATGTTG	0.00033927
ENSMUSG00000020388	Pdlim4	TFBS	TFBS	530	540	3.84878	0.913621	-	MA0500.1	Myog	Basic helix-loop-helix factors (bHLH)	CACAGATGTTG	0.00033927
ENSMUSG00000035916	Ptprq	TFBS	TFBS	1054	1064	3.84878	0.913621	-	MA0500.1	Myog	Basic helix-loop-helix factors (bHLH)	CACAGATGTTG	0.00033927
ENSMUSG00000096878	Gm21083	TFBS	TFBS	719	729	3.85126	0.911342	-	MA0519.1	Stat5a::Stat5b	STAT domain factors	TTTCCTCTGAG	0.000710964
ENSMUSG00000095621	Gm15085	TFBS	TFBS	1523	1533	3.85126	0.911342	-	MA0519.1	Stat5a::Stat5b	STAT domain factors	TTTCCTCTGAG	0.000710964
ENSMUSG00000021214	Akr1c18	TFBS	TFBS	1568	1575	3.85431	0.913306	+	MA0705.1	Lhx8	Homeo domain factors	GCGATCGC	0.0043335
ENSMUSG00000021214	Akr1c18	TFBS	TFBS	1568	1575	3.85431	0.913306	-	MA0705.1	Lhx8	Homeo domain factors	GCGATCGC	0.0043335
ENSMUSG00000050541	Adra1b	TFBS	TFBS	1620	1627	3.85431	0.913306	+	MA0705.1	Lhx8	Homeo domain factors	GCGATCGC	0.0043335
ENSMUSG00000050541	Adra1b	TFBS	TFBS	1620	1627	3.85431	0.913306	-	MA0705.1	Lhx8	Homeo domain factors	GCGATCGC	0.0043335
ENSMUSG00000047712	Ust	TFBS	TFBS	1758	1765	3.85431	0.913306	+	MA0705.1	Lhx8	Homeo domain factors	GCGATCGC	0.0043335
ENSMUSG00000047712	Ust	TFBS	TFBS	1758	1765	3.85431	0.913306	-	MA0705.1	Lhx8	Homeo domain factors	GCGATCGC	0.0043335
ENSMUSG00000021314	Amph	TFBS	TFBS	191	201	3.85497	0.902786	-	MA0522.1	Tcf3	Basic helix-loop-helix factors (bHLH)	GTCACGTGCAA	0.000643969
ENSMUSG00000059481	Plg	TFBS	TFBS	534	546	3.85729	0.901877	-	MA0499.1	Myod1	Basic helix-loop-helix factors (bHLH)	CTCTGCTGTCTGA	0.000407428
ENSMUSG00000047712	Ust	TFBS	TFBS	1906	1916	3.85928	0.90282	+	MA0522.1	Tcf3	Basic helix-loop-helix factors (bHLH)	TCCATGTGCAG	0.00064373
ENSMUSG00000018259	Prl8a2	TFBS	TFBS	36	46	3.86186	0.911414	+	MA0519.1	Stat5a::Stat5b	STAT domain factors	GTTTCAATGAG	0.000710487
ENSMUSG00000079033	Mef2b	TFBS	TFBS	1618	1628	3.87327	0.913804	-	MA0500.1	Myog	Basic helix-loop-helix factors (bHLH)	CACAGATGTGG	0.000338793
ENSMUSG00000051076	Vtcn1	TFBS	TFBS	250	260	3.87546	0.902947	+	MA0522.1	Tcf3	Basic helix-loop-helix factors (bHLH)	GACATGTGGTG	0.000642776
ENSMUSG00000027102	Hoxd8	TFBS	TFBS	464	476	3.87896	0.902047	-	MA0499.1	Myod1	Basic helix-loop-helix factors (bHLH)	GGCAGCTGCAGGC	0.000405774
ENSMUSG00000022435	Upk3a	TFBS	TFBS	1747	1757	3.88066	0.911541	-	MA0519.1	Stat5a::Stat5b	STAT domain factors	TTTTCACAGTG	0.000708103
ENSMUSG00000066749	Olfr877	TFBS	TFBS	694	706	3.8897	0.902131	-	MA0499.1	Myod1	Basic helix-loop-helix factors (bHLH)	CTCAGCTGTACTT	0.000405028
ENSMUSG00000018259	Prl8a2	TFBS	TFBS	1867	1877	3.89001	0.902294	+	MA0464.1	Bhlhe40	Basic helix-loop-helix factors (bHLH)	GTCACATGGTT	0.000616312
ENSMUSG00000031104	Rab33a	TFBS	TFBS	293	300	3.89279	0.913721	-	MA0705.1	Lhx8	Homeo domain factors	GTAATGAA	0.00430298
ENSMUSG00000071478	Hist1h2ad	TFBS	TFBS	1133	1140	3.89279	0.913721	-	MA0705.1	Lhx8	Homeo domain factors	GTAATGAA	0.00430298
ENSMUSG00000021214	Akr1c18	TFBS	TFBS	1757	1764	3.89279	0.913721	-	MA0705.1	Lhx8	Homeo domain factors	GTAATGAA	0.00430298
ENSMUSG00000074505	Fat3	TFBS	TFBS	1584	1591	3.89279	0.913721	+	MA0705.1	Lhx8	Homeo domain factors	GTAATGAA	0.00430298
ENSMUSG00000066749	Olfr877	TFBS	TFBS	1326	1333	3.89279	0.913721	+	MA0705.1	Lhx8	Homeo domain factors	GTAATGAA	0.00430298
ENSMUSG00000032323	Cyp11a1	TFBS	TFBS	122	129	3.89279	0.913721	+	MA0705.1	Lhx8	Homeo domain factors	GTAATGAA	0.00430298
ENSMUSG00000030214	Plbd1	TFBS	TFBS	1094	1101	3.89279	0.913721	-	MA0705.1	Lhx8	Homeo domain factors	GTAATGAA	0.00430298
ENSMUSG00000074207	Adh1	TFBS	TFBS	597	604	3.89279	0.913721	-	MA0705.1	Lhx8	Homeo domain factors	GTAATGAA	0.00430298
ENSMUSG00000043003	Rasef	TFBS	TFBS	827	834	3.89279	0.913721	+	MA0705.1	Lhx8	Homeo domain factors	GTAATGAA	0.00430298
ENSMUSG00000041710	Trpc5	TFBS	TFBS	201	208	3.89279	0.913721	+	MA0705.1	Lhx8	Homeo domain factors	GTAATGAA	0.00430298
ENSMUSG00000070732	Rbm44	TFBS	TFBS	408	415	3.89279	0.913721	-	MA0705.1	Lhx8	Homeo domain factors	GTAATGAA	0.00430298
ENSMUSG00000024659	Anxa1	TFBS	TFBS	27	34	3.89279	0.913721	-	MA0705.1	Lhx8	Homeo domain factors	GTAATGAA	0.00430298
ENSMUSG00000060586	H2-Eb1	TFBS	TFBS	1704	1711	3.89279	0.913721	+	MA0705.1	Lhx8	Homeo domain factors	GTAATGAA	0.00430298
ENSMUSG00000063458	Lrmda	TFBS	TFBS	1312	1319	3.89279	0.913721	-	MA0705.1	Lhx8	Homeo domain factors	GTAATGAA	0.00430298
ENSMUSG00000030214	Plbd1	TFBS	TFBS	1827	1837	3.89305	0.902319	-	MA0464.1	Bhlhe40	Basic helix-loop-helix factors (bHLH)	TTCACGTGGCC	0.000616074
ENSMUSG00000069516	Lyz2	TFBS	TFBS	496	508	3.90067	0.902217	+	MA0499.1	Myod1	Basic helix-loop-helix factors (bHLH)	ATCTCCTGCTCCA	0.000404164
ENSMUSG00000005220	Corin	TFBS	TFBS	1400	1410	3.9013	0.911681	+	MA0519.1	Stat5a::Stat5b	STAT domain factors	TTTCCCTGGTG	0.000706196
ENSMUSG00000074934	Grem1	TFBS	TFBS	568	578	3.90137	0.911682	-	MA0519.1	Stat5a::Stat5b	STAT domain factors	ACTTTTCAGAG	0.000705957
ENSMUSG00000042369	Rbm45	TFBS	TFBS	1275	1285	3.90268	0.911691	+	MA0519.1	Stat5a::Stat5b	STAT domain factors	CATCCCAAGTG	0.000705719
ENSMUSG00000020309	Chac2	TFBS	TFBS	1213	1225	3.9027	0.902233	+	MA0499.1	Myod1	Basic helix-loop-helix factors (bHLH)	CCCTCCTGCTGGC	0.00040409
ENSMUSG00000031283	Chrdl1	TFBS	TFBS	785	795	3.90528	0.902416	+	MA0464.1	Bhlhe40	Basic helix-loop-helix factors (bHLH)	TGCATCTGCCT	0.000614882
ENSMUSG00000040522	Tlr8	TFBS	TFBS	94	104	3.91022	0.911742	+	MA0519.1	Stat5a::Stat5b	STAT domain factors	CCTTCCCTGTG	0.000704527
ENSMUSG00000027239	Mdk	TFBS	TFBS	137	147	3.91022	0.911742	-	MA0519.1	Stat5a::Stat5b	STAT domain factors	CCTTCCCTGTG	0.000704527
ENSMUSG00000076609	Igkc	TFBS	TFBS	1144	1151	3.9124	0.913933	-	MA0705.1	Lhx8	Homeo domain factors	TTAATGAC	0.00428772
ENSMUSG00000050541	Adra1b	TFBS	TFBS	836	843	3.9124	0.913933	-	MA0705.1	Lhx8	Homeo domain factors	TTAATGAC	0.00428772
ENSMUSG00000061758	Akr1b10	TFBS	TFBS	135	142	3.9124	0.913933	-	MA0705.1	Lhx8	Homeo domain factors	TTAATGAC	0.00428772
ENSMUSG00000058244	Olfr506	TFBS	TFBS	550	557	3.9124	0.913933	+	MA0705.1	Lhx8	Homeo domain factors	TTAATGAC	0.00428772
ENSMUSG00000016386	Mpped2	TFBS	TFBS	86	93	3.9124	0.913933	+	MA0705.1	Lhx8	Homeo domain factors	TTAATGAC	0.00428772
ENSMUSG00000022269	2024-03-11	TFBS	TFBS	734	741	3.9124	0.913933	-	MA0705.1	Lhx8	Homeo domain factors	TTAATGAC	0.00428772
ENSMUSG00000025401	Myo1a	TFBS	TFBS	791	803	3.91354	0.902317	+	MA0499.1	Myod1	Basic helix-loop-helix factors (bHLH)	TCCTCCTGCCTTG	0.000403255
ENSMUSG00000096209	Olfr510	TFBS	TFBS	803	813	3.91397	0.911767	-	MA0519.1	Stat5a::Stat5b	STAT domain factors	ATTCTCAAGAG	0.000704288
ENSMUSG00000033510	Otud7a	TFBS	TFBS	1047	1059	3.91505	0.902329	-	MA0499.1	Myod1	Basic helix-loop-helix factors (bHLH)	GGCTGCTGTGAGA	0.000403166
ENSMUSG00000044550	Tceal3	TFBS	TFBS	630	642	3.91849	0.902356	+	MA0499.1	Myod1	Basic helix-loop-helix factors (bHLH)	CCCACCTGTAGCC	0.000402957
ENSMUSG00000044550	Tceal3	TFBS	TFBS	1887	1897	3.91946	0.914148	+	MA0500.1	Myog	Basic helix-loop-helix factors (bHLH)	GGCAGATGTTA	0.000337124
ENSMUSG00000030945	Acsm2	TFBS	TFBS	1817	1827	3.91997	0.903297	+	MA0522.1	Tcf3	Basic helix-loop-helix factors (bHLH)	TTCATCTGGAC	0.000638247
ENSMUSG00000049057	Olfr1257	TFBS	TFBS	1966	1976	3.92139	0.902545	-	MA0464.1	Bhlhe40	Basic helix-loop-helix factors (bHLH)	ATCATCTGAAA	0.000613689
ENSMUSG00000060407	Cyp2a12	TFBS	TFBS	285	295	3.92171	0.914165	-	MA0500.1	Myog	Basic helix-loop-helix factors (bHLH)	GGCAGATGAGT	0.000336409
ENSMUSG00000029314	Gpat3	TFBS	TFBS	767	777	3.92227	0.911823	-	MA0519.1	Stat5a::Stat5b	STAT domain factors	CTTCCCTAGCA	0.000703335
ENSMUSG00000021536	Adcy2	TFBS	TFBS	47	57	3.92227	0.911823	+	MA0519.1	Stat5a::Stat5b	STAT domain factors	CTTCCCTAGCA	0.000703335
ENSMUSG00000076609	Igkc	TFBS	TFBS	410	417	3.92318	0.914049	+	MA0705.1	Lhx8	Homeo domain factors	TCGATTGT	0.00427246
ENSMUSG00000034402	Kcnh5	TFBS	TFBS	1652	1664	3.92568	0.902413	-	MA0499.1	Myod1	Basic helix-loop-helix factors (bHLH)	GGCTGCTGCTGAA	0.000402451
ENSMUSG00000074384	AI429214	TFBS	TFBS	639	649	3.93434	0.902648	-	MA0464.1	Bhlhe40	Basic helix-loop-helix factors (bHLH)	TCCATGTGCTA	0.000612259
ENSMUSG00000020674	Pxdn	TFBS	TFBS	1842	1852	3.93466	0.903412	+	MA0522.1	Tcf3	Basic helix-loop-helix factors (bHLH)	CGCATGTGCAC	0.000636339
ENSMUSG00000029550	Sppl3	TFBS	TFBS	1495	1505	3.93586	0.903422	-	MA0522.1	Tcf3	Basic helix-loop-helix factors (bHLH)	GTCACGTGCCC	0.000636101
ENSMUSG00000078598	Skint5	TFBS	TFBS	102	112	3.93759	0.911927	+	MA0519.1	Stat5a::Stat5b	STAT domain factors	TATTCTTAGCA	0.000702143
ENSMUSG00000059481	Plg	TFBS	TFBS	298	308	3.93767	0.903436	-	MA0522.1	Tcf3	Basic helix-loop-helix factors (bHLH)	ATCAGGTGCCA	0.000635624
ENSMUSG00000020486	2024-09-04	TFBS	TFBS	1392	1404	3.9412	0.902534	+	MA0499.1	Myod1	Basic helix-loop-helix factors (bHLH)	CTCTGCTGCTGTA	0.000401244
ENSMUSG00000025401	Myo1a	TFBS	TFBS	691	701	3.94364	0.902722	-	MA0464.1	Bhlhe40	Basic helix-loop-helix factors (bHLH)	CCCACCTGCGT	0.000611067
ENSMUSG00000074207	Adh1	TFBS	TFBS	148	158	3.94364	0.902722	+	MA0464.1	Bhlhe40	Basic helix-loop-helix factors (bHLH)	CCCACCTGCGT	0.000611067
ENSMUSG00000020467	Efemp1	TFBS	TFBS	531	541	3.94493	0.911976	+	MA0519.1	Stat5a::Stat5b	STAT domain factors	GCTCCATGGAA	0.000700951
ENSMUSG00000058244	Olfr506	TFBS	TFBS	1533	1543	3.94506	0.911977	-	MA0519.1	Stat5a::Stat5b	STAT domain factors	TTTTTAAAGAA	0.000700712
ENSMUSG00000046794	Ppp1r3b	TFBS	TFBS	349	359	3.94506	0.911977	-	MA0519.1	Stat5a::Stat5b	STAT domain factors	TTTTTAAAGAA	0.000700712
ENSMUSG00000069267	Hist1h3b	TFBS	TFBS	524	534	3.94506	0.911977	+	MA0519.1	Stat5a::Stat5b	STAT domain factors	TTTTTAAAGAA	0.000700712
ENSMUSG00000031283	Chrdl1	TFBS	TFBS	1207	1217	3.94506	0.911977	+	MA0519.1	Stat5a::Stat5b	STAT domain factors	TTTTTAAAGAA	0.000700712
ENSMUSG00000041653	Pnpla3	TFBS	TFBS	68	78	3.94506	0.911977	+	MA0519.1	Stat5a::Stat5b	STAT domain factors	TTTTTAAAGAA	0.000700712
ENSMUSG00000001558	Klhl10	TFBS	TFBS	1675	1687	3.94839	0.90259	-	MA0499.1	Myod1	Basic helix-loop-helix factors (bHLH)	GTCTGCTGCTTGT	0.000400811
ENSMUSG00000031595	Pdgfrl	TFBS	TFBS	1624	1636	3.949	0.902595	+	MA0499.1	Myod1	Basic helix-loop-helix factors (bHLH)	AACACCTGGGGAC	0.000400752
ENSMUSG00000016386	Mpped2	TFBS	TFBS	1160	1170	3.9517	0.903546	+	MA0522.1	Tcf3	Basic helix-loop-helix factors (bHLH)	ACCATGTGCTC	0.000634193
ENSMUSG00000021701	Plk2	TFBS	TFBS	1190	1200	3.95442	0.912041	+	MA0519.1	Stat5a::Stat5b	STAT domain factors	GTTTTTCTGAA	0.000698566
ENSMUSG00000025270	Alas2	TFBS	TFBS	44	54	3.95539	0.902816	+	MA0464.1	Bhlhe40	Basic helix-loop-helix factors (bHLH)	CCCATATGATT	0.000610113
ENSMUSG00000026003	Acadl	TFBS	TFBS	1624	1634	3.95772	0.912063	-	MA0519.1	Stat5a::Stat5b	STAT domain factors	TTTTCCTTGCA	0.000698328
ENSMUSG00000031104	Rab33a	TFBS	TFBS	351	363	3.96098	0.902689	+	MA0499.1	Myod1	Basic helix-loop-helix factors (bHLH)	TGCTGCTGGCTCC	0.000399947
ENSMUSG00000079516	Reg3a	TFBS	TFBS	36	48	3.96267	0.902702	+	MA0499.1	Myod1	Basic helix-loop-helix factors (bHLH)	GTCTCCTGCTACC	0.000399828
ENSMUSG00000025069	Gsto2	TFBS	TFBS	505	515	3.96323	0.902878	+	MA0464.1	Bhlhe40	Basic helix-loop-helix factors (bHLH)	TGCATCTGCTG	0.000609636
ENSMUSG00000054191	Klf1	TFBS	TFBS	612	622	3.96577	0.912117	-	MA0519.1	Stat5a::Stat5b	STAT domain factors	GCTTCATGGAG	0.000697613
ENSMUSG00000060407	Cyp2a12	TFBS	TFBS	59	69	3.97336	0.902959	-	MA0464.1	Bhlhe40	Basic helix-loop-helix factors (bHLH)	ATCACGTGGTT	0.000608206
ENSMUSG00000020311	Erlec1	TFBS	TFBS	541	548	3.97662	0.914626	+	MA0705.1	Lhx8	Homeo domain factors	CTAATGGA	0.0042572
ENSMUSG00000054986	Sec14l3	TFBS	TFBS	1127	1134	3.97662	0.914626	+	MA0705.1	Lhx8	Homeo domain factors	CTAATGGA	0.0042572
ENSMUSG00000020309	Chac2	TFBS	TFBS	1515	1522	3.97662	0.914626	-	MA0705.1	Lhx8	Homeo domain factors	CTAATGGA	0.0042572
ENSMUSG00000064090	Vrk2	TFBS	TFBS	1095	1102	3.97662	0.914626	-	MA0705.1	Lhx8	Homeo domain factors	CTAATGGA	0.0042572
ENSMUSG00000001657	Hoxc8	TFBS	TFBS	666	673	3.97662	0.914626	-	MA0705.1	Lhx8	Homeo domain factors	CTAATGGA	0.0042572
ENSMUSG00000001657	Hoxc8	TFBS	TFBS	1442	1449	3.97662	0.914626	-	MA0705.1	Lhx8	Homeo domain factors	CTAATGGA	0.0042572
ENSMUSG00000029757	Dync1i1	TFBS	TFBS	1612	1619	3.97662	0.914626	-	MA0705.1	Lhx8	Homeo domain factors	CTAATGGA	0.0042572
ENSMUSG00000060586	H2-Eb1	TFBS	TFBS	863	870	3.97662	0.914626	-	MA0705.1	Lhx8	Homeo domain factors	CTAATGGA	0.0042572
ENSMUSG00000020486	2024-09-04	TFBS	TFBS	1222	1229	3.97662	0.914626	-	MA0705.1	Lhx8	Homeo domain factors	CTAATGGA	0.0042572
ENSMUSG00000054191	Klf1	TFBS	TFBS	286	293	3.97662	0.914626	-	MA0705.1	Lhx8	Homeo domain factors	CTAATGGA	0.0042572
ENSMUSG00000025127	Gcgr	TFBS	TFBS	552	562	3.97767	0.912198	+	MA0519.1	Stat5a::Stat5b	STAT domain factors	TGTCCCCAGCA	0.000696421
ENSMUSG00000021485	Mxd3	TFBS	TFBS	314	324	3.97769	0.914582	+	MA0500.1	Myog	Basic helix-loop-helix factors (bHLH)	CCCAGGTGATC	0.00033474
ENSMUSG00000025905	Oprk1	TFBS	TFBS	428	438	3.97893	0.903003	-	MA0464.1	Bhlhe40	Basic helix-loop-helix factors (bHLH)	GCCATCTGCCT	0.000607967
ENSMUSG00000027225	Duoxa2	TFBS	TFBS	977	987	3.97893	0.903003	+	MA0464.1	Bhlhe40	Basic helix-loop-helix factors (bHLH)	GCCATCTGCCT	0.000607967
ENSMUSG00000029314	Gpat3	TFBS	TFBS	1576	1583	3.98158	0.914679	+	MA0705.1	Lhx8	Homeo domain factors	GCAATCGT	0.00424194
ENSMUSG00000071745	DXBay18	TFBS	TFBS	919	929	3.98364	0.912238	+	MA0519.1	Stat5a::Stat5b	STAT domain factors	TTTTCTATGTG	0.000695944
ENSMUSG00000067771	Gm14685	TFBS	TFBS	919	929	3.98364	0.912238	+	MA0519.1	Stat5a::Stat5b	STAT domain factors	TTTTCTATGTG	0.000695944
ENSMUSG00000037940	Inpp4b	TFBS	TFBS	1875	1885	3.98364	0.912238	+	MA0519.1	Stat5a::Stat5b	STAT domain factors	TTTTCTATGTG	0.000695944
ENSMUSG00000069516	Lyz2	TFBS	TFBS	1515	1522	3.98473	0.914713	+	MA0705.1	Lhx8	Homeo domain factors	TTGATCGT	0.00422668
ENSMUSG00000044550	Tceal3	TFBS	TFBS	618	625	3.98473	0.914713	+	MA0705.1	Lhx8	Homeo domain factors	TTGATCGT	0.00422668
ENSMUSG00000071745	DXBay18	TFBS	TFBS	1116	1126	3.99093	0.903099	+	MA0464.1	Bhlhe40	Basic helix-loop-helix factors (bHLH)	TCCACCTGATC	0.000607014
ENSMUSG00000067771	Gm14685	TFBS	TFBS	1116	1126	3.99093	0.903099	+	MA0464.1	Bhlhe40	Basic helix-loop-helix factors (bHLH)	TCCACCTGATC	0.000607014
ENSMUSG00000036594	H2-Aa	TFBS	TFBS	496	506	3.992	0.914689	+	MA0500.1	Myog	Basic helix-loop-helix factors (bHLH)	GGCAGATGTAA	0.000334263
ENSMUSG00000033510	Otud7a	TFBS	TFBS	1216	1228	3.99474	0.902954	+	MA0499.1	Myod1	Basic helix-loop-helix factors (bHLH)	ACCATCTGTCCTG	0.000397548
ENSMUSG00000044550	Tceal3	TFBS	TFBS	1596	1606	3.99851	0.912339	+	MA0519.1	Stat5a::Stat5b	STAT domain factors	TGTTCCCAGCG	0.000694752
ENSMUSG00000027102	Hoxd8	TFBS	TFBS	517	529	3.99877	0.902985	+	MA0499.1	Myod1	Basic helix-loop-helix factors (bHLH)	TTCTCCTGCCCCA	0.000397265
ENSMUSG00000036594	H2-Aa	TFBS	TFBS	1709	1719	4.00271	0.914769	-	MA0500.1	Myog	Basic helix-loop-helix factors (bHLH)	CACAGATGGCA	0.000333071
ENSMUSG00000051076	Vtcn1	TFBS	TFBS	173	180	4.01185	0.915006	-	MA0705.1	Lhx8	Homeo domain factors	GTCATTGG	0.00421143
ENSMUSG00000051747	Ttn	TFBS	TFBS	254	261	4.01185	0.915006	-	MA0705.1	Lhx8	Homeo domain factors	GTCATTGG	0.00421143
ENSMUSG00000040253	Gbp7	TFBS	TFBS	995	1002	4.01185	0.915006	-	MA0705.1	Lhx8	Homeo domain factors	GTCATTGG	0.00421143
ENSMUSG00000078598	Skint5	TFBS	TFBS	228	235	4.01185	0.915006	-	MA0705.1	Lhx8	Homeo domain factors	GTCATTGG	0.00421143
ENSMUSG00000041119	Pde9a	TFBS	TFBS	575	582	4.01185	0.915006	-	MA0705.1	Lhx8	Homeo domain factors	GTCATTGG	0.00421143
ENSMUSG00000041119	Pde9a	TFBS	TFBS	1258	1265	4.01185	0.915006	-	MA0705.1	Lhx8	Homeo domain factors	GTCATTGG	0.00421143
ENSMUSG00000067561	Dmrtc1c2	TFBS	TFBS	1191	1198	4.01185	0.915006	+	MA0705.1	Lhx8	Homeo domain factors	GTCATTGG	0.00421143
ENSMUSG00000031595	Pdgfrl	TFBS	TFBS	385	392	4.01185	0.915006	+	MA0705.1	Lhx8	Homeo domain factors	GTCATTGG	0.00421143
ENSMUSG00000067562	Dmrtc1c1	TFBS	TFBS	1191	1198	4.01185	0.915006	+	MA0705.1	Lhx8	Homeo domain factors	GTCATTGG	0.00421143
ENSMUSG00000005220	Corin	TFBS	TFBS	1195	1202	4.01185	0.915006	+	MA0705.1	Lhx8	Homeo domain factors	GTCATTGG	0.00421143
ENSMUSG00000095028	Sirpb1b	TFBS	TFBS	625	632	4.01185	0.915006	+	MA0705.1	Lhx8	Homeo domain factors	GTCATTGG	0.00421143
ENSMUSG00000020225	Tmbim4	TFBS	TFBS	1622	1632	4.01292	0.912436	-	MA0519.1	Stat5a::Stat5b	STAT domain factors	ACTTTTAAGTA	0.000693321
ENSMUSG00000041119	Pde9a	TFBS	TFBS	227	237	4.01292	0.912436	+	MA0519.1	Stat5a::Stat5b	STAT domain factors	ACTTTTAAGTA	0.000693321
ENSMUSG00000044469	Tnfaip8l1	TFBS	TFBS	1767	1777	4.01408	0.912444	-	MA0519.1	Stat5a::Stat5b	STAT domain factors	CATTTTTAGAA	0.000693083
ENSMUSG00000028128	F3	TFBS	TFBS	453	465	4.01674	0.903126	+	MA0499.1	Myod1	Basic helix-loop-helix factors (bHLH)	ACCAGCTGACCTC	0.000396013
ENSMUSG00000069267	Hist1h3b	TFBS	TFBS	1274	1284	4.01816	0.903316	+	MA0464.1	Bhlhe40	Basic helix-loop-helix factors (bHLH)	TACATATGAAA	0.000605106
ENSMUSG00000044550	Tceal3	TFBS	TFBS	1082	1094	4.02111	0.90316	-	MA0499.1	Myod1	Basic helix-loop-helix factors (bHLH)	TGCTGCTGGTTCT	0.0003957
ENSMUSG00000029314	Gpat3	TFBS	TFBS	1366	1378	4.02539	0.903194	-	MA0499.1	Myod1	Basic helix-loop-helix factors (bHLH)	CGCTGCTGCCTAG	0.000395358
ENSMUSG00000027225	Duoxa2	TFBS	TFBS	871	878	4.02587	0.915157	+	MA0705.1	Lhx8	Homeo domain factors	CCAATGAA	0.00419617
ENSMUSG00000071478	Hist1h2ad	TFBS	TFBS	1142	1149	4.02587	0.915157	+	MA0705.1	Lhx8	Homeo domain factors	CCAATGAA	0.00419617
ENSMUSG00000030214	Plbd1	TFBS	TFBS	1441	1448	4.02587	0.915157	+	MA0705.1	Lhx8	Homeo domain factors	CCAATGAA	0.00419617
ENSMUSG00000079033	Mef2b	TFBS	TFBS	471	478	4.02587	0.915157	+	MA0705.1	Lhx8	Homeo domain factors	CCAATGAA	0.00419617
ENSMUSG00000090963	Gm17655	TFBS	TFBS	1516	1523	4.02587	0.915157	+	MA0705.1	Lhx8	Homeo domain factors	CCAATGAA	0.00419617
ENSMUSG00000078598	Skint5	TFBS	TFBS	669	676	4.02587	0.915157	+	MA0705.1	Lhx8	Homeo domain factors	CCAATGAA	0.00419617
ENSMUSG00000049902	4921517D22Rik	TFBS	TFBS	1455	1462	4.02587	0.915157	+	MA0705.1	Lhx8	Homeo domain factors	CCAATGAA	0.00419617
ENSMUSG00000021485	Mxd3	TFBS	TFBS	1406	1413	4.02587	0.915157	+	MA0705.1	Lhx8	Homeo domain factors	CCAATGAA	0.00419617
ENSMUSG00000024155	Meiob	TFBS	TFBS	1795	1802	4.02587	0.915157	+	MA0705.1	Lhx8	Homeo domain factors	CCAATGAA	0.00419617
ENSMUSG00000072931	Gm15080	TFBS	TFBS	391	398	4.02587	0.915157	-	MA0705.1	Lhx8	Homeo domain factors	CCAATGAA	0.00419617
ENSMUSG00000074934	Grem1	TFBS	TFBS	773	780	4.02587	0.915157	-	MA0705.1	Lhx8	Homeo domain factors	CCAATGAA	0.00419617
ENSMUSG00000094885	Ott	TFBS	TFBS	391	398	4.02587	0.915157	-	MA0705.1	Lhx8	Homeo domain factors	CCAATGAA	0.00419617
ENSMUSG00000095028	Sirpb1b	TFBS	TFBS	470	477	4.02587	0.915157	-	MA0705.1	Lhx8	Homeo domain factors	CCAATGAA	0.00419617
ENSMUSG00000034555	Tex16	TFBS	TFBS	1776	1783	4.02587	0.915157	-	MA0705.1	Lhx8	Homeo domain factors	CCAATGAA	0.00419617
ENSMUSG00000073421	H2-Ab1	TFBS	TFBS	1273	1280	4.02587	0.915157	-	MA0705.1	Lhx8	Homeo domain factors	CCAATGAA	0.00419617
ENSMUSG00000041653	Pnpla3	TFBS	TFBS	991	998	4.02587	0.915157	-	MA0705.1	Lhx8	Homeo domain factors	CCAATGAA	0.00419617
ENSMUSG00000030214	Plbd1	TFBS	TFBS	1742	1752	4.02604	0.904131	-	MA0522.1	Tcf3	Basic helix-loop-helix factors (bHLH)	GCCACCTGTGG	0.00062871
ENSMUSG00000027225	Duoxa2	TFBS	TFBS	768	778	4.02604	0.904131	+	MA0522.1	Tcf3	Basic helix-loop-helix factors (bHLH)	GCCACCTGTGG	0.00062871
ENSMUSG00000042745	Id1	TFBS	TFBS	1283	1293	4.02902	0.912545	-	MA0519.1	Stat5a::Stat5b	STAT domain factors	ATTTCAAAGCA	0.000690699
ENSMUSG00000074695	Il22	TFBS	TFBS	1393	1403	4.02902	0.912545	+	MA0519.1	Stat5a::Stat5b	STAT domain factors	ATTTCAAAGCA	0.000690699
ENSMUSG00000095576	Fmo6	TFBS	TFBS	1263	1273	4.02902	0.912545	+	MA0519.1	Stat5a::Stat5b	STAT domain factors	ATTTCAAAGCA	0.000690699
ENSMUSG00000001558	Klhl10	TFBS	TFBS	106	116	4.03053	0.904564	-	MA0521.1	Tcf12	Basic helix-loop-helix factors (bHLH)	GACAACTGCTA	0.000376225
ENSMUSG00000021314	Amph	TFBS	TFBS	526	536	4.0308	0.903417	-	MA0464.1	Bhlhe40	Basic helix-loop-helix factors (bHLH)	GGCATCTGACA	0.000604153
ENSMUSG00000027420	Bfsp1	TFBS	TFBS	1912	1922	4.03138	0.914982	-	MA0500.1	Myog	Basic helix-loop-helix factors (bHLH)	AGCAGATGTGC	0.000332117
ENSMUSG00000020467	Efemp1	TFBS	TFBS	1705	1712	4.03398	0.915245	+	MA0705.1	Lhx8	Homeo domain factors	TCGATCAT	0.00418091
ENSMUSG00000053897	Slc39a8	TFBS	TFBS	714	724	4.03422	0.912581	+	MA0519.1	Stat5a::Stat5b	STAT domain factors	CTTTTCTTGAA	0.000689507
ENSMUSG00000049902	4921517D22Rik	TFBS	TFBS	366	376	4.03422	0.912581	+	MA0519.1	Stat5a::Stat5b	STAT domain factors	CTTTTCTTGAA	0.000689507
ENSMUSG00000035934	Pknox2	TFBS	TFBS	32	42	4.03749	0.912603	+	MA0519.1	Stat5a::Stat5b	STAT domain factors	TCTTTCTAGTA	0.00068903
ENSMUSG00000040181	Fmo1	TFBS	TFBS	1130	1142	4.03805	0.903293	-	MA0499.1	Myod1	Basic helix-loop-helix factors (bHLH)	CACAGCTGGGTAA	0.000394404
ENSMUSG00000066749	Olfr877	TFBS	TFBS	6	16	4.03887	0.903481	-	MA0464.1	Bhlhe40	Basic helix-loop-helix factors (bHLH)	ACCATATGCAT	0.000603437
ENSMUSG00000020309	Chac2	TFBS	TFBS	268	278	4.0391	0.904234	-	MA0522.1	Tcf3	Basic helix-loop-helix factors (bHLH)	ATCATCTGTTG	0.000627518
ENSMUSG00000047712	Ust	TFBS	TFBS	485	495	4.04132	0.912629	+	MA0519.1	Stat5a::Stat5b	STAT domain factors	GTTCCTAAGCA	0.000688553
ENSMUSG00000074695	Il22	TFBS	TFBS	1879	1886	4.04347	0.915347	-	MA0705.1	Lhx8	Homeo domain factors	ATGATTGT	0.00416565
ENSMUSG00000030945	Acsm2	TFBS	TFBS	1632	1639	4.04347	0.915347	+	MA0705.1	Lhx8	Homeo domain factors	ATGATTGT	0.00416565
ENSMUSG00000030945	Acsm2	TFBS	TFBS	70	77	4.04347	0.915347	-	MA0705.1	Lhx8	Homeo domain factors	ATGATTGT	0.00416565
ENSMUSG00000035916	Ptprq	TFBS	TFBS	422	429	4.04347	0.915347	+	MA0705.1	Lhx8	Homeo domain factors	ATGATTGT	0.00416565
ENSMUSG00000049902	4921517D22Rik	TFBS	TFBS	711	718	4.04347	0.915347	+	MA0705.1	Lhx8	Homeo domain factors	ATGATTGT	0.00416565
ENSMUSG00000024155	Meiob	TFBS	TFBS	932	939	4.04347	0.915347	+	MA0705.1	Lhx8	Homeo domain factors	ATGATTGT	0.00416565
ENSMUSG00000037126	Psd	TFBS	TFBS	1063	1070	4.04347	0.915347	+	MA0705.1	Lhx8	Homeo domain factors	ATGATTGT	0.00416565
ENSMUSG00000054976	Nyap2	TFBS	TFBS	1714	1724	4.04475	0.904278	-	MA0522.1	Tcf3	Basic helix-loop-helix factors (bHLH)	CACATGTGGTC	0.000627279
ENSMUSG00000034402	Kcnh5	TFBS	TFBS	1797	1807	4.04868	0.912679	-	MA0519.1	Stat5a::Stat5b	STAT domain factors	AGTTCATGGTA	0.000687361
ENSMUSG00000018868	Pnpla5	TFBS	TFBS	995	1005	4.04873	0.90356	+	MA0464.1	Bhlhe40	Basic helix-loop-helix factors (bHLH)	TTCACCTGCGA	0.000602484
ENSMUSG00000041653	Pnpla3	TFBS	TFBS	981	993	4.05229	0.903404	+	MA0499.1	Myod1	Basic helix-loop-helix factors (bHLH)	TACTCCTGCCTTC	0.000393406
ENSMUSG00000095028	Sirpb1b	TFBS	TFBS	132	142	4.05573	0.912726	+	MA0519.1	Stat5a::Stat5b	STAT domain factors	ATTTCACTGTA	0.000686169
ENSMUSG00000025058	5430427O19Rik	TFBS	TFBS	725	735	4.05867	0.912746	-	MA0519.1	Stat5a::Stat5b	STAT domain factors	TTTCCAAAGTA	0.000685692
ENSMUSG00000058244	Olfr506	TFBS	TFBS	389	399	4.06048	0.903654	-	MA0464.1	Bhlhe40	Basic helix-loop-helix factors (bHLH)	TTCATATGATA	0.00060153
ENSMUSG00000043342	Hoxd9	TFBS	TFBS	440	447	4.0611	0.915538	+	MA0705.1	Lhx8	Homeo domain factors	GCCATTAG	0.00415039
ENSMUSG00000074934	Grem1	TFBS	TFBS	1865	1872	4.0611	0.915538	-	MA0705.1	Lhx8	Homeo domain factors	GCCATTAG	0.00415039
ENSMUSG00000021214	Akr1c18	TFBS	TFBS	445	452	4.0611	0.915538	+	MA0705.1	Lhx8	Homeo domain factors	GCCATTAG	0.00415039
ENSMUSG00000028164	Manba	TFBS	TFBS	24	31	4.0611	0.915538	+	MA0705.1	Lhx8	Homeo domain factors	GCCATTAG	0.00415039
ENSMUSG00000030717	Nupr1	TFBS	TFBS	1816	1828	4.06566	0.903509	+	MA0499.1	Myod1	Basic helix-loop-helix factors (bHLH)	GACTGCTGTCTAT	0.000392437
ENSMUSG00000025401	Myo1a	TFBS	TFBS	1332	1342	4.07251	0.91284	-	MA0519.1	Stat5a::Stat5b	STAT domain factors	ATTTTTTAGTA	0.000684261
ENSMUSG00000059839	Zfp874b	TFBS	TFBS	663	675	4.07648	0.903594	+	MA0499.1	Myod1	Basic helix-loop-helix factors (bHLH)	CTCTCCTGTCATC	0.000391588
ENSMUSG00000022269	2024-03-11	TFBS	TFBS	141	151	4.07871	0.903799	+	MA0464.1	Bhlhe40	Basic helix-loop-helix factors (bHLH)	TTCATCTGAAG	0.000600815
ENSMUSG00000035427	Mageb4	TFBS	TFBS	998	1008	4.07938	0.912886	-	MA0519.1	Stat5a::Stat5b	STAT domain factors	ACTCTTAAGAA	0.000683546
ENSMUSG00000035686	Thrsp	TFBS	TFBS	396	406	4.08121	0.903819	+	MA0464.1	Bhlhe40	Basic helix-loop-helix factors (bHLH)	AACATATGACA	0.000600576
ENSMUSG00000040181	Fmo1	TFBS	TFBS	1216	1226	4.08122	0.903819	+	MA0464.1	Bhlhe40	Basic helix-loop-helix factors (bHLH)	TACACATGAGG	0.000600338
ENSMUSG00000041119	Pde9a	TFBS	TFBS	1263	1275	4.08724	0.903678	+	MA0499.1	Myod1	Basic helix-loop-helix factors (bHLH)	GACTGCTGTTAAC	0.000390708
ENSMUSG00000051747	Ttn	TFBS	TFBS	1923	1933	4.08756	0.912942	-	MA0519.1	Stat5a::Stat5b	STAT domain factors	TCTTCTTGGTG	0.000682831
ENSMUSG00000067764	Xlr5c	TFBS	TFBS	1023	1033	4.088	0.904618	-	MA0522.1	Tcf3	Basic helix-loop-helix factors (bHLH)	GACATGTGGAG	0.000625134
ENSMUSG00000058328	Xlr5a	TFBS	TFBS	1025	1035	4.088	0.904618	-	MA0522.1	Tcf3	Basic helix-loop-helix factors (bHLH)	GACATGTGGAG	0.000625134
ENSMUSG00000072479	Xlr5b	TFBS	TFBS	1025	1035	4.088	0.904618	-	MA0522.1	Tcf3	Basic helix-loop-helix factors (bHLH)	GACATGTGGAG	0.000625134
ENSMUSG00000016386	Mpped2	TFBS	TFBS	369	379	4.08823	0.912946	-	MA0519.1	Stat5a::Stat5b	STAT domain factors	CCTCCCATGTA	0.000682592
ENSMUSG00000027445	Cst9	TFBS	TFBS	1328	1338	4.08888	0.912951	+	MA0519.1	Stat5a::Stat5b	STAT domain factors	GTTTCTCTGTG	0.000682354
ENSMUSG00000022941	Ripply3	TFBS	TFBS	756	766	4.08888	0.912951	+	MA0519.1	Stat5a::Stat5b	STAT domain factors	GTTTCTCTGTG	0.000682354
ENSMUSG00000022941	Ripply3	TFBS	TFBS	3	13	4.08888	0.912951	-	MA0519.1	Stat5a::Stat5b	STAT domain factors	GTTTCTCTGTG	0.000682354
ENSMUSG00000069516	Lyz2	TFBS	TFBS	592	602	4.08888	0.912951	+	MA0519.1	Stat5a::Stat5b	STAT domain factors	GTTTCTCTGTG	0.000682354
ENSMUSG00000067235	H2-Q10	TFBS	TFBS	614	624	4.08888	0.912951	+	MA0519.1	Stat5a::Stat5b	STAT domain factors	GTTTCTCTGTG	0.000682354
ENSMUSG00000067235	H2-Q10	TFBS	TFBS	128	138	4.08888	0.912951	-	MA0519.1	Stat5a::Stat5b	STAT domain factors	GTTTCTCTGTG	0.000682354
ENSMUSG00000087166	L1td1	TFBS	TFBS	360	370	4.08888	0.912951	+	MA0519.1	Stat5a::Stat5b	STAT domain factors	GTTTCTCTGTG	0.000682354
ENSMUSG00000028164	Manba	TFBS	TFBS	1043	1053	4.08888	0.912951	+	MA0519.1	Stat5a::Stat5b	STAT domain factors	GTTTCTCTGTG	0.000682354
ENSMUSG00000028164	Manba	TFBS	TFBS	1214	1224	4.08888	0.912951	+	MA0519.1	Stat5a::Stat5b	STAT domain factors	GTTTCTCTGTG	0.000682354
ENSMUSG00000060407	Cyp2a12	TFBS	TFBS	1631	1641	4.08888	0.912951	-	MA0519.1	Stat5a::Stat5b	STAT domain factors	GTTTCTCTGTG	0.000682354
ENSMUSG00000045968	Teddm2	TFBS	TFBS	1151	1161	4.08888	0.912951	+	MA0519.1	Stat5a::Stat5b	STAT domain factors	GTTTCTCTGTG	0.000682354
ENSMUSG00000006576	Slc4a3	TFBS	TFBS	423	433	4.08888	0.912951	+	MA0519.1	Stat5a::Stat5b	STAT domain factors	GTTTCTCTGTG	0.000682354
ENSMUSG00000018259	Prl8a2	TFBS	TFBS	963	973	4.08888	0.912951	+	MA0519.1	Stat5a::Stat5b	STAT domain factors	GTTTCTCTGTG	0.000682354
ENSMUSG00000090963	Gm17655	TFBS	TFBS	655	665	4.08888	0.912951	+	MA0519.1	Stat5a::Stat5b	STAT domain factors	GTTTCTCTGTG	0.000682354
ENSMUSG00000025127	Gcgr	TFBS	TFBS	16	26	4.08888	0.912951	+	MA0519.1	Stat5a::Stat5b	STAT domain factors	GTTTCTCTGTG	0.000682354
ENSMUSG00000091705	H2-Q2	TFBS	TFBS	41	51	4.08888	0.912951	+	MA0519.1	Stat5a::Stat5b	STAT domain factors	GTTTCTCTGTG	0.000682354
ENSMUSG00000078598	Skint5	TFBS	TFBS	306	316	4.08888	0.912951	+	MA0519.1	Stat5a::Stat5b	STAT domain factors	GTTTCTCTGTG	0.000682354
ENSMUSG00000020225	Tmbim4	TFBS	TFBS	47	57	4.08888	0.912951	+	MA0519.1	Stat5a::Stat5b	STAT domain factors	GTTTCTCTGTG	0.000682354
ENSMUSG00000035916	Ptprq	TFBS	TFBS	1243	1253	4.08888	0.912951	-	MA0519.1	Stat5a::Stat5b	STAT domain factors	GTTTCTCTGTG	0.000682354
ENSMUSG00000041653	Pnpla3	TFBS	TFBS	204	214	4.08888	0.912951	-	MA0519.1	Stat5a::Stat5b	STAT domain factors	GTTTCTCTGTG	0.000682354
ENSMUSG00000021485	Mxd3	TFBS	TFBS	142	152	4.08888	0.912951	-	MA0519.1	Stat5a::Stat5b	STAT domain factors	GTTTCTCTGTG	0.000682354
ENSMUSG00000054191	Klf1	TFBS	TFBS	1771	1781	4.08888	0.912951	-	MA0519.1	Stat5a::Stat5b	STAT domain factors	GTTTCTCTGTG	0.000682354
ENSMUSG00000051747	Ttn	TFBS	TFBS	828	838	4.08962	0.912956	+	MA0519.1	Stat5a::Stat5b	STAT domain factors	TGTTTCCTGAA	0.000682116
ENSMUSG00000095028	Sirpb1b	TFBS	TFBS	88	98	4.09075	0.903895	-	MA0464.1	Bhlhe40	Basic helix-loop-helix factors (bHLH)	AGCATATGAAA	0.000599861
ENSMUSG00000009876	Cox4i2	TFBS	TFBS	736	746	4.09178	0.91297	-	MA0519.1	Stat5a::Stat5b	STAT domain factors	GTTTTCTGGAG	0.000681639
ENSMUSG00000020467	Efemp1	TFBS	TFBS	1737	1747	4.09178	0.91297	+	MA0519.1	Stat5a::Stat5b	STAT domain factors	GTTTTCTGGAG	0.000681639
ENSMUSG00000020225	Tmbim4	TFBS	TFBS	1856	1863	4.09508	0.915904	+	MA0705.1	Lhx8	Homeo domain factors	GCGATCGA	0.00411987
ENSMUSG00000094561	Ighv1-22	TFBS	TFBS	1294	1304	4.10396	0.913053	+	MA0519.1	Stat5a::Stat5b	STAT domain factors	TCTCTCTAGAA	0.000679731
ENSMUSG00000063458	Lrmda	TFBS	TFBS	122	132	4.10396	0.913053	+	MA0519.1	Stat5a::Stat5b	STAT domain factors	TCTCTCTAGAA	0.000679731
ENSMUSG00000041119	Pde9a	TFBS	TFBS	806	818	4.10818	0.903842	-	MA0499.1	Myod1	Basic helix-loop-helix factors (bHLH)	CTCTGCTGCTTGT	0.000389263
ENSMUSG00000030560	Ctsc	TFBS	TFBS	1148	1160	4.11067	0.903862	-	MA0499.1	Myod1	Basic helix-loop-helix factors (bHLH)	AGCTCCTGTGTCA	0.00038901
ENSMUSG00000021314	Amph	TFBS	TFBS	1254	1264	4.11158	0.913104	-	MA0519.1	Stat5a::Stat5b	STAT domain factors	CGTTCTTTGAG	0.000678301
ENSMUSG00000023951	Vegfa	TFBS	TFBS	12	22	4.11193	0.905225	+	MA0521.1	Tcf12	Basic helix-loop-helix factors (bHLH)	CCCAGCTGTCT	0.000373363
ENSMUSG00000021214	Akr1c18	TFBS	TFBS	3	13	4.11282	0.904813	+	MA0522.1	Tcf3	Basic helix-loop-helix factors (bHLH)	TGCATCTGTAG	0.000623703
ENSMUSG00000042745	Id1	TFBS	TFBS	1237	1247	4.11432	0.913123	-	MA0519.1	Stat5a::Stat5b	STAT domain factors	AATTTCTAGAG	0.000678062
ENSMUSG00000020225	Tmbim4	TFBS	TFBS	1856	1863	4.11469	0.916116	-	MA0705.1	Lhx8	Homeo domain factors	TCGATCGC	0.00410461
ENSMUSG00000040522	Tlr8	TFBS	TFBS	1165	1175	4.11505	0.904831	+	MA0522.1	Tcf3	Basic helix-loop-helix factors (bHLH)	TACAGGTGTTT	0.000623465
ENSMUSG00000079033	Mef2b	TFBS	TFBS	200	210	4.11509	0.913128	-	MA0519.1	Stat5a::Stat5b	STAT domain factors	AGTTTCAGGTA	0.000677824
ENSMUSG00000095576	Fmo6	TFBS	TFBS	455	465	4.11515	0.913128	-	MA0519.1	Stat5a::Stat5b	STAT domain factors	AGTCCATGGAA	0.000677586
ENSMUSG00000040253	Gbp7	TFBS	TFBS	4	16	4.11614	0.903905	-	MA0499.1	Myod1	Basic helix-loop-helix factors (bHLH)	AGCAGCTGACTCA	0.000388637
ENSMUSG00000018868	Pnpla5	TFBS	TFBS	958	968	4.11716	0.913142	-	MA0519.1	Stat5a::Stat5b	STAT domain factors	AGTCCCCGGTG	0.000677347
ENSMUSG00000035929	H2-Q4	TFBS	TFBS	1866	1873	4.12265	0.916202	-	MA0705.1	Lhx8	Homeo domain factors	GTCATCAG	0.00408936
ENSMUSG00000075072	Olfr48	TFBS	TFBS	301	308	4.12265	0.916202	-	MA0705.1	Lhx8	Homeo domain factors	GTCATCAG	0.00408936
ENSMUSG00000040253	Gbp7	TFBS	TFBS	791	798	4.12265	0.916202	-	MA0705.1	Lhx8	Homeo domain factors	GTCATCAG	0.00408936
ENSMUSG00000023951	Vegfa	TFBS	TFBS	213	220	4.12265	0.916202	-	MA0705.1	Lhx8	Homeo domain factors	GTCATCAG	0.00408936
ENSMUSG00000047040	Prr15l	TFBS	TFBS	724	731	4.12265	0.916202	+	MA0705.1	Lhx8	Homeo domain factors	GTCATCAG	0.00408936
ENSMUSG00000091705	H2-Q2	TFBS	TFBS	1493	1500	4.12265	0.916202	+	MA0705.1	Lhx8	Homeo domain factors	GTCATCAG	0.00408936
ENSMUSG00000010358	Ifi35	TFBS	TFBS	1152	1159	4.12265	0.916202	-	MA0705.1	Lhx8	Homeo domain factors	GTCATCAG	0.00408936
ENSMUSG00000020486	2024-09-04	TFBS	TFBS	1632	1639	4.12265	0.916202	-	MA0705.1	Lhx8	Homeo domain factors	GTCATCAG	0.00408936
ENSMUSG00000020486	2024-09-04	TFBS	TFBS	252	264	4.12668	0.903987	-	MA0499.1	Myod1	Basic helix-loop-helix factors (bHLH)	AACTGCTGCTAGA	0.000387788
ENSMUSG00000041710	Trpc5	TFBS	TFBS	1190	1200	4.12807	0.904933	+	MA0522.1	Tcf3	Basic helix-loop-helix factors (bHLH)	GCCAGCTGTGA	0.000622272
ENSMUSG00000022435	Upk3a	TFBS	TFBS	1091	1103	4.1288	0.904004	-	MA0499.1	Myod1	Basic helix-loop-helix factors (bHLH)	CCCTGCTGTTGAG	0.000387549
ENSMUSG00000074437	Defa29	TFBS	TFBS	1964	1976	4.13265	0.904034	+	MA0499.1	Myod1	Basic helix-loop-helix factors (bHLH)	AGCTCCTGCTCAC	0.000387311
ENSMUSG00000020311	Erlec1	TFBS	TFBS	1070	1080	4.1381	0.905438	-	MA0521.1	Tcf12	Basic helix-loop-helix factors (bHLH)	GCCAGGTGAAT	0.000372171
ENSMUSG00000062624	Cyp2c67	TFBS	TFBS	141	151	4.13932	0.905022	+	MA0522.1	Tcf3	Basic helix-loop-helix factors (bHLH)	GTCATCTGTTC	0.000621557
ENSMUSG00000074882	Cyp2c68	TFBS	TFBS	136	146	4.13932	0.905022	+	MA0522.1	Tcf3	Basic helix-loop-helix factors (bHLH)	GTCATCTGTTC	0.000621557
ENSMUSG00000036594	H2-Aa	TFBS	TFBS	1855	1865	4.14317	0.905479	+	MA0521.1	Tcf12	Basic helix-loop-helix factors (bHLH)	TGCAGCTGGCA	0.000371933
ENSMUSG00000008789	Ceacam5	TFBS	TFBS	1869	1876	4.14493	0.916442	+	MA0705.1	Lhx8	Homeo domain factors	CCCATTGG	0.0040741
ENSMUSG00000035929	H2-Q4	TFBS	TFBS	1892	1899	4.14493	0.916442	+	MA0705.1	Lhx8	Homeo domain factors	CCCATTGG	0.0040741
ENSMUSG00000007653	Gabrb2	TFBS	TFBS	1351	1358	4.14493	0.916442	+	MA0705.1	Lhx8	Homeo domain factors	CCCATTGG	0.0040741
ENSMUSG00000005836	Gata6	TFBS	TFBS	1343	1350	4.14493	0.916442	+	MA0705.1	Lhx8	Homeo domain factors	CCCATTGG	0.0040741
ENSMUSG00000041653	Pnpla3	TFBS	TFBS	1841	1848	4.14493	0.916442	+	MA0705.1	Lhx8	Homeo domain factors	CCCATTGG	0.0040741
ENSMUSG00000031104	Rab33a	TFBS	TFBS	994	1001	4.14493	0.916442	-	MA0705.1	Lhx8	Homeo domain factors	CCCATTGG	0.0040741
ENSMUSG00000069267	Hist1h3b	TFBS	TFBS	631	638	4.14493	0.916442	-	MA0705.1	Lhx8	Homeo domain factors	CCCATTGG	0.0040741
ENSMUSG00000062624	Cyp2c67	TFBS	TFBS	1188	1195	4.14493	0.916442	-	MA0705.1	Lhx8	Homeo domain factors	CCCATTGG	0.0040741
ENSMUSG00000074384	AI429214	TFBS	TFBS	41	48	4.14493	0.916442	-	MA0705.1	Lhx8	Homeo domain factors	CCCATTGG	0.0040741
ENSMUSG00000029591	Ung	TFBS	TFBS	1835	1842	4.14493	0.916442	-	MA0705.1	Lhx8	Homeo domain factors	CCCATTGG	0.0040741
ENSMUSG00000020644	Id2	TFBS	TFBS	1799	1806	4.14493	0.916442	-	MA0705.1	Lhx8	Homeo domain factors	CCCATTGG	0.0040741
ENSMUSG00000024610	Cd74	TFBS	TFBS	1711	1718	4.14493	0.916442	-	MA0705.1	Lhx8	Homeo domain factors	CCCATTGG	0.0040741
ENSMUSG00000075224	Lrrc55	TFBS	TFBS	328	335	4.14493	0.916442	-	MA0705.1	Lhx8	Homeo domain factors	CCCATTGG	0.0040741
ENSMUSG00000059481	Plg	TFBS	TFBS	1770	1777	4.14493	0.916442	-	MA0705.1	Lhx8	Homeo domain factors	CCCATTGG	0.0040741
ENSMUSG00000010358	Ifi35	TFBS	TFBS	1704	1714	4.14923	0.913359	-	MA0519.1	Stat5a::Stat5b	STAT domain factors	TTTCCCAGGCA	0.000672102
ENSMUSG00000037813	D630003M21Rik	TFBS	TFBS	377	387	4.15201	0.905551	-	MA0521.1	Tcf12	Basic helix-loop-helix factors (bHLH)	TGCAGCTGAGG	0.000371456
ENSMUSG00000029371	Cxcl5	TFBS	TFBS	748	758	4.15201	0.905551	-	MA0521.1	Tcf12	Basic helix-loop-helix factors (bHLH)	TGCAGCTGAGG	0.000371456
ENSMUSG00000093955	Ighv1-34	TFBS	TFBS	1084	1091	4.15317	0.916531	+	MA0705.1	Lhx8	Homeo domain factors	TTAATGAA	0.00405884
ENSMUSG00000060407	Cyp2a12	TFBS	TFBS	109	116	4.15317	0.916531	+	MA0705.1	Lhx8	Homeo domain factors	TTAATGAA	0.00405884
ENSMUSG00000031283	Chrdl1	TFBS	TFBS	1503	1510	4.15317	0.916531	+	MA0705.1	Lhx8	Homeo domain factors	TTAATGAA	0.00405884
ENSMUSG00000096878	Gm21083	TFBS	TFBS	1058	1065	4.15317	0.916531	+	MA0705.1	Lhx8	Homeo domain factors	TTAATGAA	0.00405884
ENSMUSG00000090963	Gm17655	TFBS	TFBS	349	356	4.15317	0.916531	+	MA0705.1	Lhx8	Homeo domain factors	TTAATGAA	0.00405884
ENSMUSG00000013483	Card14	TFBS	TFBS	1717	1724	4.15317	0.916531	+	MA0705.1	Lhx8	Homeo domain factors	TTAATGAA	0.00405884
ENSMUSG00000051579	Tceal8	TFBS	TFBS	275	282	4.15317	0.916531	+	MA0705.1	Lhx8	Homeo domain factors	TTAATGAA	0.00405884
ENSMUSG00000074505	Fat3	TFBS	TFBS	1290	1297	4.15317	0.916531	-	MA0705.1	Lhx8	Homeo domain factors	TTAATGAA	0.00405884
ENSMUSG00000054976	Nyap2	TFBS	TFBS	1613	1620	4.15317	0.916531	-	MA0705.1	Lhx8	Homeo domain factors	TTAATGAA	0.00405884
ENSMUSG00000066749	Olfr877	TFBS	TFBS	1292	1299	4.15317	0.916531	-	MA0705.1	Lhx8	Homeo domain factors	TTAATGAA	0.00405884
ENSMUSG00000030214	Plbd1	TFBS	TFBS	1195	1202	4.15317	0.916531	-	MA0705.1	Lhx8	Homeo domain factors	TTAATGAA	0.00405884
ENSMUSG00000029371	Cxcl5	TFBS	TFBS	951	958	4.15317	0.916531	-	MA0705.1	Lhx8	Homeo domain factors	TTAATGAA	0.00405884
ENSMUSG00000030560	Ctsc	TFBS	TFBS	361	368	4.15317	0.916531	-	MA0705.1	Lhx8	Homeo domain factors	TTAATGAA	0.00405884
ENSMUSG00000029550	Sppl3	TFBS	TFBS	730	737	4.15317	0.916531	-	MA0705.1	Lhx8	Homeo domain factors	TTAATGAA	0.00405884
ENSMUSG00000010358	Ifi35	TFBS	TFBS	54	61	4.15317	0.916531	-	MA0705.1	Lhx8	Homeo domain factors	TTAATGAA	0.00405884
ENSMUSG00000051579	Tceal8	TFBS	TFBS	1980	1987	4.15317	0.916531	-	MA0705.1	Lhx8	Homeo domain factors	TTAATGAA	0.00405884
ENSMUSG00000034555	Tex16	TFBS	TFBS	1184	1191	4.15317	0.916531	-	MA0705.1	Lhx8	Homeo domain factors	TTAATGAA	0.00405884
ENSMUSG00000031283	Chrdl1	TFBS	TFBS	1943	1953	4.15403	0.913391	+	MA0519.1	Stat5a::Stat5b	STAT domain factors	TCTCCTTGGAG	0.000671625
ENSMUSG00000022435	Upk3a	TFBS	TFBS	352	359	4.15427	0.916543	+	MA0705.1	Lhx8	Homeo domain factors	ATGATCAT	0.00404358
ENSMUSG00000022435	Upk3a	TFBS	TFBS	352	359	4.15427	0.916543	-	MA0705.1	Lhx8	Homeo domain factors	ATGATCAT	0.00404358
ENSMUSG00000093955	Ighv1-34	TFBS	TFBS	1011	1018	4.15427	0.916543	+	MA0705.1	Lhx8	Homeo domain factors	ATGATCAT	0.00404358
ENSMUSG00000093955	Ighv1-34	TFBS	TFBS	1011	1018	4.15427	0.916543	-	MA0705.1	Lhx8	Homeo domain factors	ATGATCAT	0.00404358
ENSMUSG00000000416	Cttnbp2	TFBS	TFBS	1189	1196	4.15427	0.916543	+	MA0705.1	Lhx8	Homeo domain factors	ATGATCAT	0.00404358
ENSMUSG00000000416	Cttnbp2	TFBS	TFBS	1189	1196	4.15427	0.916543	-	MA0705.1	Lhx8	Homeo domain factors	ATGATCAT	0.00404358
ENSMUSG00000095576	Fmo6	TFBS	TFBS	1332	1339	4.15427	0.916543	+	MA0705.1	Lhx8	Homeo domain factors	ATGATCAT	0.00404358
ENSMUSG00000095576	Fmo6	TFBS	TFBS	1332	1339	4.15427	0.916543	-	MA0705.1	Lhx8	Homeo domain factors	ATGATCAT	0.00404358
ENSMUSG00000030560	Ctsc	TFBS	TFBS	988	995	4.15427	0.916543	+	MA0705.1	Lhx8	Homeo domain factors	ATGATCAT	0.00404358
ENSMUSG00000030560	Ctsc	TFBS	TFBS	988	995	4.15427	0.916543	-	MA0705.1	Lhx8	Homeo domain factors	ATGATCAT	0.00404358
ENSMUSG00000078598	Skint5	TFBS	TFBS	1032	1039	4.15427	0.916543	+	MA0705.1	Lhx8	Homeo domain factors	ATGATCAT	0.00404358
ENSMUSG00000078598	Skint5	TFBS	TFBS	1592	1599	4.15427	0.916543	+	MA0705.1	Lhx8	Homeo domain factors	ATGATCAT	0.00404358
ENSMUSG00000078598	Skint5	TFBS	TFBS	1032	1039	4.15427	0.916543	-	MA0705.1	Lhx8	Homeo domain factors	ATGATCAT	0.00404358
ENSMUSG00000078598	Skint5	TFBS	TFBS	1592	1599	4.15427	0.916543	-	MA0705.1	Lhx8	Homeo domain factors	ATGATCAT	0.00404358
ENSMUSG00000043003	Rasef	TFBS	TFBS	833	843	4.15847	0.905172	-	MA0522.1	Tcf3	Basic helix-loop-helix factors (bHLH)	GTCATCTGTTT	0.000620604
ENSMUSG00000045968	Teddm2	TFBS	TFBS	1858	1868	4.15847	0.905172	+	MA0522.1	Tcf3	Basic helix-loop-helix factors (bHLH)	GTCATCTGTTT	0.000620604
ENSMUSG00000041119	Pde9a	TFBS	TFBS	720	730	4.1589	0.904438	-	MA0464.1	Bhlhe40	Basic helix-loop-helix factors (bHLH)	CCCATCTGCTG	0.000596523
ENSMUSG00000061024	Rrs1	TFBS	TFBS	1795	1805	4.1589	0.904438	+	MA0464.1	Bhlhe40	Basic helix-loop-helix factors (bHLH)	CCCATCTGCTG	0.000596523
ENSMUSG00000043003	Rasef	TFBS	TFBS	222	232	4.1589	0.904438	+	MA0464.1	Bhlhe40	Basic helix-loop-helix factors (bHLH)	CCCATCTGCTG	0.000596523
ENSMUSG00000024338	Psmb8	TFBS	TFBS	688	698	4.16366	0.900152	-	MA0482.1	Gata4	Other C4 zinc finger-type factors	TTCTATCACAA	0.000505924
ENSMUSG00000035427	Mageb4	TFBS	TFBS	1198	1208	4.16641	0.913475	+	MA0519.1	Stat5a::Stat5b	STAT domain factors	GATTCAAGGTA	0.000669479
ENSMUSG00000044469	Tnfaip8l1	TFBS	TFBS	57	67	4.16757	0.905244	-	MA0522.1	Tcf3	Basic helix-loop-helix factors (bHLH)	ACCAGCTGTGT	0.000619173
ENSMUSG00000066749	Olfr877	TFBS	TFBS	697	707	4.16838	0.905684	+	MA0521.1	Tcf12	Basic helix-loop-helix factors (bHLH)	TACAGCTGAGT	0.000370979
ENSMUSG00000041119	Pde9a	TFBS	TFBS	838	848	4.16867	0.913491	-	MA0519.1	Stat5a::Stat5b	STAT domain factors	CTTTCCTTGTG	0.000669241
ENSMUSG00000074437	Defa29	TFBS	TFBS	333	343	4.16867	0.913491	+	MA0519.1	Stat5a::Stat5b	STAT domain factors	CTTTCCTTGTG	0.000669241
ENSMUSG00000067235	H2-Q10	TFBS	TFBS	309	319	4.16906	0.900198	+	MA0482.1	Gata4	Other C4 zinc finger-type factors	TCCTCTCTGTG	0.000505447
ENSMUSG00000035929	H2-Q4	TFBS	TFBS	458	468	4.16906	0.900198	+	MA0482.1	Gata4	Other C4 zinc finger-type factors	TCCTCTCTGTG	0.000505447
ENSMUSG00000025270	Alas2	TFBS	TFBS	1015	1025	4.16906	0.900198	+	MA0482.1	Gata4	Other C4 zinc finger-type factors	TCCTCTCTGTG	0.000505447
ENSMUSG00000025808	Ccdc7a	TFBS	TFBS	913	923	4.16906	0.900198	-	MA0482.1	Gata4	Other C4 zinc finger-type factors	TCCTCTCTGTG	0.000505447
ENSMUSG00000051747	Ttn	TFBS	TFBS	243	255	4.17158	0.904339	+	MA0499.1	Myod1	Basic helix-loop-helix factors (bHLH)	ATCAGCTGCACCC	0.000384465
ENSMUSG00000072720	Myo18b	TFBS	TFBS	1066	1076	4.1718	0.900221	-	MA0482.1	Gata4	Other C4 zinc finger-type factors	GTTTATCATGA	0.000505209
ENSMUSG00000026003	Acadl	TFBS	TFBS	802	812	4.1718	0.900221	-	MA0482.1	Gata4	Other C4 zinc finger-type factors	GTTTATCATGA	0.000505209
ENSMUSG00000029314	Gpat3	TFBS	TFBS	1576	1583	4.17343	0.91675	-	MA0705.1	Lhx8	Homeo domain factors	ACGATTGC	0.00402832
ENSMUSG00000035934	Pknox2	TFBS	TFBS	616	626	4.17358	0.913524	+	MA0519.1	Stat5a::Stat5b	STAT domain factors	AGTTCCCTGCA	0.000668526
ENSMUSG00000020486	2024-09-04	TFBS	TFBS	235	245	4.17358	0.913524	+	MA0519.1	Stat5a::Stat5b	STAT domain factors	AGTTCCCTGCA	0.000668526
ENSMUSG00000064090	Vrk2	TFBS	TFBS	873	883	4.17407	0.904559	+	MA0464.1	Bhlhe40	Basic helix-loop-helix factors (bHLH)	AACACCTGCGA	0.00059557
ENSMUSG00000079033	Mef2b	TFBS	TFBS	1464	1474	4.17439	0.905733	-	MA0521.1	Tcf12	Basic helix-loop-helix factors (bHLH)	GCCAGGTGAGC	0.000370741
ENSMUSG00000061758	Akr1b10	TFBS	TFBS	950	960	4.17555	0.913537	-	MA0519.1	Stat5a::Stat5b	STAT domain factors	CCTCCCATGAG	0.000668287
ENSMUSG00000021534	1700001L19Rik	TFBS	TFBS	1581	1591	4.17774	0.905324	-	MA0522.1	Tcf3	Basic helix-loop-helix factors (bHLH)	GCCACGTGTAT	0.000618696
ENSMUSG00000054976	Nyap2	TFBS	TFBS	1472	1484	4.18135	0.904415	+	MA0499.1	Myod1	Basic helix-loop-helix factors (bHLH)	GGCACCTGTACTT	0.000383794
ENSMUSG00000042369	Rbm45	TFBS	TFBS	1455	1465	4.18335	0.900318	+	MA0482.1	Gata4	Other C4 zinc finger-type factors	ATTTATCTTAC	0.000503778
ENSMUSG00000075072	Olfr48	TFBS	TFBS	1706	1716	4.18338	0.905368	+	MA0522.1	Tcf3	Basic helix-loop-helix factors (bHLH)	ACCATGTGCAT	0.000617743
ENSMUSG00000074604	Mgst2	TFBS	TFBS	1167	1177	4.18862	0.913626	+	MA0519.1	Stat5a::Stat5b	STAT domain factors	CGTCCCCAGTG	0.000666142
ENSMUSG00000050069	Grem2	TFBS	TFBS	817	826	4.1899	0.900007	-	MA0633.2	Twist2	Basic helix-loop-helix factors (bHLH)	CCCCGCTGAG	0.000835419
ENSMUSG00000041119	Pde9a	TFBS	TFBS	465	474	4.1899	0.900007	-	MA0633.2	Twist2	Basic helix-loop-helix factors (bHLH)	CTCCGCTGGG	0.000835419
ENSMUSG00000023951	Vegfa	TFBS	TFBS	1044	1053	4.19078	0.900017	-	MA0633.2	Twist2	Basic helix-loop-helix factors (bHLH)	CTCCGCTGCC	0.000833511
ENSMUSG00000062624	Cyp2c67	TFBS	TFBS	1437	1447	4.19097	0.913641	-	MA0519.1	Stat5a::Stat5b	STAT domain factors	AGTCCCTTGAG	0.000665903
ENSMUSG00000074882	Cyp2c68	TFBS	TFBS	1431	1441	4.19097	0.913641	-	MA0519.1	Stat5a::Stat5b	STAT domain factors	AGTCCCTTGAG	0.000665903
ENSMUSG00000093955	Ighv1-34	TFBS	TFBS	842	852	4.19533	0.905462	-	MA0522.1	Tcf3	Basic helix-loop-helix factors (bHLH)	CCCACCTGTGC	0.00061655
ENSMUSG00000094561	Ighv1-22	TFBS	TFBS	845	855	4.19533	0.905462	-	MA0522.1	Tcf3	Basic helix-loop-helix factors (bHLH)	CCCACCTGTGC	0.00061655
ENSMUSG00000029314	Gpat3	TFBS	TFBS	83	93	4.19533	0.905462	-	MA0522.1	Tcf3	Basic helix-loop-helix factors (bHLH)	CCCACCTGTGC	0.00061655
ENSMUSG00000013483	Card14	TFBS	TFBS	256	266	4.19533	0.905462	+	MA0522.1	Tcf3	Basic helix-loop-helix factors (bHLH)	CCCACCTGTGC	0.00061655
ENSMUSG00000069267	Hist1h3b	TFBS	TFBS	848	857	4.19742	0.900092	-	MA0633.2	Twist2	Basic helix-loop-helix factors (bHLH)	AGCAGCCGAT	0.000829697
ENSMUSG00000069267	Hist1h3b	TFBS	TFBS	848	857	4.19751	0.900093	+	MA0633.2	Twist2	Basic helix-loop-helix factors (bHLH)	ATCGGCTGCT	0.000827789
ENSMUSG00000071745	DXBay18	TFBS	TFBS	1128	1138	4.19762	0.913686	-	MA0519.1	Stat5a::Stat5b	STAT domain factors	CATTCTCAGCA	0.000664949
ENSMUSG00000067771	Gm14685	TFBS	TFBS	1128	1138	4.19762	0.913686	-	MA0519.1	Stat5a::Stat5b	STAT domain factors	CATTCTCAGCA	0.000664949
ENSMUSG00000051747	Ttn	TFBS	TFBS	164	174	4.19762	0.913686	-	MA0519.1	Stat5a::Stat5b	STAT domain factors	CATTCTCAGCA	0.000664949
ENSMUSG00000066747	Olfr878	TFBS	TFBS	1679	1689	4.2019	0.900473	-	MA0482.1	Gata4	Other C4 zinc finger-type factors	AGTTATCTCAA	0.000501871
ENSMUSG00000016386	Mpped2	TFBS	TFBS	901	911	4.20222	0.913718	+	MA0519.1	Stat5a::Stat5b	STAT domain factors	GCTTCCATGCA	0.000664711
ENSMUSG00000021701	Plk2	TFBS	TFBS	117	127	4.20242	0.905518	+	MA0522.1	Tcf3	Basic helix-loop-helix factors (bHLH)	TTCACCTGTAA	0.000616074
ENSMUSG00000062661	Ncs1	TFBS	TFBS	1649	1661	4.20306	0.904586	-	MA0499.1	Myod1	Basic helix-loop-helix factors (bHLH)	TACTGCTGCGCCG	0.0003822
ENSMUSG00000029371	Cxcl5	TFBS	TFBS	349	359	4.20323	0.913724	-	MA0519.1	Stat5a::Stat5b	STAT domain factors	TGTCCCCTGTA	0.000664234
ENSMUSG00000073421	H2-Ab1	TFBS	TFBS	82	92	4.20323	0.913724	+	MA0519.1	Stat5a::Stat5b	STAT domain factors	TGTCCCCTGTA	0.000664234
ENSMUSG00000093955	Ighv1-34	TFBS	TFBS	1283	1293	4.20353	0.905969	-	MA0521.1	Tcf12	Basic helix-loop-helix factors (bHLH)	GACAACTGCAC	0.000369549
ENSMUSG00000094561	Ighv1-22	TFBS	TFBS	1285	1295	4.20353	0.905969	-	MA0521.1	Tcf12	Basic helix-loop-helix factors (bHLH)	GACAACTGCAC	0.000369549
ENSMUSG00000030793	Pycard	TFBS	TFBS	1900	1912	4.20385	0.904592	+	MA0499.1	Myod1	Basic helix-loop-helix factors (bHLH)	AGCAGCTGACTTC	0.000382096
ENSMUSG00000093955	Ighv1-34	TFBS	TFBS	1249	1261	4.20425	0.904595	+	MA0499.1	Myod1	Basic helix-loop-helix factors (bHLH)	AGCTGCTGTGAAT	0.000382021
ENSMUSG00000094561	Ighv1-22	TFBS	TFBS	1251	1263	4.20425	0.904595	+	MA0499.1	Myod1	Basic helix-loop-helix factors (bHLH)	AGCTGCTGTGAAT	0.000382021
ENSMUSG00000058244	Olfr506	TFBS	TFBS	1978	1990	4.20428	0.904595	-	MA0499.1	Myod1	Basic helix-loop-helix factors (bHLH)	AACTGCTGCCGGA	0.000382006
ENSMUSG00000042369	Rbm45	TFBS	TFBS	1134	1146	4.20444	0.904596	+	MA0499.1	Myod1	Basic helix-loop-helix factors (bHLH)	GACTGCTGTTAAT	0.000381991
ENSMUSG00000006576	Slc4a3	TFBS	TFBS	1565	1574	4.20481	0.900177	+	MA0633.2	Twist2	Basic helix-loop-helix factors (bHLH)	CACAGCCGAG	0.000823975
ENSMUSG00000006576	Slc4a3	TFBS	TFBS	1565	1574	4.2049	0.900178	-	MA0633.2	Twist2	Basic helix-loop-helix factors (bHLH)	CTCGGCTGTG	0.000822067
ENSMUSG00000058328	Xlr5a	TFBS	TFBS	498	507	4.20505	0.900008	+	MA1997.1	Olig2	Basic helix-loop-helix factors (bHLH)	CACCGCTGAG	0.00103569
ENSMUSG00000058328	Xlr5a	TFBS	TFBS	498	507	4.20505	0.900008	-	MA1997.1	Olig2	Basic helix-loop-helix factors (bHLH)	CTCAGCGGTG	0.00103569
ENSMUSG00000072479	Xlr5b	TFBS	TFBS	498	507	4.20505	0.900008	+	MA1997.1	Olig2	Basic helix-loop-helix factors (bHLH)	CACCGCTGAG	0.00103569
ENSMUSG00000072479	Xlr5b	TFBS	TFBS	498	507	4.20505	0.900008	-	MA1997.1	Olig2	Basic helix-loop-helix factors (bHLH)	CTCAGCGGTG	0.00103569
ENSMUSG00000030214	Plbd1	TFBS	TFBS	1986	1995	4.20505	0.900008	+	MA1997.1	Olig2	Basic helix-loop-helix factors (bHLH)	CACAGCGGAG	0.00103569
ENSMUSG00000030214	Plbd1	TFBS	TFBS	1986	1995	4.20505	0.900008	-	MA1997.1	Olig2	Basic helix-loop-helix factors (bHLH)	CTCCGCTGTG	0.00103569
ENSMUSG00000005836	Gata6	TFBS	TFBS	998	1005	4.20648	0.917107	-	MA0705.1	Lhx8	Homeo domain factors	CTCATCGG	0.00401306
ENSMUSG00000022941	Ripply3	TFBS	TFBS	412	421	4.20792	0.90004	+	MA1997.1	Olig2	Basic helix-loop-helix factors (bHLH)	AGCAGCTCCT	0.00103378
ENSMUSG00000022941	Ripply3	TFBS	TFBS	412	421	4.20792	0.90004	-	MA1997.1	Olig2	Basic helix-loop-helix factors (bHLH)	AGGAGCTGCT	0.00103378
ENSMUSG00000020674	Pxdn	TFBS	TFBS	1955	1964	4.20797	0.900212	+	MA0633.2	Twist2	Basic helix-loop-helix factors (bHLH)	CTCCGCTGCT	0.00082016
ENSMUSG00000062624	Cyp2c67	TFBS	TFBS	1759	1768	4.20818	0.900043	+	MA1997.1	Olig2	Basic helix-loop-helix factors (bHLH)	ATCAGCCGTA	0.00102615
ENSMUSG00000062624	Cyp2c67	TFBS	TFBS	1759	1768	4.20818	0.900043	-	MA1997.1	Olig2	Basic helix-loop-helix factors (bHLH)	TACGGCTGAT	0.00102615
ENSMUSG00000059481	Plg	TFBS	TFBS	1572	1581	4.20818	0.900043	+	MA1997.1	Olig2	Basic helix-loop-helix factors (bHLH)	TACAGCCGAT	0.00102615
ENSMUSG00000059481	Plg	TFBS	TFBS	1572	1581	4.20818	0.900043	-	MA1997.1	Olig2	Basic helix-loop-helix factors (bHLH)	ATCGGCTGTA	0.00102615
ENSMUSG00000043003	Rasef	TFBS	TFBS	1620	1630	4.20932	0.900536	+	MA0482.1	Gata4	Other C4 zinc finger-type factors	CTTTCTCTGAA	0.000501156
ENSMUSG00000029371	Cxcl5	TFBS	TFBS	1498	1508	4.21119	0.905587	-	MA0522.1	Tcf3	Basic helix-loop-helix factors (bHLH)	GACACCTGGGA	0.000614643
ENSMUSG00000069267	Hist1h3b	TFBS	TFBS	1004	1014	4.213	0.906046	+	MA0521.1	Tcf12	Basic helix-loop-helix factors (bHLH)	TGCAGCTGGCC	0.000369072
ENSMUSG00000020486	2024-09-04	TFBS	TFBS	1880	1890	4.213	0.906046	+	MA0521.1	Tcf12	Basic helix-loop-helix factors (bHLH)	TGCAGCTGGCC	0.000369072
ENSMUSG00000050541	Adra1b	TFBS	TFBS	334	344	4.21389	0.913797	-	MA0519.1	Stat5a::Stat5b	STAT domain factors	TATTTCCAGAG	0.000662565
ENSMUSG00000058244	Olfr506	TFBS	TFBS	695	705	4.21501	0.913804	+	MA0519.1	Stat5a::Stat5b	STAT domain factors	CATCCTTAGAG	0.000662088
ENSMUSG00000042745	Id1	TFBS	TFBS	580	590	4.21722	0.900602	-	MA0482.1	Gata4	Other C4 zinc finger-type factors	TTTTCTCACAC	0.000500441
ENSMUSG00000043003	Rasef	TFBS	TFBS	1429	1439	4.21722	0.900602	-	MA0482.1	Gata4	Other C4 zinc finger-type factors	TTTTCTCACAC	0.000500441
ENSMUSG00000040181	Fmo1	TFBS	TFBS	1885	1895	4.21815	0.90061	-	MA0482.1	Gata4	Other C4 zinc finger-type factors	TTTTCTCAGTT	0.000499964
ENSMUSG00000096209	Olfr510	TFBS	TFBS	1079	1089	4.21815	0.90061	-	MA0482.1	Gata4	Other C4 zinc finger-type factors	TTTTCTCAGTT	0.000499964
ENSMUSG00000023951	Vegfa	TFBS	TFBS	1364	1374	4.22004	0.900626	-	MA0482.1	Gata4	Other C4 zinc finger-type factors	CCCTCTCTCTG	0.000499725
ENSMUSG00000024610	Cd74	TFBS	TFBS	1505	1515	4.22004	0.900626	-	MA0482.1	Gata4	Other C4 zinc finger-type factors	CCCTCTCTCTG	0.000499725
ENSMUSG00000028108	Ecm1	TFBS	TFBS	962	974	4.22033	0.904721	-	MA0499.1	Myod1	Basic helix-loop-helix factors (bHLH)	CCCTGCTGCTGAC	0.000381008
ENSMUSG00000028128	F3	TFBS	TFBS	1014	1024	4.22094	0.905664	-	MA0522.1	Tcf3	Basic helix-loop-helix factors (bHLH)	GCCAGGTGTCA	0.000613689
ENSMUSG00000000416	Cttnbp2	TFBS	TFBS	983	993	4.22207	0.913852	-	MA0519.1	Stat5a::Stat5b	STAT domain factors	TGTTCATTGAA	0.000661135
ENSMUSG00000020644	Id2	TFBS	TFBS	640	650	4.22478	0.905694	-	MA0522.1	Tcf3	Basic helix-loop-helix factors (bHLH)	GCCATGTGCCC	0.000613213
ENSMUSG00000064090	Vrk2	TFBS	TFBS	569	578	4.22503	0.900229	+	MA1997.1	Olig2	Basic helix-loop-helix factors (bHLH)	TTCAGCCGCC	0.00101852
ENSMUSG00000064090	Vrk2	TFBS	TFBS	569	578	4.22503	0.900229	-	MA1997.1	Olig2	Basic helix-loop-helix factors (bHLH)	GGCGGCTGAA	0.00101852
ENSMUSG00000022269	2024-03-11	TFBS	TFBS	1759	1768	4.22503	0.900229	+	MA1997.1	Olig2	Basic helix-loop-helix factors (bHLH)	GGCAGCCGAA	0.00101852
ENSMUSG00000022269	2024-03-11	TFBS	TFBS	1759	1768	4.22503	0.900229	-	MA1997.1	Olig2	Basic helix-loop-helix factors (bHLH)	TTCGGCTGCC	0.00101852
ENSMUSG00000079033	Mef2b	TFBS	TFBS	1465	1477	4.22806	0.904781	+	MA0499.1	Myod1	Basic helix-loop-helix factors (bHLH)	CTCACCTGGCAAG	0.000380278
ENSMUSG00000020674	Pxdn	TFBS	TFBS	882	892	4.23153	0.905747	+	MA0522.1	Tcf3	Basic helix-loop-helix factors (bHLH)	AACACCTGGGC	0.000612497
ENSMUSG00000008789	Ceacam5	TFBS	TFBS	293	303	4.23514	0.91394	+	MA0519.1	Stat5a::Stat5b	STAT domain factors	CTTCCCTTGAG	0.000659227
ENSMUSG00000067561	Dmrtc1c2	TFBS	TFBS	1821	1831	4.23514	0.91394	-	MA0519.1	Stat5a::Stat5b	STAT domain factors	CTTCCCTTGAG	0.000659227
ENSMUSG00000067562	Dmrtc1c1	TFBS	TFBS	1821	1831	4.23514	0.91394	-	MA0519.1	Stat5a::Stat5b	STAT domain factors	CTTCCCTTGAG	0.000659227
ENSMUSG00000025069	Gsto2	TFBS	TFBS	462	472	4.23642	0.900763	+	MA0482.1	Gata4	Other C4 zinc finger-type factors	CTCTATCAGAG	0.000499249
ENSMUSG00000093955	Ighv1-34	TFBS	TFBS	11	21	4.24031	0.916539	+	MA0500.1	Myog	Basic helix-loop-helix factors (bHLH)	CCCAGGTGTGG	0.000325918
ENSMUSG00000052921	Arhgef15	TFBS	TFBS	630	640	4.24031	0.916539	+	MA0500.1	Myog	Basic helix-loop-helix factors (bHLH)	CCCAGGTGTGG	0.000325918
ENSMUSG00000079395	Gm15114	TFBS	TFBS	297	307	4.24168	0.913985	+	MA0519.1	Stat5a::Stat5b	STAT domain factors	GATTCTTAGCA	0.000657797
ENSMUSG00000094941	Gm15093	TFBS	TFBS	298	308	4.24168	0.913985	+	MA0519.1	Stat5a::Stat5b	STAT domain factors	GATTCTTAGCA	0.000657797
ENSMUSG00000079395	Gm15114	TFBS	TFBS	515	525	4.24393	0.905844	+	MA0522.1	Tcf3	Basic helix-loop-helix factors (bHLH)	GCCATGTGCCT	0.000611544
ENSMUSG00000094941	Gm15093	TFBS	TFBS	516	526	4.24393	0.905844	+	MA0522.1	Tcf3	Basic helix-loop-helix factors (bHLH)	GCCATGTGCCT	0.000611544
ENSMUSG00000043003	Rasef	TFBS	TFBS	600	610	4.24718	0.900854	+	MA0482.1	Gata4	Other C4 zinc finger-type factors	TTTTCTCAGCT	0.000498056
ENSMUSG00000030228	Pik3c2g	TFBS	TFBS	1478	1488	4.24806	0.905149	-	MA0464.1	Bhlhe40	Basic helix-loop-helix factors (bHLH)	TGCATATGAAG	0.000591993
ENSMUSG00000034555	Tex16	TFBS	TFBS	895	905	4.24906	0.90087	-	MA0482.1	Gata4	Other C4 zinc finger-type factors	CCCTCTCTCCG	0.000497818
ENSMUSG00000028108	Ecm1	TFBS	TFBS	466	475	4.2538	0.902025	+	MA0147.2	Myc	Basic helix-loop-helix factors (bHLH)	ACATGTGAGG	0.000333786
ENSMUSG00000071745	DXBay18	TFBS	TFBS	445	454	4.25396	0.902026	+	MA0147.2	Myc	Basic helix-loop-helix factors (bHLH)	GCATGTGAGC	0.000332832
ENSMUSG00000067771	Gm14685	TFBS	TFBS	445	454	4.25396	0.902026	+	MA0147.2	Myc	Basic helix-loop-helix factors (bHLH)	GCATGTGAGC	0.000332832
ENSMUSG00000031104	Rab33a	TFBS	TFBS	1428	1440	4.25442	0.904988	-	MA0499.1	Myod1	Basic helix-loop-helix factors (bHLH)	CACAGCTGGGGAA	0.000378519
ENSMUSG00000091705	H2-Q2	TFBS	TFBS	429	439	4.25459	0.914072	+	MA0519.1	Stat5a::Stat5b	STAT domain factors	ATTTCAATGTA	0.000655413
ENSMUSG00000025401	Myo1a	TFBS	TFBS	371	378	4.25573	0.917638	+	MA0705.1	Lhx8	Homeo domain factors	CCCATCAG	0.00396729
ENSMUSG00000060407	Cyp2a12	TFBS	TFBS	1514	1521	4.25573	0.917638	+	MA0705.1	Lhx8	Homeo domain factors	CCCATCAG	0.00396729
ENSMUSG00000030214	Plbd1	TFBS	TFBS	780	787	4.25573	0.917638	+	MA0705.1	Lhx8	Homeo domain factors	CCCATCAG	0.00396729
ENSMUSG00000054986	Sec14l3	TFBS	TFBS	791	798	4.25573	0.917638	+	MA0705.1	Lhx8	Homeo domain factors	CCCATCAG	0.00396729
ENSMUSG00000020388	Pdlim4	TFBS	TFBS	1595	1602	4.25573	0.917638	+	MA0705.1	Lhx8	Homeo domain factors	CCCATCAG	0.00396729
ENSMUSG00000025905	Oprk1	TFBS	TFBS	1521	1528	4.25573	0.917638	+	MA0705.1	Lhx8	Homeo domain factors	CCCATCAG	0.00396729
ENSMUSG00000043342	Hoxd9	TFBS	TFBS	451	458	4.25573	0.917638	-	MA0705.1	Lhx8	Homeo domain factors	CCCATCAG	0.00396729
ENSMUSG00000072931	Gm15080	TFBS	TFBS	332	339	4.25573	0.917638	-	MA0705.1	Lhx8	Homeo domain factors	CCCATCAG	0.00396729
ENSMUSG00000020309	Chac2	TFBS	TFBS	802	809	4.25573	0.917638	-	MA0705.1	Lhx8	Homeo domain factors	CCCATCAG	0.00396729
ENSMUSG00000009876	Cox4i2	TFBS	TFBS	629	636	4.25573	0.917638	-	MA0705.1	Lhx8	Homeo domain factors	CCCATCAG	0.00396729
ENSMUSG00000009876	Cox4i2	TFBS	TFBS	1514	1521	4.25573	0.917638	-	MA0705.1	Lhx8	Homeo domain factors	CCCATCAG	0.00396729
ENSMUSG00000035934	Pknox2	TFBS	TFBS	1596	1603	4.25573	0.917638	-	MA0705.1	Lhx8	Homeo domain factors	CCCATCAG	0.00396729
ENSMUSG00000095576	Fmo6	TFBS	TFBS	48	55	4.25573	0.917638	-	MA0705.1	Lhx8	Homeo domain factors	CCCATCAG	0.00396729
ENSMUSG00000006576	Slc4a3	TFBS	TFBS	1141	1148	4.25573	0.917638	-	MA0705.1	Lhx8	Homeo domain factors	CCCATCAG	0.00396729
ENSMUSG00000041710	Trpc5	TFBS	TFBS	114	121	4.25573	0.917638	-	MA0705.1	Lhx8	Homeo domain factors	CCCATCAG	0.00396729
ENSMUSG00000005220	Corin	TFBS	TFBS	987	994	4.25573	0.917638	-	MA0705.1	Lhx8	Homeo domain factors	CCCATCAG	0.00396729
ENSMUSG00000094885	Ott	TFBS	TFBS	332	339	4.25573	0.917638	-	MA0705.1	Lhx8	Homeo domain factors	CCCATCAG	0.00396729
ENSMUSG00000025905	Oprk1	TFBS	TFBS	1982	1994	4.25604	0.905001	+	MA0499.1	Myod1	Basic helix-loop-helix factors (bHLH)	TCCAGCTGCAGCG	0.000378385
ENSMUSG00000078783	Gm9733	TFBS	TFBS	1059	1069	4.2594	0.914105	-	MA0519.1	Stat5a::Stat5b	STAT domain factors	TTTTTTCAGAG	0.000654697
ENSMUSG00000074505	Fat3	TFBS	TFBS	839	849	4.2594	0.914105	-	MA0519.1	Stat5a::Stat5b	STAT domain factors	TTTTTTCAGAG	0.000654697
ENSMUSG00000050368	Hoxd10	TFBS	TFBS	1731	1743	4.26442	0.905066	-	MA0499.1	Myod1	Basic helix-loop-helix factors (bHLH)	CTCTGCTGCCGGC	0.000377789
ENSMUSG00000058328	Xlr5a	TFBS	TFBS	501	511	4.26601	0.901012	-	MA0482.1	Gata4	Other C4 zinc finger-type factors	TGTTCTCAGCG	0.000497103
ENSMUSG00000072479	Xlr5b	TFBS	TFBS	501	511	4.26601	0.901012	-	MA0482.1	Gata4	Other C4 zinc finger-type factors	TGTTCTCAGCG	0.000497103
ENSMUSG00000079395	Gm15114	TFBS	TFBS	793	803	4.2663	0.901015	+	MA0482.1	Gata4	Other C4 zinc finger-type factors	CCCTCTCTGTC	0.000496864
ENSMUSG00000094941	Gm15093	TFBS	TFBS	793	803	4.2663	0.901015	+	MA0482.1	Gata4	Other C4 zinc finger-type factors	CCCTCTCTGTC	0.000496864
ENSMUSG00000030228	Pik3c2g	TFBS	TFBS	665	675	4.2663	0.901015	+	MA0482.1	Gata4	Other C4 zinc finger-type factors	CCCTCTCTGTC	0.000496864
ENSMUSG00000044469	Tnfaip8l1	TFBS	TFBS	1083	1095	4.26756	0.905091	-	MA0499.1	Myod1	Basic helix-loop-helix factors (bHLH)	CACTGCTGTTGAC	0.000377595
ENSMUSG00000027445	Cst9	TFBS	TFBS	1328	1338	4.26769	0.901026	+	MA0482.1	Gata4	Other C4 zinc finger-type factors	GTTTCTCTGTG	0.000496626
ENSMUSG00000022941	Ripply3	TFBS	TFBS	756	766	4.26769	0.901026	+	MA0482.1	Gata4	Other C4 zinc finger-type factors	GTTTCTCTGTG	0.000496626
ENSMUSG00000069516	Lyz2	TFBS	TFBS	592	602	4.26769	0.901026	+	MA0482.1	Gata4	Other C4 zinc finger-type factors	GTTTCTCTGTG	0.000496626
ENSMUSG00000067235	H2-Q10	TFBS	TFBS	614	624	4.26769	0.901026	+	MA0482.1	Gata4	Other C4 zinc finger-type factors	GTTTCTCTGTG	0.000496626
ENSMUSG00000087166	L1td1	TFBS	TFBS	360	370	4.26769	0.901026	+	MA0482.1	Gata4	Other C4 zinc finger-type factors	GTTTCTCTGTG	0.000496626
ENSMUSG00000028164	Manba	TFBS	TFBS	1043	1053	4.26769	0.901026	+	MA0482.1	Gata4	Other C4 zinc finger-type factors	GTTTCTCTGTG	0.000496626
ENSMUSG00000028164	Manba	TFBS	TFBS	1214	1224	4.26769	0.901026	+	MA0482.1	Gata4	Other C4 zinc finger-type factors	GTTTCTCTGTG	0.000496626
ENSMUSG00000045968	Teddm2	TFBS	TFBS	1151	1161	4.26769	0.901026	+	MA0482.1	Gata4	Other C4 zinc finger-type factors	GTTTCTCTGTG	0.000496626
ENSMUSG00000006576	Slc4a3	TFBS	TFBS	423	433	4.26769	0.901026	+	MA0482.1	Gata4	Other C4 zinc finger-type factors	GTTTCTCTGTG	0.000496626
ENSMUSG00000018259	Prl8a2	TFBS	TFBS	963	973	4.26769	0.901026	+	MA0482.1	Gata4	Other C4 zinc finger-type factors	GTTTCTCTGTG	0.000496626
ENSMUSG00000090963	Gm17655	TFBS	TFBS	655	665	4.26769	0.901026	+	MA0482.1	Gata4	Other C4 zinc finger-type factors	GTTTCTCTGTG	0.000496626
ENSMUSG00000025127	Gcgr	TFBS	TFBS	16	26	4.26769	0.901026	+	MA0482.1	Gata4	Other C4 zinc finger-type factors	GTTTCTCTGTG	0.000496626
ENSMUSG00000091705	H2-Q2	TFBS	TFBS	41	51	4.26769	0.901026	+	MA0482.1	Gata4	Other C4 zinc finger-type factors	GTTTCTCTGTG	0.000496626
ENSMUSG00000078598	Skint5	TFBS	TFBS	306	316	4.26769	0.901026	+	MA0482.1	Gata4	Other C4 zinc finger-type factors	GTTTCTCTGTG	0.000496626
ENSMUSG00000020225	Tmbim4	TFBS	TFBS	47	57	4.26769	0.901026	+	MA0482.1	Gata4	Other C4 zinc finger-type factors	GTTTCTCTGTG	0.000496626
ENSMUSG00000022941	Ripply3	TFBS	TFBS	3	13	4.26769	0.901026	-	MA0482.1	Gata4	Other C4 zinc finger-type factors	GTTTCTCTGTG	0.000496626
ENSMUSG00000067235	H2-Q10	TFBS	TFBS	128	138	4.26769	0.901026	-	MA0482.1	Gata4	Other C4 zinc finger-type factors	GTTTCTCTGTG	0.000496626
ENSMUSG00000060407	Cyp2a12	TFBS	TFBS	1631	1641	4.26769	0.901026	-	MA0482.1	Gata4	Other C4 zinc finger-type factors	GTTTCTCTGTG	0.000496626
ENSMUSG00000035916	Ptprq	TFBS	TFBS	1243	1253	4.26769	0.901026	-	MA0482.1	Gata4	Other C4 zinc finger-type factors	GTTTCTCTGTG	0.000496626
ENSMUSG00000041653	Pnpla3	TFBS	TFBS	204	214	4.26769	0.901026	-	MA0482.1	Gata4	Other C4 zinc finger-type factors	GTTTCTCTGTG	0.000496626
ENSMUSG00000021485	Mxd3	TFBS	TFBS	142	152	4.26769	0.901026	-	MA0482.1	Gata4	Other C4 zinc finger-type factors	GTTTCTCTGTG	0.000496626
ENSMUSG00000054191	Klf1	TFBS	TFBS	1771	1781	4.26769	0.901026	-	MA0482.1	Gata4	Other C4 zinc finger-type factors	GTTTCTCTGTG	0.000496626
ENSMUSG00000026003	Acadl	TFBS	TFBS	641	653	4.26818	0.905096	+	MA0499.1	Myod1	Basic helix-loop-helix factors (bHLH)	TACAGCTGATCCT	0.000377536
ENSMUSG00000021536	Adcy2	TFBS	TFBS	1304	1314	4.26913	0.901038	-	MA0482.1	Gata4	Other C4 zinc finger-type factors	CTTTCTCACTT	0.000496387
ENSMUSG00000034402	Kcnh5	TFBS	TFBS	614	624	4.26913	0.901038	+	MA0482.1	Gata4	Other C4 zinc finger-type factors	CTTTCTCACTT	0.000496387
ENSMUSG00000042745	Id1	TFBS	TFBS	1612	1622	4.26913	0.901038	-	MA0482.1	Gata4	Other C4 zinc finger-type factors	CTTTCTCACTT	0.000496387
ENSMUSG00000054976	Nyap2	TFBS	TFBS	818	828	4.26913	0.901038	+	MA0482.1	Gata4	Other C4 zinc finger-type factors	CTTTCTCACTT	0.000496387
ENSMUSG00000027225	Duoxa2	TFBS	TFBS	871	878	4.27223	0.917816	-	MA0705.1	Lhx8	Homeo domain factors	TTCATTGG	0.00395203
ENSMUSG00000071478	Hist1h2ad	TFBS	TFBS	1142	1149	4.27223	0.917816	-	MA0705.1	Lhx8	Homeo domain factors	TTCATTGG	0.00395203
ENSMUSG00000030214	Plbd1	TFBS	TFBS	1441	1448	4.27223	0.917816	-	MA0705.1	Lhx8	Homeo domain factors	TTCATTGG	0.00395203
ENSMUSG00000079033	Mef2b	TFBS	TFBS	471	478	4.27223	0.917816	-	MA0705.1	Lhx8	Homeo domain factors	TTCATTGG	0.00395203
ENSMUSG00000090963	Gm17655	TFBS	TFBS	1516	1523	4.27223	0.917816	-	MA0705.1	Lhx8	Homeo domain factors	TTCATTGG	0.00395203
ENSMUSG00000078598	Skint5	TFBS	TFBS	669	676	4.27223	0.917816	-	MA0705.1	Lhx8	Homeo domain factors	TTCATTGG	0.00395203
ENSMUSG00000049902	4921517D22Rik	TFBS	TFBS	1455	1462	4.27223	0.917816	-	MA0705.1	Lhx8	Homeo domain factors	TTCATTGG	0.00395203
ENSMUSG00000021485	Mxd3	TFBS	TFBS	1406	1413	4.27223	0.917816	-	MA0705.1	Lhx8	Homeo domain factors	TTCATTGG	0.00395203
ENSMUSG00000024155	Meiob	TFBS	TFBS	1795	1802	4.27223	0.917816	-	MA0705.1	Lhx8	Homeo domain factors	TTCATTGG	0.00395203
ENSMUSG00000072931	Gm15080	TFBS	TFBS	391	398	4.27223	0.917816	+	MA0705.1	Lhx8	Homeo domain factors	TTCATTGG	0.00395203
ENSMUSG00000074934	Grem1	TFBS	TFBS	773	780	4.27223	0.917816	+	MA0705.1	Lhx8	Homeo domain factors	TTCATTGG	0.00395203
ENSMUSG00000094885	Ott	TFBS	TFBS	391	398	4.27223	0.917816	+	MA0705.1	Lhx8	Homeo domain factors	TTCATTGG	0.00395203
ENSMUSG00000095028	Sirpb1b	TFBS	TFBS	470	477	4.27223	0.917816	+	MA0705.1	Lhx8	Homeo domain factors	TTCATTGG	0.00395203
ENSMUSG00000034555	Tex16	TFBS	TFBS	1776	1783	4.27223	0.917816	+	MA0705.1	Lhx8	Homeo domain factors	TTCATTGG	0.00395203
ENSMUSG00000073421	H2-Ab1	TFBS	TFBS	1273	1280	4.27223	0.917816	+	MA0705.1	Lhx8	Homeo domain factors	TTCATTGG	0.00395203
ENSMUSG00000041653	Pnpla3	TFBS	TFBS	991	998	4.27223	0.917816	+	MA0705.1	Lhx8	Homeo domain factors	TTCATTGG	0.00395203
ENSMUSG00000071745	DXBay18	TFBS	TFBS	1115	1125	4.27604	0.906097	-	MA0522.1	Tcf3	Basic helix-loop-helix factors (bHLH)	ATCAGGTGGAG	0.000608921
ENSMUSG00000067771	Gm14685	TFBS	TFBS	1115	1125	4.27604	0.906097	-	MA0522.1	Tcf3	Basic helix-loop-helix factors (bHLH)	ATCAGGTGGAG	0.000608921
ENSMUSG00000029591	Ung	TFBS	TFBS	1443	1455	4.27673	0.905163	-	MA0499.1	Myod1	Basic helix-loop-helix factors (bHLH)	CGCTCCTGCCCGG	0.00037697
ENSMUSG00000022435	Upk3a	TFBS	TFBS	71	81	4.27701	0.914224	-	MA0519.1	Stat5a::Stat5b	STAT domain factors	AATCCCCAGCA	0.000653267
ENSMUSG00000079395	Gm15114	TFBS	TFBS	1662	1672	4.28028	0.90613	-	MA0522.1	Tcf3	Basic helix-loop-helix factors (bHLH)	AACAGGTGTTA	0.000607729
ENSMUSG00000094941	Gm15093	TFBS	TFBS	1662	1672	4.28028	0.90613	-	MA0522.1	Tcf3	Basic helix-loop-helix factors (bHLH)	AACAGGTGTTA	0.000607729
ENSMUSG00000062661	Ncs1	TFBS	TFBS	1812	1821	4.28095	0.901041	+	MA0633.2	Twist2	Basic helix-loop-helix factors (bHLH)	GTCAGCCGCG	0.000818253
ENSMUSG00000029550	Sppl3	TFBS	TFBS	1805	1814	4.28095	0.901041	-	MA0633.2	Twist2	Basic helix-loop-helix factors (bHLH)	GTCAGCCGCG	0.000818253
ENSMUSG00000023951	Vegfa	TFBS	TFBS	995	1004	4.28095	0.901041	+	MA0633.2	Twist2	Basic helix-loop-helix factors (bHLH)	GGCAGCCGAG	0.000818253
ENSMUSG00000043342	Hoxd9	TFBS	TFBS	636	645	4.28104	0.901042	-	MA0633.2	Twist2	Basic helix-loop-helix factors (bHLH)	GGCGGCTGAG	0.000816345
ENSMUSG00000028133	Rwdd3	TFBS	TFBS	1899	1908	4.28104	0.901042	-	MA0633.2	Twist2	Basic helix-loop-helix factors (bHLH)	GTCGGCTGCG	0.000816345
ENSMUSG00000035184	Fam124a	TFBS	TFBS	926	933	4.28422	0.917946	+	MA0705.1	Lhx8	Homeo domain factors	ACGATCAC	0.00393677
ENSMUSG00000028128	F3	TFBS	TFBS	928	935	4.28422	0.917946	-	MA0705.1	Lhx8	Homeo domain factors	ACGATCAC	0.00393677
ENSMUSG00000079033	Mef2b	TFBS	TFBS	239	251	4.28657	0.90524	+	MA0499.1	Myod1	Basic helix-loop-helix factors (bHLH)	TCCTCCTGTGTCC	0.000376284
ENSMUSG00000091705	H2-Q2	TFBS	TFBS	309	319	4.28658	0.90618	+	MA0522.1	Tcf3	Basic helix-loop-helix factors (bHLH)	TTCAGGTGCTT	0.000607014
ENSMUSG00000073421	H2-Ab1	TFBS	TFBS	483	492	4.28678	0.901108	+	MA0633.2	Twist2	Basic helix-loop-helix factors (bHLH)	CCCAGCCGAG	0.000814438
ENSMUSG00000073421	H2-Ab1	TFBS	TFBS	483	492	4.28687	0.901109	-	MA0633.2	Twist2	Basic helix-loop-helix factors (bHLH)	CTCGGCTGGG	0.000812531
ENSMUSG00000041119	Pde9a	TFBS	TFBS	15	25	4.28749	0.914295	+	MA0519.1	Stat5a::Stat5b	STAT domain factors	TCTCCCCAGCA	0.00065279
ENSMUSG00000043342	Hoxd9	TFBS	TFBS	636	645	4.28766	0.901118	+	MA0633.2	Twist2	Basic helix-loop-helix factors (bHLH)	CTCAGCCGCC	0.000810623
ENSMUSG00000028133	Rwdd3	TFBS	TFBS	1899	1908	4.28766	0.901118	+	MA0633.2	Twist2	Basic helix-loop-helix factors (bHLH)	CGCAGCCGAC	0.000810623
ENSMUSG00000062661	Ncs1	TFBS	TFBS	1812	1821	4.28775	0.901119	-	MA0633.2	Twist2	Basic helix-loop-helix factors (bHLH)	CGCGGCTGAC	0.000808716
ENSMUSG00000029550	Sppl3	TFBS	TFBS	1805	1814	4.28775	0.901119	+	MA0633.2	Twist2	Basic helix-loop-helix factors (bHLH)	CGCGGCTGAC	0.000808716
ENSMUSG00000023951	Vegfa	TFBS	TFBS	995	1004	4.28775	0.901119	-	MA0633.2	Twist2	Basic helix-loop-helix factors (bHLH)	CTCGGCTGCC	0.000808716
ENSMUSG00000055730	Ces2a	TFBS	TFBS	1612	1624	4.2893	0.905261	+	MA0499.1	Myod1	Basic helix-loop-helix factors (bHLH)	TTCTCCTGTTGCA	0.000376076
ENSMUSG00000027102	Hoxd8	TFBS	TFBS	467	477	4.29357	0.906701	+	MA0521.1	Tcf12	Basic helix-loop-helix factors (bHLH)	TGCAGCTGCCT	0.000366449
ENSMUSG00000020309	Chac2	TFBS	TFBS	76	86	4.29472	0.905521	-	MA0464.1	Bhlhe40	Basic helix-loop-helix factors (bHLH)	TGCATATGAAT	0.000589132
ENSMUSG00000061024	Rrs1	TFBS	TFBS	1911	1921	4.2957	0.906251	+	MA0522.1	Tcf3	Basic helix-loop-helix factors (bHLH)	CGCACGTGGTT	0.000606537
ENSMUSG00000029550	Sppl3	TFBS	TFBS	1782	1791	4.29602	0.901213	+	MA0633.2	Twist2	Basic helix-loop-helix factors (bHLH)	CGCAGCGGAG	0.000806808
ENSMUSG00000022269	2024-03-11	TFBS	TFBS	868	878	4.29752	0.914363	-	MA0519.1	Stat5a::Stat5b	STAT domain factors	CCTTTCCAGTA	0.000651598
ENSMUSG00000025401	Myo1a	TFBS	TFBS	507	517	4.29815	0.901282	+	MA0482.1	Gata4	Other C4 zinc finger-type factors	CTTTCTCACCT	0.000494957
ENSMUSG00000073421	H2-Ab1	TFBS	TFBS	1528	1538	4.29815	0.901282	+	MA0482.1	Gata4	Other C4 zinc finger-type factors	CTTTCTCACCT	0.000494957
ENSMUSG00000025905	Oprk1	TFBS	TFBS	704	714	4.29852	0.901285	+	MA0482.1	Gata4	Other C4 zinc finger-type factors	CTTTCTCTTAG	0.000494719
ENSMUSG00000051076	Vtcn1	TFBS	TFBS	1064	1071	4.3007	0.918124	+	MA0705.1	Lhx8	Homeo domain factors	ACAATTGT	0.00392151
ENSMUSG00000051076	Vtcn1	TFBS	TFBS	1064	1071	4.3007	0.918124	-	MA0705.1	Lhx8	Homeo domain factors	ACAATTGT	0.00392151
ENSMUSG00000074384	AI429214	TFBS	TFBS	799	806	4.3007	0.918124	+	MA0705.1	Lhx8	Homeo domain factors	ACAATTGT	0.00392151
ENSMUSG00000074384	AI429214	TFBS	TFBS	799	806	4.3007	0.918124	-	MA0705.1	Lhx8	Homeo domain factors	ACAATTGT	0.00392151
ENSMUSG00000041119	Pde9a	TFBS	TFBS	718	730	4.30102	0.905353	-	MA0499.1	Myod1	Basic helix-loop-helix factors (bHLH)	CCCATCTGCTGCT	0.000375375
ENSMUSG00000043342	Hoxd9	TFBS	TFBS	1786	1798	4.30141	0.905356	+	MA0499.1	Myod1	Basic helix-loop-helix factors (bHLH)	CGCTCCTGTTGAT	0.00037533
ENSMUSG00000028164	Manba	TFBS	TFBS	572	582	4.30246	0.906305	+	MA0522.1	Tcf3	Basic helix-loop-helix factors (bHLH)	TTCACCTGTCT	0.00060606
ENSMUSG00000079516	Reg3a	TFBS	TFBS	872	882	4.3032	0.90631	-	MA0522.1	Tcf3	Basic helix-loop-helix factors (bHLH)	TCCAGGTGGTA	0.000605822
ENSMUSG00000059839	Zfp874b	TFBS	TFBS	707	717	4.30329	0.901325	+	MA0482.1	Gata4	Other C4 zinc finger-type factors	TCCTCTCTCAC	0.000494242
ENSMUSG00000059481	Plg	TFBS	TFBS	383	393	4.30422	0.901333	-	MA0482.1	Gata4	Other C4 zinc finger-type factors	TCCTCTCTGTT	0.000494003
ENSMUSG00000059839	Zfp874b	TFBS	TFBS	962	972	4.30422	0.901333	-	MA0482.1	Gata4	Other C4 zinc finger-type factors	TCCTCTCTGTT	0.000494003
ENSMUSG00000024155	Meiob	TFBS	TFBS	1500	1509	4.30452	0.902468	+	MA0147.2	Myc	Basic helix-loop-helix factors (bHLH)	GCACGTGAGT	0.000331879
ENSMUSG00000029550	Sppl3	TFBS	TFBS	1782	1791	4.3087	0.901357	-	MA0633.2	Twist2	Basic helix-loop-helix factors (bHLH)	CTCCGCTGCG	0.000797272
ENSMUSG00000025069	Gsto2	TFBS	TFBS	223	233	4.30963	0.906361	+	MA0522.1	Tcf3	Basic helix-loop-helix factors (bHLH)	AGCAGCTGGGG	0.00060463
ENSMUSG00000027076	Timm10	TFBS	TFBS	450	460	4.31065	0.905648	+	MA0464.1	Bhlhe40	Basic helix-loop-helix factors (bHLH)	TTCATCTGCTA	0.000588179
ENSMUSG00000050069	Grem2	TFBS	TFBS	817	826	4.31541	0.901226	+	MA1997.1	Olig2	Basic helix-loop-helix factors (bHLH)	CTCAGCGGGG	0.00100708
ENSMUSG00000050069	Grem2	TFBS	TFBS	817	826	4.31541	0.901226	-	MA1997.1	Olig2	Basic helix-loop-helix factors (bHLH)	CCCCGCTGAG	0.00100708
ENSMUSG00000041119	Pde9a	TFBS	TFBS	465	474	4.31541	0.901226	+	MA1997.1	Olig2	Basic helix-loop-helix factors (bHLH)	CCCAGCGGAG	0.00100708
ENSMUSG00000041119	Pde9a	TFBS	TFBS	465	474	4.31541	0.901226	-	MA1997.1	Olig2	Basic helix-loop-helix factors (bHLH)	CTCCGCTGGG	0.00100708
ENSMUSG00000034555	Tex16	TFBS	TFBS	1776	1786	4.32106	0.914522	-	MA0519.1	Stat5a::Stat5b	STAT domain factors	ATTCCAATGAA	0.000649452
ENSMUSG00000073421	H2-Ab1	TFBS	TFBS	1273	1283	4.32106	0.914522	-	MA0519.1	Stat5a::Stat5b	STAT domain factors	ATTCCAATGAA	0.000649452
ENSMUSG00000020309	Chac2	TFBS	TFBS	1515	1522	4.32149	0.918348	+	MA0705.1	Lhx8	Homeo domain factors	TCCATTAG	0.00390625
ENSMUSG00000064090	Vrk2	TFBS	TFBS	1095	1102	4.32149	0.918348	+	MA0705.1	Lhx8	Homeo domain factors	TCCATTAG	0.00390625
ENSMUSG00000020311	Erlec1	TFBS	TFBS	541	548	4.32149	0.918348	-	MA0705.1	Lhx8	Homeo domain factors	TCCATTAG	0.00390625
ENSMUSG00000001657	Hoxc8	TFBS	TFBS	666	673	4.32149	0.918348	+	MA0705.1	Lhx8	Homeo domain factors	TCCATTAG	0.00390625
ENSMUSG00000001657	Hoxc8	TFBS	TFBS	1442	1449	4.32149	0.918348	+	MA0705.1	Lhx8	Homeo domain factors	TCCATTAG	0.00390625
ENSMUSG00000029757	Dync1i1	TFBS	TFBS	1612	1619	4.32149	0.918348	+	MA0705.1	Lhx8	Homeo domain factors	TCCATTAG	0.00390625
ENSMUSG00000054986	Sec14l3	TFBS	TFBS	1127	1134	4.32149	0.918348	-	MA0705.1	Lhx8	Homeo domain factors	TCCATTAG	0.00390625
ENSMUSG00000060586	H2-Eb1	TFBS	TFBS	863	870	4.32149	0.918348	+	MA0705.1	Lhx8	Homeo domain factors	TCCATTAG	0.00390625
ENSMUSG00000020486	2024-09-04	TFBS	TFBS	1222	1229	4.32149	0.918348	+	MA0705.1	Lhx8	Homeo domain factors	TCCATTAG	0.00390625
ENSMUSG00000054191	Klf1	TFBS	TFBS	286	293	4.32149	0.918348	+	MA0705.1	Lhx8	Homeo domain factors	TCCATTAG	0.00390625
ENSMUSG00000066749	Olfr877	TFBS	TFBS	1302	1312	4.32171	0.905737	+	MA0464.1	Bhlhe40	Basic helix-loop-helix factors (bHLH)	GCCATATGAAG	0.000587225
ENSMUSG00000043003	Rasef	TFBS	TFBS	228	238	4.32251	0.914532	-	MA0519.1	Stat5a::Stat5b	STAT domain factors	ATTCCTCAGCA	0.000649214
ENSMUSG00000069516	Lyz2	TFBS	TFBS	1003	1013	4.32251	0.914532	+	MA0519.1	Stat5a::Stat5b	STAT domain factors	ATTCCTCAGCA	0.000649214
ENSMUSG00000074505	Fat3	TFBS	TFBS	810	820	4.32544	0.914551	-	MA0519.1	Stat5a::Stat5b	STAT domain factors	TATTTCAAGTA	0.000648737
ENSMUSG00000037940	Inpp4b	TFBS	TFBS	855	865	4.32716	0.901526	+	MA0482.1	Gata4	Other C4 zinc finger-type factors	GGCTATCTTAT	0.000492096
ENSMUSG00000043003	Rasef	TFBS	TFBS	1254	1264	4.32796	0.90698	+	MA0521.1	Tcf12	Basic helix-loop-helix factors (bHLH)	TACAGCTGTTT	0.000365257
ENSMUSG00000050368	Hoxd10	TFBS	TFBS	1897	1907	4.33213	0.90582	-	MA0464.1	Bhlhe40	Basic helix-loop-helix factors (bHLH)	ACCACATGACA	0.000586271
ENSMUSG00000029550	Sppl3	TFBS	TFBS	644	654	4.33213	0.90582	-	MA0464.1	Bhlhe40	Basic helix-loop-helix factors (bHLH)	ACCACATGACA	0.000586271
ENSMUSG00000036594	H2-Aa	TFBS	TFBS	572	584	4.33312	0.905604	-	MA0499.1	Myod1	Basic helix-loop-helix factors (bHLH)	CACAGCTGGGAAG	0.000373125
ENSMUSG00000030717	Nupr1	TFBS	TFBS	1802	1812	4.33324	0.901577	+	MA0482.1	Gata4	Other C4 zinc finger-type factors	TCCTCTCTGCT	0.000491858
ENSMUSG00000061024	Rrs1	TFBS	TFBS	556	566	4.33397	0.907029	-	MA0521.1	Tcf12	Basic helix-loop-helix factors (bHLH)	GCCAGGTGTTC	0.000365019
ENSMUSG00000021314	Amph	TFBS	TFBS	800	810	4.33549	0.914619	+	MA0519.1	Stat5a::Stat5b	STAT domain factors	TCTTCTAGGCA	0.000647306
ENSMUSG00000022941	Ripply3	TFBS	TFBS	241	251	4.33735	0.901611	-	MA0482.1	Gata4	Other C4 zinc finger-type factors	AGTTATCTTAC	0.000491381
ENSMUSG00000074384	AI429214	TFBS	TFBS	565	575	4.33972	0.91728	+	MA0500.1	Myog	Basic helix-loop-helix factors (bHLH)	CACAGATGAAG	0.000323534
ENSMUSG00000020225	Tmbim4	TFBS	TFBS	1811	1821	4.34158	0.914661	-	MA0519.1	Stat5a::Stat5b	STAT domain factors	GCTTTCTAGTA	0.000647068
ENSMUSG00000055730	Ces2a	TFBS	TFBS	218	230	4.34743	0.905717	+	MA0499.1	Myod1	Basic helix-loop-helix factors (bHLH)	CCCTGCTGTGGGT	0.000372052
ENSMUSG00000025808	Ccdc7a	TFBS	TFBS	328	338	4.34759	0.905943	-	MA0464.1	Bhlhe40	Basic helix-loop-helix factors (bHLH)	AGCATCTGAAC	0.000585079
ENSMUSG00000009876	Cox4i2	TFBS	TFBS	863	872	4.34922	0.901136	+	MA1993.1	Neurod2	Basic helix-loop-helix factors (bHLH)	CCCAGCGGGA	0.000724792
ENSMUSG00000009876	Cox4i2	TFBS	TFBS	863	872	4.34922	0.901136	-	MA1993.1	Neurod2	Basic helix-loop-helix factors (bHLH)	TCCCGCTGGG	0.000724792
ENSMUSG00000062661	Ncs1	TFBS	TFBS	1943	1952	4.34922	0.901136	+	MA1993.1	Neurod2	Basic helix-loop-helix factors (bHLH)	TCCCGCTGGG	0.000724792
ENSMUSG00000062661	Ncs1	TFBS	TFBS	1943	1952	4.34922	0.901136	-	MA1993.1	Neurod2	Basic helix-loop-helix factors (bHLH)	CCCAGCGGGA	0.000724792
ENSMUSG00000029371	Cxcl5	TFBS	TFBS	1018	1028	4.34933	0.907154	+	MA0521.1	Tcf12	Basic helix-loop-helix factors (bHLH)	TGCAGCTGGTT	0.000364542
ENSMUSG00000030793	Pycard	TFBS	TFBS	1270	1280	4.35364	0.907189	-	MA0521.1	Tcf12	Basic helix-loop-helix factors (bHLH)	GACAACTGGAG	0.000364065
ENSMUSG00000059839	Zfp874b	TFBS	TFBS	1930	1940	4.35407	0.905995	+	MA0464.1	Bhlhe40	Basic helix-loop-helix factors (bHLH)	AGCATGTGCGG	0.000584602
ENSMUSG00000006576	Slc4a3	TFBS	TFBS	1565	1574	4.35463	0.901659	+	MA1997.1	Olig2	Basic helix-loop-helix factors (bHLH)	CACAGCCGAG	0.000988007
ENSMUSG00000006576	Slc4a3	TFBS	TFBS	1565	1574	4.35463	0.901659	-	MA1997.1	Olig2	Basic helix-loop-helix factors (bHLH)	CTCGGCTGTG	0.000988007
ENSMUSG00000027420	Bfsp1	TFBS	TFBS	547	557	4.3552	0.901761	-	MA0482.1	Gata4	Other C4 zinc finger-type factors	CCCTCTCTCTT	0.000489712
ENSMUSG00000090963	Gm17655	TFBS	TFBS	70	80	4.3552	0.901761	-	MA0482.1	Gata4	Other C4 zinc finger-type factors	CCCTCTCTCTT	0.000489712
ENSMUSG00000053897	Slc39a8	TFBS	TFBS	422	432	4.3552	0.901761	-	MA0482.1	Gata4	Other C4 zinc finger-type factors	CCCTCTCTCTT	0.000489712
ENSMUSG00000022269	2024-03-11	TFBS	TFBS	345	355	4.3552	0.901761	+	MA0482.1	Gata4	Other C4 zinc finger-type factors	CCCTCTCTCTT	0.000489712
ENSMUSG00000021536	Adcy2	TFBS	TFBS	1182	1192	4.35846	0.906745	-	MA0522.1	Tcf3	Basic helix-loop-helix factors (bHLH)	GACACCTGTGG	0.000600338
ENSMUSG00000074207	Adh1	TFBS	TFBS	713	723	4.36332	0.901829	+	MA0482.1	Gata4	Other C4 zinc finger-type factors	CGTTCTCTGAA	0.000488997
ENSMUSG00000074695	Il22	TFBS	TFBS	562	572	4.37551	0.91489	-	MA0519.1	Stat5a::Stat5b	STAT domain factors	TATTCTAGGTG	0.000642776
ENSMUSG00000027556	Car1	TFBS	TFBS	1316	1326	4.37551	0.91489	+	MA0519.1	Stat5a::Stat5b	STAT domain factors	TATTCTAGGTG	0.000642776
ENSMUSG00000037940	Inpp4b	TFBS	TFBS	1561	1571	4.3767	0.917556	-	MA0500.1	Myog	Basic helix-loop-helix factors (bHLH)	AGCAGATGGCT	0.000321388
ENSMUSG00000001558	Klhl10	TFBS	TFBS	881	888	4.38303	0.919012	+	MA0705.1	Lhx8	Homeo domain factors	TTCATCAG	0.00386047
ENSMUSG00000001558	Klhl10	TFBS	TFBS	1507	1514	4.38303	0.919012	+	MA0705.1	Lhx8	Homeo domain factors	TTCATCAG	0.00386047
ENSMUSG00000079395	Gm15114	TFBS	TFBS	1238	1245	4.38303	0.919012	+	MA0705.1	Lhx8	Homeo domain factors	TTCATCAG	0.00386047
ENSMUSG00000084234	4933405O20Rik	TFBS	TFBS	887	894	4.38303	0.919012	+	MA0705.1	Lhx8	Homeo domain factors	TTCATCAG	0.00386047
ENSMUSG00000094941	Gm15093	TFBS	TFBS	1238	1245	4.38303	0.919012	+	MA0705.1	Lhx8	Homeo domain factors	TTCATCAG	0.00386047
ENSMUSG00000031595	Pdgfrl	TFBS	TFBS	1486	1493	4.38303	0.919012	+	MA0705.1	Lhx8	Homeo domain factors	TTCATCAG	0.00386047
ENSMUSG00000090963	Gm17655	TFBS	TFBS	1425	1432	4.38303	0.919012	+	MA0705.1	Lhx8	Homeo domain factors	TTCATCAG	0.00386047
ENSMUSG00000024907	Gal	TFBS	TFBS	739	746	4.38303	0.919012	+	MA0705.1	Lhx8	Homeo domain factors	TTCATCAG	0.00386047
ENSMUSG00000049902	4921517D22Rik	TFBS	TFBS	902	909	4.38303	0.919012	+	MA0705.1	Lhx8	Homeo domain factors	TTCATCAG	0.00386047
ENSMUSG00000059839	Zfp874b	TFBS	TFBS	387	394	4.38303	0.919012	+	MA0705.1	Lhx8	Homeo domain factors	TTCATCAG	0.00386047
ENSMUSG00000052562	Slc22a30	TFBS	TFBS	41	48	4.38303	0.919012	-	MA0705.1	Lhx8	Homeo domain factors	TTCATCAG	0.00386047
ENSMUSG00000076609	Igkc	TFBS	TFBS	1469	1476	4.38303	0.919012	-	MA0705.1	Lhx8	Homeo domain factors	TTCATCAG	0.00386047
ENSMUSG00000054976	Nyap2	TFBS	TFBS	1784	1791	4.38303	0.919012	-	MA0705.1	Lhx8	Homeo domain factors	TTCATCAG	0.00386047
ENSMUSG00000033808	Tmem87a	TFBS	TFBS	1267	1274	4.38303	0.919012	-	MA0705.1	Lhx8	Homeo domain factors	TTCATCAG	0.00386047
ENSMUSG00000058244	Olfr506	TFBS	TFBS	893	900	4.38303	0.919012	-	MA0705.1	Lhx8	Homeo domain factors	TTCATCAG	0.00386047
ENSMUSG00000070732	Rbm44	TFBS	TFBS	689	696	4.38303	0.919012	-	MA0705.1	Lhx8	Homeo domain factors	TTCATCAG	0.00386047
ENSMUSG00000024610	Cd74	TFBS	TFBS	1660	1667	4.38303	0.919012	-	MA0705.1	Lhx8	Homeo domain factors	TTCATCAG	0.00386047
ENSMUSG00000063458	Lrmda	TFBS	TFBS	1660	1667	4.38303	0.919012	-	MA0705.1	Lhx8	Homeo domain factors	TTCATCAG	0.00386047
ENSMUSG00000049608	Gpr55	TFBS	TFBS	1128	1138	4.38422	0.902005	+	MA0482.1	Gata4	Other C4 zinc finger-type factors	CCCTCTCTCCT	0.000487089
ENSMUSG00000050541	Adra1b	TFBS	TFBS	1780	1790	4.38422	0.902005	+	MA0482.1	Gata4	Other C4 zinc finger-type factors	CCCTCTCTCCT	0.000487089
ENSMUSG00000091705	H2-Q2	TFBS	TFBS	168	180	4.38478	0.906009	+	MA0499.1	Myod1	Basic helix-loop-helix factors (bHLH)	CACATCTGTCACT	0.000369444
ENSMUSG00000050368	Hoxd10	TFBS	TFBS	34	44	4.38542	0.907447	+	MA0521.1	Tcf12	Basic helix-loop-helix factors (bHLH)	CACAGATGTCT	0.000362158
ENSMUSG00000025069	Gsto2	TFBS	TFBS	505	517	4.38602	0.906019	+	MA0499.1	Myod1	Basic helix-loop-helix factors (bHLH)	TGCATCTGCTGCA	0.00036937
ENSMUSG00000028393	Alad	TFBS	TFBS	828	838	4.38896	0.914981	-	MA0519.1	Stat5a::Stat5b	STAT domain factors	AATTTCCTGAA	0.000641823
ENSMUSG00000013611	Snx31	TFBS	TFBS	1140	1150	4.3898	0.90628	-	MA0464.1	Bhlhe40	Basic helix-loop-helix factors (bHLH)	TACATATGATT	0.000582457
ENSMUSG00000028108	Ecm1	TFBS	TFBS	2	12	4.39113	0.907494	+	MA0521.1	Tcf12	Basic helix-loop-helix factors (bHLH)	CCCAGGTGCAA	0.000361681
ENSMUSG00000067561	Dmrtc1c2	TFBS	TFBS	1134	1144	4.39191	0.915001	-	MA0519.1	Stat5a::Stat5b	STAT domain factors	TATCTCAAGAA	0.000641346
ENSMUSG00000067562	Dmrtc1c1	TFBS	TFBS	1134	1144	4.39191	0.915001	-	MA0519.1	Stat5a::Stat5b	STAT domain factors	TATCTCAAGAA	0.000641346
ENSMUSG00000041653	Pnpla3	TFBS	TFBS	47	57	4.39191	0.915001	+	MA0519.1	Stat5a::Stat5b	STAT domain factors	TATCTCAAGAA	0.000641346
ENSMUSG00000040181	Fmo1	TFBS	TFBS	1603	1615	4.39254	0.90607	+	MA0499.1	Myod1	Basic helix-loop-helix factors (bHLH)	CTCTCCTGTTCTC	0.000368834
ENSMUSG00000036594	H2-Aa	TFBS	TFBS	493	505	4.39478	0.906088	-	MA0499.1	Myod1	Basic helix-loop-helix factors (bHLH)	TACATCTGCCCCT	0.000368625
ENSMUSG00000059839	Zfp874b	TFBS	TFBS	1651	1661	4.39509	0.915023	-	MA0519.1	Stat5a::Stat5b	STAT domain factors	TTTTCTTGGCA	0.000640869
ENSMUSG00000043003	Rasef	TFBS	TFBS	834	844	4.3979	0.917714	+	MA0500.1	Myog	Basic helix-loop-helix factors (bHLH)	AACAGATGACA	0.000320673
ENSMUSG00000062624	Cyp2c67	TFBS	TFBS	140	150	4.3979	0.917714	-	MA0500.1	Myog	Basic helix-loop-helix factors (bHLH)	AACAGATGACA	0.000320673
ENSMUSG00000074882	Cyp2c68	TFBS	TFBS	135	145	4.3979	0.917714	-	MA0500.1	Myog	Basic helix-loop-helix factors (bHLH)	AACAGATGACA	0.000320673
ENSMUSG00000049902	4921517D22Rik	TFBS	TFBS	87	97	4.40056	0.91506	+	MA0519.1	Stat5a::Stat5b	STAT domain factors	CCTCCTTTGAA	0.000640154
ENSMUSG00000071745	DXBay18	TFBS	TFBS	857	867	4.40058	0.907076	-	MA0522.1	Tcf3	Basic helix-loop-helix factors (bHLH)	CTCATCTGTAA	0.000597715
ENSMUSG00000067771	Gm14685	TFBS	TFBS	857	867	4.40058	0.907076	-	MA0522.1	Tcf3	Basic helix-loop-helix factors (bHLH)	CTCATCTGTAA	0.000597715
ENSMUSG00000074207	Adh1	TFBS	TFBS	413	423	4.40058	0.907076	+	MA0522.1	Tcf3	Basic helix-loop-helix factors (bHLH)	CTCATCTGTAA	0.000597715
ENSMUSG00000087166	L1td1	TFBS	TFBS	636	646	4.40284	0.902162	+	MA0482.1	Gata4	Other C4 zinc finger-type factors	GTTTCTCTGTT	0.00048542
ENSMUSG00000059839	Zfp874b	TFBS	TFBS	1074	1084	4.40284	0.902162	-	MA0482.1	Gata4	Other C4 zinc finger-type factors	GTTTCTCTGTT	0.00048542
ENSMUSG00000074695	Il22	TFBS	TFBS	1879	1886	4.4115	0.91932	+	MA0705.1	Lhx8	Homeo domain factors	ACAATCAT	0.00384521
ENSMUSG00000030945	Acsm2	TFBS	TFBS	70	77	4.4115	0.91932	+	MA0705.1	Lhx8	Homeo domain factors	ACAATCAT	0.00384521
ENSMUSG00000030945	Acsm2	TFBS	TFBS	1632	1639	4.4115	0.91932	-	MA0705.1	Lhx8	Homeo domain factors	ACAATCAT	0.00384521
ENSMUSG00000035916	Ptprq	TFBS	TFBS	422	429	4.4115	0.91932	-	MA0705.1	Lhx8	Homeo domain factors	ACAATCAT	0.00384521
ENSMUSG00000049902	4921517D22Rik	TFBS	TFBS	711	718	4.4115	0.91932	-	MA0705.1	Lhx8	Homeo domain factors	ACAATCAT	0.00384521
ENSMUSG00000024155	Meiob	TFBS	TFBS	932	939	4.4115	0.91932	-	MA0705.1	Lhx8	Homeo domain factors	ACAATCAT	0.00384521
ENSMUSG00000037126	Psd	TFBS	TFBS	1063	1070	4.4115	0.91932	-	MA0705.1	Lhx8	Homeo domain factors	ACAATCAT	0.00384521
ENSMUSG00000062624	Cyp2c67	TFBS	TFBS	1495	1505	4.4137	0.907179	+	MA0522.1	Tcf3	Basic helix-loop-helix factors (bHLH)	TCCACGTGGAG	0.000596285
ENSMUSG00000030228	Pik3c2g	TFBS	TFBS	1533	1543	4.41572	0.906486	+	MA0464.1	Bhlhe40	Basic helix-loop-helix factors (bHLH)	AGCATATGATG	0.000581026
ENSMUSG00000021536	Adcy2	TFBS	TFBS	1413	1425	4.41591	0.906253	+	MA0499.1	Myod1	Basic helix-loop-helix factors (bHLH)	CACTGCTGCCTTG	0.000367209
ENSMUSG00000033808	Tmem87a	TFBS	TFBS	1482	1494	4.41605	0.906254	-	MA0499.1	Myod1	Basic helix-loop-helix factors (bHLH)	GGCAGCTGCAGCA	0.000367165
ENSMUSG00000029550	Sppl3	TFBS	TFBS	1782	1791	4.41646	0.902341	+	MA1997.1	Olig2	Basic helix-loop-helix factors (bHLH)	CGCAGCGGAG	0.000984192
ENSMUSG00000029550	Sppl3	TFBS	TFBS	1782	1791	4.41646	0.902341	-	MA1997.1	Olig2	Basic helix-loop-helix factors (bHLH)	CTCCGCTGCG	0.000984192
ENSMUSG00000021314	Amph	TFBS	TFBS	1772	1782	4.41661	0.915168	+	MA0519.1	Stat5a::Stat5b	STAT domain factors	CTTTCCATGCA	0.000638247
ENSMUSG00000020225	Tmbim4	TFBS	TFBS	1266	1278	4.41874	0.906275	-	MA0499.1	Myod1	Basic helix-loop-helix factors (bHLH)	TGCATCTGTCATG	0.000367016
ENSMUSG00000031595	Pdgfrl	TFBS	TFBS	412	421	4.41959	0.902375	+	MA1997.1	Olig2	Basic helix-loop-helix factors (bHLH)	TGCAGCCGAT	0.000976562
ENSMUSG00000031595	Pdgfrl	TFBS	TFBS	412	421	4.41959	0.902375	-	MA1997.1	Olig2	Basic helix-loop-helix factors (bHLH)	ATCGGCTGCA	0.000976562
ENSMUSG00000028108	Ecm1	TFBS	TFBS	162	172	4.42318	0.915213	+	MA0519.1	Stat5a::Stat5b	STAT domain factors	CATTCTCTGTA	0.000637293
ENSMUSG00000001657	Hoxc8	TFBS	TFBS	330	340	4.42608	0.915233	-	MA0519.1	Stat5a::Stat5b	STAT domain factors	CATTTCTGGAA	0.000636578
ENSMUSG00000061024	Rrs1	TFBS	TFBS	159	166	4.42696	0.919486	+	MA0705.1	Lhx8	Homeo domain factors	CTGATGAG	0.0038147
ENSMUSG00000058147	Xlr3c	TFBS	TFBS	1675	1682	4.42696	0.919486	+	MA0705.1	Lhx8	Homeo domain factors	CTGATGAG	0.0038147
ENSMUSG00000067764	Xlr5c	TFBS	TFBS	668	675	4.42696	0.919486	+	MA0705.1	Lhx8	Homeo domain factors	CTGATGAG	0.0038147
ENSMUSG00000035427	Mageb4	TFBS	TFBS	354	361	4.42696	0.919486	+	MA0705.1	Lhx8	Homeo domain factors	CTGATGAG	0.0038147
ENSMUSG00000058328	Xlr5a	TFBS	TFBS	669	676	4.42696	0.919486	+	MA0705.1	Lhx8	Homeo domain factors	CTGATGAG	0.0038147
ENSMUSG00000072479	Xlr5b	TFBS	TFBS	669	676	4.42696	0.919486	+	MA0705.1	Lhx8	Homeo domain factors	CTGATGAG	0.0038147
ENSMUSG00000040522	Tlr8	TFBS	TFBS	1772	1779	4.42696	0.919486	+	MA0705.1	Lhx8	Homeo domain factors	CTGATGAG	0.0038147
ENSMUSG00000027556	Car1	TFBS	TFBS	1843	1850	4.42696	0.919486	+	MA0705.1	Lhx8	Homeo domain factors	CTGATGAG	0.0038147
ENSMUSG00000022941	Ripply3	TFBS	TFBS	250	257	4.42696	0.919486	-	MA0705.1	Lhx8	Homeo domain factors	CTGATGAG	0.0038147
ENSMUSG00000049057	Olfr1257	TFBS	TFBS	1453	1460	4.42696	0.919486	-	MA0705.1	Lhx8	Homeo domain factors	CTGATGAG	0.0038147
ENSMUSG00000084234	4933405O20Rik	TFBS	TFBS	279	286	4.42696	0.919486	-	MA0705.1	Lhx8	Homeo domain factors	CTGATGAG	0.0038147
ENSMUSG00000074934	Grem1	TFBS	TFBS	1329	1336	4.42696	0.919486	-	MA0705.1	Lhx8	Homeo domain factors	CTGATGAG	0.0038147
ENSMUSG00000067235	H2-Q10	TFBS	TFBS	979	986	4.42696	0.919486	-	MA0705.1	Lhx8	Homeo domain factors	CTGATGAG	0.0038147
ENSMUSG00000035929	H2-Q4	TFBS	TFBS	966	973	4.42696	0.919486	-	MA0705.1	Lhx8	Homeo domain factors	CTGATGAG	0.0038147
ENSMUSG00000028133	Rwdd3	TFBS	TFBS	842	849	4.42696	0.919486	-	MA0705.1	Lhx8	Homeo domain factors	CTGATGAG	0.0038147
ENSMUSG00000031283	Chrdl1	TFBS	TFBS	1871	1878	4.42696	0.919486	-	MA0705.1	Lhx8	Homeo domain factors	CTGATGAG	0.0038147
ENSMUSG00000045968	Teddm2	TFBS	TFBS	304	311	4.42696	0.919486	-	MA0705.1	Lhx8	Homeo domain factors	CTGATGAG	0.0038147
ENSMUSG00000028128	F3	TFBS	TFBS	128	135	4.42696	0.919486	-	MA0705.1	Lhx8	Homeo domain factors	CTGATGAG	0.0038147
ENSMUSG00000028108	Ecm1	TFBS	TFBS	946	953	4.42696	0.919486	-	MA0705.1	Lhx8	Homeo domain factors	CTGATGAG	0.0038147
ENSMUSG00000078598	Skint5	TFBS	TFBS	552	562	4.42741	0.915242	+	MA0519.1	Stat5a::Stat5b	STAT domain factors	AGTTTTTGGAA	0.000636101
ENSMUSG00000078598	Skint5	TFBS	TFBS	499	509	4.429	0.9073	-	MA0522.1	Tcf3	Basic helix-loop-helix factors (bHLH)	GGCAGCTGGGT	0.000595093
ENSMUSG00000051579	Tceal8	TFBS	TFBS	971	981	4.43367	0.90242	+	MA0482.1	Gata4	Other C4 zinc finger-type factors	CTTTCTCTTAT	0.00048399
ENSMUSG00000022941	Ripply3	TFBS	TFBS	294	304	4.43446	0.917986	-	MA0500.1	Myog	Basic helix-loop-helix factors (bHLH)	CCCAGGTGGAT	0.000319004
ENSMUSG00000000416	Cttnbp2	TFBS	TFBS	1117	1129	4.43795	0.906426	-	MA0499.1	Myod1	Basic helix-loop-helix factors (bHLH)	TTCTCCTGCCTCT	0.0003656
ENSMUSG00000058147	Xlr3c	TFBS	TFBS	1717	1724	4.44177	0.919646	+	MA0705.1	Lhx8	Homeo domain factors	ATCATTAG	0.00379944
ENSMUSG00000095872	Gm15128	TFBS	TFBS	1122	1129	4.44177	0.919646	+	MA0705.1	Lhx8	Homeo domain factors	ATCATTAG	0.00379944
ENSMUSG00000041710	Trpc5	TFBS	TFBS	1687	1694	4.44177	0.919646	-	MA0705.1	Lhx8	Homeo domain factors	ATCATTAG	0.00379944
ENSMUSG00000021534	1700001L19Rik	TFBS	TFBS	773	780	4.44177	0.919646	-	MA0705.1	Lhx8	Homeo domain factors	ATCATTAG	0.00379944
ENSMUSG00000026003	Acadl	TFBS	TFBS	631	638	4.44177	0.919646	+	MA0705.1	Lhx8	Homeo domain factors	ATCATTAG	0.00379944
ENSMUSG00000020225	Tmbim4	TFBS	TFBS	373	380	4.44177	0.919646	+	MA0705.1	Lhx8	Homeo domain factors	ATCATTAG	0.00379944
ENSMUSG00000027556	Car1	TFBS	TFBS	329	336	4.44177	0.919646	+	MA0705.1	Lhx8	Homeo domain factors	ATCATTAG	0.00379944
ENSMUSG00000096209	Olfr510	TFBS	TFBS	47	54	4.44177	0.919646	+	MA0705.1	Lhx8	Homeo domain factors	ATCATTAG	0.00379944
ENSMUSG00000079395	Gm15114	TFBS	TFBS	641	651	4.44267	0.906701	-	MA0464.1	Bhlhe40	Basic helix-loop-helix factors (bHLH)	AACATCTGATC	0.000579119
ENSMUSG00000094941	Gm15093	TFBS	TFBS	641	651	4.44267	0.906701	-	MA0464.1	Bhlhe40	Basic helix-loop-helix factors (bHLH)	AACATCTGATC	0.000579119
ENSMUSG00000028128	F3	TFBS	TFBS	409	419	4.44317	0.9025	-	MA0482.1	Gata4	Other C4 zinc finger-type factors	CTCTATCTGGT	0.000483513
ENSMUSG00000008789	Ceacam5	TFBS	TFBS	721	731	4.44867	0.902546	+	MA0482.1	Gata4	Other C4 zinc finger-type factors	ATTTATCTTTG	0.000482798
ENSMUSG00000060407	Cyp2a12	TFBS	TFBS	725	735	4.45008	0.915395	-	MA0519.1	Stat5a::Stat5b	STAT domain factors	GTTCCAAAGAG	0.00063324
ENSMUSG00000055730	Ces2a	TFBS	TFBS	1432	1442	4.45332	0.915417	+	MA0519.1	Stat5a::Stat5b	STAT domain factors	GTTCCCAGGCA	0.000632763
ENSMUSG00000091705	H2-Q2	TFBS	TFBS	877	887	4.45497	0.906799	+	MA0464.1	Bhlhe40	Basic helix-loop-helix factors (bHLH)	ACCACCTGAAG	0.00057745
ENSMUSG00000061024	Rrs1	TFBS	TFBS	414	426	4.45689	0.906574	+	MA0499.1	Myod1	Basic helix-loop-helix factors (bHLH)	GGCTCCTGCCTGT	0.000364378
ENSMUSG00000063458	Lrmda	TFBS	TFBS	1834	1843	4.45721	0.903802	-	MA0147.2	Myc	Basic helix-loop-helix factors (bHLH)	GCACGTGAAC	0.000329971
ENSMUSG00000020486	2024-09-04	TFBS	TFBS	94	104	4.45812	0.915449	+	MA0519.1	Stat5a::Stat5b	STAT domain factors	GCTCCTTGGAG	0.000632286
ENSMUSG00000054986	Sec14l3	TFBS	TFBS	1552	1561	4.45901	0.90281	+	MA1997.1	Olig2	Basic helix-loop-helix factors (bHLH)	GCCAGCGGAG	0.000968933
ENSMUSG00000054986	Sec14l3	TFBS	TFBS	1552	1561	4.45901	0.90281	-	MA1997.1	Olig2	Basic helix-loop-helix factors (bHLH)	CTCCGCTGGC	0.000968933
ENSMUSG00000005836	Gata6	TFBS	TFBS	15	24	4.45901	0.90281	+	MA1997.1	Olig2	Basic helix-loop-helix factors (bHLH)	GTCAGCGGGG	0.000968933
ENSMUSG00000005836	Gata6	TFBS	TFBS	15	24	4.45901	0.90281	-	MA1997.1	Olig2	Basic helix-loop-helix factors (bHLH)	CCCCGCTGAC	0.000968933
ENSMUSG00000008789	Ceacam5	TFBS	TFBS	906	916	4.46003	0.918177	-	MA0500.1	Myog	Basic helix-loop-helix factors (bHLH)	CACAGATGGGA	0.00031805
ENSMUSG00000013611	Snx31	TFBS	TFBS	537	547	4.46049	0.907547	+	MA0522.1	Tcf3	Basic helix-loop-helix factors (bHLH)	GACAGCTGTGA	0.000592232
ENSMUSG00000042369	Rbm45	TFBS	TFBS	1260	1270	4.46132	0.907554	-	MA0522.1	Tcf3	Basic helix-loop-helix factors (bHLH)	AGCAGGTGGAT	0.000591993
ENSMUSG00000047040	Prr15l	TFBS	TFBS	489	499	4.46132	0.907554	-	MA0522.1	Tcf3	Basic helix-loop-helix factors (bHLH)	AGCAGGTGGAT	0.000591993
ENSMUSG00000058099	Nfam1	TFBS	TFBS	246	258	4.46312	0.906623	+	MA0499.1	Myod1	Basic helix-loop-helix factors (bHLH)	GGCACCTGGGCAG	0.000363812
ENSMUSG00000073421	H2-Ab1	TFBS	TFBS	483	492	4.46499	0.902876	+	MA1997.1	Olig2	Basic helix-loop-helix factors (bHLH)	CCCAGCCGAG	0.000965118
ENSMUSG00000073421	H2-Ab1	TFBS	TFBS	483	492	4.46499	0.902876	-	MA1997.1	Olig2	Basic helix-loop-helix factors (bHLH)	CTCGGCTGGG	0.000965118
ENSMUSG00000022941	Ripply3	TFBS	TFBS	1289	1299	4.46616	0.918222	-	MA0500.1	Myog	Basic helix-loop-helix factors (bHLH)	GCCAGGTGACT	0.000317335
ENSMUSG00000051076	Vtcn1	TFBS	TFBS	1965	1977	4.46813	0.906662	-	MA0499.1	Myod1	Basic helix-loop-helix factors (bHLH)	TCCTGCTGTGTGT	0.000363424
ENSMUSG00000051747	Ttn	TFBS	TFBS	242	252	4.46829	0.908121	-	MA0521.1	Tcf12	Basic helix-loop-helix factors (bHLH)	TGCAGCTGATG	0.000356913
ENSMUSG00000000416	Cttnbp2	TFBS	TFBS	414	424	4.46916	0.907615	+	MA0522.1	Tcf3	Basic helix-loop-helix factors (bHLH)	GTCACGTGCTT	0.000591278
ENSMUSG00000005836	Gata6	TFBS	TFBS	1517	1527	4.47276	0.906941	-	MA0464.1	Bhlhe40	Basic helix-loop-helix factors (bHLH)	CGCACGTGGAA	0.000576019
ENSMUSG00000022085	Pebp4	TFBS	TFBS	1861	1873	4.47415	0.906709	+	MA0499.1	Myod1	Basic helix-loop-helix factors (bHLH)	TTCTGCTGTGCTT	0.000362948
ENSMUSG00000020467	Efemp1	TFBS	TFBS	1705	1712	4.47575	0.920013	-	MA0705.1	Lhx8	Homeo domain factors	ATGATCGA	0.00378418
ENSMUSG00000053897	Slc39a8	TFBS	TFBS	299	311	4.47633	0.906726	+	MA0499.1	Myod1	Basic helix-loop-helix factors (bHLH)	CCCTCCTGCCACA	0.000362813
ENSMUSG00000025270	Alas2	TFBS	TFBS	1590	1600	4.47831	0.907687	+	MA0522.1	Tcf3	Basic helix-loop-helix factors (bHLH)	GGCATCTGTCC	0.000590801
ENSMUSG00000055730	Ces2a	TFBS	TFBS	1363	1375	4.47878	0.906746	+	MA0499.1	Myod1	Basic helix-loop-helix factors (bHLH)	TCCATCTGCCTCT	0.000362709
ENSMUSG00000040253	Gbp7	TFBS	TFBS	511	523	4.47878	0.906746	+	MA0499.1	Myod1	Basic helix-loop-helix factors (bHLH)	TCCATCTGCCTCT	0.000362709
ENSMUSG00000034402	Kcnh5	TFBS	TFBS	1277	1289	4.48006	0.906756	-	MA0499.1	Myod1	Basic helix-loop-helix factors (bHLH)	TTCTCCTGCTGCC	0.000362575
ENSMUSG00000041536	Serpina3a	TFBS	TFBS	964	974	4.48253	0.902831	+	MA0482.1	Gata4	Other C4 zinc finger-type factors	TTTTCTCACTG	0.000479937
ENSMUSG00000020467	Efemp1	TFBS	TFBS	1215	1225	4.4834	0.91562	+	MA0519.1	Stat5a::Stat5b	STAT domain factors	ACTTCCCTGCA	0.000629663
ENSMUSG00000028128	F3	TFBS	TFBS	1014	1024	4.48841	0.918388	-	MA0500.1	Myog	Basic helix-loop-helix factors (bHLH)	GCCAGGTGTCA	0.00031662
ENSMUSG00000009876	Cox4i2	TFBS	TFBS	1209	1219	4.48965	0.915663	-	MA0519.1	Stat5a::Stat5b	STAT domain factors	CATCCTCTGAA	0.00062871
ENSMUSG00000020644	Id2	TFBS	TFBS	774	784	4.48965	0.915663	-	MA0519.1	Stat5a::Stat5b	STAT domain factors	CATCCTCTGAA	0.00062871
ENSMUSG00000074505	Fat3	TFBS	TFBS	301	311	4.49133	0.90779	-	MA0522.1	Tcf3	Basic helix-loop-helix factors (bHLH)	TCCATCTGTAA	0.000588894
ENSMUSG00000069267	Hist1h3b	TFBS	TFBS	1151	1158	4.49221	0.920191	-	MA0705.1	Lhx8	Homeo domain factors	ACAATCGC	0.00376892
ENSMUSG00000027102	Hoxd8	TFBS	TFBS	197	204	4.49221	0.920191	-	MA0705.1	Lhx8	Homeo domain factors	ACAATCGC	0.00376892
ENSMUSG00000005220	Corin	TFBS	TFBS	1042	1049	4.49221	0.920191	+	MA0705.1	Lhx8	Homeo domain factors	ACAATCGC	0.00376892
ENSMUSG00000006576	Slc4a3	TFBS	TFBS	1782	1791	4.49224	0.903177	+	MA1997.1	Olig2	Basic helix-loop-helix factors (bHLH)	GACAGCGGAC	0.000961304
ENSMUSG00000006576	Slc4a3	TFBS	TFBS	1782	1791	4.49224	0.903177	-	MA1997.1	Olig2	Basic helix-loop-helix factors (bHLH)	GTCCGCTGTC	0.000961304
ENSMUSG00000029314	Gpat3	TFBS	TFBS	1271	1280	4.49224	0.903177	+	MA1997.1	Olig2	Basic helix-loop-helix factors (bHLH)	GTCAGCGGTC	0.000961304
ENSMUSG00000029314	Gpat3	TFBS	TFBS	1271	1280	4.49224	0.903177	-	MA1997.1	Olig2	Basic helix-loop-helix factors (bHLH)	GACCGCTGAC	0.000961304
ENSMUSG00000051579	Tceal8	TFBS	TFBS	1581	1590	4.49224	0.903177	+	MA1997.1	Olig2	Basic helix-loop-helix factors (bHLH)	GACCGCTGAC	0.000961304
ENSMUSG00000051579	Tceal8	TFBS	TFBS	1581	1590	4.49224	0.903177	-	MA1997.1	Olig2	Basic helix-loop-helix factors (bHLH)	GTCAGCGGTC	0.000961304
ENSMUSG00000037940	Inpp4b	TFBS	TFBS	1562	1574	4.49383	0.906863	+	MA0499.1	Myod1	Basic helix-loop-helix factors (bHLH)	GCCATCTGCTCCT	0.000361755
ENSMUSG00000049057	Olfr1257	TFBS	TFBS	1191	1201	4.49665	0.907832	+	MA0522.1	Tcf3	Basic helix-loop-helix factors (bHLH)	AACATGTGCAC	0.000588179
ENSMUSG00000029314	Gpat3	TFBS	TFBS	1022	1032	4.49671	0.915711	-	MA0519.1	Stat5a::Stat5b	STAT domain factors	AATTCCAAGCG	0.000627756
ENSMUSG00000028393	Alad	TFBS	TFBS	942	954	4.49727	0.90689	-	MA0499.1	Myod1	Basic helix-loop-helix factors (bHLH)	AGCTCCTGCGACC	0.000361547
ENSMUSG00000022941	Ripply3	TFBS	TFBS	1435	1445	4.49783	0.908361	+	MA0521.1	Tcf12	Basic helix-loop-helix factors (bHLH)	CCCAGCTGTCA	0.000355482
ENSMUSG00000013483	Card14	TFBS	TFBS	103	113	4.49783	0.908361	+	MA0521.1	Tcf12	Basic helix-loop-helix factors (bHLH)	CCCAGCTGTCA	0.000355482
ENSMUSG00000053897	Slc39a8	TFBS	TFBS	591	600	4.49823	0.903243	+	MA1997.1	Olig2	Basic helix-loop-helix factors (bHLH)	GACAGCCGAG	0.000953674
ENSMUSG00000053897	Slc39a8	TFBS	TFBS	591	600	4.49823	0.903243	-	MA1997.1	Olig2	Basic helix-loop-helix factors (bHLH)	CTCGGCTGTC	0.000953674
ENSMUSG00000025127	Gcgr	TFBS	TFBS	1827	1836	4.49823	0.903243	+	MA1997.1	Olig2	Basic helix-loop-helix factors (bHLH)	CTCGGCTGTC	0.000953674
ENSMUSG00000025127	Gcgr	TFBS	TFBS	1827	1836	4.49823	0.903243	-	MA1997.1	Olig2	Basic helix-loop-helix factors (bHLH)	GACAGCCGAG	0.000953674
ENSMUSG00000043003	Rasef	TFBS	TFBS	623	633	4.49844	0.915722	+	MA0519.1	Stat5a::Stat5b	STAT domain factors	CCTCCCCAGTG	0.000627279
ENSMUSG00000050069	Grem2	TFBS	TFBS	836	846	4.50037	0.907161	+	MA0464.1	Bhlhe40	Basic helix-loop-helix factors (bHLH)	CTCACATGGAG	0.000573635
ENSMUSG00000016386	Mpped2	TFBS	TFBS	437	447	4.5008	0.915738	-	MA0519.1	Stat5a::Stat5b	STAT domain factors	ACTCCCTTGAG	0.000626802
ENSMUSG00000074437	Defa29	TFBS	TFBS	502	512	4.50122	0.907168	+	MA0464.1	Bhlhe40	Basic helix-loop-helix factors (bHLH)	ATCACATGAGA	0.000573397
ENSMUSG00000024907	Gal	TFBS	TFBS	775	785	4.50122	0.907168	-	MA0464.1	Bhlhe40	Basic helix-loop-helix factors (bHLH)	ATCACATGAGA	0.000573397
ENSMUSG00000035916	Ptprq	TFBS	TFBS	662	674	4.50231	0.90693	-	MA0499.1	Myod1	Basic helix-loop-helix factors (bHLH)	TTCTGCTGCCTGT	0.000361159
ENSMUSG00000043003	Rasef	TFBS	TFBS	516	526	4.50271	0.907879	-	MA0522.1	Tcf3	Basic helix-loop-helix factors (bHLH)	GGCAGGTGGCC	0.000586748
ENSMUSG00000076609	Igkc	TFBS	TFBS	1387	1397	4.50271	0.907879	+	MA0522.1	Tcf3	Basic helix-loop-helix factors (bHLH)	GGCAGGTGGCC	0.000586748
ENSMUSG00000040253	Gbp7	TFBS	TFBS	351	361	4.50357	0.907187	-	MA0464.1	Bhlhe40	Basic helix-loop-helix factors (bHLH)	GACACCTGAGA	0.00057292
ENSMUSG00000090963	Gm17655	TFBS	TFBS	774	784	4.50375	0.907887	-	MA0522.1	Tcf3	Basic helix-loop-helix factors (bHLH)	TCCAGCTGGGC	0.00058651
ENSMUSG00000013611	Snx31	TFBS	TFBS	371	381	4.50426	0.903013	-	MA0482.1	Gata4	Other C4 zinc finger-type factors	TTCTATCAGCA	0.000478983
ENSMUSG00000022085	Pebp4	TFBS	TFBS	1402	1412	4.50508	0.918512	+	MA0500.1	Myog	Basic helix-loop-helix factors (bHLH)	GCCAGGTGTGT	0.000316143
ENSMUSG00000071478	Hist1h2ad	TFBS	TFBS	1872	1882	4.50514	0.903021	+	MA0482.1	Gata4	Other C4 zinc finger-type factors	GCTTCTCATTG	0.000478506
ENSMUSG00000091705	H2-Q2	TFBS	TFBS	736	746	4.50587	0.907904	-	MA0522.1	Tcf3	Basic helix-loop-helix factors (bHLH)	CTCAGGTGGCC	0.000586271
ENSMUSG00000044469	Tnfaip8l1	TFBS	TFBS	355	365	4.50587	0.907904	+	MA0522.1	Tcf3	Basic helix-loop-helix factors (bHLH)	CTCAGGTGGCC	0.000586271
ENSMUSG00000074934	Grem1	TFBS	TFBS	1354	1364	4.50719	0.915781	+	MA0519.1	Stat5a::Stat5b	STAT domain factors	TCTTCCAAGCG	0.000626087
ENSMUSG00000067764	Xlr5c	TFBS	TFBS	1962	1972	4.51223	0.915816	+	MA0519.1	Stat5a::Stat5b	STAT domain factors	ACTTTCAGGAG	0.000625134
ENSMUSG00000058328	Xlr5a	TFBS	TFBS	1962	1972	4.51223	0.915816	+	MA0519.1	Stat5a::Stat5b	STAT domain factors	ACTTTCAGGAG	0.000625134
ENSMUSG00000072479	Xlr5b	TFBS	TFBS	1962	1972	4.51223	0.915816	+	MA0519.1	Stat5a::Stat5b	STAT domain factors	ACTTTCAGGAG	0.000625134
ENSMUSG00000033808	Tmem87a	TFBS	TFBS	822	832	4.51223	0.915816	-	MA0519.1	Stat5a::Stat5b	STAT domain factors	ACTTTCAGGAG	0.000625134
ENSMUSG00000043003	Rasef	TFBS	TFBS	1356	1366	4.51223	0.915816	+	MA0519.1	Stat5a::Stat5b	STAT domain factors	ACTTTCAGGAG	0.000625134
ENSMUSG00000030793	Pycard	TFBS	TFBS	281	288	4.51304	0.920415	-	MA0705.1	Lhx8	Homeo domain factors	GTCATTAC	0.00375366
ENSMUSG00000055730	Ces2a	TFBS	TFBS	1400	1407	4.51304	0.920415	+	MA0705.1	Lhx8	Homeo domain factors	GTCATTAC	0.00375366
ENSMUSG00000063458	Lrmda	TFBS	TFBS	830	837	4.51304	0.920415	+	MA0705.1	Lhx8	Homeo domain factors	GTCATTAC	0.00375366
ENSMUSG00000016386	Mpped2	TFBS	TFBS	1333	1343	4.5158	0.907982	+	MA0522.1	Tcf3	Basic helix-loop-helix factors (bHLH)	AACATGTGCAT	0.000584602
ENSMUSG00000035427	Mageb4	TFBS	TFBS	1921	1928	4.51616	0.920449	+	MA0705.1	Lhx8	Homeo domain factors	CTCATTAT	0.0037384
ENSMUSG00000051747	Ttn	TFBS	TFBS	528	535	4.51616	0.920449	+	MA0705.1	Lhx8	Homeo domain factors	CTCATTAT	0.0037384
ENSMUSG00000087166	L1td1	TFBS	TFBS	965	972	4.51616	0.920449	+	MA0705.1	Lhx8	Homeo domain factors	CTCATTAT	0.0037384
ENSMUSG00000020644	Id2	TFBS	TFBS	127	134	4.51616	0.920449	+	MA0705.1	Lhx8	Homeo domain factors	CTCATTAT	0.0037384
ENSMUSG00000037940	Inpp4b	TFBS	TFBS	1939	1946	4.51616	0.920449	+	MA0705.1	Lhx8	Homeo domain factors	CTCATTAT	0.0037384
ENSMUSG00000090963	Gm17655	TFBS	TFBS	1975	1982	4.51616	0.920449	+	MA0705.1	Lhx8	Homeo domain factors	CTCATTAT	0.0037384
ENSMUSG00000029550	Sppl3	TFBS	TFBS	738	745	4.51616	0.920449	+	MA0705.1	Lhx8	Homeo domain factors	CTCATTAT	0.0037384
ENSMUSG00000035686	Thrsp	TFBS	TFBS	1217	1224	4.51616	0.920449	+	MA0705.1	Lhx8	Homeo domain factors	CTCATTAT	0.0037384
ENSMUSG00000027445	Cst9	TFBS	TFBS	1505	1512	4.51616	0.920449	-	MA0705.1	Lhx8	Homeo domain factors	CTCATTAT	0.0037384
ENSMUSG00000049057	Olfr1257	TFBS	TFBS	1017	1024	4.51616	0.920449	-	MA0705.1	Lhx8	Homeo domain factors	CTCATTAT	0.0037384
ENSMUSG00000027420	Bfsp1	TFBS	TFBS	1298	1305	4.51616	0.920449	-	MA0705.1	Lhx8	Homeo domain factors	CTCATTAT	0.0037384
ENSMUSG00000025401	Myo1a	TFBS	TFBS	1436	1443	4.51616	0.920449	-	MA0705.1	Lhx8	Homeo domain factors	CTCATTAT	0.0037384
ENSMUSG00000020311	Erlec1	TFBS	TFBS	661	668	4.51616	0.920449	-	MA0705.1	Lhx8	Homeo domain factors	CTCATTAT	0.0037384
ENSMUSG00000028164	Manba	TFBS	TFBS	177	184	4.51616	0.920449	-	MA0705.1	Lhx8	Homeo domain factors	CTCATTAT	0.0037384
ENSMUSG00000025270	Alas2	TFBS	TFBS	1853	1860	4.51616	0.920449	-	MA0705.1	Lhx8	Homeo domain factors	CTCATTAT	0.0037384
ENSMUSG00000013611	Snx31	TFBS	TFBS	1072	1079	4.51616	0.920449	-	MA0705.1	Lhx8	Homeo domain factors	CTCATTAT	0.0037384
ENSMUSG00000020644	Id2	TFBS	TFBS	162	169	4.51616	0.920449	-	MA0705.1	Lhx8	Homeo domain factors	CTCATTAT	0.0037384
ENSMUSG00000005220	Corin	TFBS	TFBS	1283	1290	4.51616	0.920449	-	MA0705.1	Lhx8	Homeo domain factors	CTCATTAT	0.0037384
ENSMUSG00000095621	Gm15085	TFBS	TFBS	1172	1179	4.51616	0.920449	-	MA0705.1	Lhx8	Homeo domain factors	CTCATTAT	0.0037384
ENSMUSG00000020225	Tmbim4	TFBS	TFBS	1145	1152	4.51616	0.920449	-	MA0705.1	Lhx8	Homeo domain factors	CTCATTAT	0.0037384
ENSMUSG00000054191	Klf1	TFBS	TFBS	247	254	4.51616	0.920449	-	MA0705.1	Lhx8	Homeo domain factors	CTCATTAT	0.0037384
ENSMUSG00000047040	Prr15l	TFBS	TFBS	1900	1910	4.51728	0.91585	-	MA0519.1	Stat5a::Stat5b	STAT domain factors	CCTTCATAGAG	0.000624418
ENSMUSG00000074505	Fat3	TFBS	TFBS	1160	1170	4.51837	0.903132	+	MA0482.1	Gata4	Other C4 zinc finger-type factors	CCTTCTCTTGA	0.000477552
ENSMUSG00000096727	Psmb9	TFBS	TFBS	1318	1327	4.51893	0.90298	+	MA1993.1	Neurod2	Basic helix-loop-helix factors (bHLH)	AGCAGCGGCA	0.000720978
ENSMUSG00000096727	Psmb9	TFBS	TFBS	1318	1327	4.51893	0.90298	-	MA1993.1	Neurod2	Basic helix-loop-helix factors (bHLH)	TGCCGCTGCT	0.000720978
ENSMUSG00000054986	Sec14l3	TFBS	TFBS	1920	1930	4.52291	0.908038	+	MA0522.1	Tcf3	Basic helix-loop-helix factors (bHLH)	TCCAGCTGGGT	0.000583887
ENSMUSG00000029371	Cxcl5	TFBS	TFBS	680	690	4.5247	0.903185	+	MA0482.1	Gata4	Other C4 zinc finger-type factors	TGCTATCTTGC	0.000477314
ENSMUSG00000005836	Gata6	TFBS	TFBS	947	957	4.5247	0.903185	+	MA0482.1	Gata4	Other C4 zinc finger-type factors	TGCTATCTTGC	0.000477314
ENSMUSG00000069516	Lyz2	TFBS	TFBS	1515	1522	4.525	0.920545	-	MA0705.1	Lhx8	Homeo domain factors	ACGATCAA	0.00372314
ENSMUSG00000044550	Tceal3	TFBS	TFBS	618	625	4.525	0.920545	-	MA0705.1	Lhx8	Homeo domain factors	ACGATCAA	0.00372314
ENSMUSG00000074604	Mgst2	TFBS	TFBS	944	954	4.52502	0.908055	-	MA0522.1	Tcf3	Basic helix-loop-helix factors (bHLH)	CTCAGGTGGCT	0.000583649
ENSMUSG00000010358	Ifi35	TFBS	TFBS	1094	1104	4.52527	0.908057	-	MA0522.1	Tcf3	Basic helix-loop-helix factors (bHLH)	ACCACGTGGTT	0.00058341
ENSMUSG00000001657	Hoxc8	TFBS	TFBS	1232	1242	4.52569	0.903193	+	MA0482.1	Gata4	Other C4 zinc finger-type factors	GCTTCTCAGAG	0.000476837
ENSMUSG00000058099	Nfam1	TFBS	TFBS	1368	1378	4.52593	0.907365	-	MA0464.1	Bhlhe40	Basic helix-loop-helix factors (bHLH)	TCCACCTGAAC	0.000571966
ENSMUSG00000024610	Cd74	TFBS	TFBS	1846	1858	4.52627	0.907118	+	MA0499.1	Myod1	Basic helix-loop-helix factors (bHLH)	ACCTGCTGTGGGC	0.00035955
ENSMUSG00000029371	Cxcl5	TFBS	TFBS	307	317	4.52699	0.915915	-	MA0519.1	Stat5a::Stat5b	STAT domain factors	TGTTTTCGGAA	0.000621557
ENSMUSG00000061758	Akr1b10	TFBS	TFBS	1748	1758	4.52775	0.908076	+	MA0522.1	Tcf3	Basic helix-loop-helix factors (bHLH)	CACACCTGTGC	0.000582457
ENSMUSG00000020467	Efemp1	TFBS	TFBS	1258	1268	4.52817	0.915923	+	MA0519.1	Stat5a::Stat5b	STAT domain factors	GGTTCCCTGTG	0.000621319
ENSMUSG00000028128	F3	TFBS	TFBS	966	978	4.52955	0.907143	-	MA0499.1	Myod1	Basic helix-loop-helix factors (bHLH)	GCCTCCTGTTCTA	0.000359342
ENSMUSG00000024610	Cd74	TFBS	TFBS	689	699	4.53034	0.915938	+	MA0519.1	Stat5a::Stat5b	STAT domain factors	ATTTTACAGAA	0.00062108
ENSMUSG00000022085	Pebp4	TFBS	TFBS	213	223	4.53034	0.918701	+	MA0500.1	Myog	Basic helix-loop-helix factors (bHLH)	CACAGATGCTT	0.000315428
ENSMUSG00000024659	Anxa1	TFBS	TFBS	1247	1257	4.53034	0.918701	+	MA0500.1	Myog	Basic helix-loop-helix factors (bHLH)	CACAGATGCTT	0.000315428
ENSMUSG00000025905	Oprk1	TFBS	TFBS	1881	1893	4.53178	0.907161	+	MA0499.1	Myod1	Basic helix-loop-helix factors (bHLH)	GGCTCCTGCGCCT	0.000359103
ENSMUSG00000005836	Gata6	TFBS	TFBS	1518	1528	4.53241	0.907417	+	MA0464.1	Bhlhe40	Basic helix-loop-helix factors (bHLH)	TCCACGTGCGG	0.000571489
ENSMUSG00000078783	Gm9733	TFBS	TFBS	1552	1562	4.53371	0.915961	-	MA0519.1	Stat5a::Stat5b	STAT domain factors	GATCCTTTGAA	0.000620604
ENSMUSG00000025069	Gsto2	TFBS	TFBS	1758	1768	4.5339	0.915962	+	MA0519.1	Stat5a::Stat5b	STAT domain factors	TCTTCCCTGTG	0.000620365
ENSMUSG00000073421	H2-Ab1	TFBS	TFBS	1683	1693	4.53733	0.903291	+	MA0482.1	Gata4	Other C4 zinc finger-type factors	TTTTCTCTTTA	0.000475645
ENSMUSG00000066747	Olfr878	TFBS	TFBS	731	741	4.53817	0.918759	-	MA0500.1	Myog	Basic helix-loop-helix factors (bHLH)	CACAGATGCCA	0.000314951
ENSMUSG00000073421	H2-Ab1	TFBS	TFBS	1841	1851	4.53977	0.918771	+	MA0500.1	Myog	Basic helix-loop-helix factors (bHLH)	GACAGATGACA	0.000314713
ENSMUSG00000073421	H2-Ab1	TFBS	TFBS	947	956	4.53981	0.900104	+	MA0514.1	Sox3	High-mobility group (HMG) domain factors	TTATTGTTTA	0.000574112
ENSMUSG00000030228	Pik3c2g	TFBS	TFBS	984	994	4.54212	0.908721	-	MA0521.1	Tcf12	Basic helix-loop-helix factors (bHLH)	CACAGATGACT	0.000353813
ENSMUSG00000029371	Cxcl5	TFBS	TFBS	934	944	4.54212	0.908721	-	MA0521.1	Tcf12	Basic helix-loop-helix factors (bHLH)	CACAGATGACT	0.000353813
ENSMUSG00000030214	Plbd1	TFBS	TFBS	238	247	4.5432	0.903739	+	MA1997.1	Olig2	Basic helix-loop-helix factors (bHLH)	CTCAGCGGTT	0.000946045
ENSMUSG00000030214	Plbd1	TFBS	TFBS	238	247	4.5432	0.903739	-	MA1997.1	Olig2	Basic helix-loop-helix factors (bHLH)	AACCGCTGAG	0.000946045
ENSMUSG00000021701	Plk2	TFBS	TFBS	204	213	4.5432	0.903739	+	MA1997.1	Olig2	Basic helix-loop-helix factors (bHLH)	AACCGCTGAG	0.000946045
ENSMUSG00000021701	Plk2	TFBS	TFBS	204	213	4.5432	0.903739	-	MA1997.1	Olig2	Basic helix-loop-helix factors (bHLH)	CTCAGCGGTT	0.000946045
ENSMUSG00000024338	Psmb8	TFBS	TFBS	1692	1701	4.5432	0.903739	+	MA1997.1	Olig2	Basic helix-loop-helix factors (bHLH)	CTCCGCTGTT	0.000946045
ENSMUSG00000024338	Psmb8	TFBS	TFBS	1692	1701	4.5432	0.903739	-	MA1997.1	Olig2	Basic helix-loop-helix factors (bHLH)	AACAGCGGAG	0.000946045
ENSMUSG00000042745	Id1	TFBS	TFBS	533	543	4.54442	0.908739	-	MA0521.1	Tcf12	Basic helix-loop-helix factors (bHLH)	CCCAGCTGAGT	0.000353575
ENSMUSG00000064090	Vrk2	TFBS	TFBS	872	882	4.54501	0.908212	-	MA0522.1	Tcf3	Basic helix-loop-helix factors (bHLH)	CGCAGGTGTTT	0.000581026
ENSMUSG00000058147	Xlr3c	TFBS	TFBS	1173	1183	4.54514	0.916038	-	MA0519.1	Stat5a::Stat5b	STAT domain factors	GATTTTAGGAA	0.000618458
ENSMUSG00000084234	4933405O20Rik	TFBS	TFBS	572	581	4.54561	0.903269	+	MA1993.1	Neurod2	Basic helix-loop-helix factors (bHLH)	TGCCGCTGTT	0.000713348
ENSMUSG00000084234	4933405O20Rik	TFBS	TFBS	572	581	4.54561	0.903269	-	MA1993.1	Neurod2	Basic helix-loop-helix factors (bHLH)	AACAGCGGCA	0.000713348
ENSMUSG00000024907	Gal	TFBS	TFBS	1236	1246	4.54594	0.916044	+	MA0519.1	Stat5a::Stat5b	STAT domain factors	TTTCCCTAGCA	0.000617981
ENSMUSG00000023951	Vegfa	TFBS	TFBS	9	21	4.54646	0.907276	-	MA0499.1	Myod1	Basic helix-loop-helix factors (bHLH)	GACAGCTGGGCAG	0.000358194
ENSMUSG00000095872	Gm15128	TFBS	TFBS	754	764	4.5469	0.908227	-	MA0522.1	Tcf3	Basic helix-loop-helix factors (bHLH)	CACACCTGTGT	0.000580788
ENSMUSG00000095872	Gm15128	TFBS	TFBS	365	375	4.54703	0.907533	-	MA0464.1	Bhlhe40	Basic helix-loop-helix factors (bHLH)	CTCACATGGAT	0.000570059
ENSMUSG00000051076	Vtcn1	TFBS	TFBS	1035	1045	4.5473	0.900083	-	MA0035.3	Gata1	Other C4 zinc finger-type factors	CTTCTATCAAT	0.000454426
ENSMUSG00000030214	Plbd1	TFBS	TFBS	1533	1543	4.54775	0.903379	-	MA0482.1	Gata4	Other C4 zinc finger-type factors	TCTTCTCAGGT	0.00047493
ENSMUSG00000029591	Ung	TFBS	TFBS	1206	1216	4.54858	0.907546	-	MA0464.1	Bhlhe40	Basic helix-loop-helix factors (bHLH)	GCCACCTGCGC	0.00056982
ENSMUSG00000045968	Teddm2	TFBS	TFBS	1509	1521	4.55057	0.907308	-	MA0499.1	Myod1	Basic helix-loop-helix factors (bHLH)	CCCATCTGTTCTT	0.000357956
ENSMUSG00000028108	Ecm1	TFBS	TFBS	216	223	4.55111	0.920826	-	MA0705.1	Lhx8	Homeo domain factors	GTAATGAG	0.00370789
ENSMUSG00000071745	DXBay18	TFBS	TFBS	773	780	4.55111	0.920826	+	MA0705.1	Lhx8	Homeo domain factors	GTAATGAG	0.00370789
ENSMUSG00000067771	Gm14685	TFBS	TFBS	773	780	4.55111	0.920826	+	MA0705.1	Lhx8	Homeo domain factors	GTAATGAG	0.00370789
ENSMUSG00000061758	Akr1b10	TFBS	TFBS	277	284	4.55111	0.920826	+	MA0705.1	Lhx8	Homeo domain factors	GTAATGAG	0.00370789
ENSMUSG00000035934	Pknox2	TFBS	TFBS	1513	1520	4.55111	0.920826	+	MA0705.1	Lhx8	Homeo domain factors	GTAATGAG	0.00370789
ENSMUSG00000041653	Pnpla3	TFBS	TFBS	775	782	4.55111	0.920826	+	MA0705.1	Lhx8	Homeo domain factors	GTAATGAG	0.00370789
ENSMUSG00000021314	Amph	TFBS	TFBS	776	783	4.55111	0.920826	+	MA0705.1	Lhx8	Homeo domain factors	GTAATGAG	0.00370789
ENSMUSG00000029591	Ung	TFBS	TFBS	1207	1217	4.55144	0.908262	+	MA0522.1	Tcf3	Basic helix-loop-helix factors (bHLH)	CGCAGGTGGCA	0.000580549
ENSMUSG00000071478	Hist1h2ad	TFBS	TFBS	599	609	4.55365	0.907586	+	MA0464.1	Bhlhe40	Basic helix-loop-helix factors (bHLH)	GCCATATGCTA	0.000569582
ENSMUSG00000022085	Pebp4	TFBS	TFBS	613	622	4.55574	0.904663	+	MA0147.2	Myc	Basic helix-loop-helix factors (bHLH)	GCATGTGTAA	0.00032711
ENSMUSG00000050069	Grem2	TFBS	TFBS	1523	1533	4.55788	0.903464	+	MA0482.1	Gata4	Other C4 zinc finger-type factors	TTTTCTCTGAA	0.000473738
ENSMUSG00000024659	Anxa1	TFBS	TFBS	1495	1505	4.55788	0.903464	+	MA0482.1	Gata4	Other C4 zinc finger-type factors	TTTTCTCTGAA	0.000473738
ENSMUSG00000027225	Duoxa2	TFBS	TFBS	897	906	4.56006	0.903925	+	MA1997.1	Olig2	Basic helix-loop-helix factors (bHLH)	GGCCGCTGAG	0.000938416
ENSMUSG00000027225	Duoxa2	TFBS	TFBS	897	906	4.56006	0.903925	-	MA1997.1	Olig2	Basic helix-loop-helix factors (bHLH)	CTCAGCGGCC	0.000938416
ENSMUSG00000023951	Vegfa	TFBS	TFBS	1044	1053	4.56006	0.903925	+	MA1997.1	Olig2	Basic helix-loop-helix factors (bHLH)	GGCAGCGGAG	0.000938416
ENSMUSG00000023951	Vegfa	TFBS	TFBS	1044	1053	4.56006	0.903925	-	MA1997.1	Olig2	Basic helix-loop-helix factors (bHLH)	CTCCGCTGCC	0.000938416
ENSMUSG00000044469	Tnfaip8l1	TFBS	TFBS	362	371	4.56006	0.903925	+	MA1997.1	Olig2	Basic helix-loop-helix factors (bHLH)	GGCCGCTGAG	0.000938416
ENSMUSG00000044469	Tnfaip8l1	TFBS	TFBS	362	371	4.56006	0.903925	-	MA1997.1	Olig2	Basic helix-loop-helix factors (bHLH)	CTCAGCGGCC	0.000938416
ENSMUSG00000021485	Mxd3	TFBS	TFBS	1263	1272	4.56006	0.903925	+	MA1997.1	Olig2	Basic helix-loop-helix factors (bHLH)	GGCCGCTGAG	0.000938416
ENSMUSG00000021485	Mxd3	TFBS	TFBS	1263	1272	4.56006	0.903925	-	MA1997.1	Olig2	Basic helix-loop-helix factors (bHLH)	CTCAGCGGCC	0.000938416
ENSMUSG00000009876	Cox4i2	TFBS	TFBS	769	779	4.56054	0.916142	+	MA0519.1	Stat5a::Stat5b	STAT domain factors	CATTCCTGGTG	0.000616312
ENSMUSG00000030945	Acsm2	TFBS	TFBS	313	323	4.56054	0.916142	+	MA0519.1	Stat5a::Stat5b	STAT domain factors	CATTCCTGGTG	0.000616312
ENSMUSG00000035916	Ptprq	TFBS	TFBS	145	155	4.56054	0.916142	-	MA0519.1	Stat5a::Stat5b	STAT domain factors	CATTCCTGGTG	0.000616312
ENSMUSG00000051579	Tceal8	TFBS	TFBS	1292	1302	4.56187	0.916151	-	MA0519.1	Stat5a::Stat5b	STAT domain factors	AGTTCTTGGTG	0.000616074
ENSMUSG00000063458	Lrmda	TFBS	TFBS	1885	1895	4.56187	0.916151	+	MA0519.1	Stat5a::Stat5b	STAT domain factors	AGTTCTTGGTG	0.000616074
ENSMUSG00000063458	Lrmda	TFBS	TFBS	1369	1381	4.56405	0.907414	+	MA0499.1	Myod1	Basic helix-loop-helix factors (bHLH)	ACCAGCTGACACT	0.000357032
ENSMUSG00000020311	Erlec1	TFBS	TFBS	136	146	4.56443	0.903519	-	MA0482.1	Gata4	Other C4 zinc finger-type factors	TTCTATCATTG	0.000473499
ENSMUSG00000078783	Gm9733	TFBS	TFBS	1938	1948	4.56636	0.903535	+	MA0482.1	Gata4	Other C4 zinc finger-type factors	TTTTCTCTTCA	0.000473261
ENSMUSG00000050368	Hoxd10	TFBS	TFBS	1940	1950	4.56679	0.916185	+	MA0519.1	Stat5a::Stat5b	STAT domain factors	TTTTCCTAGCG	0.00061512
ENSMUSG00000001558	Klhl10	TFBS	TFBS	949	959	4.56767	0.908928	-	MA0521.1	Tcf12	Basic helix-loop-helix factors (bHLH)	CCCAGCTGTCC	0.000353098
ENSMUSG00000013611	Snx31	TFBS	TFBS	1276	1286	4.56873	0.900255	-	MA0035.3	Gata1	Other C4 zinc finger-type factors	ACCCTATCACA	0.000452995
ENSMUSG00000010358	Ifi35	TFBS	TFBS	1302	1312	4.56892	0.916199	+	MA0519.1	Stat5a::Stat5b	STAT domain factors	ATTTCTCTGTG	0.000614882
ENSMUSG00000008789	Ceacam5	TFBS	TFBS	246	255	4.56905	0.900358	+	MA0514.1	Sox3	High-mobility group (HMG) domain factors	TTTTTGTTAG	0.000571251
ENSMUSG00000059481	Plg	TFBS	TFBS	1629	1639	4.57106	0.907725	-	MA0464.1	Bhlhe40	Basic helix-loop-helix factors (bHLH)	CCCATATGCCA	0.000568628
ENSMUSG00000028393	Alad	TFBS	TFBS	1891	1901	4.57635	0.908458	-	MA0522.1	Tcf3	Basic helix-loop-helix factors (bHLH)	GACATGTGCCT	0.000578403
ENSMUSG00000024155	Meiob	TFBS	TFBS	350	362	4.57652	0.907511	-	MA0499.1	Myod1	Basic helix-loop-helix factors (bHLH)	ACCTCCTGCCTCA	0.000356212
ENSMUSG00000025401	Myo1a	TFBS	TFBS	966	976	4.57827	0.916262	-	MA0519.1	Stat5a::Stat5b	STAT domain factors	AGTCTCTAGAA	0.000614166
ENSMUSG00000044469	Tnfaip8l1	TFBS	TFBS	1107	1117	4.58192	0.90036	-	MA0035.3	Gata1	Other C4 zinc finger-type factors	TGTCTATCAGC	0.000452042
ENSMUSG00000041710	Trpc5	TFBS	TFBS	304	314	4.58205	0.900361	+	MA0035.3	Gata1	Other C4 zinc finger-type factors	CAGTTATCTTC	0.000451803
ENSMUSG00000029371	Cxcl5	TFBS	TFBS	1196	1206	4.58382	0.903682	+	MA0482.1	Gata4	Other C4 zinc finger-type factors	ATTTATCTTTT	0.000472546
ENSMUSG00000067764	Xlr5c	TFBS	TFBS	235	245	4.58498	0.903691	-	MA0482.1	Gata4	Other C4 zinc finger-type factors	TTCTATCAGAG	0.000472307
ENSMUSG00000058328	Xlr5a	TFBS	TFBS	236	246	4.58498	0.903691	-	MA0482.1	Gata4	Other C4 zinc finger-type factors	TTCTATCAGAG	0.000472307
ENSMUSG00000072479	Xlr5b	TFBS	TFBS	236	246	4.58498	0.903691	-	MA0482.1	Gata4	Other C4 zinc finger-type factors	TTCTATCAGAG	0.000472307
ENSMUSG00000034402	Kcnh5	TFBS	TFBS	1206	1218	4.58545	0.907581	-	MA0499.1	Myod1	Basic helix-loop-helix factors (bHLH)	GGCTCCTGCTCTA	0.000355586
ENSMUSG00000071478	Hist1h2ad	TFBS	TFBS	1618	1627	4.58889	0.90374	+	MA1993.1	Neurod2	Basic helix-loop-helix factors (bHLH)	TGCGGCTGCG	0.000705719
ENSMUSG00000071478	Hist1h2ad	TFBS	TFBS	1618	1627	4.58889	0.90374	-	MA1993.1	Neurod2	Basic helix-loop-helix factors (bHLH)	CGCAGCCGCA	0.000705719
ENSMUSG00000031595	Pdgfrl	TFBS	TFBS	335	344	4.58901	0.903741	+	MA1993.1	Neurod2	Basic helix-loop-helix factors (bHLH)	GGCAGCGGCA	0.000701904
ENSMUSG00000031595	Pdgfrl	TFBS	TFBS	335	344	4.58901	0.903741	-	MA1993.1	Neurod2	Basic helix-loop-helix factors (bHLH)	TGCCGCTGCC	0.000701904
ENSMUSG00000033808	Tmem87a	TFBS	TFBS	1717	1726	4.58901	0.903741	+	MA1993.1	Neurod2	Basic helix-loop-helix factors (bHLH)	GGCCGCTGCA	0.000701904
ENSMUSG00000033808	Tmem87a	TFBS	TFBS	1717	1726	4.58901	0.903741	-	MA1993.1	Neurod2	Basic helix-loop-helix factors (bHLH)	TGCAGCGGCC	0.000701904
ENSMUSG00000029550	Sppl3	TFBS	TFBS	1390	1399	4.58901	0.903741	+	MA1993.1	Neurod2	Basic helix-loop-helix factors (bHLH)	GGCCGCTGCA	0.000701904
ENSMUSG00000029550	Sppl3	TFBS	TFBS	1390	1399	4.58901	0.903741	-	MA1993.1	Neurod2	Basic helix-loop-helix factors (bHLH)	TGCAGCGGCC	0.000701904
ENSMUSG00000093955	Ighv1-34	TFBS	TFBS	626	636	4.58989	0.916341	+	MA0519.1	Stat5a::Stat5b	STAT domain factors	AATCCCCTGAG	0.000612736
ENSMUSG00000094561	Ighv1-22	TFBS	TFBS	628	638	4.58989	0.916341	+	MA0519.1	Stat5a::Stat5b	STAT domain factors	AATCCCCTGAG	0.000612736
ENSMUSG00000005220	Corin	TFBS	TFBS	1594	1604	4.58989	0.916341	+	MA0519.1	Stat5a::Stat5b	STAT domain factors	AATCCCCTGAG	0.000612736
ENSMUSG00000054976	Nyap2	TFBS	TFBS	313	323	4.59137	0.908576	+	MA0522.1	Tcf3	Basic helix-loop-helix factors (bHLH)	TCCATCTGTCT	0.00057745
ENSMUSG00000054976	Nyap2	TFBS	TFBS	524	534	4.59137	0.908576	+	MA0522.1	Tcf3	Basic helix-loop-helix factors (bHLH)	TCCATCTGTCT	0.00057745
ENSMUSG00000054191	Klf1	TFBS	TFBS	495	505	4.59137	0.908576	+	MA0522.1	Tcf3	Basic helix-loop-helix factors (bHLH)	TCCATCTGTCT	0.00057745
ENSMUSG00000034402	Kcnh5	TFBS	TFBS	1858	1868	4.59464	0.916373	-	MA0519.1	Stat5a::Stat5b	STAT domain factors	GGTCCCCTGAG	0.00061202
ENSMUSG00000030560	Ctsc	TFBS	TFBS	684	694	4.59548	0.90792	+	MA0464.1	Bhlhe40	Basic helix-loop-helix factors (bHLH)	TTCATATGAAA	0.000566006
ENSMUSG00000030560	Ctsc	TFBS	TFBS	683	693	4.59548	0.90792	-	MA0464.1	Bhlhe40	Basic helix-loop-helix factors (bHLH)	TTCATATGAAA	0.000566006
ENSMUSG00000074437	Defa29	TFBS	TFBS	417	424	4.59686	0.92132	+	MA0705.1	Lhx8	Homeo domain factors	CTCATTGC	0.00369263
ENSMUSG00000074437	Defa29	TFBS	TFBS	430	437	4.59686	0.92132	+	MA0705.1	Lhx8	Homeo domain factors	CTCATTGC	0.00369263
ENSMUSG00000031595	Pdgfrl	TFBS	TFBS	681	688	4.59686	0.92132	+	MA0705.1	Lhx8	Homeo domain factors	CTCATTGC	0.00369263
ENSMUSG00000095028	Sirpb1b	TFBS	TFBS	1137	1144	4.59686	0.92132	+	MA0705.1	Lhx8	Homeo domain factors	CTCATTGC	0.00369263
ENSMUSG00000031595	Pdgfrl	TFBS	TFBS	1049	1056	4.59686	0.92132	-	MA0705.1	Lhx8	Homeo domain factors	CTCATTGC	0.00369263
ENSMUSG00000060407	Cyp2a12	TFBS	TFBS	1723	1730	4.59686	0.92132	-	MA0705.1	Lhx8	Homeo domain factors	CTCATTGC	0.00369263
ENSMUSG00000074207	Adh1	TFBS	TFBS	1829	1836	4.59686	0.92132	-	MA0705.1	Lhx8	Homeo domain factors	CTCATTGC	0.00369263
ENSMUSG00000037940	Inpp4b	TFBS	TFBS	675	682	4.59686	0.92132	-	MA0705.1	Lhx8	Homeo domain factors	CTCATTGC	0.00369263
ENSMUSG00000060586	H2-Eb1	TFBS	TFBS	1862	1869	4.59686	0.92132	-	MA0705.1	Lhx8	Homeo domain factors	CTCATTGC	0.00369263
ENSMUSG00000045968	Teddm2	TFBS	TFBS	15	27	4.59713	0.907673	+	MA0499.1	Myod1	Basic helix-loop-helix factors (bHLH)	TCCAGCTGCACTC	0.000354871
ENSMUSG00000007653	Gabrb2	TFBS	TFBS	1011	1021	4.59728	0.903795	-	MA0482.1	Gata4	Other C4 zinc finger-type factors	GCTTCTCTGGG	0.000470877
ENSMUSG00000052921	Arhgef15	TFBS	TFBS	765	775	4.59762	0.903798	-	MA0482.1	Gata4	Other C4 zinc finger-type factors	TCCTCTCTCCG	0.000470638
ENSMUSG00000076609	Igkc	TFBS	TFBS	1008	1018	4.60097	0.900513	-	MA0035.3	Gata1	Other C4 zinc finger-type factors	TTTCTATCACA	0.000450373
ENSMUSG00000020674	Pxdn	TFBS	TFBS	233	243	4.60097	0.900513	+	MA0035.3	Gata1	Other C4 zinc finger-type factors	TTTCTATCACA	0.000450373
ENSMUSG00000054986	Sec14l3	TFBS	TFBS	1515	1524	4.6026	0.904394	+	MA1997.1	Olig2	Basic helix-loop-helix factors (bHLH)	GTCAGCGGGC	0.000930786
ENSMUSG00000054986	Sec14l3	TFBS	TFBS	1515	1524	4.6026	0.904394	-	MA1997.1	Olig2	Basic helix-loop-helix factors (bHLH)	GCCCGCTGAC	0.000930786
ENSMUSG00000047712	Ust	TFBS	TFBS	1236	1245	4.6026	0.904394	+	MA1997.1	Olig2	Basic helix-loop-helix factors (bHLH)	GTCAGCGGGC	0.000930786
ENSMUSG00000047712	Ust	TFBS	TFBS	1236	1245	4.6026	0.904394	-	MA1997.1	Olig2	Basic helix-loop-helix factors (bHLH)	GCCCGCTGAC	0.000930786
ENSMUSG00000034555	Tex16	TFBS	TFBS	237	247	4.60273	0.900527	-	MA0035.3	Gata1	Other C4 zinc finger-type factors	CTTCTATCATT	0.000449657
ENSMUSG00000066747	Olfr878	TFBS	TFBS	1423	1433	4.60604	0.91645	+	MA0519.1	Stat5a::Stat5b	STAT domain factors	CTTTCTTGGTG	0.000611067
ENSMUSG00000071745	DXBay18	TFBS	TFBS	487	497	4.607	0.900561	+	MA0035.3	Gata1	Other C4 zinc finger-type factors	TACCTATCAGC	0.000448942
ENSMUSG00000067771	Gm14685	TFBS	TFBS	487	497	4.607	0.900561	+	MA0035.3	Gata1	Other C4 zinc finger-type factors	TACCTATCAGC	0.000448942
ENSMUSG00000036594	H2-Aa	TFBS	TFBS	866	876	4.60794	0.908019	-	MA0464.1	Bhlhe40	Basic helix-loop-helix factors (bHLH)	AGCATCTGCCT	0.000565529
ENSMUSG00000009876	Cox4i2	TFBS	TFBS	823	832	4.60859	0.904461	+	MA1997.1	Olig2	Basic helix-loop-helix factors (bHLH)	GTCGGCTGGG	0.000923157
ENSMUSG00000009876	Cox4i2	TFBS	TFBS	823	832	4.60859	0.904461	-	MA1997.1	Olig2	Basic helix-loop-helix factors (bHLH)	CCCAGCCGAC	0.000923157
ENSMUSG00000034402	Kcnh5	TFBS	TFBS	341	351	4.61107	0.909281	+	MA0521.1	Tcf12	Basic helix-loop-helix factors (bHLH)	CCCAGGTGGAG	0.000351429
ENSMUSG00000074695	Il22	TFBS	TFBS	402	414	4.61279	0.907795	-	MA0499.1	Myod1	Basic helix-loop-helix factors (bHLH)	CTCTCCTGCTCCT	0.000353873
ENSMUSG00000047712	Ust	TFBS	TFBS	4	13	4.61497	0.900757	+	MA0514.1	Sox3	High-mobility group (HMG) domain factors	GCATTCTGTC	0.00056839
ENSMUSG00000029591	Ung	TFBS	TFBS	1234	1243	4.61556	0.904029	+	MA1993.1	Neurod2	Basic helix-loop-helix factors (bHLH)	CACGGCTGCA	0.000694275
ENSMUSG00000029591	Ung	TFBS	TFBS	1234	1243	4.61556	0.904029	-	MA1993.1	Neurod2	Basic helix-loop-helix factors (bHLH)	TGCAGCCGTG	0.000694275
ENSMUSG00000034402	Kcnh5	TFBS	TFBS	1271	1280	4.61569	0.904031	+	MA1993.1	Neurod2	Basic helix-loop-helix factors (bHLH)	GACAGCGGCA	0.000686646
ENSMUSG00000034402	Kcnh5	TFBS	TFBS	1271	1280	4.61569	0.904031	-	MA1993.1	Neurod2	Basic helix-loop-helix factors (bHLH)	TGCCGCTGTC	0.000686646
ENSMUSG00000018868	Pnpla5	TFBS	TFBS	775	785	4.61577	0.908768	+	MA0522.1	Tcf3	Basic helix-loop-helix factors (bHLH)	TCCAGGTGGCT	0.000575066
ENSMUSG00000047712	Ust	TFBS	TFBS	593	605	4.61755	0.907833	+	MA0499.1	Myod1	Basic helix-loop-helix factors (bHLH)	TCCTCCTGCCTCA	0.00035356
ENSMUSG00000035686	Thrsp	TFBS	TFBS	723	735	4.61755	0.907833	+	MA0499.1	Myod1	Basic helix-loop-helix factors (bHLH)	TCCTCCTGCCTCA	0.00035356
ENSMUSG00000051076	Vtcn1	TFBS	TFBS	1023	1035	4.61755	0.907833	-	MA0499.1	Myod1	Basic helix-loop-helix factors (bHLH)	TCCTCCTGCCTCA	0.00035356
ENSMUSG00000020309	Chac2	TFBS	TFBS	1118	1128	4.61769	0.903966	-	MA0482.1	Gata4	Other C4 zinc finger-type factors	TTTTCTCACTT	0.000468493
ENSMUSG00000075072	Olfr48	TFBS	TFBS	1320	1330	4.61769	0.903966	-	MA0482.1	Gata4	Other C4 zinc finger-type factors	TTTTCTCACTT	0.000468493
ENSMUSG00000030214	Plbd1	TFBS	TFBS	903	913	4.61777	0.908097	-	MA0464.1	Bhlhe40	Basic helix-loop-helix factors (bHLH)	GGCACGTGGCT	0.000565052
ENSMUSG00000058099	Nfam1	TFBS	TFBS	787	797	4.61777	0.908097	-	MA0464.1	Bhlhe40	Basic helix-loop-helix factors (bHLH)	GGCACGTGGCT	0.000565052
ENSMUSG00000020467	Efemp1	TFBS	TFBS	739	751	4.62014	0.907853	+	MA0499.1	Myod1	Basic helix-loop-helix factors (bHLH)	TCCTCCTGTGGCT	0.000353456
ENSMUSG00000079395	Gm15114	TFBS	TFBS	1679	1689	4.62192	0.909369	-	MA0521.1	Tcf12	Basic helix-loop-helix factors (bHLH)	AACAACTGGAG	0.000351191
ENSMUSG00000094941	Gm15093	TFBS	TFBS	1679	1689	4.62192	0.909369	-	MA0521.1	Tcf12	Basic helix-loop-helix factors (bHLH)	AACAACTGGAG	0.000351191
ENSMUSG00000022085	Pebp4	TFBS	TFBS	1720	1730	4.62192	0.909369	+	MA0521.1	Tcf12	Basic helix-loop-helix factors (bHLH)	AACAACTGGAG	0.000351191
ENSMUSG00000020467	Efemp1	TFBS	TFBS	1612	1622	4.62412	0.909387	+	MA0521.1	Tcf12	Basic helix-loop-helix factors (bHLH)	TACAGCTGAGC	0.000350952
ENSMUSG00000037126	Psd	TFBS	TFBS	703	713	4.62412	0.909387	+	MA0521.1	Tcf12	Basic helix-loop-helix factors (bHLH)	TACAGCTGAGC	0.000350952
ENSMUSG00000093955	Ighv1-34	TFBS	TFBS	1799	1811	4.62485	0.90789	+	MA0499.1	Myod1	Basic helix-loop-helix factors (bHLH)	TCCTGCTGCTTGA	0.000353098
ENSMUSG00000094561	Ighv1-22	TFBS	TFBS	1799	1811	4.62485	0.90789	+	MA0499.1	Myod1	Basic helix-loop-helix factors (bHLH)	TCCTGCTGCTTGA	0.000353098
ENSMUSG00000062624	Cyp2c67	TFBS	TFBS	182	192	4.62595	0.904036	-	MA0482.1	Gata4	Other C4 zinc finger-type factors	ACTTATCATCA	0.000468016
ENSMUSG00000074882	Cyp2c68	TFBS	TFBS	177	187	4.62595	0.904036	-	MA0482.1	Gata4	Other C4 zinc finger-type factors	ACTTATCATCA	0.000468016
ENSMUSG00000024610	Cd74	TFBS	TFBS	1433	1443	4.62595	0.904036	-	MA0482.1	Gata4	Other C4 zinc finger-type factors	ACTTATCATCA	0.000468016
ENSMUSG00000045968	Teddm2	TFBS	TFBS	1857	1867	4.6272	0.919423	-	MA0500.1	Myog	Basic helix-loop-helix factors (bHLH)	AACAGATGACC	0.000311136
ENSMUSG00000029371	Cxcl5	TFBS	TFBS	1326	1336	4.63224	0.908213	+	MA0464.1	Bhlhe40	Basic helix-loop-helix factors (bHLH)	TGCATCTGCCC	0.000563383
ENSMUSG00000069516	Lyz2	TFBS	TFBS	239	246	4.63494	0.921731	+	MA0705.1	Lhx8	Homeo domain factors	CTAATGGG	0.00367737
ENSMUSG00000052562	Slc22a30	TFBS	TFBS	1831	1838	4.63494	0.921731	-	MA0705.1	Lhx8	Homeo domain factors	CTAATGGG	0.00367737
ENSMUSG00000035929	H2-Q4	TFBS	TFBS	1487	1494	4.63494	0.921731	+	MA0705.1	Lhx8	Homeo domain factors	CTAATGGG	0.00367737
ENSMUSG00000050541	Adra1b	TFBS	TFBS	1287	1294	4.63494	0.921731	-	MA0705.1	Lhx8	Homeo domain factors	CTAATGGG	0.00367737
ENSMUSG00000029371	Cxcl5	TFBS	TFBS	182	189	4.63494	0.921731	-	MA0705.1	Lhx8	Homeo domain factors	CTAATGGG	0.00367737
ENSMUSG00000054986	Sec14l3	TFBS	TFBS	106	113	4.63494	0.921731	-	MA0705.1	Lhx8	Homeo domain factors	CTAATGGG	0.00367737
ENSMUSG00000058147	Xlr3c	TFBS	TFBS	714	724	4.63539	0.916649	-	MA0519.1	Stat5a::Stat5b	STAT domain factors	ATTCCTCTGAG	0.000606537
ENSMUSG00000025069	Gsto2	TFBS	TFBS	1293	1305	4.63567	0.907975	+	MA0499.1	Myod1	Basic helix-loop-helix factors (bHLH)	CACTCCTGCCTCT	0.000352472
ENSMUSG00000053897	Slc39a8	TFBS	TFBS	220	230	4.63595	0.90412	+	MA0482.1	Gata4	Other C4 zinc finger-type factors	CTCTATCACAG	0.0004673
ENSMUSG00000055730	Ces2a	TFBS	TFBS	711	720	4.6366	0.900945	+	MA0514.1	Sox3	High-mobility group (HMG) domain factors	GCTTTGTGGG	0.000565529
ENSMUSG00000035916	Ptprq	TFBS	TFBS	202	211	4.6366	0.900945	-	MA0514.1	Sox3	High-mobility group (HMG) domain factors	GCTTTGTGGG	0.000565529
ENSMUSG00000050541	Adra1b	TFBS	TFBS	137	147	4.637	0.908251	-	MA0464.1	Bhlhe40	Basic helix-loop-helix factors (bHLH)	ACCATGTGCTA	0.000562906
ENSMUSG00000067235	H2-Q10	TFBS	TFBS	1740	1750	4.6387	0.908949	-	MA0522.1	Tcf3	Basic helix-loop-helix factors (bHLH)	ACCATGTGCTG	0.000573158
ENSMUSG00000095872	Gm15128	TFBS	TFBS	1433	1443	4.6387	0.908949	-	MA0522.1	Tcf3	Basic helix-loop-helix factors (bHLH)	ACCATGTGCTG	0.000573158
ENSMUSG00000022085	Pebp4	TFBS	TFBS	903	913	4.63977	0.908957	+	MA0522.1	Tcf3	Basic helix-loop-helix factors (bHLH)	CACACGTGTCT	0.00057292
ENSMUSG00000027445	Cst9	TFBS	TFBS	708	720	4.63992	0.908008	+	MA0499.1	Myod1	Basic helix-loop-helix factors (bHLH)	CCCTGCTGCCAGG	0.000352219
ENSMUSG00000042369	Rbm45	TFBS	TFBS	829	838	4.64168	0.904313	+	MA1993.1	Neurod2	Basic helix-loop-helix factors (bHLH)	AGCCGCTGGA	0.000679016
ENSMUSG00000042369	Rbm45	TFBS	TFBS	829	838	4.64168	0.904313	-	MA1993.1	Neurod2	Basic helix-loop-helix factors (bHLH)	TCCAGCGGCT	0.000679016
ENSMUSG00000074695	Il22	TFBS	TFBS	897	906	4.64168	0.904313	+	MA1993.1	Neurod2	Basic helix-loop-helix factors (bHLH)	TCCCGCTGCT	0.000679016
ENSMUSG00000074695	Il22	TFBS	TFBS	897	906	4.64168	0.904313	-	MA1993.1	Neurod2	Basic helix-loop-helix factors (bHLH)	AGCAGCGGGA	0.000679016
ENSMUSG00000029591	Ung	TFBS	TFBS	1973	1982	4.64168	0.904313	+	MA1993.1	Neurod2	Basic helix-loop-helix factors (bHLH)	TGCAGCGGGT	0.000679016
ENSMUSG00000029591	Ung	TFBS	TFBS	1973	1982	4.64168	0.904313	-	MA1993.1	Neurod2	Basic helix-loop-helix factors (bHLH)	ACCCGCTGCA	0.000679016
ENSMUSG00000044550	Tceal3	TFBS	TFBS	1091	1100	4.64168	0.904313	+	MA1993.1	Neurod2	Basic helix-loop-helix factors (bHLH)	AGCAGCGGGA	0.000679016
[truncated: 589 more rows]

## Sheet: TFBS_OM
seqnames	SYMBOL	source	feature	start	end	absScore	relScore	strand	ID	TF	class	siteSeqs	p.value
ENSMUSG00000073926	Olfr653	TFBS	TFBS	1869	1879	2.08947	0.90051	-	MA0500.1	Myog	Basic helix-loop-helix factors (bHLH)	CACAGATGTCT	0.000365973
ENSMUSG00000067399	Trim43c	TFBS	TFBS	1821	1831	2.17582	0.900004	+	MA0519.1	Stat5a::Stat5b	STAT domain factors	AGTCTCCAGTA	0.000961304
ENSMUSG00000060044	Tmem26	TFBS	TFBS	1851	1861	2.17582	0.900004	-	MA0519.1	Stat5a::Stat5b	STAT domain factors	AGTCTCCAGTA	0.000961304
ENSMUSG00000035831	Krt25	TFBS	TFBS	789	799	2.17923	0.900027	+	MA0519.1	Stat5a::Stat5b	STAT domain factors	CCTTTAAAGAA	0.000961065
ENSMUSG00000006362	Cbfa2t3	TFBS	TFBS	1075	1085	2.17923	0.900027	+	MA0519.1	Stat5a::Stat5b	STAT domain factors	CCTTTAAAGAA	0.000961065
ENSMUSG00000028426	Rad23b	TFBS	TFBS	82	92	2.17938	0.90118	-	MA0500.1	Myog	Basic helix-loop-helix factors (bHLH)	ACCAGATGCTG	0.000365496
ENSMUSG00000059423	Zfp933	TFBS	TFBS	1822	1832	2.17967	0.90003	-	MA0519.1	Stat5a::Stat5b	STAT domain factors	GTTCTTTGGAA	0.000960827
ENSMUSG00000002588	Pon1	TFBS	TFBS	1288	1298	2.1813	0.900041	+	MA0519.1	Stat5a::Stat5b	STAT domain factors	CCTCCACAGAG	0.000960588
ENSMUSG00000028282	Casp8ap2	TFBS	TFBS	559	569	2.18359	0.900057	-	MA0519.1	Stat5a::Stat5b	STAT domain factors	ACTTTCATGAG	0.00096035
ENSMUSG00000034402	Kcnh5	TFBS	TFBS	1636	1646	2.18454	0.900063	+	MA0519.1	Stat5a::Stat5b	STAT domain factors	CCTCCCCGGCA	0.000959873
ENSMUSG00000069808	Fam57a	TFBS	TFBS	751	761	2.18543	0.900069	-	MA0519.1	Stat5a::Stat5b	STAT domain factors	AATCCACTGAA	0.000959635
ENSMUSG00000022899	Slc15a2	TFBS	TFBS	936	946	2.18543	0.900069	+	MA0519.1	Stat5a::Stat5b	STAT domain factors	AATCCACTGAA	0.000959635
ENSMUSG00000023943	Sult1c1	TFBS	TFBS	1537	1547	2.19465	0.900132	-	MA0519.1	Stat5a::Stat5b	STAT domain factors	AGTTTATAGAA	0.00095892
ENSMUSG00000023943	Sult1c1	TFBS	TFBS	1537	1547	2.19465	0.900132	-	MA0519.1	Stat5a::Stat5b	STAT domain factors	AGTTTATAGAA	0.00095892
ENSMUSG00000023943	Sult1c1	TFBS	TFBS	1537	1547	2.19465	0.900132	-	MA0519.1	Stat5a::Stat5b	STAT domain factors	AGTTTATAGAA	0.00095892
ENSMUSG00000032714	Syde1	TFBS	TFBS	663	673	2.19697	0.900147	-	MA0519.1	Stat5a::Stat5b	STAT domain factors	CCTCCTATGTA	0.000958204
ENSMUSG00000027824	Vmn2r1	TFBS	TFBS	1027	1037	2.19835	0.900157	+	MA0519.1	Stat5a::Stat5b	STAT domain factors	TGTTTTCTGAA	0.000957966
ENSMUSG00000027824	Vmn2r1	TFBS	TFBS	1027	1037	2.19835	0.900157	+	MA0519.1	Stat5a::Stat5b	STAT domain factors	TGTTTTCTGAA	0.000957966
ENSMUSG00000027824	Vmn2r1	TFBS	TFBS	1027	1037	2.19835	0.900157	+	MA0519.1	Stat5a::Stat5b	STAT domain factors	TGTTTTCTGAA	0.000957966
ENSMUSG00000051118	Olfr77	TFBS	TFBS	1980	1990	2.19835	0.900157	-	MA0519.1	Stat5a::Stat5b	STAT domain factors	TGTTTTCTGAA	0.000957966
ENSMUSG00000017167	Cntnap1	TFBS	TFBS	1447	1457	2.19835	0.900157	-	MA0519.1	Stat5a::Stat5b	STAT domain factors	TGTTTTCTGAA	0.000957966
ENSMUSG00000048758	Rpl29	TFBS	TFBS	129	139	2.20051	0.900171	+	MA0519.1	Stat5a::Stat5b	STAT domain factors	GTTTTTTGGAG	0.000957727
ENSMUSG00000067561	Dmrtc1c2	TFBS	TFBS	313	323	2.20627	0.90021	-	MA0519.1	Stat5a::Stat5b	STAT domain factors	AATTCACTGAG	0.000956774
ENSMUSG00000067562	Dmrtc1c1	TFBS	TFBS	310	320	2.20627	0.90021	-	MA0519.1	Stat5a::Stat5b	STAT domain factors	AATTCACTGAG	0.000956774
ENSMUSG00000024084	Qpct	TFBS	TFBS	223	233	2.20696	0.900215	+	MA0519.1	Stat5a::Stat5b	STAT domain factors	GGTCTTTAGAA	0.000956535
ENSMUSG00000029005	Draxin	TFBS	TFBS	1229	1239	2.20797	0.900222	-	MA0519.1	Stat5a::Stat5b	STAT domain factors	GCTTCACAGCA	0.000956297
ENSMUSG00000066257	Olfr206	TFBS	TFBS	1506	1516	2.21239	0.900252	-	MA0519.1	Stat5a::Stat5b	STAT domain factors	AGTCCTTTGTA	0.000955343
ENSMUSG00000093966	Trav4-3	TFBS	TFBS	1524	1534	2.21269	0.900254	-	MA0519.1	Stat5a::Stat5b	STAT domain factors	TCTCTTTAGAA	0.000954866
ENSMUSG00000078512	Pramef6	TFBS	TFBS	716	726	2.21781	0.900288	+	MA0519.1	Stat5a::Stat5b	STAT domain factors	CCTTCTATGTG	0.000954151
ENSMUSG00000039671	Zmynd8	TFBS	TFBS	948	958	2.21781	0.900288	+	MA0519.1	Stat5a::Stat5b	STAT domain factors	CCTTCTATGTG	0.000954151
ENSMUSG00000079357	Gm11100	TFBS	TFBS	485	495	2.21999	0.900303	-	MA0519.1	Stat5a::Stat5b	STAT domain factors	CTTCTCCAGTA	0.000953674
ENSMUSG00000046435	Gm13078	TFBS	TFBS	1433	1443	2.22249	0.90032	-	MA0519.1	Stat5a::Stat5b	STAT domain factors	CATTTCAGGTA	0.000952959
ENSMUSG00000042129	Rassf4	TFBS	TFBS	627	637	2.22382	0.900329	-	MA0519.1	Stat5a::Stat5b	STAT domain factors	AGTTTTAGGTA	0.000952244
ENSMUSG00000002588	Pon1	TFBS	TFBS	1331	1341	2.22536	0.900339	+	MA0519.1	Stat5a::Stat5b	STAT domain factors	GCTCCATAGAG	0.000951529
ENSMUSG00000072572	Slc39a2	TFBS	TFBS	783	793	2.2278	0.900356	+	MA0519.1	Stat5a::Stat5b	STAT domain factors	GGTTTTTAGAG	0.000950813
ENSMUSG00000066571	4931406P16Rik	TFBS	TFBS	349	359	2.22861	0.900361	-	MA0519.1	Stat5a::Stat5b	STAT domain factors	GCTCCCTGGCA	0.000950575
ENSMUSG00000035105	Egln3	TFBS	TFBS	746	756	2.22874	0.900362	-	MA0519.1	Stat5a::Stat5b	STAT domain factors	TTTTTCAAGCA	0.000950336
ENSMUSG00000019312	Grb7	TFBS	TFBS	373	383	2.22874	0.900362	-	MA0519.1	Stat5a::Stat5b	STAT domain factors	TTTTTCAAGCA	0.000950336
ENSMUSG00000056300	Zfp981	TFBS	TFBS	761	771	2.23531	0.900407	+	MA0519.1	Stat5a::Stat5b	STAT domain factors	TATTTTCAGTA	0.000948906
ENSMUSG00000091477	Gm5799	TFBS	TFBS	715	725	2.23531	0.900407	+	MA0519.1	Stat5a::Stat5b	STAT domain factors	TATTTTCAGTA	0.000948906
ENSMUSG00000023994	Nfya	TFBS	TFBS	208	218	2.23883	0.900431	-	MA0519.1	Stat5a::Stat5b	STAT domain factors	CTTTTATAGAA	0.000948429
ENSMUSG00000060988	Galnt13	TFBS	TFBS	99	109	2.23883	0.900431	+	MA0519.1	Stat5a::Stat5b	STAT domain factors	CTTTTATAGAA	0.000948429
ENSMUSG00000030905	Crym	TFBS	TFBS	1427	1437	2.24222	0.900454	+	MA0519.1	Stat5a::Stat5b	STAT domain factors	ACTTCAAGGTG	0.000947952
ENSMUSG00000035539	Ccdc180	TFBS	TFBS	325	335	2.24319	0.90046	+	MA0519.1	Stat5a::Stat5b	STAT domain factors	ATTTTCTTGAG	0.000947714
ENSMUSG00000038387	Rras	TFBS	TFBS	1603	1613	2.2484	0.900495	-	MA0519.1	Stat5a::Stat5b	STAT domain factors	TGTTTCTGGTA	0.000946999
ENSMUSG00000059991	Nptx2	TFBS	TFBS	740	750	2.2484	0.900495	+	MA0519.1	Stat5a::Stat5b	STAT domain factors	TGTTTCTGGTA	0.000946999
ENSMUSG00000114073	Gm30302	TFBS	TFBS	303	313	2.25545	0.900543	-	MA0519.1	Stat5a::Stat5b	STAT domain factors	TTTTTCCTGTA	0.000946283
ENSMUSG00000035539	Ccdc180	TFBS	TFBS	1940	1950	2.25796	0.90056	-	MA0519.1	Stat5a::Stat5b	STAT domain factors	TTTCCTAGGCA	0.000945807
ENSMUSG00000069917	Hba-a2	TFBS	TFBS	49	59	2.26313	0.900595	+	MA0519.1	Stat5a::Stat5b	STAT domain factors	AGTCTCCAGAG	0.000945568
ENSMUSG00000024713	Pcsk5	TFBS	TFBS	862	872	2.26405	0.900601	+	MA0519.1	Stat5a::Stat5b	STAT domain factors	GTTCTCTAGTA	0.00094533
ENSMUSG00000023994	Nfya	TFBS	TFBS	79	89	2.27741	0.900692	-	MA0519.1	Stat5a::Stat5b	STAT domain factors	CTTTCTTTGTG	0.000944138
ENSMUSG00000048120	Entpd1	TFBS	TFBS	639	649	2.27741	0.900692	-	MA0519.1	Stat5a::Stat5b	STAT domain factors	CTTTCTTTGTG	0.000944138
ENSMUSG00000034057	Myrfl	TFBS	TFBS	146	156	2.28231	0.900725	+	MA0519.1	Stat5a::Stat5b	STAT domain factors	AGTTCTCTGCA	0.000943184
ENSMUSG00000076612	Ighg2c	TFBS	TFBS	911	921	2.28428	0.900738	+	MA0519.1	Stat5a::Stat5b	STAT domain factors	CCTCCTATGAG	0.000942945
ENSMUSG00000022366	Slc22a22	TFBS	TFBS	1614	1624	2.28428	0.900738	-	MA0519.1	Stat5a::Stat5b	STAT domain factors	CCTCCTATGAG	0.000942945
ENSMUSG00000020441	2310033P09Rik	TFBS	TFBS	326	336	2.28525	0.900745	+	MA0519.1	Stat5a::Stat5b	STAT domain factors	TGTCCTAAGCA	0.000942469
ENSMUSG00000020441	2310033P09Rik	TFBS	TFBS	326	336	2.28525	0.900745	+	MA0519.1	Stat5a::Stat5b	STAT domain factors	TGTCCTAAGCA	0.000942469
ENSMUSG00000020441	2310033P09Rik	TFBS	TFBS	326	336	2.28525	0.900745	+	MA0519.1	Stat5a::Stat5b	STAT domain factors	TGTCCTAAGCA	0.000942469
ENSMUSG00000021983	Atp8a2	TFBS	TFBS	225	235	2.28896	0.90077	+	MA0519.1	Stat5a::Stat5b	STAT domain factors	CATCTCAGGAA	0.00094223
ENSMUSG00000068113	Gm4907	TFBS	TFBS	778	788	2.29029	0.900779	-	MA0519.1	Stat5a::Stat5b	STAT domain factors	AGTCTTAGGAA	0.000941992
ENSMUSG00000000416	Cttnbp2	TFBS	TFBS	1278	1288	2.29423	0.900805	-	MA0519.1	Stat5a::Stat5b	STAT domain factors	TGTTTACAGAA	0.000941277
ENSMUSG00000026604	Ptpn14	TFBS	TFBS	1665	1675	2.29665	0.900822	-	MA0519.1	Stat5a::Stat5b	STAT domain factors	ACTCCTTAGCA	0.0009408
ENSMUSG00000075224	Lrrc55	TFBS	TFBS	1350	1360	2.29837	0.900833	+	MA0519.1	Stat5a::Stat5b	STAT domain factors	CATCCCTTGAG	0.000940084
ENSMUSG00000025004	Cyp2c40	TFBS	TFBS	1524	1534	2.2997	0.900842	-	MA0519.1	Stat5a::Stat5b	STAT domain factors	AGTCCTTTGAG	0.000939846
ENSMUSG00000010175	Prox1	TFBS	TFBS	1642	1652	2.30178	0.900857	-	MA0519.1	Stat5a::Stat5b	STAT domain factors	TATCTTCAGAA	0.000939608
ENSMUSG00000097328	Tnfsf12	TFBS	TFBS	14	24	2.30178	0.900857	+	MA0519.1	Stat5a::Stat5b	STAT domain factors	TATCTTCAGAA	0.000939608
ENSMUSG00000074384	AI429214	TFBS	TFBS	326	336	2.30182	0.900857	-	MA0519.1	Stat5a::Stat5b	STAT domain factors	ATTTCATGGTG	0.000939369
ENSMUSG00000039232	Stx11	TFBS	TFBS	1685	1695	2.30182	0.900857	+	MA0519.1	Stat5a::Stat5b	STAT domain factors	ATTTCATGGTG	0.000939369
ENSMUSG00000072572	Slc39a2	TFBS	TFBS	1143	1153	2.3073	0.900894	-	MA0519.1	Stat5a::Stat5b	STAT domain factors	CTTCTCCAGAG	0.000938892
ENSMUSG00000045763	Basp1	TFBS	TFBS	92	102	2.3073	0.900894	-	MA0519.1	Stat5a::Stat5b	STAT domain factors	CTTCTCCAGAG	0.000938892
ENSMUSG00000078507	Aadacl3	TFBS	TFBS	420	430	2.3098	0.900911	+	MA0519.1	Stat5a::Stat5b	STAT domain factors	CATTTCAGGAG	0.000938177
ENSMUSG00000057135	Scimp	TFBS	TFBS	355	365	2.31196	0.900925	+	MA0519.1	Stat5a::Stat5b	STAT domain factors	TGTCCTCTGTA	0.000937462
ENSMUSG00000068099	1500009C09Rik	TFBS	TFBS	503	513	2.31368	0.900937	+	MA0519.1	Stat5a::Stat5b	STAT domain factors	CCTTCAAAGTG	0.000936985
ENSMUSG00000074359	Psg23	TFBS	TFBS	1154	1164	2.31445	0.900942	-	MA0519.1	Stat5a::Stat5b	STAT domain factors	GATCCACAGAG	0.000936508
ENSMUSG00000068099	1500009C09Rik	TFBS	TFBS	641	651	2.3177	0.900964	+	MA0519.1	Stat5a::Stat5b	STAT domain factors	GATCCCCGGCA	0.000935793
ENSMUSG00000022899	Slc15a2	TFBS	TFBS	840	850	2.31782	0.900965	+	MA0519.1	Stat5a::Stat5b	STAT domain factors	AATTCAATGTA	0.000935555
ENSMUSG00000040522	Tlr8	TFBS	TFBS	16	26	2.32192	0.900993	-	MA0519.1	Stat5a::Stat5b	STAT domain factors	TTTCTCCTGAA	0.000935078
ENSMUSG00000035057	Mgat4d	TFBS	TFBS	776	786	2.32192	0.900993	+	MA0519.1	Stat5a::Stat5b	STAT domain factors	TTTCTCCTGAA	0.000935078
ENSMUSG00000020441	2310033P09Rik	TFBS	TFBS	716	726	2.32648	0.901024	-	MA0519.1	Stat5a::Stat5b	STAT domain factors	CTTTCTCTGCA	0.000934124
ENSMUSG00000020441	2310033P09Rik	TFBS	TFBS	716	726	2.32648	0.901024	-	MA0519.1	Stat5a::Stat5b	STAT domain factors	CTTTCTCTGCA	0.000934124
ENSMUSG00000020441	2310033P09Rik	TFBS	TFBS	716	726	2.32648	0.901024	-	MA0519.1	Stat5a::Stat5b	STAT domain factors	CTTTCTCTGCA	0.000934124
ENSMUSG00000063506	Arhgap22	TFBS	TFBS	1051	1061	2.33281	0.901067	+	MA0519.1	Stat5a::Stat5b	STAT domain factors	TGTTCTCTGTG	0.00093317
ENSMUSG00000040606	Kazn	TFBS	TFBS	1431	1441	2.33281	0.901067	+	MA0519.1	Stat5a::Stat5b	STAT domain factors	TGTTCTCTGTG	0.00093317
ENSMUSG00000038199	4931409K22Rik	TFBS	TFBS	1245	1255	2.34141	0.901125	+	MA0519.1	Stat5a::Stat5b	STAT domain factors	GGTCCTTAGTG	0.000931501
ENSMUSG00000037813	D630003M21Rik	TFBS	TFBS	884	894	2.34276	0.901134	+	MA0519.1	Stat5a::Stat5b	STAT domain factors	TTTTTCCTGAG	0.000931263
ENSMUSG00000074277	Phldb3	TFBS	TFBS	1101	1111	2.34387	0.901141	+	MA0519.1	Stat5a::Stat5b	STAT domain factors	CTTCCTTTGAG	0.000931025
ENSMUSG00000018868	Pnpla5	TFBS	TFBS	1946	1956	2.34387	0.901141	+	MA0519.1	Stat5a::Stat5b	STAT domain factors	CTTCCTTTGAG	0.000931025
ENSMUSG00000019312	Grb7	TFBS	TFBS	1646	1656	2.34575	0.90242	-	MA0500.1	Myog	Basic helix-loop-helix factors (bHLH)	GCCAGATGCGG	0.000363588
ENSMUSG00000035930	Chst4	TFBS	TFBS	1399	1409	2.34714	0.901164	-	MA0519.1	Stat5a::Stat5b	STAT domain factors	TCTCCTTAGTG	0.000930786
ENSMUSG00000024395	Lims2	TFBS	TFBS	950	960	2.34739	0.901165	-	MA0519.1	Stat5a::Stat5b	STAT domain factors	ATTCTCAGGTA	0.000930548
ENSMUSG00000033191	Tie1	TFBS	TFBS	637	647	2.35137	0.901192	-	MA0519.1	Stat5a::Stat5b	STAT domain factors	GTTCTCTAGAG	0.000929832
ENSMUSG00000066383	Iqcf1	TFBS	TFBS	1322	1332	2.35137	0.901192	-	MA0519.1	Stat5a::Stat5b	STAT domain factors	GTTCTCTAGAG	0.000929832
ENSMUSG00000020542	Myocd	TFBS	TFBS	1030	1040	2.37328	0.90134	-	MA0519.1	Stat5a::Stat5b	STAT domain factors	CTTTCATAGTG	0.000927687
ENSMUSG00000069743	Zfp820	TFBS	TFBS	650	660	2.37328	0.90134	+	MA0519.1	Stat5a::Stat5b	STAT domain factors	CTTTCATAGTG	0.000927687
ENSMUSG00000046435	Gm13078	TFBS	TFBS	1387	1397	2.3834	0.901409	-	MA0519.1	Stat5a::Stat5b	STAT domain factors	CCTCCCAGGCA	0.000926256
ENSMUSG00000078512	Pramef6	TFBS	TFBS	1416	1426	2.3834	0.901409	-	MA0519.1	Stat5a::Stat5b	STAT domain factors	CCTCCCAGGCA	0.000926256
ENSMUSG00000076609	Igkc	TFBS	TFBS	1380	1390	2.3834	0.901409	+	MA0519.1	Stat5a::Stat5b	STAT domain factors	CCTCCCAGGCA	0.000926256
ENSMUSG00000026605	Cenpf	TFBS	TFBS	167	177	2.38574	0.901425	+	MA0519.1	Stat5a::Stat5b	STAT domain factors	AATCCTCAGCA	0.000925541
ENSMUSG00000072572	Slc39a2	TFBS	TFBS	874	884	2.38789	0.901439	-	MA0519.1	Stat5a::Stat5b	STAT domain factors	TTTTCATTGTA	0.000925303
ENSMUSG00000069516	Lyz2	TFBS	TFBS	1405	1415	2.39049	0.901457	-	MA0519.1	Stat5a::Stat5b	STAT domain factors	GGTCCTCAGCA	0.000924826
ENSMUSG00000040812	Agbl2	TFBS	TFBS	367	377	2.39552	0.901491	-	MA0519.1	Stat5a::Stat5b	STAT domain factors	AGTTTCAAGTG	0.000924349
ENSMUSG00000039232	Stx11	TFBS	TFBS	913	923	2.39622	0.901496	+	MA0519.1	Stat5a::Stat5b	STAT domain factors	TCTCCTCAGCA	0.000923872
ENSMUSG00000069267	Hist1h3b	TFBS	TFBS	169	179	2.39721	0.901502	-	MA0519.1	Stat5a::Stat5b	STAT domain factors	TGTTTTATGAA	0.000923634
ENSMUSG00000078503	Zfp990	TFBS	TFBS	618	628	2.39721	0.901502	-	MA0519.1	Stat5a::Stat5b	STAT domain factors	TGTTTTATGAA	0.000923634
ENSMUSG00000030717	Nupr1	TFBS	TFBS	1471	1481	2.40625	0.901564	+	MA0519.1	Stat5a::Stat5b	STAT domain factors	CCTTTTCAGTA	0.000921726
ENSMUSG00000039232	Stx11	TFBS	TFBS	517	527	2.40682	0.901567	+	MA0519.1	Stat5a::Stat5b	STAT domain factors	GCTTCAAAGCA	0.000921249
ENSMUSG00000074384	AI429214	TFBS	TFBS	499	509	2.40784	0.901574	+	MA0519.1	Stat5a::Stat5b	STAT domain factors	TGTCCACAGTA	0.000921011
ENSMUSG00000026365	Cfh	TFBS	TFBS	1692	1702	2.40784	0.901574	+	MA0519.1	Stat5a::Stat5b	STAT domain factors	TGTCCACAGTA	0.000921011
ENSMUSG00000052504	Epha3	TFBS	TFBS	1523	1533	2.4086	0.901579	+	MA0519.1	Stat5a::Stat5b	STAT domain factors	ACTTTTTTGAA	0.000920773
ENSMUSG00000019820	Utrn	TFBS	TFBS	539	549	2.40988	0.901588	-	MA0519.1	Stat5a::Stat5b	STAT domain factors	GGTTCAATGAG	0.000920534
ENSMUSG00000044286	Olfr221	TFBS	TFBS	1818	1828	2.41885	0.901649	+	MA0519.1	Stat5a::Stat5b	STAT domain factors	CTTCTCAAGTA	0.000919342
ENSMUSG00000052504	Epha3	TFBS	TFBS	192	202	2.42341	0.90168	+	MA0519.1	Stat5a::Stat5b	STAT domain factors	CATCCCAGGTG	0.000918388
ENSMUSG00000026987	Baz2b	TFBS	TFBS	1590	1600	2.42474	0.901689	-	MA0519.1	Stat5a::Stat5b	STAT domain factors	AGTCCTAGGTG	0.00091815
ENSMUSG00000028838	Extl1	TFBS	TFBS	779	789	2.42599	0.901697	-	MA0519.1	Stat5a::Stat5b	STAT domain factors	GATCCAAAGTA	0.000917912
ENSMUSG00000024512	Dynap	TFBS	TFBS	1424	1434	2.42868	0.901715	-	MA0519.1	Stat5a::Stat5b	STAT domain factors	TGTTCACAGTG	0.000917435
ENSMUSG00000024512	Dynap	TFBS	TFBS	1424	1434	2.42868	0.901715	-	MA0519.1	Stat5a::Stat5b	STAT domain factors	TGTTCACAGTG	0.000917435
ENSMUSG00000024512	Dynap	TFBS	TFBS	1424	1434	2.42868	0.901715	-	MA0519.1	Stat5a::Stat5b	STAT domain factors	TGTTCACAGTG	0.000917435
ENSMUSG00000041141	Pnmal1	TFBS	TFBS	1626	1636	2.42966	0.901722	-	MA0519.1	Stat5a::Stat5b	STAT domain factors	TTTCCCAAGCG	0.000917196
ENSMUSG00000109166	Gm5890	TFBS	TFBS	1372	1382	2.43417	0.901752	+	MA0519.1	Stat5a::Stat5b	STAT domain factors	TATTTTAAGTA	0.000916719
ENSMUSG00000100512	Ovol3	TFBS	TFBS	1760	1770	2.4347	0.901756	+	MA0519.1	Stat5a::Stat5b	STAT domain factors	ATTCTCAGGAG	0.000916481
ENSMUSG00000067561	Dmrtc1c2	TFBS	TFBS	265	275	2.43969	0.90179	+	MA0519.1	Stat5a::Stat5b	STAT domain factors	CTTTTCAAGTG	0.000916004
ENSMUSG00000067562	Dmrtc1c1	TFBS	TFBS	262	272	2.43969	0.90179	+	MA0519.1	Stat5a::Stat5b	STAT domain factors	CTTTTCAAGTG	0.000916004
ENSMUSG00000075600	Zc3h3	TFBS	TFBS	185	195	2.44299	0.901812	+	MA0519.1	Stat5a::Stat5b	STAT domain factors	CTTCCCTGGCA	0.000915527
ENSMUSG00000020542	Myocd	TFBS	TFBS	1393	1403	2.44932	0.901855	-	MA0519.1	Stat5a::Stat5b	STAT domain factors	TGTCCCTGGTG	0.000915051
ENSMUSG00000066705	Fxyd6	TFBS	TFBS	1003	1013	2.44932	0.901855	+	MA0519.1	Stat5a::Stat5b	STAT domain factors	TGTCCCTGGTG	0.000915051
ENSMUSG00000035831	Krt25	TFBS	TFBS	853	863	2.45637	0.901903	-	MA0519.1	Stat5a::Stat5b	STAT domain factors	TTTCCCCTGTG	0.000914097
ENSMUSG00000074359	Psg23	TFBS	TFBS	813	823	2.45651	0.903246	+	MA0500.1	Myog	Basic helix-loop-helix factors (bHLH)	CCCAGGTGTCT	0.000362396
ENSMUSG00000066705	Fxyd6	TFBS	TFBS	90	100	2.46199	0.901941	-	MA0519.1	Stat5a::Stat5b	STAT domain factors	AGTCTCAAGAG	0.00091362
ENSMUSG00000024713	Pcsk5	TFBS	TFBS	1648	1658	2.46786	0.90198	+	MA0519.1	Stat5a::Stat5b	STAT domain factors	TTTCCACGGAG	0.000912666
ENSMUSG00000060044	Tmem26	TFBS	TFBS	280	290	2.46786	0.90198	+	MA0519.1	Stat5a::Stat5b	STAT domain factors	TTTCCACGGAG	0.000912666
ENSMUSG00000035638	Muc20	TFBS	TFBS	741	751	2.47272	0.902013	-	MA0519.1	Stat5a::Stat5b	STAT domain factors	CCTCTTCAGAA	0.000911951
ENSMUSG00000037921	Ddx60	TFBS	TFBS	1341	1351	2.47272	0.902013	+	MA0519.1	Stat5a::Stat5b	STAT domain factors	CCTCTTCAGAA	0.000911951
ENSMUSG00000096365	Olfr1463	TFBS	TFBS	1304	1314	2.4752	0.90203	+	MA0519.1	Stat5a::Stat5b	STAT domain factors	TTTTCATTGAG	0.000911713
ENSMUSG00000039253	Fn3krp	TFBS	TFBS	1023	1033	2.49308	0.902151	-	MA0519.1	Stat5a::Stat5b	STAT domain factors	TGTTTAAAGAA	0.000910521
ENSMUSG00000066571	4931406P16Rik	TFBS	TFBS	1403	1413	2.49308	0.902151	+	MA0519.1	Stat5a::Stat5b	STAT domain factors	TGTTTAAAGAA	0.000910521
ENSMUSG00000024395	Lims2	TFBS	TFBS	425	435	2.49308	0.902151	+	MA0519.1	Stat5a::Stat5b	STAT domain factors	TGTTTAAAGAA	0.000910521
ENSMUSG00000019779	Frk	TFBS	TFBS	409	419	2.49308	0.902151	+	MA0519.1	Stat5a::Stat5b	STAT domain factors	TGTTTAAAGAA	0.000910521
ENSMUSG00000096278	Dcpp2	TFBS	TFBS	1371	1381	2.49308	0.902151	-	MA0519.1	Stat5a::Stat5b	STAT domain factors	TGTTTAAAGAA	0.000910521
ENSMUSG00000031831	Dnaaf1	TFBS	TFBS	184	194	2.49356	0.902154	-	MA0519.1	Stat5a::Stat5b	STAT domain factors	CCTTTTCAGAG	0.000910282
ENSMUSG00000026605	Cenpf	TFBS	TFBS	637	647	2.4977	0.902182	-	MA0519.1	Stat5a::Stat5b	STAT domain factors	AATTTTCTGAA	0.000909567
ENSMUSG00000072423	Psmb11	TFBS	TFBS	36	46	2.4977	0.902182	-	MA0519.1	Stat5a::Stat5b	STAT domain factors	AATTTTCTGAA	0.000909567
ENSMUSG00000100512	Ovol3	TFBS	TFBS	193	203	2.5	0.902198	-	MA0519.1	Stat5a::Stat5b	STAT domain factors	GCTCCACTGAA	0.00090909
ENSMUSG00000031089	Slc6a14	TFBS	TFBS	1465	1475	2.50244	0.902215	-	MA0519.1	Stat5a::Stat5b	STAT domain factors	GGTTTTCTGAA	0.000908613
ENSMUSG00000054976	Nyap2	TFBS	TFBS	961	971	2.50448	0.902228	-	MA0519.1	Stat5a::Stat5b	STAT domain factors	ACTTTATAGAA	0.000908375
ENSMUSG00000053754	Chd8	TFBS	TFBS	1261	1271	2.50448	0.902228	+	MA0519.1	Stat5a::Stat5b	STAT domain factors	ACTTTATAGAA	0.000908375
ENSMUSG00000058773	Hist1h1b	TFBS	TFBS	1572	1582	2.50574	0.902237	+	MA0519.1	Stat5a::Stat5b	STAT domain factors	TGTTCCTTGCA	0.000908136
ENSMUSG00000001493	Meox1	TFBS	TFBS	831	841	2.50616	0.90224	-	MA0519.1	Stat5a::Stat5b	STAT domain factors	CTTCTCAAGAG	0.000907898
ENSMUSG00000057135	Scimp	TFBS	TFBS	339	349	2.50616	0.90224	-	MA0519.1	Stat5a::Stat5b	STAT domain factors	CTTCTCAAGAG	0.000907898
ENSMUSG00000021067	Sav1	TFBS	TFBS	1337	1347	2.50788	0.903628	-	MA0500.1	Myog	Basic helix-loop-helix factors (bHLH)	CACAGATGACT	0.000362158
ENSMUSG00000022938	Fam3b	TFBS	TFBS	73	83	2.50788	0.903628	+	MA0500.1	Myog	Basic helix-loop-helix factors (bHLH)	CACAGATGACT	0.000362158
ENSMUSG00000056300	Zfp981	TFBS	TFBS	978	988	2.50818	0.902253	+	MA0519.1	Stat5a::Stat5b	STAT domain factors	TCTTTTCTGAA	0.000907421
ENSMUSG00000023994	Nfya	TFBS	TFBS	1951	1961	2.51655	0.90231	-	MA0519.1	Stat5a::Stat5b	STAT domain factors	GATCCCAGGCA	0.000906467
ENSMUSG00000040812	Agbl2	TFBS	TFBS	1182	1192	2.51655	0.90231	+	MA0519.1	Stat5a::Stat5b	STAT domain factors	GATCCCAGGCA	0.000906467
ENSMUSG00000049608	Gpr55	TFBS	TFBS	240	250	2.52534	0.902369	+	MA0519.1	Stat5a::Stat5b	STAT domain factors	CTTTCTATGCA	0.000904799
ENSMUSG00000021508	Cxcl14	TFBS	TFBS	1364	1374	2.53283	0.90242	-	MA0519.1	Stat5a::Stat5b	STAT domain factors	GTTTTCAAGCA	0.000904322
ENSMUSG00000017802	Retreg3	TFBS	TFBS	761	771	2.53283	0.90242	+	MA0519.1	Stat5a::Stat5b	STAT domain factors	GTTTTCAAGCA	0.000904322
ENSMUSG00000056596	Trnp1	TFBS	TFBS	1691	1701	2.5374	0.902451	+	MA0519.1	Stat5a::Stat5b	STAT domain factors	GATTCCAGGCG	0.00090313
ENSMUSG00000024512	Dynap	TFBS	TFBS	344	354	2.54162	0.90248	-	MA0519.1	Stat5a::Stat5b	STAT domain factors	TTTTTCATGAG	0.000902414
ENSMUSG00000024512	Dynap	TFBS	TFBS	344	354	2.54162	0.90248	-	MA0519.1	Stat5a::Stat5b	STAT domain factors	TTTTTCATGAG	0.000902414
ENSMUSG00000024512	Dynap	TFBS	TFBS	344	354	2.54162	0.90248	-	MA0519.1	Stat5a::Stat5b	STAT domain factors	TTTTTCATGAG	0.000902414
ENSMUSG00000059991	Nptx2	TFBS	TFBS	335	345	2.54306	0.902489	+	MA0519.1	Stat5a::Stat5b	STAT domain factors	ACTTCTTTGTG	0.000902176
ENSMUSG00000054423	Cadps	TFBS	TFBS	50	60	2.54306	0.902489	+	MA0519.1	Stat5a::Stat5b	STAT domain factors	ACTTCTTTGTG	0.000902176
ENSMUSG00000031621	Isx	TFBS	TFBS	746	756	2.54679	0.903918	-	MA0500.1	Myog	Basic helix-loop-helix factors (bHLH)	CACAGATGTGT	0.000361204
ENSMUSG00000029757	Dync1i1	TFBS	TFBS	920	930	2.54774	0.902521	+	MA0519.1	Stat5a::Stat5b	STAT domain factors	AATTTCTGGTA	0.000901937
ENSMUSG00000057596	Trim30d	TFBS	TFBS	1349	1359	2.54975	0.902535	-	MA0519.1	Stat5a::Stat5b	STAT domain factors	ATTTCAAGGCA	0.000901699
ENSMUSG00000050747	Trim15	TFBS	TFBS	112	122	2.55249	0.902553	-	MA0519.1	Stat5a::Stat5b	STAT domain factors	GGTTTCTGGTA	0.000901461
ENSMUSG00000030921	Trim30a	TFBS	TFBS	1544	1554	2.55822	0.902592	+	MA0519.1	Stat5a::Stat5b	STAT domain factors	TCTTTCTGGTA	0.000901222
ENSMUSG00000029563	Foxp2	TFBS	TFBS	560	570	2.5794	0.902735	+	MA0519.1	Stat5a::Stat5b	STAT domain factors	TTTCCAAGGTA	0.000899553
ENSMUSG00000053801	Grwd1	TFBS	TFBS	1902	1912	2.5794	0.902735	+	MA0519.1	Stat5a::Stat5b	STAT domain factors	TTTCCAAGGTA	0.000899553
ENSMUSG00000022076	Klhl1	TFBS	TFBS	1171	1181	2.58201	0.904181	-	MA0500.1	Myog	Basic helix-loop-helix factors (bHLH)	CGCAGATGTGC	0.000360727
ENSMUSG00000022076	Klhl1	TFBS	TFBS	1171	1181	2.58201	0.904181	-	MA0500.1	Myog	Basic helix-loop-helix factors (bHLH)	CGCAGATGTGC	0.000360727
ENSMUSG00000022076	Klhl1	TFBS	TFBS	1171	1181	2.58201	0.904181	-	MA0500.1	Myog	Basic helix-loop-helix factors (bHLH)	CGCAGATGTGC	0.000360727
ENSMUSG00000039678	Tbc1d13	TFBS	TFBS	812	822	2.59357	0.902831	+	MA0519.1	Stat5a::Stat5b	STAT domain factors	AATTTACAGAA	0.000897884
ENSMUSG00000021258	Ccnk	TFBS	TFBS	177	187	2.59357	0.902831	+	MA0519.1	Stat5a::Stat5b	STAT domain factors	AATTTACAGAA	0.000897884
ENSMUSG00000017167	Cntnap1	TFBS	TFBS	977	987	2.59483	0.904276	+	MA0500.1	Myog	Basic helix-loop-helix factors (bHLH)	CACAGATGTAT	0.000360489
ENSMUSG00000066571	4931406P16Rik	TFBS	TFBS	1267	1277	2.59483	0.904276	-	MA0500.1	Myog	Basic helix-loop-helix factors (bHLH)	CACAGATGTAT	0.000360489
ENSMUSG00000000416	Cttnbp2	TFBS	TFBS	1364	1374	2.59483	0.904276	-	MA0500.1	Myog	Basic helix-loop-helix factors (bHLH)	CACAGATGTAT	0.000360489
ENSMUSG00000074277	Phldb3	TFBS	TFBS	615	625	2.59813	0.902862	+	MA0519.1	Stat5a::Stat5b	STAT domain factors	TGTCCTATGAG	0.000897169
ENSMUSG00000079357	Gm11100	TFBS	TFBS	1604	1614	2.59813	0.902862	-	MA0519.1	Stat5a::Stat5b	STAT domain factors	TGTCCTATGAG	0.000897169
ENSMUSG00000053593	Fate1	TFBS	TFBS	216	226	2.60587	0.902914	-	MA0519.1	Stat5a::Stat5b	STAT domain factors	GATCTTCAGAA	0.000895023
ENSMUSG00000058761	Rnf169	TFBS	TFBS	878	888	2.61131	0.902951	+	MA0519.1	Stat5a::Stat5b	STAT domain factors	AATCCTCTGTA	0.000893593
ENSMUSG00000021983	Atp8a2	TFBS	TFBS	834	844	2.61605	0.902983	-	MA0519.1	Stat5a::Stat5b	STAT domain factors	GGTCCTCTGTA	0.000892878
ENSMUSG00000056596	Trnp1	TFBS	TFBS	442	452	2.61896	0.903003	+	MA0519.1	Stat5a::Stat5b	STAT domain factors	GGTCTCTGGAA	0.000892401
ENSMUSG00000078598	Skint5	TFBS	TFBS	43	53	2.61896	0.903003	-	MA0519.1	Stat5a::Stat5b	STAT domain factors	GGTCTCTGGAA	0.000892401
ENSMUSG00000096278	Dcpp2	TFBS	TFBS	187	197	2.61896	0.903003	-	MA0519.1	Stat5a::Stat5b	STAT domain factors	GGTCTCTGGAA	0.000892401
ENSMUSG00000056895	Hist3h2ba	TFBS	TFBS	722	732	2.62121	0.903018	-	MA0519.1	Stat5a::Stat5b	STAT domain factors	CTTTCAAAGCA	0.000891447
ENSMUSG00000031651	Triml1	TFBS	TFBS	1890	1900	2.62179	0.903022	-	MA0519.1	Stat5a::Stat5b	STAT domain factors	TCTCCTCTGTA	0.000891209
ENSMUSG00000030523	Trpm1	TFBS	TFBS	787	797	2.62179	0.903022	+	MA0519.1	Stat5a::Stat5b	STAT domain factors	TCTCCTCTGTA	0.000891209
ENSMUSG00000057182	Scn3a	TFBS	TFBS	153	163	2.62469	0.903042	+	MA0519.1	Stat5a::Stat5b	STAT domain factors	TCTCTCTGGAA	0.00089097
ENSMUSG00000035831	Krt25	TFBS	TFBS	1346	1353	2.62558	0.900044	+	MA0705.1	Lhx8	Homeo domain factors	CCAATGGA	0.00535583
ENSMUSG00000041141	Pnmal1	TFBS	TFBS	1440	1447	2.62558	0.900044	+	MA0705.1	Lhx8	Homeo domain factors	CCAATGGA	0.00535583
ENSMUSG00000026579	F5	TFBS	TFBS	137	144	2.62558	0.900044	-	MA0705.1	Lhx8	Homeo domain factors	CCAATGGA	0.00535583
ENSMUSG00000026748	Plxdc2	TFBS	TFBS	1036	1043	2.62558	0.900044	+	MA0705.1	Lhx8	Homeo domain factors	CCAATGGA	0.00535583
ENSMUSG00000054976	Nyap2	TFBS	TFBS	1456	1463	2.62558	0.900044	+	MA0705.1	Lhx8	Homeo domain factors	CCAATGGA	0.00535583
ENSMUSG00000003031	Cdkn1b	TFBS	TFBS	1447	1454	2.62558	0.900044	+	MA0705.1	Lhx8	Homeo domain factors	CCAATGGA	0.00535583
ENSMUSG00000048120	Entpd1	TFBS	TFBS	1865	1872	2.62558	0.900044	+	MA0705.1	Lhx8	Homeo domain factors	CCAATGGA	0.00535583
ENSMUSG00000078598	Skint5	TFBS	TFBS	508	515	2.62558	0.900044	+	MA0705.1	Lhx8	Homeo domain factors	CCAATGGA	0.00535583
ENSMUSG00000050747	Trim15	TFBS	TFBS	337	344	2.62558	0.900044	+	MA0705.1	Lhx8	Homeo domain factors	CCAATGGA	0.00535583
ENSMUSG00000030921	Trim30a	TFBS	TFBS	1016	1023	2.62558	0.900044	-	MA0705.1	Lhx8	Homeo domain factors	CCAATGGA	0.00535583
ENSMUSG00000045795	Whamm	TFBS	TFBS	768	775	2.62558	0.900044	+	MA0705.1	Lhx8	Homeo domain factors	CCAATGGA	0.00535583
ENSMUSG00000045795	Whamm	TFBS	TFBS	1853	1860	2.62558	0.900044	-	MA0705.1	Lhx8	Homeo domain factors	CCAATGGA	0.00535583
ENSMUSG00000057503	Olfr1459	TFBS	TFBS	1886	1893	2.62558	0.900044	-	MA0705.1	Lhx8	Homeo domain factors	CCAATGGA	0.00535583
ENSMUSG00000031283	Chrdl1	TFBS	TFBS	384	391	2.62558	0.900044	-	MA0705.1	Lhx8	Homeo domain factors	CCAATGGA	0.00535583
ENSMUSG00000053024	Cntn2	TFBS	TFBS	163	170	2.62558	0.900044	-	MA0705.1	Lhx8	Homeo domain factors	CCAATGGA	0.00535583
ENSMUSG00000026692	Fmo4	TFBS	TFBS	215	222	2.62558	0.900044	-	MA0705.1	Lhx8	Homeo domain factors	CCAATGGA	0.00535583
ENSMUSG00000056880	Gadl1	TFBS	TFBS	1109	1116	2.62558	0.900044	-	MA0705.1	Lhx8	Homeo domain factors	CCAATGGA	0.00535583
ENSMUSG00000073926	Olfr653	TFBS	TFBS	1185	1195	2.62672	0.903056	-	MA0519.1	Stat5a::Stat5b	STAT domain factors	GATTTTCAGAG	0.000890255
ENSMUSG00000066571	4931406P16Rik	TFBS	TFBS	439	449	2.62754	0.903061	+	MA0519.1	Stat5a::Stat5b	STAT domain factors	TGTTCAAAGTG	0.000890017
ENSMUSG00000067750	Khdc1a	TFBS	TFBS	1731	1741	2.63505	0.903112	-	MA0519.1	Stat5a::Stat5b	STAT domain factors	AATTTCTGGAG	0.000888824
ENSMUSG00000114073	Gm30302	TFBS	TFBS	497	507	2.6369	0.903124	-	MA0519.1	Stat5a::Stat5b	STAT domain factors	GGTTCTCTGTG	0.000888348
ENSMUSG00000019820	Utrn	TFBS	TFBS	229	239	2.63893	0.903138	+	MA0519.1	Stat5a::Stat5b	STAT domain factors	ACTTCATAGTG	0.000888109
ENSMUSG00000021258	Ccnk	TFBS	TFBS	955	965	2.6398	0.903144	+	MA0519.1	Stat5a::Stat5b	STAT domain factors	GGTTTCTGGAG	0.000887871
ENSMUSG00000031980	Agt	TFBS	TFBS	304	314	2.6398	0.903144	-	MA0519.1	Stat5a::Stat5b	STAT domain factors	GGTTTCTGGAG	0.000887871
ENSMUSG00000053593	Fate1	TFBS	TFBS	22	32	2.64263	0.903163	+	MA0519.1	Stat5a::Stat5b	STAT domain factors	TCTTCTCTGTG	0.000887394
ENSMUSG00000048897	Zfp710	TFBS	TFBS	17	27	2.64553	0.903183	+	MA0519.1	Stat5a::Stat5b	STAT domain factors	TCTTTCTGGAG	0.000887156
ENSMUSG00000093966	Trav4-3	TFBS	TFBS	1131	1141	2.64685	0.903192	+	MA0519.1	Stat5a::Stat5b	STAT domain factors	GTTTTCCTGAG	0.000886917
ENSMUSG00000075224	Lrrc55	TFBS	TFBS	675	685	2.64792	0.903199	-	MA0519.1	Stat5a::Stat5b	STAT domain factors	CTTTCACTGTA	0.00088644
ENSMUSG00000041798	Gck	TFBS	TFBS	1315	1325	2.65124	0.903221	+	MA0519.1	Stat5a::Stat5b	STAT domain factors	GCTCCTTAGTG	0.000885963
ENSMUSG00000029005	Draxin	TFBS	TFBS	122	132	2.65467	0.903245	-	MA0519.1	Stat5a::Stat5b	STAT domain factors	TTTCCTTAGCA	0.000885725
ENSMUSG00000055945	Prr18	TFBS	TFBS	917	927	2.65523	0.903248	+	MA0519.1	Stat5a::Stat5b	STAT domain factors	TTTCCCATGTG	0.000885487
ENSMUSG00000030500	Slc17a6	TFBS	TFBS	657	667	2.65971	0.903279	-	MA0519.1	Stat5a::Stat5b	STAT domain factors	ATTCTTTGGAA	0.000885248
ENSMUSG00000064360	mt-Nd3	TFBS	TFBS	925	932	2.66082	0.900424	-	MA0705.1	Lhx8	Homeo domain factors	GCCATTGG	0.00532532
ENSMUSG00000118653		TFBS	TFBS	678	685	2.66082	0.900424	-	MA0705.1	Lhx8	Homeo domain factors	GCCATTGG	0.00532532
ENSMUSG00000075600	Zc3h3	TFBS	TFBS	177	184	2.66082	0.900424	-	MA0705.1	Lhx8	Homeo domain factors	GCCATTGG	0.00532532
ENSMUSG00000079003	Samd1	TFBS	TFBS	1281	1288	2.66082	0.900424	-	MA0705.1	Lhx8	Homeo domain factors	GCCATTGG	0.00532532
ENSMUSG00000041729	Coro2b	TFBS	TFBS	1298	1305	2.66082	0.900424	-	MA0705.1	Lhx8	Homeo domain factors	GCCATTGG	0.00532532
ENSMUSG00000050747	Trim15	TFBS	TFBS	1635	1642	2.66082	0.900424	-	MA0705.1	Lhx8	Homeo domain factors	GCCATTGG	0.00532532
ENSMUSG00000075069	Olfr1264	TFBS	TFBS	368	375	2.66082	0.900424	-	MA0705.1	Lhx8	Homeo domain factors	GCCATTGG	0.00532532
ENSMUSG00000059554	Ccdc28a	TFBS	TFBS	601	608	2.66082	0.900424	-	MA0705.1	Lhx8	Homeo domain factors	GCCATTGG	0.00532532
ENSMUSG00000028364	Tnc	TFBS	TFBS	1513	1520	2.66082	0.900424	+	MA0705.1	Lhx8	Homeo domain factors	GCCATTGG	0.00532532
ENSMUSG00000060988	Galnt13	TFBS	TFBS	1601	1608	2.66082	0.900424	+	MA0705.1	Lhx8	Homeo domain factors	GCCATTGG	0.00532532
ENSMUSG00000066456	Hmgn3	TFBS	TFBS	1818	1825	2.66082	0.900424	+	MA0705.1	Lhx8	Homeo domain factors	GCCATTGG	0.00532532
ENSMUSG00000069855	Slc47a2	TFBS	TFBS	1530	1537	2.66082	0.900424	+	MA0705.1	Lhx8	Homeo domain factors	GCCATTGG	0.00532532
ENSMUSG00000020253	Ppm1m	TFBS	TFBS	1349	1356	2.66082	0.900424	+	MA0705.1	Lhx8	Homeo domain factors	GCCATTGG	0.00532532
ENSMUSG00000069808	Fam57a	TFBS	TFBS	764	774	2.66671	0.903326	-	MA0519.1	Stat5a::Stat5b	STAT domain factors	TTTCCAAGGAG	0.000884771
ENSMUSG00000079114	Gm7849	TFBS	TFBS	796	806	2.66927	0.903343	+	MA0519.1	Stat5a::Stat5b	STAT domain factors	CATTCTTGGTG	0.000884533
ENSMUSG00000074437	Defa29	TFBS	TFBS	794	804	2.66927	0.903343	+	MA0519.1	Stat5a::Stat5b	STAT domain factors	CATTCTTGGTG	0.000884533
ENSMUSG00000079113	Gm7861	TFBS	TFBS	796	806	2.66927	0.903343	+	MA0519.1	Stat5a::Stat5b	STAT domain factors	CATTCTTGGTG	0.000884533
ENSMUSG00000030500	Slc17a6	TFBS	TFBS	468	478	2.67157	0.903359	+	MA0519.1	Stat5a::Stat5b	STAT domain factors	CCTCTTAAGAA	0.000884056
ENSMUSG00000064360	mt-Nd3	TFBS	TFBS	1146	1153	2.68165	0.900649	+	MA0705.1	Lhx8	Homeo domain factors	ATAATGAC	0.00531006
ENSMUSG00000075600	Zc3h3	TFBS	TFBS	1297	1304	2.68165	0.900649	+	MA0705.1	Lhx8	Homeo domain factors	ATAATGAC	0.00531006
ENSMUSG00000054423	Cadps	TFBS	TFBS	822	829	2.68165	0.900649	+	MA0705.1	Lhx8	Homeo domain factors	ATAATGAC	0.00531006
ENSMUSG00000054423	Cadps	TFBS	TFBS	843	850	2.68165	0.900649	+	MA0705.1	Lhx8	Homeo domain factors	ATAATGAC	0.00531006
ENSMUSG00000059554	Ccdc28a	TFBS	TFBS	1855	1862	2.68165	0.900649	+	MA0705.1	Lhx8	Homeo domain factors	ATAATGAC	0.00531006
ENSMUSG00000030500	Slc17a6	TFBS	TFBS	719	726	2.68165	0.900649	-	MA0705.1	Lhx8	Homeo domain factors	ATAATGAC	0.00531006
ENSMUSG00000069855	Slc47a2	TFBS	TFBS	1088	1095	2.68165	0.900649	-	MA0705.1	Lhx8	Homeo domain factors	ATAATGAC	0.00531006
ENSMUSG00000026987	Baz2b	TFBS	TFBS	632	639	2.68165	0.900649	-	MA0705.1	Lhx8	Homeo domain factors	ATAATGAC	0.00531006
ENSMUSG00000066257	Olfr206	TFBS	TFBS	665	672	2.68165	0.900649	-	MA0705.1	Lhx8	Homeo domain factors	ATAATGAC	0.00531006
ENSMUSG00000025069	Gsto2	TFBS	TFBS	744	751	2.68165	0.900649	-	MA0705.1	Lhx8	Homeo domain factors	ATAATGAC	0.00531006
ENSMUSG00000059149	Mfsd4a	TFBS	TFBS	726	736	2.68801	0.90347	+	MA0519.1	Stat5a::Stat5b	STAT domain factors	ACTTCACAGCA	0.000882387
ENSMUSG00000069267	Hist1h3b	TFBS	TFBS	1458	1465	2.69243	0.900765	+	MA0705.1	Lhx8	Homeo domain factors	ACGATTGT	0.0052948
ENSMUSG00000078502	Gm13212	TFBS	TFBS	983	990	2.69243	0.900765	+	MA0705.1	Lhx8	Homeo domain factors	ACGATTGT	0.0052948
ENSMUSG00000028381	Ugcg	TFBS	TFBS	367	374	2.69243	0.900765	-	MA0705.1	Lhx8	Homeo domain factors	ACGATTGT	0.0052948
ENSMUSG00000063590	Slc22a28	TFBS	TFBS	635	645	2.69725	0.903533	+	MA0519.1	Stat5a::Stat5b	STAT domain factors	TGTCCCAGGCA	0.00088048
ENSMUSG00000001493	Meox1	TFBS	TFBS	124	134	2.69725	0.903533	+	MA0519.1	Stat5a::Stat5b	STAT domain factors	TGTCCCAGGCA	0.00088048
ENSMUSG00000032269	Htr3a	TFBS	TFBS	1897	1907	2.69725	0.903533	-	MA0519.1	Stat5a::Stat5b	STAT domain factors	TGTCCCAGGCA	0.00088048
ENSMUSG00000007653	Gabrb2	TFBS	TFBS	1443	1453	2.69725	0.903533	+	MA0519.1	Stat5a::Stat5b	STAT domain factors	TGTCCCAGGCA	0.00088048
ENSMUSG00000031906	Smpd3	TFBS	TFBS	1930	1940	2.69725	0.903533	-	MA0519.1	Stat5a::Stat5b	STAT domain factors	TGTCCCAGGCA	0.00088048
ENSMUSG00000033342	Plppr5	TFBS	TFBS	1257	1267	2.69862	0.903542	+	MA0519.1	Stat5a::Stat5b	STAT domain factors	AATCCTCTGAG	0.000880241
ENSMUSG00000078512	Pramef6	TFBS	TFBS	1236	1246	2.70337	0.903574	+	MA0519.1	Stat5a::Stat5b	STAT domain factors	GGTCCTCTGAG	0.000879288
ENSMUSG00000028536	2610528J11Rik	TFBS	TFBS	1323	1333	2.70337	0.903574	+	MA0519.1	Stat5a::Stat5b	STAT domain factors	GGTCCTCTGAG	0.000879288
ENSMUSG00000078532	Nkain1	TFBS	TFBS	389	399	2.70337	0.903574	+	MA0519.1	Stat5a::Stat5b	STAT domain factors	GGTCCTCTGAG	0.000879288
ENSMUSG00000022665	Ccdc80	TFBS	TFBS	245	255	2.70651	0.903596	+	MA0519.1	Stat5a::Stat5b	STAT domain factors	CATTTCTAGAG	0.000878334
ENSMUSG00000063458	Lrmda	TFBS	TFBS	125	135	2.70651	0.903596	-	MA0519.1	Stat5a::Stat5b	STAT domain factors	CATTTCTAGAG	0.000878334
ENSMUSG00000017802	Retreg3	TFBS	TFBS	1254	1264	2.70703	0.903599	-	MA0519.1	Stat5a::Stat5b	STAT domain factors	TCTTTTATGAA	0.000878096
ENSMUSG00000031651	Triml1	TFBS	TFBS	187	197	2.70703	0.903599	+	MA0519.1	Stat5a::Stat5b	STAT domain factors	TCTTTTATGAA	0.000878096
ENSMUSG00000067773	Defb41	TFBS	TFBS	255	265	2.70784	0.903605	-	MA0519.1	Stat5a::Stat5b	STAT domain factors	AGTTTTTAGAG	0.000877142
ENSMUSG00000026692	Fmo4	TFBS	TFBS	434	444	2.70865	0.90361	+	MA0519.1	Stat5a::Stat5b	STAT domain factors	ACTCCCTGGCA	0.000876904
ENSMUSG00000078598	Skint5	TFBS	TFBS	912	922	2.7091	0.903613	-	MA0519.1	Stat5a::Stat5b	STAT domain factors	TCTCCTCTGAG	0.000876665
ENSMUSG00000015090	Ptgds	TFBS	TFBS	206	216	2.7091	0.903613	-	MA0519.1	Stat5a::Stat5b	STAT domain factors	TCTCCTCTGAG	0.000876665
ENSMUSG00000039013	Siglec5	TFBS	TFBS	1374	1384	2.7091	0.903613	+	MA0519.1	Stat5a::Stat5b	STAT domain factors	TCTCCTCTGAG	0.000876665
ENSMUSG00000035184	Fam124a	TFBS	TFBS	1588	1598	2.71193	0.903632	-	MA0519.1	Stat5a::Stat5b	STAT domain factors	GGTCCACAGTA	0.000876188
ENSMUSG00000040857	Erf	TFBS	TFBS	1095	1105	2.71378	0.903645	+	MA0519.1	Stat5a::Stat5b	STAT domain factors	TATCTCCGGAA	0.00087595
ENSMUSG00000036510	Cdh8	TFBS	TFBS	663	673	2.71439	0.903649	+	MA0519.1	Stat5a::Stat5b	STAT domain factors	CTTCCACTGAA	0.000875711
ENSMUSG00000063698	Sfxn4	TFBS	TFBS	1359	1369	2.71766	0.903671	+	MA0519.1	Stat5a::Stat5b	STAT domain factors	TCTCCACAGTA	0.000875235
ENSMUSG00000047115	Fam221a	TFBS	TFBS	904	914	2.7201	0.903688	-	MA0519.1	Stat5a::Stat5b	STAT domain factors	TGTTTTCAGTA	0.000874281
ENSMUSG00000026109	Tmeff2	TFBS	TFBS	1769	1779	2.72116	0.903695	+	MA0519.1	Stat5a::Stat5b	STAT domain factors	GCTTCTCAGCG	0.000873804
ENSMUSG00000035831	Krt25	TFBS	TFBS	1678	1685	2.72236	0.901088	-	MA0705.1	Lhx8	Homeo domain factors	GTCATCGG	0.00527954
ENSMUSG00000048758	Rpl29	TFBS	TFBS	1622	1629	2.72236	0.901088	-	MA0705.1	Lhx8	Homeo domain factors	GTCATCGG	0.00527954
ENSMUSG00000016528	Mapkapk2	TFBS	TFBS	1405	1412	2.72236	0.901088	-	MA0705.1	Lhx8	Homeo domain factors	GTCATCGG	0.00527954
ENSMUSG00000047281	Sfn	TFBS	TFBS	565	575	2.73117	0.903762	+	MA0519.1	Stat5a::Stat5b	STAT domain factors	CTTCTTTAGAA	0.00087285
ENSMUSG00000076609	Igkc	TFBS	TFBS	1797	1807	2.73117	0.903762	-	MA0519.1	Stat5a::Stat5b	STAT domain factors	CTTCTTTAGAA	0.00087285
ENSMUSG00000018259	Prl8a2	TFBS	TFBS	844	854	2.73117	0.903762	+	MA0519.1	Stat5a::Stat5b	STAT domain factors	CTTCTTTAGAA	0.00087285
ENSMUSG00000075069	Olfr1264	TFBS	TFBS	238	248	2.73826	0.90381	-	MA0519.1	Stat5a::Stat5b	STAT domain factors	GATTTTAAGTA	0.000871181
ENSMUSG00000032649	Colgalt2	TFBS	TFBS	1562	1572	2.7385	0.903812	-	MA0519.1	Stat5a::Stat5b	STAT domain factors	TCTTCACAGTG	0.000870943
ENSMUSG00000030718	Ppme1	TFBS	TFBS	192	202	2.74033	0.903824	+	MA0519.1	Stat5a::Stat5b	STAT domain factors	GATCCTCAGTG	0.000870705
ENSMUSG00000005718	Tfap4	TFBS	TFBS	272	282	2.75201	0.903903	+	MA0519.1	Stat5a::Stat5b	STAT domain factors	CTTTTTTAGAG	0.000869989
ENSMUSG00000024512	Dynap	TFBS	TFBS	983	990	2.75289	0.901418	-	MA0705.1	Lhx8	Homeo domain factors	TTAATGGA	0.00526428
ENSMUSG00000024512	Dynap	TFBS	TFBS	983	990	2.75289	0.901418	-	MA0705.1	Lhx8	Homeo domain factors	TTAATGGA	0.00526428
ENSMUSG00000024512	Dynap	TFBS	TFBS	983	990	2.75289	0.901418	-	MA0705.1	Lhx8	Homeo domain factors	TTAATGGA	0.00526428
ENSMUSG00000063590	Slc22a28	TFBS	TFBS	91	98	2.75289	0.901418	+	MA0705.1	Lhx8	Homeo domain factors	TTAATGGA	0.00526428
ENSMUSG00000063590	Slc22a28	TFBS	TFBS	1731	1738	2.75289	0.901418	-	MA0705.1	Lhx8	Homeo domain factors	TTAATGGA	0.00526428
ENSMUSG00000058773	Hist1h1b	TFBS	TFBS	1353	1360	2.75289	0.901418	-	MA0705.1	Lhx8	Homeo domain factors	TTAATGGA	0.00526428
ENSMUSG00000078502	Gm13212	TFBS	TFBS	492	499	2.75289	0.901418	-	MA0705.1	Lhx8	Homeo domain factors	TTAATGGA	0.00526428
ENSMUSG00000078503	Zfp990	TFBS	TFBS	398	405	2.75289	0.901418	-	MA0705.1	Lhx8	Homeo domain factors	TTAATGGA	0.00526428
ENSMUSG00000017652	Cd40	TFBS	TFBS	1222	1229	2.75289	0.901418	+	MA0705.1	Lhx8	Homeo domain factors	TTAATGGA	0.00526428
ENSMUSG00000087194	Skint6	TFBS	TFBS	526	533	2.75289	0.901418	-	MA0705.1	Lhx8	Homeo domain factors	TTAATGGA	0.00526428
ENSMUSG00000051118	Olfr77	TFBS	TFBS	518	525	2.75289	0.901418	+	MA0705.1	Lhx8	Homeo domain factors	TTAATGGA	0.00526428
ENSMUSG00000048758	Rpl29	TFBS	TFBS	1130	1137	2.75289	0.901418	-	MA0705.1	Lhx8	Homeo domain factors	TTAATGGA	0.00526428
ENSMUSG00000023994	Nfya	TFBS	TFBS	729	736	2.75289	0.901418	+	MA0705.1	Lhx8	Homeo domain factors	TTAATGGA	0.00526428
ENSMUSG00000021508	Cxcl14	TFBS	TFBS	951	958	2.75289	0.901418	+	MA0705.1	Lhx8	Homeo domain factors	TTAATGGA	0.00526428
ENSMUSG00000035726	Supt16	TFBS	TFBS	863	870	2.75289	0.901418	-	MA0705.1	Lhx8	Homeo domain factors	TTAATGGA	0.00526428
ENSMUSG00000078598	Skint5	TFBS	TFBS	1054	1061	2.75289	0.901418	+	MA0705.1	Lhx8	Homeo domain factors	TTAATGGA	0.00526428
ENSMUSG00000029254	Stap1	TFBS	TFBS	1549	1556	2.75289	0.901418	+	MA0705.1	Lhx8	Homeo domain factors	TTAATGGA	0.00526428
ENSMUSG00000074677	Sirpb1c	TFBS	TFBS	1006	1013	2.75289	0.901418	-	MA0705.1	Lhx8	Homeo domain factors	TTAATGGA	0.00526428
ENSMUSG00000017802	Retreg3	TFBS	TFBS	196	203	2.75289	0.901418	+	MA0705.1	Lhx8	Homeo domain factors	TTAATGGA	0.00526428
ENSMUSG00000017802	Retreg3	TFBS	TFBS	1887	1894	2.75289	0.901418	-	MA0705.1	Lhx8	Homeo domain factors	TTAATGGA	0.00526428
ENSMUSG00000021792	Fam213a	TFBS	TFBS	1386	1393	2.75289	0.901418	+	MA0705.1	Lhx8	Homeo domain factors	TTAATGGA	0.00526428
ENSMUSG00000038387	Rras	TFBS	TFBS	844	851	2.75289	0.901418	-	MA0705.1	Lhx8	Homeo domain factors	TTAATGGA	0.00526428
ENSMUSG00000068099	1500009C09Rik	TFBS	TFBS	1157	1167	2.75341	0.903913	-	MA0519.1	Stat5a::Stat5b	STAT domain factors	GGTCCCTGGTG	0.000869751
ENSMUSG00000022076	Klhl1	TFBS	TFBS	419	426	2.75398	0.90143	+	MA0705.1	Lhx8	Homeo domain factors	ATGATCGT	0.00524902
ENSMUSG00000022076	Klhl1	TFBS	TFBS	419	426	2.75398	0.90143	+	MA0705.1	Lhx8	Homeo domain factors	ATGATCGT	0.00524902
ENSMUSG00000022076	Klhl1	TFBS	TFBS	419	426	2.75398	0.90143	+	MA0705.1	Lhx8	Homeo domain factors	ATGATCGT	0.00524902
ENSMUSG00000118653		TFBS	TFBS	968	975	2.75398	0.90143	-	MA0705.1	Lhx8	Homeo domain factors	ATGATCGT	0.00524902
ENSMUSG00000021508	Cxcl14	TFBS	TFBS	870	877	2.75398	0.90143	+	MA0705.1	Lhx8	Homeo domain factors	ATGATCGT	0.00524902
ENSMUSG00000007827	Ankrd26	TFBS	TFBS	1299	1306	2.75398	0.90143	-	MA0705.1	Lhx8	Homeo domain factors	ATGATCGT	0.00524902
ENSMUSG00000022425	Enpp2	TFBS	TFBS	872	879	2.75398	0.90143	+	MA0705.1	Lhx8	Homeo domain factors	ATGATCGT	0.00524902
ENSMUSG00000031283	Chrdl1	TFBS	TFBS	840	847	2.75398	0.90143	-	MA0705.1	Lhx8	Homeo domain factors	ATGATCGT	0.00524902
ENSMUSG00000055945	Prr18	TFBS	TFBS	1100	1110	2.75839	0.903947	+	MA0519.1	Stat5a::Stat5b	STAT domain factors	GTTTTCATGTA	0.000869513
ENSMUSG00000042129	Rassf4	TFBS	TFBS	477	487	2.75914	0.903952	-	MA0519.1	Stat5a::Stat5b	STAT domain factors	TCTCCCTGGTG	0.000869036
ENSMUSG00000034686	Prr7	TFBS	TFBS	206	216	2.76241	0.903974	+	MA0519.1	Stat5a::Stat5b	STAT domain factors	GATTCTTGGCA	0.00086832
ENSMUSG00000049013	Prss48	TFBS	TFBS	975	985	2.76663	0.904002	-	MA0519.1	Stat5a::Stat5b	STAT domain factors	TTTTTTTTGAA	0.000867605
ENSMUSG00000118653		TFBS	TFBS	73	83	2.76988	0.904024	-	MA0519.1	Stat5a::Stat5b	STAT domain factors	GTTTTAAGGAA	0.000867367
ENSMUSG00000039236	Isg20	TFBS	TFBS	689	699	2.76988	0.904024	+	MA0519.1	Stat5a::Stat5b	STAT domain factors	GTTTTAAGGAA	0.000867367
ENSMUSG00000074359	Psg23	TFBS	TFBS	436	443	2.77162	0.90162	+	MA0705.1	Lhx8	Homeo domain factors	GCCATCAG	0.00523376
ENSMUSG00000056596	Trnp1	TFBS	TFBS	987	994	2.77162	0.90162	-	MA0705.1	Lhx8	Homeo domain factors	GCCATCAG	0.00523376
ENSMUSG00000028938	Galntl5	TFBS	TFBS	1477	1484	2.77162	0.90162	+	MA0705.1	Lhx8	Homeo domain factors	GCCATCAG	0.00523376
ENSMUSG00000054976	Nyap2	TFBS	TFBS	656	663	2.77162	0.90162	+	MA0705.1	Lhx8	Homeo domain factors	GCCATCAG	0.00523376
ENSMUSG00000034532	Fbxo16	TFBS	TFBS	1137	1144	2.77162	0.90162	-	MA0705.1	Lhx8	Homeo domain factors	GCCATCAG	0.00523376
ENSMUSG00000041731	Pgm5	TFBS	TFBS	1467	1474	2.77162	0.90162	-	MA0705.1	Lhx8	Homeo domain factors	GCCATCAG	0.00523376
ENSMUSG00000078768	Zfp566	TFBS	TFBS	1264	1271	2.77162	0.90162	+	MA0705.1	Lhx8	Homeo domain factors	GCCATCAG	0.00523376
ENSMUSG00000023994	Nfya	TFBS	TFBS	276	283	2.77162	0.90162	+	MA0705.1	Lhx8	Homeo domain factors	GCCATCAG	0.00523376
ENSMUSG00000024124	Prss30	TFBS	TFBS	1267	1274	2.77162	0.90162	-	MA0705.1	Lhx8	Homeo domain factors	GCCATCAG	0.00523376
ENSMUSG00000026987	Baz2b	TFBS	TFBS	10	17	2.77162	0.90162	+	MA0705.1	Lhx8	Homeo domain factors	GCCATCAG	0.00523376
ENSMUSG00000096446	Gm8104	TFBS	TFBS	1192	1199	2.77162	0.90162	-	MA0705.1	Lhx8	Homeo domain factors	GCCATCAG	0.00523376
ENSMUSG00000021366	Hivep1	TFBS	TFBS	1910	1917	2.77162	0.90162	-	MA0705.1	Lhx8	Homeo domain factors	GCCATCAG	0.00523376
ENSMUSG00000036510	Cdh8	TFBS	TFBS	1374	1381	2.77162	0.90162	+	MA0705.1	Lhx8	Homeo domain factors	GCCATCAG	0.00523376
ENSMUSG00000060044	Tmem26	TFBS	TFBS	1577	1584	2.77162	0.90162	+	MA0705.1	Lhx8	Homeo domain factors	GCCATCAG	0.00523376
ENSMUSG00000022947	Cbr3	TFBS	TFBS	1971	1978	2.77162	0.90162	+	MA0705.1	Lhx8	Homeo domain factors	GCCATCAG	0.00523376
ENSMUSG00000030530	Furin	TFBS	TFBS	42	49	2.77162	0.90162	+	MA0705.1	Lhx8	Homeo domain factors	GCCATCAG	0.00523376
ENSMUSG00000026692	Fmo4	TFBS	TFBS	1365	1372	2.77162	0.90162	+	MA0705.1	Lhx8	Homeo domain factors	GCCATCAG	0.00523376
ENSMUSG00000024042	Sik1	TFBS	TFBS	765	772	2.77162	0.90162	+	MA0705.1	Lhx8	Homeo domain factors	GCCATCAG	0.00523376
ENSMUSG00000031540	Kat6a	TFBS	TFBS	1570	1580	2.77181	0.904037	-	MA0519.1	Stat5a::Stat5b	STAT domain factors	ACTCTCAAGAG	0.000867128
ENSMUSG00000052504	Epha3	TFBS	TFBS	1738	1748	2.77195	0.904038	-	MA0519.1	Stat5a::Stat5b	STAT domain factors	GTTCCACGGAG	0.00086689
ENSMUSG00000053024	Cntn2	TFBS	TFBS	870	880	2.7793	0.904088	+	MA0519.1	Stat5a::Stat5b	STAT domain factors	GTTTCATTGAG	0.000866413
ENSMUSG00000079114	Gm7849	TFBS	TFBS	1250	1260	2.77976	0.904091	-	MA0519.1	Stat5a::Stat5b	STAT domain factors	TATTCATGGTA	0.000866175
ENSMUSG00000074437	Defa29	TFBS	TFBS	1248	1258	2.77976	0.904091	-	MA0519.1	Stat5a::Stat5b	STAT domain factors	TATTCATGGTA	0.000866175
ENSMUSG00000079113	Gm7861	TFBS	TFBS	1250	1260	2.77976	0.904091	-	MA0519.1	Stat5a::Stat5b	STAT domain factors	TATTCATGGTA	0.000866175
ENSMUSG00000069917	Hba-a2	TFBS	TFBS	105	115	2.78657	0.904137	-	MA0519.1	Stat5a::Stat5b	STAT domain factors	TGTCTTCAGAA	0.000865221
ENSMUSG00000048897	Zfp710	TFBS	TFBS	478	488	2.78657	0.904137	+	MA0519.1	Stat5a::Stat5b	STAT domain factors	TGTCTTCAGAA	0.000865221
ENSMUSG00000010175	Prox1	TFBS	TFBS	1889	1899	2.79242	0.904177	+	MA0519.1	Stat5a::Stat5b	STAT domain factors	AATTTAAAGAA	0.000864744
ENSMUSG00000026109	Tmeff2	TFBS	TFBS	170	180	2.79242	0.904177	+	MA0519.1	Stat5a::Stat5b	STAT domain factors	AATTTAAAGAA	0.000864744
ENSMUSG00000050747	Trim15	TFBS	TFBS	427	437	2.79242	0.904177	-	MA0519.1	Stat5a::Stat5b	STAT domain factors	AATTTAAAGAA	0.000864744
ENSMUSG00000020871	Dlx4	TFBS	TFBS	1716	1726	2.79416	0.904189	-	MA0519.1	Stat5a::Stat5b	STAT domain factors	ATTCCTTGGTG	0.000864506
ENSMUSG00000026109	Tmeff2	TFBS	TFBS	658	668	2.79449	0.904191	-	MA0519.1	Stat5a::Stat5b	STAT domain factors	AATCCACAGAG	0.000864267
ENSMUSG00000022366	Slc22a22	TFBS	TFBS	940	947	2.80214	0.901949	+	MA0705.1	Lhx8	Homeo domain factors	TCAATGAA	0.00521851
ENSMUSG00000067399	Trim43c	TFBS	TFBS	1776	1783	2.80214	0.901949	+	MA0705.1	Lhx8	Homeo domain factors	TCAATGAA	0.00521851
ENSMUSG00000025004	Cyp2c40	TFBS	TFBS	128	135	2.80214	0.901949	+	MA0705.1	Lhx8	Homeo domain factors	TCAATGAA	0.00521851
ENSMUSG00000028167	Bdh2	TFBS	TFBS	1317	1324	2.80214	0.901949	+	MA0705.1	Lhx8	Homeo domain factors	TCAATGAA	0.00521851
ENSMUSG00000029254	Stap1	TFBS	TFBS	1533	1540	2.80214	0.901949	+	MA0705.1	Lhx8	Homeo domain factors	TCAATGAA	0.00521851
ENSMUSG00000071711	Mpst	TFBS	TFBS	1579	1586	2.80214	0.901949	+	MA0705.1	Lhx8	Homeo domain factors	TCAATGAA	0.00521851
ENSMUSG00000036510	Cdh8	TFBS	TFBS	1807	1814	2.80214	0.901949	+	MA0705.1	Lhx8	Homeo domain factors	TCAATGAA	0.00521851
ENSMUSG00000114073	Gm30302	TFBS	TFBS	686	693	2.80214	0.901949	+	MA0705.1	Lhx8	Homeo domain factors	TCAATGAA	0.00521851
ENSMUSG00000029757	Dync1i1	TFBS	TFBS	1138	1145	2.80214	0.901949	+	MA0705.1	Lhx8	Homeo domain factors	TCAATGAA	0.00521851
ENSMUSG00000032740	Ccdc88a	TFBS	TFBS	242	249	2.80214	0.901949	+	MA0705.1	Lhx8	Homeo domain factors	TCAATGAA	0.00521851
ENSMUSG00000076612	Ighg2c	TFBS	TFBS	1074	1081	2.80214	0.901949	+	MA0705.1	Lhx8	Homeo domain factors	TCAATGAA	0.00521851
ENSMUSG00000076612	Ighg2c	TFBS	TFBS	1610	1617	2.80214	0.901949	+	MA0705.1	Lhx8	Homeo domain factors	TCAATGAA	0.00521851
ENSMUSG00000058126	Tpm3-rs7	TFBS	TFBS	162	169	2.80214	0.901949	-	MA0705.1	Lhx8	Homeo domain factors	TCAATGAA	0.00521851
ENSMUSG00000060534	Dcc	TFBS	TFBS	1643	1650	2.80214	0.901949	-	MA0705.1	Lhx8	Homeo domain factors	TCAATGAA	0.00521851
ENSMUSG00000078502	Gm13212	TFBS	TFBS	1260	1267	2.80214	0.901949	-	MA0705.1	Lhx8	Homeo domain factors	TCAATGAA	0.00521851
ENSMUSG00000078503	Zfp990	TFBS	TFBS	1173	1180	2.80214	0.901949	-	MA0705.1	Lhx8	Homeo domain factors	TCAATGAA	0.00521851
ENSMUSG00000061080	Lsamp	TFBS	TFBS	1359	1366	2.80214	0.901949	-	MA0705.1	Lhx8	Homeo domain factors	TCAATGAA	0.00521851
ENSMUSG00000033470	Cysltr2	TFBS	TFBS	28	35	2.80214	0.901949	-	MA0705.1	Lhx8	Homeo domain factors	TCAATGAA	0.00521851
ENSMUSG00000096365	Olfr1463	TFBS	TFBS	1306	1313	2.80214	0.901949	-	MA0705.1	Lhx8	Homeo domain factors	TCAATGAA	0.00521851
ENSMUSG00000073925	Olfr654	TFBS	TFBS	1031	1038	2.80214	0.901949	-	MA0705.1	Lhx8	Homeo domain factors	TCAATGAA	0.00521851
ENSMUSG00000069808	Fam57a	TFBS	TFBS	1907	1914	2.80214	0.901949	-	MA0705.1	Lhx8	Homeo domain factors	TCAATGAA	0.00521851
ENSMUSG00000066571	4931406P16Rik	TFBS	TFBS	1723	1730	2.80214	0.901949	-	MA0705.1	Lhx8	Homeo domain factors	TCAATGAA	0.00521851
ENSMUSG00000074677	Sirpb1c	TFBS	TFBS	439	446	2.80214	0.901949	-	MA0705.1	Lhx8	Homeo domain factors	TCAATGAA	0.00521851
ENSMUSG00000028381	Ugcg	TFBS	TFBS	862	869	2.80214	0.901949	-	MA0705.1	Lhx8	Homeo domain factors	TCAATGAA	0.00521851
ENSMUSG00000094828	Trav3-3	TFBS	TFBS	1068	1075	2.80214	0.901949	-	MA0705.1	Lhx8	Homeo domain factors	TCAATGAA	0.00521851
ENSMUSG00000023902	Zscan10	TFBS	TFBS	98	105	2.80214	0.901949	-	MA0705.1	Lhx8	Homeo domain factors	TCAATGAA	0.00521851
ENSMUSG00000053024	Cntn2	TFBS	TFBS	872	879	2.80214	0.901949	-	MA0705.1	Lhx8	Homeo domain factors	TCAATGAA	0.00521851
ENSMUSG00000032740	Ccdc88a	TFBS	TFBS	1905	1912	2.80214	0.901949	-	MA0705.1	Lhx8	Homeo domain factors	TCAATGAA	0.00521851
ENSMUSG00000007653	Gabrb2	TFBS	TFBS	1860	1870	2.80249	0.904245	+	MA0519.1	Stat5a::Stat5b	STAT domain factors	GGTCCCCGGCA	0.000862837
ENSMUSG00000061356	Nuggc	TFBS	TFBS	418	428	2.80261	0.904246	-	MA0519.1	Stat5a::Stat5b	STAT domain factors	AGTTCAATGTA	0.000862598
ENSMUSG00000061356	Nuggc	TFBS	TFBS	434	444	2.80261	0.904246	-	MA0519.1	Stat5a::Stat5b	STAT domain factors	AGTTCAATGTA	0.000862598
ENSMUSG00000024084	Qpct	TFBS	TFBS	838	848	2.80291	0.904248	+	MA0519.1	Stat5a::Stat5b	STAT domain factors	TCTTTAAAGAA	0.00086236
ENSMUSG00000024084	Qpct	TFBS	TFBS	837	847	2.80291	0.904248	-	MA0519.1	Stat5a::Stat5b	STAT domain factors	TCTTTAAAGAA	0.00086236
ENSMUSG00000022076	Klhl1	TFBS	TFBS	419	426	2.80323	0.901961	-	MA0705.1	Lhx8	Homeo domain factors	ACGATCAT	0.00520325
ENSMUSG00000022076	Klhl1	TFBS	TFBS	419	426	2.80323	0.901961	-	MA0705.1	Lhx8	Homeo domain factors	ACGATCAT	0.00520325
ENSMUSG00000022076	Klhl1	TFBS	TFBS	419	426	2.80323	0.901961	-	MA0705.1	Lhx8	Homeo domain factors	ACGATCAT	0.00520325
ENSMUSG00000118653		TFBS	TFBS	968	975	2.80323	0.901961	+	MA0705.1	Lhx8	Homeo domain factors	ACGATCAT	0.00520325
ENSMUSG00000021508	Cxcl14	TFBS	TFBS	870	877	2.80323	0.901961	-	MA0705.1	Lhx8	Homeo domain factors	ACGATCAT	0.00520325
ENSMUSG00000007827	Ankrd26	TFBS	TFBS	1299	1306	2.80323	0.901961	+	MA0705.1	Lhx8	Homeo domain factors	ACGATCAT	0.00520325
ENSMUSG00000022425	Enpp2	TFBS	TFBS	872	879	2.80323	0.901961	-	MA0705.1	Lhx8	Homeo domain factors	ACGATCAT	0.00520325
ENSMUSG00000031283	Chrdl1	TFBS	TFBS	840	847	2.80323	0.901961	+	MA0705.1	Lhx8	Homeo domain factors	ACGATCAT	0.00520325
ENSMUSG00000004895	Prcc	TFBS	TFBS	88	98	2.80603	0.904269	+	MA0519.1	Stat5a::Stat5b	STAT domain factors	CCTCCTAAGTG	0.000861406
ENSMUSG00000004895	Prcc	TFBS	TFBS	88	98	2.80603	0.904269	+	MA0519.1	Stat5a::Stat5b	STAT domain factors	CCTCCTAAGTG	0.000861406
ENSMUSG00000004895	Prcc	TFBS	TFBS	88	98	2.80603	0.904269	+	MA0519.1	Stat5a::Stat5b	STAT domain factors	CCTCCTAAGTG	0.000861406
ENSMUSG00000035202	Lars2	TFBS	TFBS	1542	1552	2.80603	0.904269	+	MA0519.1	Stat5a::Stat5b	STAT domain factors	CCTCCTAAGTG	0.000861406
ENSMUSG00000069743	Zfp820	TFBS	TFBS	319	329	2.80603	0.904269	-	MA0519.1	Stat5a::Stat5b	STAT domain factors	CCTCCTAAGTG	0.000861406
ENSMUSG00000051579	Tceal8	TFBS	TFBS	143	153	2.80742	0.904278	+	MA0519.1	Stat5a::Stat5b	STAT domain factors	TGTTTTCAGAG	0.000861168
ENSMUSG00000095028	Sirpb1b	TFBS	TFBS	1788	1798	2.80742	0.904278	-	MA0519.1	Stat5a::Stat5b	STAT domain factors	TGTTTTCAGAG	0.000861168
ENSMUSG00000017802	Retreg3	TFBS	TFBS	1682	1692	2.80742	0.904278	+	MA0519.1	Stat5a::Stat5b	STAT domain factors	TGTTTTCAGAG	0.000861168
ENSMUSG00000020120	Plek	TFBS	TFBS	203	213	2.80983	0.904295	-	MA0519.1	Stat5a::Stat5b	STAT domain factors	GGTTCCTTGCA	0.000860691
ENSMUSG00000015090	Ptgds	TFBS	TFBS	1608	1618	2.81402	0.904323	+	MA0519.1	Stat5a::Stat5b	STAT domain factors	ATTTTCCAGCA	0.000859976
ENSMUSG00000029304	Spp1	TFBS	TFBS	1642	1652	2.81556	0.904334	+	MA0519.1	Stat5a::Stat5b	STAT domain factors	TCTTCCTTGCA	0.000859499
ENSMUSG00000028337	Coro2a	TFBS	TFBS	1959	1969	2.82557	0.904401	+	MA0519.1	Stat5a::Stat5b	STAT domain factors	GATTTTAAGAG	0.000857592
ENSMUSG00000026987	Baz2b	TFBS	TFBS	131	141	2.82557	0.904401	+	MA0519.1	Stat5a::Stat5b	STAT domain factors	GATTTTAAGAG	0.000857592
ENSMUSG00000057503	Olfr1459	TFBS	TFBS	1775	1785	2.83101	0.904438	+	MA0519.1	Stat5a::Stat5b	STAT domain factors	AATTCTATGTG	0.000857115
ENSMUSG00000057596	Trim30d	TFBS	TFBS	349	359	2.83474	0.904463	-	MA0519.1	Stat5a::Stat5b	STAT domain factors	TATCCCTTGTA	0.000856638
ENSMUSG00000026692	Fmo4	TFBS	TFBS	1742	1752	2.84149	0.904509	-	MA0519.1	Stat5a::Stat5b	STAT domain factors	TCTTCTATGTG	0.000856161
ENSMUSG00000035831	Krt25	TFBS	TFBS	196	206	2.84367	0.904524	-	MA0519.1	Stat5a::Stat5b	STAT domain factors	TTTCTCCAGTA	0.000855684
ENSMUSG00000064120	Mocs1	TFBS	TFBS	227	237	2.85059	0.904571	-	MA0519.1	Stat5a::Stat5b	STAT domain factors	ATTTCTTTGCA	0.000854254
ENSMUSG00000028282	Casp8ap2	TFBS	TFBS	379	389	2.85059	0.904571	+	MA0519.1	Stat5a::Stat5b	STAT domain factors	ATTTCTTTGCA	0.000854254
ENSMUSG00000027377	Mall	TFBS	TFBS	1903	1910	2.85544	0.902525	-	MA0705.1	Lhx8	Homeo domain factors	CCCATCGG	0.00518799
ENSMUSG00000035831	Krt25	TFBS	TFBS	1433	1440	2.85544	0.902525	+	MA0705.1	Lhx8	Homeo domain factors	CCCATCGG	0.00518799
ENSMUSG00000063590	Slc22a28	TFBS	TFBS	1974	1981	2.85544	0.902525	+	MA0705.1	Lhx8	Homeo domain factors	CCCATCGG	0.00518799
ENSMUSG00000026630	Batf3	TFBS	TFBS	1519	1526	2.85544	0.902525	+	MA0705.1	Lhx8	Homeo domain factors	CCCATCGG	0.00518799
ENSMUSG00000026426	Arl8a	TFBS	TFBS	1138	1145	2.85544	0.902525	+	MA0705.1	Lhx8	Homeo domain factors	CCCATCGG	0.00518799
ENSMUSG00000021792	Fam213a	TFBS	TFBS	1828	1835	2.85544	0.902525	-	MA0705.1	Lhx8	Homeo domain factors	CCCATCGG	0.00518799
ENSMUSG00000031129	Slc9a9	TFBS	TFBS	908	915	2.85544	0.902525	-	MA0705.1	Lhx8	Homeo domain factors	CCCATCGG	0.00518799
ENSMUSG00000032932	Hspa13	TFBS	TFBS	1960	1967	2.85544	0.902525	+	MA0705.1	Lhx8	Homeo domain factors	CCCATCGG	0.00518799
ENSMUSG00000108976	Gm29797	TFBS	TFBS	1865	1872	2.85544	0.902525	+	MA0705.1	Lhx8	Homeo domain factors	CCCATCGG	0.00518799
ENSMUSG00000024979	Tectb	TFBS	TFBS	1578	1585	2.85544	0.902525	+	MA0705.1	Lhx8	Homeo domain factors	CCCATCGG	0.00518799
ENSMUSG00000054423	Cadps	TFBS	TFBS	543	553	2.86231	0.90465	-	MA0519.1	Stat5a::Stat5b	STAT domain factors	GCTTTCTGGTA	0.000853777
ENSMUSG00000034532	Fbxo16	TFBS	TFBS	1740	1750	2.86451	0.904665	+	MA0519.1	Stat5a::Stat5b	STAT domain factors	TTTTTCCAGTG	0.000853062
ENSMUSG00000033191	Tie1	TFBS	TFBS	1091	1101	2.86451	0.904665	+	MA0519.1	Stat5a::Stat5b	STAT domain factors	TTTTTCCAGTG	0.000853062
ENSMUSG00000030530	Furin	TFBS	TFBS	321	331	2.8692	0.904697	+	MA0519.1	Stat5a::Stat5b	STAT domain factors	CATCCCCAGCA	0.000852108
ENSMUSG00000052305	Hbb-bs	TFBS	TFBS	1116	1126	2.87053	0.904706	-	MA0519.1	Stat5a::Stat5b	STAT domain factors	AGTCCTCAGCA	0.00085187
ENSMUSG00000037622	Wdtc1	TFBS	TFBS	1411	1421	2.87491	0.906364	-	MA0500.1	Myog	Basic helix-loop-helix factors (bHLH)	CCCAGGTGACT	0.00035882
ENSMUSG00000027329	Spef1	TFBS	TFBS	1070	1080	2.88024	0.904771	-	MA0519.1	Stat5a::Stat5b	STAT domain factors	TTTCCTTTGTA	0.000851631
ENSMUSG00000095576	Fmo6	TFBS	TFBS	1495	1505	2.88024	0.904771	-	MA0519.1	Stat5a::Stat5b	STAT domain factors	TTTCCTTTGTA	0.000851631
ENSMUSG00000056300	Zfp981	TFBS	TFBS	1329	1339	2.88024	0.904771	+	MA0519.1	Stat5a::Stat5b	STAT domain factors	TTTCCTTTGTA	0.000851631
ENSMUSG00000032239	Rp9	TFBS	TFBS	1577	1587	2.88024	0.904771	+	MA0519.1	Stat5a::Stat5b	STAT domain factors	TTTCCTTTGTA	0.000851631
ENSMUSG00000022015	Tnfsf11	TFBS	TFBS	1960	1967	2.88394	0.902832	+	MA0705.1	Lhx8	Homeo domain factors	ACGATCGC	0.00517273
ENSMUSG00000022015	Tnfsf11	TFBS	TFBS	1960	1967	2.88394	0.902832	+	MA0705.1	Lhx8	Homeo domain factors	ACGATCGC	0.00517273
ENSMUSG00000022015	Tnfsf11	TFBS	TFBS	1960	1967	2.88394	0.902832	+	MA0705.1	Lhx8	Homeo domain factors	ACGATCGC	0.00517273
ENSMUSG00000033808	Tmem87a	TFBS	TFBS	1801	1808	2.88394	0.902832	+	MA0705.1	Lhx8	Homeo domain factors	ACGATCGC	0.00517273
ENSMUSG00000021067	Sav1	TFBS	TFBS	1660	1670	2.89004	0.904838	+	MA0519.1	Stat5a::Stat5b	STAT domain factors	CATTCCCAGCG	0.000850439
ENSMUSG00000019820	Utrn	TFBS	TFBS	1204	1214	2.89138	0.904847	+	MA0519.1	Stat5a::Stat5b	STAT domain factors	AGTTCTCAGCG	0.000850201
ENSMUSG00000034532	Fbxo16	TFBS	TFBS	244	254	2.89167	0.904849	-	MA0519.1	Stat5a::Stat5b	STAT domain factors	TTTTTTAGGTA	0.000849962
ENSMUSG00000024795	Kif20b	TFBS	TFBS	1351	1361	2.89167	0.904849	-	MA0519.1	Stat5a::Stat5b	STAT domain factors	TTTTTTAGGTA	0.000849962
ENSMUSG00000078503	Zfp990	TFBS	TFBS	108	118	2.89206	0.904851	-	MA0519.1	Stat5a::Stat5b	STAT domain factors	CCTTTCTTGAA	0.000849724
ENSMUSG00000068099	1500009C09Rik	TFBS	TFBS	1769	1779	2.89206	0.904851	+	MA0519.1	Stat5a::Stat5b	STAT domain factors	CCTTTCTTGAA	0.000849724
ENSMUSG00000045763	Basp1	TFBS	TFBS	992	1002	2.89206	0.904851	+	MA0519.1	Stat5a::Stat5b	STAT domain factors	CCTTTCTTGAA	0.000849724
ENSMUSG00000021258	Ccnk	TFBS	TFBS	1637	1647	2.89374	0.904863	-	MA0519.1	Stat5a::Stat5b	STAT domain factors	TTTCCTCGGTG	0.000849485
ENSMUSG00000074359	Psg23	TFBS	TFBS	1867	1877	2.89747	0.904888	-	MA0519.1	Stat5a::Stat5b	STAT domain factors	AATCCTATGAG	0.000849247
ENSMUSG00000087194	Skint6	TFBS	TFBS	1095	1105	2.90108	0.904912	-	MA0519.1	Stat5a::Stat5b	STAT domain factors	TTTTCTTTGTG	0.00084877
ENSMUSG00000035686	Thrsp	TFBS	TFBS	865	875	2.90222	0.90492	-	MA0519.1	Stat5a::Stat5b	STAT domain factors	GGTCCTATGAG	0.000848532
ENSMUSG00000004895	Prcc	TFBS	TFBS	305	315	2.90411	0.906581	+	MA0500.1	Myog	Basic helix-loop-helix factors (bHLH)	AGCAGATGTCT	0.000358105
ENSMUSG00000004895	Prcc	TFBS	TFBS	305	315	2.90411	0.906581	+	MA0500.1	Myog	Basic helix-loop-helix factors (bHLH)	AGCAGATGTCT	0.000358105
ENSMUSG00000004895	Prcc	TFBS	TFBS	305	315	2.90411	0.906581	+	MA0500.1	Myog	Basic helix-loop-helix factors (bHLH)	AGCAGATGTCT	0.000358105
ENSMUSG00000063590	Slc22a28	TFBS	TFBS	124	134	2.90795	0.904959	+	MA0519.1	Stat5a::Stat5b	STAT domain factors	TCTCCTATGAG	0.00084734
ENSMUSG00000060988	Galnt13	TFBS	TFBS	1952	1962	2.91263	0.90499	+	MA0519.1	Stat5a::Stat5b	STAT domain factors	TATCTCAGGAA	0.000846386
ENSMUSG00000053024	Cntn2	TFBS	TFBS	821	831	2.91263	0.90499	+	MA0519.1	Stat5a::Stat5b	STAT domain factors	TATCTCAGGAA	0.000846386
ENSMUSG00000042607	Asb4	TFBS	TFBS	1032	1042	2.91326	0.904995	+	MA0519.1	Stat5a::Stat5b	STAT domain factors	GATCCCTAGCA	0.000845909
ENSMUSG00000004895	Prcc	TFBS	TFBS	909	919	2.9147	0.905004	-	MA0519.1	Stat5a::Stat5b	STAT domain factors	CTTCCTCAGCA	0.000845432
ENSMUSG00000004895	Prcc	TFBS	TFBS	909	919	2.9147	0.905004	-	MA0519.1	Stat5a::Stat5b	STAT domain factors	CTTCCTCAGCA	0.000845432
ENSMUSG00000004895	Prcc	TFBS	TFBS	909	919	2.9147	0.905004	-	MA0519.1	Stat5a::Stat5b	STAT domain factors	CTTCCTCAGCA	0.000845432
ENSMUSG00000031906	Smpd3	TFBS	TFBS	294	304	2.9147	0.905004	-	MA0519.1	Stat5a::Stat5b	STAT domain factors	CTTCCTCAGCA	0.000845432
ENSMUSG00000021366	Hivep1	TFBS	TFBS	1030	1040	2.91896	0.905033	+	MA0519.1	Stat5a::Stat5b	STAT domain factors	TGTTTTAAGTA	0.000844717
ENSMUSG00000074359	Psg23	TFBS	TFBS	1567	1577	2.92103	0.905047	-	MA0519.1	Stat5a::Stat5b	STAT domain factors	TGTCCTCAGTG	0.00084424
ENSMUSG00000031385	Plxnb3	TFBS	TFBS	1058	1068	2.92103	0.905047	+	MA0519.1	Stat5a::Stat5b	STAT domain factors	TGTCCTCAGTG	0.00084424
ENSMUSG00000039903	Eva1c	TFBS	TFBS	678	688	2.92103	0.905047	+	MA0519.1	Stat5a::Stat5b	STAT domain factors	TGTCCTCAGTG	0.00084424
ENSMUSG00000035831	Krt25	TFBS	TFBS	1346	1353	2.9212	0.903234	-	MA0705.1	Lhx8	Homeo domain factors	TCCATTGG	0.00515747
ENSMUSG00000041141	Pnmal1	TFBS	TFBS	1440	1447	2.9212	0.903234	-	MA0705.1	Lhx8	Homeo domain factors	TCCATTGG	0.00515747
ENSMUSG00000026748	Plxdc2	TFBS	TFBS	1036	1043	2.9212	0.903234	-	MA0705.1	Lhx8	Homeo domain factors	TCCATTGG	0.00515747
ENSMUSG00000054976	Nyap2	TFBS	TFBS	1456	1463	2.9212	0.903234	-	MA0705.1	Lhx8	Homeo domain factors	TCCATTGG	0.00515747
ENSMUSG00000003031	Cdkn1b	TFBS	TFBS	1447	1454	2.9212	0.903234	-	MA0705.1	Lhx8	Homeo domain factors	TCCATTGG	0.00515747
ENSMUSG00000048120	Entpd1	TFBS	TFBS	1865	1872	2.9212	0.903234	-	MA0705.1	Lhx8	Homeo domain factors	TCCATTGG	0.00515747
ENSMUSG00000078598	Skint5	TFBS	TFBS	508	515	2.9212	0.903234	-	MA0705.1	Lhx8	Homeo domain factors	TCCATTGG	0.00515747
ENSMUSG00000050747	Trim15	TFBS	TFBS	337	344	2.9212	0.903234	-	MA0705.1	Lhx8	Homeo domain factors	TCCATTGG	0.00515747
ENSMUSG00000045795	Whamm	TFBS	TFBS	768	775	2.9212	0.903234	-	MA0705.1	Lhx8	Homeo domain factors	TCCATTGG	0.00515747
ENSMUSG00000026579	F5	TFBS	TFBS	137	144	2.9212	0.903234	+	MA0705.1	Lhx8	Homeo domain factors	TCCATTGG	0.00515747
ENSMUSG00000030921	Trim30a	TFBS	TFBS	1016	1023	2.9212	0.903234	+	MA0705.1	Lhx8	Homeo domain factors	TCCATTGG	0.00515747
ENSMUSG00000045795	Whamm	TFBS	TFBS	1853	1860	2.9212	0.903234	+	MA0705.1	Lhx8	Homeo domain factors	TCCATTGG	0.00515747
ENSMUSG00000057503	Olfr1459	TFBS	TFBS	1886	1893	2.9212	0.903234	+	MA0705.1	Lhx8	Homeo domain factors	TCCATTGG	0.00515747
ENSMUSG00000031283	Chrdl1	TFBS	TFBS	384	391	2.9212	0.903234	+	MA0705.1	Lhx8	Homeo domain factors	TCCATTGG	0.00515747
ENSMUSG00000053024	Cntn2	TFBS	TFBS	163	170	2.9212	0.903234	+	MA0705.1	Lhx8	Homeo domain factors	TCCATTGG	0.00515747
ENSMUSG00000026692	Fmo4	TFBS	TFBS	215	222	2.9212	0.903234	+	MA0705.1	Lhx8	Homeo domain factors	TCCATTGG	0.00515747
ENSMUSG00000056880	Gadl1	TFBS	TFBS	1109	1116	2.9212	0.903234	+	MA0705.1	Lhx8	Homeo domain factors	TCCATTGG	0.00515747
ENSMUSG00000058126	Tpm3-rs7	TFBS	TFBS	1876	1883	2.92242	0.903248	+	MA0705.1	Lhx8	Homeo domain factors	ATAATGAA	0.00514221
ENSMUSG00000067773	Defb41	TFBS	TFBS	177	184	2.92242	0.903248	+	MA0705.1	Lhx8	Homeo domain factors	ATAATGAA	0.00514221
ENSMUSG00000074322	Vmn1r132	TFBS	TFBS	1022	1029	2.92242	0.903248	+	MA0705.1	Lhx8	Homeo domain factors	ATAATGAA	0.00514221
ENSMUSG00000074322	Vmn1r132	TFBS	TFBS	1530	1537	2.92242	0.903248	+	MA0705.1	Lhx8	Homeo domain factors	ATAATGAA	0.00514221
ENSMUSG00000027420	Bfsp1	TFBS	TFBS	1636	1643	2.92242	0.903248	+	MA0705.1	Lhx8	Homeo domain factors	ATAATGAA	0.00514221
ENSMUSG00000095962	Vmn1r137	TFBS	TFBS	1018	1025	2.92242	0.903248	+	MA0705.1	Lhx8	Homeo domain factors	ATAATGAA	0.00514221
ENSMUSG00000035184	Fam124a	TFBS	TFBS	1420	1427	2.92242	0.903248	+	MA0705.1	Lhx8	Homeo domain factors	ATAATGAA	0.00514221
ENSMUSG00000045968	Teddm2	TFBS	TFBS	807	814	2.92242	0.903248	+	MA0705.1	Lhx8	Homeo domain factors	ATAATGAA	0.00514221
ENSMUSG00000094208	Vmn1r130	TFBS	TFBS	1018	1025	2.92242	0.903248	+	MA0705.1	Lhx8	Homeo domain factors	ATAATGAA	0.00514221
ENSMUSG00000095358	Vmn1r165	TFBS	TFBS	1017	1024	2.92242	0.903248	+	MA0705.1	Lhx8	Homeo domain factors	ATAATGAA	0.00514221
ENSMUSG00000028312	Smc2	TFBS	TFBS	1618	1625	2.92242	0.903248	+	MA0705.1	Lhx8	Homeo domain factors	ATAATGAA	0.00514221
ENSMUSG00000038209	Itln1	TFBS	TFBS	754	761	2.92242	0.903248	+	MA0705.1	Lhx8	Homeo domain factors	ATAATGAA	0.00514221
ENSMUSG00000026605	Cenpf	TFBS	TFBS	709	716	2.92242	0.903248	+	MA0705.1	Lhx8	Homeo domain factors	ATAATGAA	0.00514221
ENSMUSG00000046637	Ttc34	TFBS	TFBS	314	321	2.92242	0.903248	+	MA0705.1	Lhx8	Homeo domain factors	ATAATGAA	0.00514221
ENSMUSG00000022425	Enpp2	TFBS	TFBS	535	542	2.92242	0.903248	+	MA0705.1	Lhx8	Homeo domain factors	ATAATGAA	0.00514221
ENSMUSG00000094284	Vmn1r112	TFBS	TFBS	1007	1014	2.92242	0.903248	+	MA0705.1	Lhx8	Homeo domain factors	ATAATGAA	0.00514221
ENSMUSG00000094284	Vmn1r112	TFBS	TFBS	1530	1537	2.92242	0.903248	+	MA0705.1	Lhx8	Homeo domain factors	ATAATGAA	0.00514221
ENSMUSG00000030917	Tmem159	TFBS	TFBS	1256	1263	2.92242	0.903248	+	MA0705.1	Lhx8	Homeo domain factors	ATAATGAA	0.00514221
ENSMUSG00000039236	Isg20	TFBS	TFBS	1569	1576	2.92242	0.903248	+	MA0705.1	Lhx8	Homeo domain factors	ATAATGAA	0.00514221
ENSMUSG00000094905	Vmn1r155	TFBS	TFBS	1016	1023	2.92242	0.903248	+	MA0705.1	Lhx8	Homeo domain factors	ATAATGAA	0.00514221
ENSMUSG00000057503	Olfr1459	TFBS	TFBS	561	568	2.92242	0.903248	+	MA0705.1	Lhx8	Homeo domain factors	ATAATGAA	0.00514221
ENSMUSG00000031906	Smpd3	TFBS	TFBS	653	660	2.92242	0.903248	+	MA0705.1	Lhx8	Homeo domain factors	ATAATGAA	0.00514221
ENSMUSG00000095973	Vmn1r116	TFBS	TFBS	1015	1022	2.92242	0.903248	+	MA0705.1	Lhx8	Homeo domain factors	ATAATGAA	0.00514221
ENSMUSG00000060407	Cyp2a12	TFBS	TFBS	354	361	2.92242	0.903248	+	MA0705.1	Lhx8	Homeo domain factors	ATAATGAA	0.00514221
ENSMUSG00000095619	Vmn1r157	TFBS	TFBS	1005	1012	2.92242	0.903248	+	MA0705.1	Lhx8	Homeo domain factors	ATAATGAA	0.00514221
ENSMUSG00000095619	Vmn1r157	TFBS	TFBS	1530	1537	2.92242	0.903248	+	MA0705.1	Lhx8	Homeo domain factors	ATAATGAA	0.00514221
ENSMUSG00000061356	Nuggc	TFBS	TFBS	1928	1935	2.92242	0.903248	+	MA0705.1	Lhx8	Homeo domain factors	ATAATGAA	0.00514221
ENSMUSG00000023943	Sult1c1	TFBS	TFBS	467	474	2.92242	0.903248	-	MA0705.1	Lhx8	Homeo domain factors	ATAATGAA	0.00514221
ENSMUSG00000023943	Sult1c1	TFBS	TFBS	467	474	2.92242	0.903248	-	MA0705.1	Lhx8	Homeo domain factors	ATAATGAA	0.00514221
ENSMUSG00000023943	Sult1c1	TFBS	TFBS	467	474	2.92242	0.903248	-	MA0705.1	Lhx8	Homeo domain factors	ATAATGAA	0.00514221
ENSMUSG00000058126	Tpm3-rs7	TFBS	TFBS	1811	1818	2.92242	0.903248	-	MA0705.1	Lhx8	Homeo domain factors	ATAATGAA	0.00514221
ENSMUSG00000067773	Defb41	TFBS	TFBS	806	813	2.92242	0.903248	-	MA0705.1	Lhx8	Homeo domain factors	ATAATGAA	0.00514221
ENSMUSG00000074322	Vmn1r132	TFBS	TFBS	1467	1474	2.92242	0.903248	-	MA0705.1	Lhx8	Homeo domain factors	ATAATGAA	0.00514221
ENSMUSG00000057135	Scimp	TFBS	TFBS	274	281	2.92242	0.903248	-	MA0705.1	Lhx8	Homeo domain factors	ATAATGAA	0.00514221
ENSMUSG00000040857	Erf	TFBS	TFBS	806	813	2.92242	0.903248	-	MA0705.1	Lhx8	Homeo domain factors	ATAATGAA	0.00514221
ENSMUSG00000074882	Cyp2c68	TFBS	TFBS	10	17	2.92242	0.903248	-	MA0705.1	Lhx8	Homeo domain factors	ATAATGAA	0.00514221
ENSMUSG00000021067	Sav1	TFBS	TFBS	580	587	2.92242	0.903248	-	MA0705.1	Lhx8	Homeo domain factors	ATAATGAA	0.00514221
ENSMUSG00000021067	Sav1	TFBS	TFBS	932	939	2.92242	0.903248	-	MA0705.1	Lhx8	Homeo domain factors	ATAATGAA	0.00514221
ENSMUSG00000025451	Paip1	TFBS	TFBS	281	288	2.92242	0.903248	-	MA0705.1	Lhx8	Homeo domain factors	ATAATGAA	0.00514221
ENSMUSG00000066383	Iqcf1	TFBS	TFBS	1733	1740	2.92242	0.903248	-	MA0705.1	Lhx8	Homeo domain factors	ATAATGAA	0.00514221
ENSMUSG00000095028	Sirpb1b	TFBS	TFBS	48	55	2.92242	0.903248	-	MA0705.1	Lhx8	Homeo domain factors	ATAATGAA	0.00514221
ENSMUSG00000025004	Cyp2c40	TFBS	TFBS	94	101	2.92242	0.903248	-	MA0705.1	Lhx8	Homeo domain factors	ATAATGAA	0.00514221
ENSMUSG00000024897	Apba1	TFBS	TFBS	597	604	2.92242	0.903248	-	MA0705.1	Lhx8	Homeo domain factors	ATAATGAA	0.00514221
ENSMUSG00000094284	Vmn1r112	TFBS	TFBS	1467	1474	2.92242	0.903248	-	MA0705.1	Lhx8	Homeo domain factors	ATAATGAA	0.00514221
ENSMUSG00000074677	Sirpb1c	TFBS	TFBS	65	72	2.92242	0.903248	-	MA0705.1	Lhx8	Homeo domain factors	ATAATGAA	0.00514221
ENSMUSG00000036510	Cdh8	TFBS	TFBS	833	840	2.92242	0.903248	-	MA0705.1	Lhx8	Homeo domain factors	ATAATGAA	0.00514221
ENSMUSG00000057503	Olfr1459	TFBS	TFBS	1391	1398	2.92242	0.903248	-	MA0705.1	Lhx8	Homeo domain factors	ATAATGAA	0.00514221
ENSMUSG00000057503	Olfr1459	TFBS	TFBS	1521	1528	2.92242	0.903248	-	MA0705.1	Lhx8	Homeo domain factors	ATAATGAA	0.00514221
ENSMUSG00000095619	Vmn1r157	TFBS	TFBS	1467	1474	2.92242	0.903248	-	MA0705.1	Lhx8	Homeo domain factors	ATAATGAA	0.00514221
ENSMUSG00000037784	Dzip1l	TFBS	TFBS	533	543	2.92878	0.9051	+	MA0519.1	Stat5a::Stat5b	STAT domain factors	GCTCTCTGGAA	0.000843287
ENSMUSG00000055945	Prr18	TFBS	TFBS	686	696	2.92878	0.9051	+	MA0519.1	Stat5a::Stat5b	STAT domain factors	GCTCTCTGGAA	0.000843287
ENSMUSG00000019992	Mtfr2	TFBS	TFBS	642	652	2.93098	0.905115	+	MA0519.1	Stat5a::Stat5b	STAT domain factors	TTTCTCCAGAG	0.00084281
ENSMUSG00000040522	Tlr8	TFBS	TFBS	456	466	2.93098	0.905115	+	MA0519.1	Stat5a::Stat5b	STAT domain factors	TTTCTCCAGAG	0.00084281
ENSMUSG00000053801	Grwd1	TFBS	TFBS	936	946	2.93098	0.905115	-	MA0519.1	Stat5a::Stat5b	STAT domain factors	TTTCTCCAGAG	0.00084281
ENSMUSG00000015090	Ptgds	TFBS	TFBS	875	885	2.93098	0.905115	-	MA0519.1	Stat5a::Stat5b	STAT domain factors	TTTCTCCAGAG	0.00084281
ENSMUSG00000016946	Kctd5	TFBS	TFBS	307	317	2.9407	0.906854	+	MA0500.1	Myog	Basic helix-loop-helix factors (bHLH)	CACAGATGATT	0.000357389
ENSMUSG00000035831	Krt25	TFBS	TFBS	1446	1453	2.94285	0.903468	+	MA0705.1	Lhx8	Homeo domain factors	GTGATGAG	0.00512695
ENSMUSG00000064360	mt-Nd3	TFBS	TFBS	391	398	2.94285	0.903468	-	MA0705.1	Lhx8	Homeo domain factors	GTGATGAG	0.00512695
ENSMUSG00000069516	Lyz2	TFBS	TFBS	959	966	2.94285	0.903468	-	MA0705.1	Lhx8	Homeo domain factors	GTGATGAG	0.00512695
ENSMUSG00000069516	Lyz2	TFBS	TFBS	1815	1822	2.94285	0.903468	-	MA0705.1	Lhx8	Homeo domain factors	GTGATGAG	0.00512695
ENSMUSG00000093966	Trav4-3	TFBS	TFBS	303	310	2.94285	0.903468	-	MA0705.1	Lhx8	Homeo domain factors	GTGATGAG	0.00512695
ENSMUSG00000022366	Slc22a22	TFBS	TFBS	242	249	2.94285	0.903468	+	MA0705.1	Lhx8	Homeo domain factors	GTGATGAG	0.00512695
ENSMUSG00000028938	Galntl5	TFBS	TFBS	539	546	2.94285	0.903468	+	MA0705.1	Lhx8	Homeo domain factors	GTGATGAG	0.00512695
ENSMUSG00000047040	Prr15l	TFBS	TFBS	1429	1436	2.94285	0.903468	-	MA0705.1	Lhx8	Homeo domain factors	GTGATGAG	0.00512695
ENSMUSG00000069919	Hba-a1	TFBS	TFBS	742	749	2.94285	0.903468	+	MA0705.1	Lhx8	Homeo domain factors	GTGATGAG	0.00512695
ENSMUSG00000087194	Skint6	TFBS	TFBS	1986	1993	2.94285	0.903468	-	MA0705.1	Lhx8	Homeo domain factors	GTGATGAG	0.00512695
ENSMUSG00000044286	Olfr221	TFBS	TFBS	1756	1763	2.94285	0.903468	-	MA0705.1	Lhx8	Homeo domain factors	GTGATGAG	0.00512695
ENSMUSG00000026527	Rgs7	TFBS	TFBS	766	773	2.94285	0.903468	+	MA0705.1	Lhx8	Homeo domain factors	GTGATGAG	0.00512695
ENSMUSG00000005718	Tfap4	TFBS	TFBS	1454	1461	2.94285	0.903468	-	MA0705.1	Lhx8	Homeo domain factors	GTGATGAG	0.00512695
ENSMUSG00000048067	Olfr1349	TFBS	TFBS	918	925	2.94285	0.903468	+	MA0705.1	Lhx8	Homeo domain factors	GTGATGAG	0.00512695
ENSMUSG00000072572	Slc39a2	TFBS	TFBS	1403	1410	2.94285	0.903468	-	MA0705.1	Lhx8	Homeo domain factors	GTGATGAG	0.00512695
ENSMUSG00000021508	Cxcl14	TFBS	TFBS	1254	1261	2.94285	0.903468	+	MA0705.1	Lhx8	Homeo domain factors	GTGATGAG	0.00512695
ENSMUSG00000056755	Grm7	TFBS	TFBS	317	324	2.94285	0.903468	-	MA0705.1	Lhx8	Homeo domain factors	GTGATGAG	0.00512695
ENSMUSG00000079357	Gm11100	TFBS	TFBS	570	577	2.94285	0.903468	-	MA0705.1	Lhx8	Homeo domain factors	GTGATGAG	0.00512695
ENSMUSG00000056531	Ccdc18	TFBS	TFBS	1791	1798	2.94285	0.903468	+	MA0705.1	Lhx8	Homeo domain factors	GTGATGAG	0.00512695
ENSMUSG00000031651	Triml1	TFBS	TFBS	1799	1806	2.94285	0.903468	+	MA0705.1	Lhx8	Homeo domain factors	GTGATGAG	0.00512695
ENSMUSG00000036510	Cdh8	TFBS	TFBS	1702	1709	2.94285	0.903468	-	MA0705.1	Lhx8	Homeo domain factors	GTGATGAG	0.00512695
ENSMUSG00000019312	Grb7	TFBS	TFBS	1606	1613	2.94285	0.903468	-	MA0705.1	Lhx8	Homeo domain factors	GTGATGAG	0.00512695
ENSMUSG00000114073	Gm30302	TFBS	TFBS	1885	1892	2.94285	0.903468	+	MA0705.1	Lhx8	Homeo domain factors	GTGATGAG	0.00512695
ENSMUSG00000026109	Tmeff2	TFBS	TFBS	654	664	2.94672	0.905221	+	MA0519.1	Stat5a::Stat5b	STAT domain factors	GCTTCTCTGTG	0.000840425
ENSMUSG00000026630	Batf3	TFBS	TFBS	67	77	2.94672	0.905221	-	MA0519.1	Stat5a::Stat5b	STAT domain factors	GCTTCTCTGTG	0.000840425
ENSMUSG00000114073	Gm30302	TFBS	TFBS	1646	1656	2.94672	0.905221	-	MA0519.1	Stat5a::Stat5b	STAT domain factors	GCTTCTCTGTG	0.000840425
ENSMUSG00000035057	Mgat4d	TFBS	TFBS	1268	1278	2.94672	0.905221	-	MA0519.1	Stat5a::Stat5b	STAT domain factors	GCTTCTCTGTG	0.000840425
ENSMUSG00000074322	Vmn1r132	TFBS	TFBS	544	554	2.94852	0.906912	+	MA0500.1	Myog	Basic helix-loop-helix factors (bHLH)	CACAGATGACA	0.000357151
ENSMUSG00000094284	Vmn1r112	TFBS	TFBS	529	539	2.94852	0.906912	+	MA0500.1	Myog	Basic helix-loop-helix factors (bHLH)	CACAGATGACA	0.000357151
ENSMUSG00000031283	Chrdl1	TFBS	TFBS	43	53	2.94852	0.906912	+	MA0500.1	Myog	Basic helix-loop-helix factors (bHLH)	CACAGATGACA	0.000357151
ENSMUSG00000095619	Vmn1r157	TFBS	TFBS	527	537	2.94852	0.906912	+	MA0500.1	Myog	Basic helix-loop-helix factors (bHLH)	CACAGATGACA	0.000357151
ENSMUSG00000074311	Vmn1r139	TFBS	TFBS	1763	1773	2.94852	0.906912	+	MA0500.1	Myog	Basic helix-loop-helix factors (bHLH)	CACAGATGACA	0.000357151
ENSMUSG00000020441	2310033P09Rik	TFBS	TFBS	380	390	2.94962	0.905241	+	MA0519.1	Stat5a::Stat5b	STAT domain factors	GCTTTCTGGAG	0.000840187
ENSMUSG00000020441	2310033P09Rik	TFBS	TFBS	380	390	2.94962	0.905241	+	MA0519.1	Stat5a::Stat5b	STAT domain factors	GCTTTCTGGAG	0.000840187
ENSMUSG00000020441	2310033P09Rik	TFBS	TFBS	380	390	2.94962	0.905241	+	MA0519.1	Stat5a::Stat5b	STAT domain factors	GCTTTCTGGAG	0.000840187
ENSMUSG00000042129	Rassf4	TFBS	TFBS	1401	1411	2.94962	0.905241	+	MA0519.1	Stat5a::Stat5b	STAT domain factors	GCTTTCTGGAG	0.000840187
ENSMUSG00000021983	Atp8a2	TFBS	TFBS	1418	1428	2.94962	0.905241	-	MA0519.1	Stat5a::Stat5b	STAT domain factors	GCTTTCTGGAG	0.000840187
ENSMUSG00000022076	Klhl1	TFBS	TFBS	1485	1495	2.95016	0.905244	+	MA0519.1	Stat5a::Stat5b	STAT domain factors	TTTTCTCTGCA	0.000839949
ENSMUSG00000022076	Klhl1	TFBS	TFBS	1485	1495	2.95016	0.905244	+	MA0519.1	Stat5a::Stat5b	STAT domain factors	TTTTCTCTGCA	0.000839949
ENSMUSG00000022076	Klhl1	TFBS	TFBS	1485	1495	2.95016	0.905244	+	MA0519.1	Stat5a::Stat5b	STAT domain factors	TTTTCTCTGCA	0.000839949
ENSMUSG00000019992	Mtfr2	TFBS	TFBS	1122	1132	2.95814	0.905298	-	MA0519.1	Stat5a::Stat5b	STAT domain factors	TTTCTTAGGAA	0.000839233
ENSMUSG00000027377	Mall	TFBS	TFBS	1079	1089	2.95876	0.905303	-	MA0519.1	Stat5a::Stat5b	STAT domain factors	GTTCCTTAGCA	0.000838995
ENSMUSG00000027377	Mall	TFBS	TFBS	1768	1778	2.95876	0.905303	+	MA0519.1	Stat5a::Stat5b	STAT domain factors	GTTCCTTAGCA	0.000838995
ENSMUSG00000001493	Meox1	TFBS	TFBS	616	626	2.95932	0.905306	-	MA0519.1	Stat5a::Stat5b	STAT domain factors	GTTCCCATGTG	0.000838757
ENSMUSG00000028656	Cap1	TFBS	TFBS	463	473	2.95932	0.905306	+	MA0519.1	Stat5a::Stat5b	STAT domain factors	GTTCCCATGTG	0.000838757
ENSMUSG00000021983	Atp8a2	TFBS	TFBS	1759	1769	2.96295	0.90702	+	MA0500.1	Myog	Basic helix-loop-helix factors (bHLH)	CACAGATGTTA	0.000356674
ENSMUSG00000101436	Gm5157	TFBS	TFBS	179	189	2.96295	0.90702	+	MA0500.1	Myog	Basic helix-loop-helix factors (bHLH)	CACAGATGTTA	0.000356674
ENSMUSG00000007827	Ankrd26	TFBS	TFBS	131	141	2.96519	0.907037	+	MA0500.1	Myog	Basic helix-loop-helix factors (bHLH)	CACAGATGAGT	0.000356436
ENSMUSG00000032417	Rwdd2a	TFBS	TFBS	543	553	2.96755	0.905362	-	MA0519.1	Stat5a::Stat5b	STAT domain factors	TTTCCTTTGAG	0.00083828
ENSMUSG00000024795	Kif20b	TFBS	TFBS	1709	1719	2.96755	0.905362	+	MA0519.1	Stat5a::Stat5b	STAT domain factors	TTTCCTTTGAG	0.00083828
ENSMUSG00000035726	Supt16	TFBS	TFBS	767	777	2.97898	0.905439	-	MA0519.1	Stat5a::Stat5b	STAT domain factors	TTTTTTAGGAG	0.000837564
ENSMUSG00000028167	Bdh2	TFBS	TFBS	1679	1689	2.98115	0.905454	-	MA0519.1	Stat5a::Stat5b	STAT domain factors	CATTTCCTGAA	0.000836849
ENSMUSG00000052305	Hbb-bs	TFBS	TFBS	1343	1353	2.98249	0.905463	-	MA0519.1	Stat5a::Stat5b	STAT domain factors	AGTTTTCTGAA	0.000836611
ENSMUSG00000032417	Rwdd2a	TFBS	TFBS	819	826	2.98274	0.903899	-	MA0705.1	Lhx8	Homeo domain factors	TTCATCGG	0.00511169
ENSMUSG00000069855	Slc47a2	TFBS	TFBS	322	329	2.98274	0.903899	-	MA0705.1	Lhx8	Homeo domain factors	TTCATCGG	0.00511169
ENSMUSG00000035356	Nfkbiz	TFBS	TFBS	981	988	2.98274	0.903899	+	MA0705.1	Lhx8	Homeo domain factors	TTCATCGG	0.00511169
ENSMUSG00000031283	Chrdl1	TFBS	TFBS	975	982	2.98274	0.903899	+	MA0705.1	Lhx8	Homeo domain factors	TTCATCGG	0.00511169
ENSMUSG00000033191	Tie1	TFBS	TFBS	1174	1184	2.98543	0.905483	-	MA0519.1	Stat5a::Stat5b	STAT domain factors	TGTCTTAAGAA	0.000836372
ENSMUSG00000031827	Cotl1	TFBS	TFBS	1258	1268	2.99335	0.905537	+	MA0519.1	Stat5a::Stat5b	STAT domain factors	AATCCAAAGAG	0.000836134
ENSMUSG00000020542	Myocd	TFBS	TFBS	1179	1189	2.99335	0.905537	+	MA0519.1	Stat5a::Stat5b	STAT domain factors	AATCCAAAGAG	0.000836134
ENSMUSG00000037622	Wdtc1	TFBS	TFBS	279	289	2.99335	0.905537	-	MA0519.1	Stat5a::Stat5b	STAT domain factors	AATCCAAAGAG	0.000836134
ENSMUSG00000022899	Slc15a2	TFBS	TFBS	674	684	2.99335	0.905537	-	MA0519.1	Stat5a::Stat5b	STAT domain factors	AATCCAAAGAG	0.000836134
ENSMUSG00000022000	Zc3h13	TFBS	TFBS	895	905	2.99659	0.905559	-	MA0519.1	Stat5a::Stat5b	STAT domain factors	AATCCCAGGCA	0.000835896
ENSMUSG00000026888	Grb14	TFBS	TFBS	1246	1256	2.99659	0.905559	+	MA0519.1	Stat5a::Stat5b	STAT domain factors	AATCCCAGGCA	0.000835896
ENSMUSG00000070713	Gm10282	TFBS	TFBS	1025	1035	2.99696	0.905561	+	MA0519.1	Stat5a::Stat5b	STAT domain factors	TTTTCATAGTG	0.00083518
ENSMUSG00000028167	Bdh2	TFBS	TFBS	391	401	2.99696	0.905561	-	MA0519.1	Stat5a::Stat5b	STAT domain factors	TTTTCATAGTG	0.00083518
ENSMUSG00000076612	Ighg2c	TFBS	TFBS	1516	1526	2.9981	0.905569	+	MA0519.1	Stat5a::Stat5b	STAT domain factors	GGTCCAAAGAG	0.000834942
ENSMUSG00000078532	Nkain1	TFBS	TFBS	806	816	3.00383	0.905608	-	MA0519.1	Stat5a::Stat5b	STAT domain factors	TCTCCAAAGAG	0.000834227
ENSMUSG00000006154	Eps8l1	TFBS	TFBS	1315	1325	3.00567	0.90562	-	MA0519.1	Stat5a::Stat5b	STAT domain factors	CCTCCCTTGTA	0.000833988
ENSMUSG00000025780	Itih5	TFBS	TFBS	714	724	3.00627	0.905624	+	MA0519.1	Stat5a::Stat5b	STAT domain factors	TGTTTTAAGAG	0.00083375
ENSMUSG00000025780	Itih5	TFBS	TFBS	714	724	3.00627	0.905624	+	MA0519.1	Stat5a::Stat5b	STAT domain factors	TGTTTTAAGAG	0.00083375
ENSMUSG00000025780	Itih5	TFBS	TFBS	714	724	3.00627	0.905624	+	MA0519.1	Stat5a::Stat5b	STAT domain factors	TGTTTTAAGAG	0.00083375
ENSMUSG00000063590	Slc22a28	TFBS	TFBS	1548	1558	3.00627	0.905624	-	MA0519.1	Stat5a::Stat5b	STAT domain factors	TGTTTTAAGAG	0.00083375
ENSMUSG00000035057	Mgat4d	TFBS	TFBS	1872	1882	3.00707	0.90563	-	MA0519.1	Stat5a::Stat5b	STAT domain factors	TCTCCCAGGCA	0.000833511
ENSMUSG00000028664	Ephb2	TFBS	TFBS	1238	1248	3.00707	0.90563	+	MA0519.1	Stat5a::Stat5b	STAT domain factors	TCTCCCAGGCA	0.000833511
ENSMUSG00000069267	Hist1h3b	TFBS	TFBS	1458	1465	3.01122	0.904206	-	MA0705.1	Lhx8	Homeo domain factors	ACAATCGT	0.00509644
ENSMUSG00000078502	Gm13212	TFBS	TFBS	983	990	3.01122	0.904206	-	MA0705.1	Lhx8	Homeo domain factors	ACAATCGT	0.00509644
ENSMUSG00000028381	Ugcg	TFBS	TFBS	367	374	3.01122	0.904206	+	MA0705.1	Lhx8	Homeo domain factors	ACAATCGT	0.00509644
ENSMUSG00000053024	Cntn2	TFBS	TFBS	1242	1252	3.01319	0.905671	+	MA0519.1	Stat5a::Stat5b	STAT domain factors	GCTCCTCTGAG	0.000832796
ENSMUSG00000019312	Grb7	TFBS	TFBS	882	892	3.01319	0.905671	-	MA0519.1	Stat5a::Stat5b	STAT domain factors	GCTCCTCTGAG	0.000832796
ENSMUSG00000054976	Nyap2	TFBS	TFBS	260	270	3.01324	0.907395	-	MA0500.1	Myog	Basic helix-loop-helix factors (bHLH)	CACAGATGAAT	0.000355482
ENSMUSG00000042129	Rassf4	TFBS	TFBS	1175	1185	3.01324	0.907395	+	MA0500.1	Myog	Basic helix-loop-helix factors (bHLH)	CACAGATGAAT	0.000355482
ENSMUSG00000027048	Abcb11	TFBS	TFBS	873	883	3.0171	0.905697	-	MA0519.1	Stat5a::Stat5b	STAT domain factors	CCTTTCAGGTA	0.000832319
ENSMUSG00000022947	Cbr3	TFBS	TFBS	1290	1300	3.01744	0.9057	-	MA0519.1	Stat5a::Stat5b	STAT domain factors	AATTCCAGGCG	0.000831842
ENSMUSG00000078507	Aadacl3	TFBS	TFBS	1099	1109	3.01767	0.905701	+	MA0519.1	Stat5a::Stat5b	STAT domain factors	ACTTTTTAGAG	0.000831604
ENSMUSG00000026426	Arl8a	TFBS	TFBS	1223	1233	3.01917	0.905711	-	MA0519.1	Stat5a::Stat5b	STAT domain factors	CCTCCCCGGTG	0.000831127
ENSMUSG00000118653		TFBS	TFBS	151	161	3.01945	0.905713	-	MA0519.1	Stat5a::Stat5b	STAT domain factors	AATTTTCAGTA	0.000830889
ENSMUSG00000078598	Skint5	TFBS	TFBS	1335	1345	3.01945	0.905713	-	MA0519.1	Stat5a::Stat5b	STAT domain factors	AATTTTCAGTA	0.000830889
ENSMUSG00000042607	Asb4	TFBS	TFBS	1535	1545	3.02419	0.905745	+	MA0519.1	Stat5a::Stat5b	STAT domain factors	GGTTTTCAGTA	0.000829935
ENSMUSG00000118653		TFBS	TFBS	1642	1652	3.02666	0.905762	+	MA0519.1	Stat5a::Stat5b	STAT domain factors	CTTTTTCTGAA	0.00082922
ENSMUSG00000056300	Zfp981	TFBS	TFBS	437	447	3.02666	0.905762	-	MA0519.1	Stat5a::Stat5b	STAT domain factors	CTTTTTCTGAA	0.00082922
ENSMUSG00000022015	Tnfsf11	TFBS	TFBS	1675	1682	3.02667	0.904373	+	MA0705.1	Lhx8	Homeo domain factors	CTGATGGG	0.00508118
ENSMUSG00000022015	Tnfsf11	TFBS	TFBS	1675	1682	3.02667	0.904373	+	MA0705.1	Lhx8	Homeo domain factors	CTGATGGG	0.00508118
ENSMUSG00000022015	Tnfsf11	TFBS	TFBS	1675	1682	3.02667	0.904373	+	MA0705.1	Lhx8	Homeo domain factors	CTGATGGG	0.00508118
ENSMUSG00000044952	Kctd21	TFBS	TFBS	1225	1232	3.02667	0.904373	+	MA0705.1	Lhx8	Homeo domain factors	CTGATGGG	0.00508118
ENSMUSG00000074359	Psg23	TFBS	TFBS	275	282	3.02667	0.904373	+	MA0705.1	Lhx8	Homeo domain factors	CTGATGGG	0.00508118
ENSMUSG00000009876	Cox4i2	TFBS	TFBS	629	636	3.02667	0.904373	+	MA0705.1	Lhx8	Homeo domain factors	CTGATGGG	0.00508118
ENSMUSG00000009876	Cox4i2	TFBS	TFBS	1514	1521	3.02667	0.904373	+	MA0705.1	Lhx8	Homeo domain factors	CTGATGGG	0.00508118
ENSMUSG00000095576	Fmo6	TFBS	TFBS	48	55	3.02667	0.904373	+	MA0705.1	Lhx8	Homeo domain factors	CTGATGGG	0.00508118
ENSMUSG00000037784	Dzip1l	TFBS	TFBS	405	412	3.02667	0.904373	+	MA0705.1	Lhx8	Homeo domain factors	CTGATGGG	0.00508118
ENSMUSG00000040280	Ndufa4l2	TFBS	TFBS	1931	1938	3.02667	0.904373	+	MA0705.1	Lhx8	Homeo domain factors	CTGATGGG	0.00508118
ENSMUSG00000039671	Zmynd8	TFBS	TFBS	1930	1937	3.02667	0.904373	+	MA0705.1	Lhx8	Homeo domain factors	CTGATGGG	0.00508118
ENSMUSG00000022425	Enpp2	TFBS	TFBS	1580	1587	3.02667	0.904373	+	MA0705.1	Lhx8	Homeo domain factors	CTGATGGG	0.00508118
ENSMUSG00000028664	Ephb2	TFBS	TFBS	607	614	3.02667	0.904373	+	MA0705.1	Lhx8	Homeo domain factors	CTGATGGG	0.00508118
ENSMUSG00000032417	Rwdd2a	TFBS	TFBS	37	44	3.02667	0.904373	-	MA0705.1	Lhx8	Homeo domain factors	CTGATGGG	0.00508118
ENSMUSG00000078768	Zfp566	TFBS	TFBS	136	143	3.02667	0.904373	-	MA0705.1	Lhx8	Homeo domain factors	CTGATGGG	0.00508118
ENSMUSG00000026527	Rgs7	TFBS	TFBS	1229	1236	3.02667	0.904373	-	MA0705.1	Lhx8	Homeo domain factors	CTGATGGG	0.00508118
ENSMUSG00000066383	Iqcf1	TFBS	TFBS	601	608	3.02667	0.904373	-	MA0705.1	Lhx8	Homeo domain factors	CTGATGGG	0.00508118
ENSMUSG00000042129	Rassf4	TFBS	TFBS	1552	1559	3.02667	0.904373	-	MA0705.1	Lhx8	Homeo domain factors	CTGATGGG	0.00508118
ENSMUSG00000060487	Samd5	TFBS	TFBS	1088	1095	3.02667	0.904373	-	MA0705.1	Lhx8	Homeo domain factors	CTGATGGG	0.00508118
ENSMUSG00000072572	Slc39a2	TFBS	TFBS	646	653	3.02667	0.904373	-	MA0705.1	Lhx8	Homeo domain factors	CTGATGGG	0.00508118
ENSMUSG00000026630	Batf3	TFBS	TFBS	1344	1351	3.02667	0.904373	-	MA0705.1	Lhx8	Homeo domain factors	CTGATGGG	0.00508118
ENSMUSG00000040280	Ndufa4l2	TFBS	TFBS	795	802	3.02667	0.904373	-	MA0705.1	Lhx8	Homeo domain factors	CTGATGGG	0.00508118
ENSMUSG00000066705	Fxyd6	TFBS	TFBS	1017	1024	3.02667	0.904373	-	MA0705.1	Lhx8	Homeo domain factors	CTGATGGG	0.00508118
ENSMUSG00000031385	Plxnb3	TFBS	TFBS	1988	1995	3.02667	0.904373	-	MA0705.1	Lhx8	Homeo domain factors	CTGATGGG	0.00508118
ENSMUSG00000028167	Bdh2	TFBS	TFBS	645	652	3.02667	0.904373	-	MA0705.1	Lhx8	Homeo domain factors	CTGATGGG	0.00508118
ENSMUSG00000007827	Ankrd26	TFBS	TFBS	1252	1259	3.02667	0.904373	-	MA0705.1	Lhx8	Homeo domain factors	CTGATGGG	0.00508118
ENSMUSG00000075069	Olfr1264	TFBS	TFBS	720	727	3.02667	0.904373	-	MA0705.1	Lhx8	Homeo domain factors	CTGATGGG	0.00508118
ENSMUSG00000028656	Cap1	TFBS	TFBS	799	806	3.02667	0.904373	-	MA0705.1	Lhx8	Homeo domain factors	CTGATGGG	0.00508118
ENSMUSG00000028838	Extl1	TFBS	TFBS	520	527	3.02667	0.904373	-	MA0705.1	Lhx8	Homeo domain factors	CTGATGGG	0.00508118
ENSMUSG00000060407	Cyp2a12	TFBS	TFBS	1514	1521	3.02667	0.904373	-	MA0705.1	Lhx8	Homeo domain factors	CTGATGGG	0.00508118
ENSMUSG00000071470	Ccnb1ip1	TFBS	TFBS	121	128	3.02667	0.904373	-	MA0705.1	Lhx8	Homeo domain factors	CTGATGGG	0.00508118
ENSMUSG00000022938	Fam3b	TFBS	TFBS	1440	1447	3.02667	0.904373	-	MA0705.1	Lhx8	Homeo domain factors	CTGATGGG	0.00508118
ENSMUSG00000071470	Ccnb1ip1	TFBS	TFBS	1505	1515	3.02993	0.905784	-	MA0519.1	Stat5a::Stat5b	STAT domain factors	TCTTTTCAGTA	0.000828743
ENSMUSG00000050295	Foxc1	TFBS	TFBS	745	752	3.032	0.90443	+	MA0705.1	Lhx8	Homeo domain factors	TCCATCAG	0.00506592
ENSMUSG00000057596	Trim30d	TFBS	TFBS	74	81	3.032	0.90443	-	MA0705.1	Lhx8	Homeo domain factors	TCCATCAG	0.00506592
ENSMUSG00000033470	Cysltr2	TFBS	TFBS	627	634	3.032	0.90443	-	MA0705.1	Lhx8	Homeo domain factors	TCCATCAG	0.00506592
ENSMUSG00000029563	Foxp2	TFBS	TFBS	98	105	3.032	0.90443	+	MA0705.1	Lhx8	Homeo domain factors	TCCATCAG	0.00506592
ENSMUSG00000005718	Tfap4	TFBS	TFBS	1445	1452	3.032	0.90443	-	MA0705.1	Lhx8	Homeo domain factors	TCCATCAG	0.00506592
ENSMUSG00000021983	Atp8a2	TFBS	TFBS	1258	1265	3.032	0.90443	+	MA0705.1	Lhx8	Homeo domain factors	TCCATCAG	0.00506592
ENSMUSG00000055945	Prr18	TFBS	TFBS	1474	1481	3.032	0.90443	-	MA0705.1	Lhx8	Homeo domain factors	TCCATCAG	0.00506592
ENSMUSG00000040522	Tlr8	TFBS	TFBS	1678	1685	3.032	0.90443	-	MA0705.1	Lhx8	Homeo domain factors	TCCATCAG	0.00506592
ENSMUSG00000100512	Ovol3	TFBS	TFBS	1600	1607	3.032	0.90443	-	MA0705.1	Lhx8	Homeo domain factors	TCCATCAG	0.00506592
ENSMUSG00000097328	Tnfsf12	TFBS	TFBS	1559	1566	3.032	0.90443	+	MA0705.1	Lhx8	Homeo domain factors	TCCATCAG	0.00506592
ENSMUSG00000007827	Ankrd26	TFBS	TFBS	847	854	3.032	0.90443	+	MA0705.1	Lhx8	Homeo domain factors	TCCATCAG	0.00506592
ENSMUSG00000058761	Rnf169	TFBS	TFBS	849	856	3.032	0.90443	+	MA0705.1	Lhx8	Homeo domain factors	TCCATCAG	0.00506592
ENSMUSG00000015090	Ptgds	TFBS	TFBS	516	523	3.032	0.90443	+	MA0705.1	Lhx8	Homeo domain factors	TCCATCAG	0.00506592
ENSMUSG00000025473	Adam8	TFBS	TFBS	346	353	3.032	0.90443	-	MA0705.1	Lhx8	Homeo domain factors	TCCATCAG	0.00506592
ENSMUSG00000028664	Ephb2	TFBS	TFBS	535	542	3.032	0.90443	-	MA0705.1	Lhx8	Homeo domain factors	TCCATCAG	0.00506592
ENSMUSG00000056880	Gadl1	TFBS	TFBS	723	730	3.032	0.90443	-	MA0705.1	Lhx8	Homeo domain factors	TCCATCAG	0.00506592
ENSMUSG00000022938	Fam3b	TFBS	TFBS	107	114	3.032	0.90443	+	MA0705.1	Lhx8	Homeo domain factors	TCCATCAG	0.00506592
ENSMUSG00000064360	mt-Nd3	TFBS	TFBS	1146	1153	3.03205	0.904431	-	MA0705.1	Lhx8	Homeo domain factors	GTCATTAT	0.00505066
ENSMUSG00000075600	Zc3h3	TFBS	TFBS	1297	1304	3.03205	0.904431	-	MA0705.1	Lhx8	Homeo domain factors	GTCATTAT	0.00505066
ENSMUSG00000030500	Slc17a6	TFBS	TFBS	719	726	3.03205	0.904431	+	MA0705.1	Lhx8	Homeo domain factors	GTCATTAT	0.00505066
ENSMUSG00000069855	Slc47a2	TFBS	TFBS	1088	1095	3.03205	0.904431	+	MA0705.1	Lhx8	Homeo domain factors	GTCATTAT	0.00505066
ENSMUSG00000054423	Cadps	TFBS	TFBS	822	829	3.03205	0.904431	-	MA0705.1	Lhx8	Homeo domain factors	GTCATTAT	0.00505066
ENSMUSG00000054423	Cadps	TFBS	TFBS	843	850	3.03205	0.904431	-	MA0705.1	Lhx8	Homeo domain factors	GTCATTAT	0.00505066
ENSMUSG00000026987	Baz2b	TFBS	TFBS	632	639	3.03205	0.904431	+	MA0705.1	Lhx8	Homeo domain factors	GTCATTAT	0.00505066
ENSMUSG00000066257	Olfr206	TFBS	TFBS	665	672	3.03205	0.904431	+	MA0705.1	Lhx8	Homeo domain factors	GTCATTAT	0.00505066
ENSMUSG00000025069	Gsto2	TFBS	TFBS	744	751	3.03205	0.904431	+	MA0705.1	Lhx8	Homeo domain factors	GTCATTAT	0.00505066
ENSMUSG00000059554	Ccdc28a	TFBS	TFBS	1855	1862	3.03205	0.904431	-	MA0705.1	Lhx8	Homeo domain factors	GTCATTAT	0.00505066
ENSMUSG00000022947	Cbr3	TFBS	TFBS	776	786	3.03871	0.905844	-	MA0519.1	Stat5a::Stat5b	STAT domain factors	GATTTCCGGAG	0.000828028
ENSMUSG00000032714	Syde1	TFBS	TFBS	84	91	3.04148	0.904533	-	MA0705.1	Lhx8	Homeo domain factors	ATCATTGG	0.0050354
ENSMUSG00000074384	AI429214	TFBS	TFBS	1153	1160	3.04148	0.904533	+	MA0705.1	Lhx8	Homeo domain factors	ATCATTGG	0.0050354
ENSMUSG00000095576	Fmo6	TFBS	TFBS	1329	1336	3.04148	0.904533	-	MA0705.1	Lhx8	Homeo domain factors	ATCATTGG	0.0050354
ENSMUSG00000035203	Epn1	TFBS	TFBS	1039	1046	3.04148	0.904533	+	MA0705.1	Lhx8	Homeo domain factors	ATCATTGG	0.0050354
ENSMUSG00000029563	Foxp2	TFBS	TFBS	1467	1474	3.04148	0.904533	+	MA0705.1	Lhx8	Homeo domain factors	ATCATTGG	0.0050354
ENSMUSG00000039678	Tbc1d13	TFBS	TFBS	1216	1223	3.04148	0.904533	-	MA0705.1	Lhx8	Homeo domain factors	ATCATTGG	0.0050354
ENSMUSG00000041729	Coro2b	TFBS	TFBS	964	971	3.04148	0.904533	-	MA0705.1	Lhx8	Homeo domain factors	ATCATTGG	0.0050354
ENSMUSG00000053754	Chd8	TFBS	TFBS	183	190	3.04148	0.904533	+	MA0705.1	Lhx8	Homeo domain factors	ATCATTGG	0.0050354
ENSMUSG00000079357	Gm11100	TFBS	TFBS	1803	1810	3.04148	0.904533	+	MA0705.1	Lhx8	Homeo domain factors	ATCATTGG	0.0050354
ENSMUSG00000030921	Trim30a	TFBS	TFBS	547	554	3.04148	0.904533	+	MA0705.1	Lhx8	Homeo domain factors	ATCATTGG	0.0050354
ENSMUSG00000022425	Enpp2	TFBS	TFBS	418	425	3.04148	0.904533	-	MA0705.1	Lhx8	Homeo domain factors	ATCATTGG	0.0050354
ENSMUSG00000094828	Trav3-3	TFBS	TFBS	1061	1068	3.04148	0.904533	-	MA0705.1	Lhx8	Homeo domain factors	ATCATTGG	0.0050354
ENSMUSG00000057503	Olfr1459	TFBS	TFBS	350	357	3.04148	0.904533	-	MA0705.1	Lhx8	Homeo domain factors	ATCATTGG	0.0050354
ENSMUSG00000020680	Taf15	TFBS	TFBS	429	436	3.04148	0.904533	+	MA0705.1	Lhx8	Homeo domain factors	ATCATTGG	0.0050354
ENSMUSG00000063458	Lrmda	TFBS	TFBS	965	972	3.04148	0.904533	-	MA0705.1	Lhx8	Homeo domain factors	ATCATTGG	0.0050354
ENSMUSG00000026426	Arl8a	TFBS	TFBS	413	423	3.0421	0.905867	-	MA0519.1	Stat5a::Stat5b	STAT domain factors	ATTCCTAGGCA	0.000827312
ENSMUSG00000060044	Tmem26	TFBS	TFBS	571	581	3.0426	0.90587	+	MA0519.1	Stat5a::Stat5b	STAT domain factors	GCTTCACAGTG	0.000826836
ENSMUSG00000096446	Gm8104	TFBS	TFBS	889	899	3.04599	0.907639	+	MA0500.1	Myog	Basic helix-loop-helix factors (bHLH)	GGCAGATGTCT	0.000355005
ENSMUSG00000022366	Slc22a22	TFBS	TFBS	1799	1809	3.04603	0.905893	-	MA0519.1	Stat5a::Stat5b	STAT domain factors	TTTTCACAGCA	0.000826597
ENSMUSG00000024897	Apba1	TFBS	TFBS	917	927	3.04603	0.905893	+	MA0519.1	Stat5a::Stat5b	STAT domain factors	TTTTCACAGCA	0.000826597
ENSMUSG00000071470	Ccnb1ip1	TFBS	TFBS	1249	1259	3.06337	0.906011	-	MA0519.1	Stat5a::Stat5b	STAT domain factors	TTTTTCAAGTG	0.000825405
ENSMUSG00000022366	Slc22a22	TFBS	TFBS	351	361	3.06342	0.906011	+	MA0519.1	Stat5a::Stat5b	STAT domain factors	TTTCCATAGAG	0.000824928
ENSMUSG00000067773	Defb41	TFBS	TFBS	422	432	3.06667	0.906033	-	MA0519.1	Stat5a::Stat5b	STAT domain factors	TTTCCCTGGCA	0.00082469
ENSMUSG00000037622	Wdtc1	TFBS	TFBS	403	413	3.06667	0.906033	-	MA0519.1	Stat5a::Stat5b	STAT domain factors	TTTCCCTGGCA	0.00082469
ENSMUSG00000017802	Retreg3	TFBS	TFBS	384	394	3.06667	0.906033	-	MA0519.1	Stat5a::Stat5b	STAT domain factors	TTTCCCTGGCA	0.00082469
ENSMUSG00000022366	Slc22a22	TFBS	TFBS	1834	1844	3.07559	0.906093	-	MA0519.1	Stat5a::Stat5b	STAT domain factors	CCTTCCCTGCA	0.000823736
ENSMUSG00000074384	AI429214	TFBS	TFBS	978	988	3.07559	0.906093	-	MA0519.1	Stat5a::Stat5b	STAT domain factors	CCTTCCCTGCA	0.000823736
ENSMUSG00000020679	Hnf1b	TFBS	TFBS	577	587	3.07559	0.906093	+	MA0519.1	Stat5a::Stat5b	STAT domain factors	CCTTCCCTGCA	0.000823736
ENSMUSG00000021279	Cdc42bpb	TFBS	TFBS	1127	1134	3.07592	0.904904	+	MA0705.1	Lhx8	Homeo domain factors	CCGATGAG	0.00502014
ENSMUSG00000028838	Extl1	TFBS	TFBS	1721	1728	3.07592	0.904904	+	MA0705.1	Lhx8	Homeo domain factors	CCGATGAG	0.00502014
ENSMUSG00000048826	Dact2	TFBS	TFBS	1792	1799	3.07592	0.904904	+	MA0705.1	Lhx8	Homeo domain factors	CCGATGAG	0.00502014
ENSMUSG00000028364	Tnc	TFBS	TFBS	1488	1495	3.07592	0.904904	-	MA0705.1	Lhx8	Homeo domain factors	CCGATGAG	0.00502014
ENSMUSG00000030917	Tmem159	TFBS	TFBS	377	384	3.07592	0.904904	-	MA0705.1	Lhx8	Homeo domain factors	CCGATGAG	0.00502014
ENSMUSG00000037622	Wdtc1	TFBS	TFBS	1072	1082	3.0767	0.906101	+	MA0519.1	Stat5a::Stat5b	STAT domain factors	CTTTTCTGGTA	0.000823498
ENSMUSG00000037921	Ddx60	TFBS	TFBS	465	475	3.07836	0.906112	-	MA0519.1	Stat5a::Stat5b	STAT domain factors	AGTTTACAGAA	0.000823259
ENSMUSG00000056755	Grm7	TFBS	TFBS	174	184	3.08591	0.906163	-	MA0519.1	Stat5a::Stat5b	STAT domain factors	AATCTTCAGAA	0.000822306
ENSMUSG00000057596	Trim30d	TFBS	TFBS	807	817	3.09066	0.906195	-	MA0519.1	Stat5a::Stat5b	STAT domain factors	GGTCTTCAGAA	0.000821352
ENSMUSG00000076612	Ighg2c	TFBS	TFBS	1595	1605	3.09066	0.906195	-	MA0519.1	Stat5a::Stat5b	STAT domain factors	GGTCTTCAGAA	0.000821352
ENSMUSG00000024512	Dynap	TFBS	TFBS	1902	1909	3.09074	0.905064	+	MA0705.1	Lhx8	Homeo domain factors	ACCATTAG	0.00500488
ENSMUSG00000024512	Dynap	TFBS	TFBS	1902	1909	3.09074	0.905064	+	MA0705.1	Lhx8	Homeo domain factors	ACCATTAG	0.00500488
ENSMUSG00000024512	Dynap	TFBS	TFBS	1902	1909	3.09074	0.905064	+	MA0705.1	Lhx8	Homeo domain factors	ACCATTAG	0.00500488
ENSMUSG00000076609	Igkc	TFBS	TFBS	1453	1460	3.09074	0.905064	+	MA0705.1	Lhx8	Homeo domain factors	ACCATTAG	0.00500488
ENSMUSG00000029016	Clcn6	TFBS	TFBS	1067	1074	3.09074	0.905064	-	MA0705.1	Lhx8	Homeo domain factors	ACCATTAG	0.00500488
ENSMUSG00000028282	Casp8ap2	TFBS	TFBS	1939	1946	3.09074	0.905064	-	MA0705.1	Lhx8	Homeo domain factors	ACCATTAG	0.00500488
ENSMUSG00000026630	Batf3	TFBS	TFBS	730	737	3.09074	0.905064	+	MA0705.1	Lhx8	Homeo domain factors	ACCATTAG	0.00500488
ENSMUSG00000026888	Grb14	TFBS	TFBS	126	133	3.09074	0.905064	+	MA0705.1	Lhx8	Homeo domain factors	ACCATTAG	0.00500488
ENSMUSG00000020679	Hnf1b	TFBS	TFBS	1801	1808	3.09074	0.905064	-	MA0705.1	Lhx8	Homeo domain factors	ACCATTAG	0.00500488
ENSMUSG00000026605	Cenpf	TFBS	TFBS	16	23	3.09074	0.905064	+	MA0705.1	Lhx8	Homeo domain factors	ACCATTAG	0.00500488
ENSMUSG00000045763	Basp1	TFBS	TFBS	1063	1070	3.09074	0.905064	-	MA0705.1	Lhx8	Homeo domain factors	ACCATTAG	0.00500488
ENSMUSG00000022665	Ccdc80	TFBS	TFBS	1467	1477	3.09259	0.906208	-	MA0519.1	Stat5a::Stat5b	STAT domain factors	TTTCCTAGGTG	0.000821114
ENSMUSG00000023994	Nfya	TFBS	TFBS	93	103	3.09299	0.906211	+	MA0519.1	Stat5a::Stat5b	STAT domain factors	CCTCCCTTGAG	0.000820875
ENSMUSG00000072423	Psmb11	TFBS	TFBS	1168	1178	3.09396	0.906218	-	MA0519.1	Stat5a::Stat5b	STAT domain factors	TGTCCCTAGCA	0.000820637
ENSMUSG00000031621	Isx	TFBS	TFBS	649	659	3.09477	0.906223	+	MA0519.1	Stat5a::Stat5b	STAT domain factors	CATCCCCTGTA	0.000820398
ENSMUSG00000044952	Kctd21	TFBS	TFBS	924	934	3.0961	0.906232	+	MA0519.1	Stat5a::Stat5b	STAT domain factors	AGTCCTCTGTA	0.00082016
ENSMUSG00000070583	Fv1	TFBS	TFBS	645	655	3.0964	0.906234	+	MA0519.1	Stat5a::Stat5b	STAT domain factors	TCTCTTCAGAA	0.000819921
ENSMUSG00000079114	Gm7849	TFBS	TFBS	704	714	3.099	0.906252	-	MA0519.1	Stat5a::Stat5b	STAT domain factors	AGTCTCTGGAA	0.000819683
ENSMUSG00000074437	Defa29	TFBS	TFBS	702	712	3.099	0.906252	-	MA0519.1	Stat5a::Stat5b	STAT domain factors	AGTCTCTGGAA	0.000819683
ENSMUSG00000079113	Gm7861	TFBS	TFBS	704	714	3.099	0.906252	-	MA0519.1	Stat5a::Stat5b	STAT domain factors	AGTCTCTGGAA	0.000819683
ENSMUSG00000033191	Tie1	TFBS	TFBS	1767	1777	3.099	0.906252	-	MA0519.1	Stat5a::Stat5b	STAT domain factors	AGTCTCTGGAA	0.000819683
ENSMUSG00000040280	Ndufa4l2	TFBS	TFBS	1723	1733	3.099	0.906252	+	MA0519.1	Stat5a::Stat5b	STAT domain factors	AGTCTCTGGAA	0.000819683
ENSMUSG00000066705	Fxyd6	TFBS	TFBS	315	325	3.107	0.906306	-	MA0519.1	Stat5a::Stat5b	STAT domain factors	GCTTTAAAGAA	0.000818014
ENSMUSG00000063506	Arhgap22	TFBS	TFBS	1793	1803	3.10906	0.90632	+	MA0519.1	Stat5a::Stat5b	STAT domain factors	GCTCCACAGAG	0.000817776
ENSMUSG00000116564		TFBS	TFBS	616	626	3.10906	0.90632	-	MA0519.1	Stat5a::Stat5b	STAT domain factors	GCTCCACAGAG	0.000817776
ENSMUSG00000031831	Dnaaf1	TFBS	TFBS	860	867	3.11275	0.905302	-	MA0705.1	Lhx8	Homeo domain factors	GTCATTGC	0.00498962
ENSMUSG00000027329	Spef1	TFBS	TFBS	1197	1204	3.11275	0.905302	-	MA0705.1	Lhx8	Homeo domain factors	GTCATTGC	0.00498962
ENSMUSG00000035184	Fam124a	TFBS	TFBS	586	593	3.11275	0.905302	-	MA0705.1	Lhx8	Homeo domain factors	GTCATTGC	0.00498962
ENSMUSG00000048897	Zfp710	TFBS	TFBS	1830	1837	3.11275	0.905302	+	MA0705.1	Lhx8	Homeo domain factors	GTCATTGC	0.00498962
ENSMUSG00000016946	Kctd5	TFBS	TFBS	400	407	3.11275	0.905302	+	MA0705.1	Lhx8	Homeo domain factors	GTCATTGC	0.00498962
ENSMUSG00000033342	Plppr5	TFBS	TFBS	837	844	3.11275	0.905302	+	MA0705.1	Lhx8	Homeo domain factors	GTCATTGC	0.00498962
ENSMUSG00000033470	Cysltr2	TFBS	TFBS	648	655	3.11275	0.905302	+	MA0705.1	Lhx8	Homeo domain factors	GTCATTGC	0.00498962
ENSMUSG00000035356	Nfkbiz	TFBS	TFBS	1312	1319	3.11275	0.905302	+	MA0705.1	Lhx8	Homeo domain factors	GTCATTGC	0.00498962
ENSMUSG00000019820	Utrn	TFBS	TFBS	1305	1312	3.11275	0.905302	+	MA0705.1	Lhx8	Homeo domain factors	GTCATTGC	0.00498962
ENSMUSG00000039671	Zmynd8	TFBS	TFBS	661	668	3.11275	0.905302	+	MA0705.1	Lhx8	Homeo domain factors	GTCATTGC	0.00498962
ENSMUSG00000024897	Apba1	TFBS	TFBS	925	932	3.11275	0.905302	-	MA0705.1	Lhx8	Homeo domain factors	GTCATTGC	0.00498962
ENSMUSG00000037921	Ddx60	TFBS	TFBS	688	695	3.11275	0.905302	+	MA0705.1	Lhx8	Homeo domain factors	GTCATTGC	0.00498962
ENSMUSG00000091411	Gm5916	TFBS	TFBS	907	914	3.11275	0.905302	+	MA0705.1	Lhx8	Homeo domain factors	GTCATTGC	0.00498962
ENSMUSG00000032932	Hspa13	TFBS	TFBS	1856	1863	3.11275	0.905302	+	MA0705.1	Lhx8	Homeo domain factors	GTCATTGC	0.00498962
ENSMUSG00000019820	Utrn	TFBS	TFBS	1310	1320	3.11356	0.90635	-	MA0519.1	Stat5a::Stat5b	STAT domain factors	CTTCCTAAGCA	0.000816822
ENSMUSG00000022366	Slc22a22	TFBS	TFBS	939	949	3.1136	0.90635	-	MA0519.1	Stat5a::Stat5b	STAT domain factors	CATTCATTGAA	0.000816584
ENSMUSG00000029757	Dync1i1	TFBS	TFBS	1137	1147	3.1136	0.90635	-	MA0519.1	Stat5a::Stat5b	STAT domain factors	CATTCATTGAA	0.000816584
ENSMUSG00000030523	Trpm1	TFBS	TFBS	1979	1989	3.11561	0.906364	-	MA0519.1	Stat5a::Stat5b	STAT domain factors	CATTCCCTGTG	0.000816107
ENSMUSG00000022015	Tnfsf11	TFBS	TFBS	279	286	3.11587	0.905335	+	MA0705.1	Lhx8	Homeo domain factors	CTCATTGT	0.00497437
ENSMUSG00000022015	Tnfsf11	TFBS	TFBS	279	286	3.11587	0.905335	+	MA0705.1	Lhx8	Homeo domain factors	CTCATTGT	0.00497437
ENSMUSG00000022015	Tnfsf11	TFBS	TFBS	279	286	3.11587	0.905335	+	MA0705.1	Lhx8	Homeo domain factors	CTCATTGT	0.00497437
ENSMUSG00000053030	Spink2	TFBS	TFBS	433	440	3.11587	0.905335	+	MA0705.1	Lhx8	Homeo domain factors	CTCATTGT	0.00497437
ENSMUSG00000034532	Fbxo16	TFBS	TFBS	1784	1791	3.11587	0.905335	+	MA0705.1	Lhx8	Homeo domain factors	CTCATTGT	0.00497437
ENSMUSG00000039232	Stx11	TFBS	TFBS	1436	1443	3.11587	0.905335	+	MA0705.1	Lhx8	Homeo domain factors	CTCATTGT	0.00497437
ENSMUSG00000024124	Prss30	TFBS	TFBS	105	112	3.11587	0.905335	+	MA0705.1	Lhx8	Homeo domain factors	CTCATTGT	0.00497437
ENSMUSG00000030873	Scnn1b	TFBS	TFBS	987	994	3.11587	0.905335	+	MA0705.1	Lhx8	Homeo domain factors	CTCATTGT	0.00497437
ENSMUSG00000060860	Ube2s	TFBS	TFBS	1633	1640	3.11587	0.905335	+	MA0705.1	Lhx8	Homeo domain factors	CTCATTGT	0.00497437
ENSMUSG00000045795	Whamm	TFBS	TFBS	1494	1501	3.11587	0.905335	+	MA0705.1	Lhx8	Homeo domain factors	CTCATTGT	0.00497437
ENSMUSG00000076612	Ighg2c	TFBS	TFBS	1134	1141	3.11587	0.905335	+	MA0705.1	Lhx8	Homeo domain factors	CTCATTGT	0.00497437
ENSMUSG00000024979	Tectb	TFBS	TFBS	1634	1641	3.11587	0.905335	+	MA0705.1	Lhx8	Homeo domain factors	CTCATTGT	0.00497437
ENSMUSG00000063590	Slc22a28	TFBS	TFBS	400	407	3.11587	0.905335	-	MA0705.1	Lhx8	Homeo domain factors	CTCATTGT	0.00497437
ENSMUSG00000021067	Sav1	TFBS	TFBS	471	478	3.11587	0.905335	-	MA0705.1	Lhx8	Homeo domain factors	CTCATTGT	0.00497437
ENSMUSG00000005575	Ube2m	TFBS	TFBS	1281	1288	3.11587	0.905335	-	MA0705.1	Lhx8	Homeo domain factors	CTCATTGT	0.00497437
ENSMUSG00000024713	Pcsk5	TFBS	TFBS	71	78	3.11587	0.905335	-	MA0705.1	Lhx8	Homeo domain factors	CTCATTGT	0.00497437
ENSMUSG00000069808	Fam57a	TFBS	TFBS	892	899	3.11587	0.905335	-	MA0705.1	Lhx8	Homeo domain factors	CTCATTGT	0.00497437
ENSMUSG00000024897	Apba1	TFBS	TFBS	120	127	3.11587	0.905335	-	MA0705.1	Lhx8	Homeo domain factors	CTCATTGT	0.00497437
ENSMUSG00000035539	Ccdc180	TFBS	TFBS	1095	1102	3.11587	0.905335	-	MA0705.1	Lhx8	Homeo domain factors	CTCATTGT	0.00497437
ENSMUSG00000035539	Ccdc180	TFBS	TFBS	1707	1714	3.11587	0.905335	-	MA0705.1	Lhx8	Homeo domain factors	CTCATTGT	0.00497437
ENSMUSG00000026365	Cfh	TFBS	TFBS	670	677	3.11587	0.905335	-	MA0705.1	Lhx8	Homeo domain factors	CTCATTGT	0.00497437
ENSMUSG00000045763	Basp1	TFBS	TFBS	571	578	3.11587	0.905335	-	MA0705.1	Lhx8	Homeo domain factors	CTCATTGT	0.00497437
ENSMUSG00000056300	Zfp981	TFBS	TFBS	692	699	3.11587	0.905335	-	MA0705.1	Lhx8	Homeo domain factors	CTCATTGT	0.00497437
ENSMUSG00000069267	Hist1h3b	TFBS	TFBS	1196	1206	3.11724	0.906375	+	MA0519.1	Stat5a::Stat5b	STAT domain factors	TCTTTTCAGAG	0.00081563
ENSMUSG00000009876	Cox4i2	TFBS	TFBS	1205	1215	3.11724	0.906375	+	MA0519.1	Stat5a::Stat5b	STAT domain factors	TCTTTTCAGAG	0.00081563
ENSMUSG00000045763	Basp1	TFBS	TFBS	1980	1990	3.11966	0.906391	+	MA0519.1	Stat5a::Stat5b	STAT domain factors	GCTTCCTTGCA	0.000815392
ENSMUSG00000019992	Mtfr2	TFBS	TFBS	498	508	3.11988	0.906393	-	MA0519.1	Stat5a::Stat5b	STAT domain factors	TGTCCTAAGTG	0.000814915
ENSMUSG00000042607	Asb4	TFBS	TFBS	1175	1185	3.12253	0.906411	+	MA0519.1	Stat5a::Stat5b	STAT domain factors	CTTTTACAGAA	0.000814676
ENSMUSG00000033900	Map9	TFBS	TFBS	543	553	3.12473	0.906426	+	MA0519.1	Stat5a::Stat5b	STAT domain factors	GCTCCTATGTA	0.000814438
ENSMUSG00000029016	Clcn6	TFBS	TFBS	1048	1058	3.12646	0.908238	-	MA0500.1	Myog	Basic helix-loop-helix factors (bHLH)	CCCAGGTGTCC	0.000354528
ENSMUSG00000030409	Dmpk	TFBS	TFBS	71	81	3.12646	0.908238	-	MA0500.1	Myog	Basic helix-loop-helix factors (bHLH)	CCCAGGTGTCC	0.000354528
ENSMUSG00000007653	Gabrb2	TFBS	TFBS	76	86	3.13128	0.90647	-	MA0519.1	Stat5a::Stat5b	STAT domain factors	ACTCCTTAGTG	0.000813484
ENSMUSG00000017652	Cd40	TFBS	TFBS	602	612	3.14027	0.906531	+	MA0519.1	Stat5a::Stat5b	STAT domain factors	CTTCCTCTGTA	0.000812054
ENSMUSG00000063506	Arhgap22	TFBS	TFBS	1956	1966	3.14317	0.906551	-	MA0519.1	Stat5a::Stat5b	STAT domain factors	CTTCTCTGGAA	0.000811815
ENSMUSG00000069808	Fam57a	TFBS	TFBS	67	77	3.14317	0.906551	-	MA0519.1	Stat5a::Stat5b	STAT domain factors	CTTCTCTGGAA	0.000811815
ENSMUSG00000035539	Ccdc180	TFBS	TFBS	1287	1297	3.14317	0.906551	+	MA0519.1	Stat5a::Stat5b	STAT domain factors	CTTCTCTGGAA	0.000811815
ENSMUSG00000040606	Kazn	TFBS	TFBS	288	298	3.14558	0.906567	-	MA0519.1	Stat5a::Stat5b	STAT domain factors	GCTTCTATGTG	0.000811577
ENSMUSG00000078507	Aadacl3	TFBS	TFBS	1568	1578	3.14901	0.90659	-	MA0519.1	Stat5a::Stat5b	STAT domain factors	TTTTCTATGCA	0.0008111
ENSMUSG00000031651	Triml1	TFBS	TFBS	1764	1774	3.14901	0.90659	-	MA0519.1	Stat5a::Stat5b	STAT domain factors	TTTTCTATGCA	0.0008111
ENSMUSG00000070713	Gm10282	TFBS	TFBS	100	110	3.15032	0.906599	+	MA0519.1	Stat5a::Stat5b	STAT domain factors	GATCCATGGAA	0.000810623
ENSMUSG00000058126	Tpm3-rs7	TFBS	TFBS	1202	1209	3.15083	0.905713	-	MA0705.1	Lhx8	Homeo domain factors	GTAATGGG	0.00494385
ENSMUSG00000015090	Ptgds	TFBS	TFBS	596	603	3.15083	0.905713	-	MA0705.1	Lhx8	Homeo domain factors	GTAATGGG	0.00494385
ENSMUSG00000059554	Ccdc28a	TFBS	TFBS	950	957	3.15083	0.905713	-	MA0705.1	Lhx8	Homeo domain factors	GTAATGGG	0.00494385
ENSMUSG00000031089	Slc6a14	TFBS	TFBS	260	267	3.15083	0.905713	+	MA0705.1	Lhx8	Homeo domain factors	GTAATGGG	0.00494385
ENSMUSG00000022366	Slc22a22	TFBS	TFBS	1120	1127	3.15083	0.905713	+	MA0705.1	Lhx8	Homeo domain factors	GTAATGGG	0.00494385
ENSMUSG00000041798	Gck	TFBS	TFBS	1004	1011	3.15083	0.905713	+	MA0705.1	Lhx8	Homeo domain factors	GTAATGGG	0.00494385
ENSMUSG00000026604	Ptpn14	TFBS	TFBS	858	865	3.15083	0.905713	+	MA0705.1	Lhx8	Homeo domain factors	GTAATGGG	0.00494385
ENSMUSG00000005628	Tmod4	TFBS	TFBS	1579	1586	3.15083	0.905713	+	MA0705.1	Lhx8	Homeo domain factors	GTAATGGG	0.00494385
ENSMUSG00000019312	Grb7	TFBS	TFBS	1423	1430	3.15083	0.905713	+	MA0705.1	Lhx8	Homeo domain factors	GTAATGGG	0.00494385
ENSMUSG00000091477	Gm5799	TFBS	TFBS	1207	1214	3.15083	0.905713	+	MA0705.1	Lhx8	Homeo domain factors	GTAATGGG	0.00494385
ENSMUSG00000005892	Trh	TFBS	TFBS	474	481	3.15228	0.905728	-	MA0705.1	Lhx8	Homeo domain factors	ATCATCAG	0.00492859
ENSMUSG00000005892	Trh	TFBS	TFBS	474	481	3.15228	0.905728	-	MA0705.1	Lhx8	Homeo domain factors	ATCATCAG	0.00492859
ENSMUSG00000005892	Trh	TFBS	TFBS	474	481	3.15228	0.905728	-	MA0705.1	Lhx8	Homeo domain factors	ATCATCAG	0.00492859
ENSMUSG00000054000	Tusc1	TFBS	TFBS	245	252	3.15228	0.905728	+	MA0705.1	Lhx8	Homeo domain factors	ATCATCAG	0.00492859
ENSMUSG00000001493	Meox1	TFBS	TFBS	1489	1496	3.15228	0.905728	-	MA0705.1	Lhx8	Homeo domain factors	ATCATCAG	0.00492859
ENSMUSG00000059991	Nptx2	TFBS	TFBS	960	967	3.15228	0.905728	-	MA0705.1	Lhx8	Homeo domain factors	ATCATCAG	0.00492859
ENSMUSG00000067773	Defb41	TFBS	TFBS	1468	1475	3.15228	0.905728	+	MA0705.1	Lhx8	Homeo domain factors	ATCATCAG	0.00492859
ENSMUSG00000074322	Vmn1r132	TFBS	TFBS	438	445	3.15228	0.905728	+	MA0705.1	Lhx8	Homeo domain factors	ATCATCAG	0.00492859
ENSMUSG00000074322	Vmn1r132	TFBS	TFBS	1642	1649	3.15228	0.905728	-	MA0705.1	Lhx8	Homeo domain factors	ATCATCAG	0.00492859
ENSMUSG00000074384	AI429214	TFBS	TFBS	1069	1076	3.15228	0.905728	+	MA0705.1	Lhx8	Homeo domain factors	ATCATCAG	0.00492859
ENSMUSG00000095962	Vmn1r137	TFBS	TFBS	427	434	3.15228	0.905728	+	MA0705.1	Lhx8	Homeo domain factors	ATCATCAG	0.00492859
ENSMUSG00000095962	Vmn1r137	TFBS	TFBS	1642	1649	3.15228	0.905728	-	MA0705.1	Lhx8	Homeo domain factors	ATCATCAG	0.00492859
ENSMUSG00000057596	Trim30d	TFBS	TFBS	713	720	3.15228	0.905728	+	MA0705.1	Lhx8	Homeo domain factors	ATCATCAG	0.00492859
ENSMUSG00000057596	Trim30d	TFBS	TFBS	316	323	3.15228	0.905728	-	MA0705.1	Lhx8	Homeo domain factors	ATCATCAG	0.00492859
ENSMUSG00000078768	Zfp566	TFBS	TFBS	362	369	3.15228	0.905728	-	MA0705.1	Lhx8	Homeo domain factors	ATCATCAG	0.00492859
ENSMUSG00000044286	Olfr221	TFBS	TFBS	457	464	3.15228	0.905728	+	MA0705.1	Lhx8	Homeo domain factors	ATCATCAG	0.00492859
ENSMUSG00000096283	Gm6176	TFBS	TFBS	444	451	3.15228	0.905728	+	MA0705.1	Lhx8	Homeo domain factors	ATCATCAG	0.00492859
ENSMUSG00000109060	Gm4513	TFBS	TFBS	440	447	3.15228	0.905728	+	MA0705.1	Lhx8	Homeo domain factors	ATCATCAG	0.00492859
ENSMUSG00000037784	Dzip1l	TFBS	TFBS	378	385	3.15228	0.905728	-	MA0705.1	Lhx8	Homeo domain factors	ATCATCAG	0.00492859
ENSMUSG00000094208	Vmn1r130	TFBS	TFBS	427	434	3.15228	0.905728	+	MA0705.1	Lhx8	Homeo domain factors	ATCATCAG	0.00492859
ENSMUSG00000094208	Vmn1r130	TFBS	TFBS	1642	1649	3.15228	0.905728	-	MA0705.1	Lhx8	Homeo domain factors	ATCATCAG	0.00492859
ENSMUSG00000095683	Gm10662	TFBS	TFBS	435	442	3.15228	0.905728	+	MA0705.1	Lhx8	Homeo domain factors	ATCATCAG	0.00492859
ENSMUSG00000095190	Gm10668	TFBS	TFBS	445	452	3.15228	0.905728	+	MA0705.1	Lhx8	Homeo domain factors	ATCATCAG	0.00492859
ENSMUSG00000069855	Slc47a2	TFBS	TFBS	1424	1431	3.15228	0.905728	+	MA0705.1	Lhx8	Homeo domain factors	ATCATCAG	0.00492859
ENSMUSG00000109396	Gm4565	TFBS	TFBS	441	448	3.15228	0.905728	+	MA0705.1	Lhx8	Homeo domain factors	ATCATCAG	0.00492859
ENSMUSG00000095358	Vmn1r165	TFBS	TFBS	426	433	3.15228	0.905728	+	MA0705.1	Lhx8	Homeo domain factors	ATCATCAG	0.00492859
ENSMUSG00000095358	Vmn1r165	TFBS	TFBS	1642	1649	3.15228	0.905728	-	MA0705.1	Lhx8	Homeo domain factors	ATCATCAG	0.00492859
ENSMUSG00000101436	Gm5157	TFBS	TFBS	444	451	3.15228	0.905728	+	MA0705.1	Lhx8	Homeo domain factors	ATCATCAG	0.00492859
ENSMUSG00000020542	Myocd	TFBS	TFBS	76	83	3.15228	0.905728	+	MA0705.1	Lhx8	Homeo domain factors	ATCATCAG	0.00492859
ENSMUSG00000079357	Gm11100	TFBS	TFBS	1142	1149	3.15228	0.905728	+	MA0705.1	Lhx8	Homeo domain factors	ATCATCAG	0.00492859
ENSMUSG00000095976	Gm5891	TFBS	TFBS	435	442	3.15228	0.905728	+	MA0705.1	Lhx8	Homeo domain factors	ATCATCAG	0.00492859
ENSMUSG00000096446	Gm8104	TFBS	TFBS	1864	1871	3.15228	0.905728	+	MA0705.1	Lhx8	Homeo domain factors	ATCATCAG	0.00492859
ENSMUSG00000094682	Gm6902	TFBS	TFBS	445	452	3.15228	0.905728	+	MA0705.1	Lhx8	Homeo domain factors	ATCATCAG	0.00492859
ENSMUSG00000068099	1500009C09Rik	TFBS	TFBS	1901	1908	3.15228	0.905728	-	MA0705.1	Lhx8	Homeo domain factors	ATCATCAG	0.00492859
ENSMUSG00000033207	Mamdc2	TFBS	TFBS	697	704	3.15228	0.905728	+	MA0705.1	Lhx8	Homeo domain factors	ATCATCAG	0.00492859
ENSMUSG00000094284	Vmn1r112	TFBS	TFBS	423	430	3.15228	0.905728	+	MA0705.1	Lhx8	Homeo domain factors	ATCATCAG	0.00492859
ENSMUSG00000094284	Vmn1r112	TFBS	TFBS	1642	1649	3.15228	0.905728	-	MA0705.1	Lhx8	Homeo domain factors	ATCATCAG	0.00492859
ENSMUSG00000095363	Gm4567	TFBS	TFBS	445	452	3.15228	0.905728	+	MA0705.1	Lhx8	Homeo domain factors	ATCATCAG	0.00492859
ENSMUSG00000075069	Olfr1264	TFBS	TFBS	996	1003	3.15228	0.905728	+	MA0705.1	Lhx8	Homeo domain factors	ATCATCAG	0.00492859
ENSMUSG00000094905	Vmn1r155	TFBS	TFBS	425	432	3.15228	0.905728	+	MA0705.1	Lhx8	Homeo domain factors	ATCATCAG	0.00492859
ENSMUSG00000094905	Vmn1r155	TFBS	TFBS	1642	1649	3.15228	0.905728	-	MA0705.1	Lhx8	Homeo domain factors	ATCATCAG	0.00492859
ENSMUSG00000018259	Prl8a2	TFBS	TFBS	1673	1680	3.15228	0.905728	+	MA0705.1	Lhx8	Homeo domain factors	ATCATCAG	0.00492859
ENSMUSG00000060044	Tmem26	TFBS	TFBS	941	948	3.15228	0.905728	-	MA0705.1	Lhx8	Homeo domain factors	ATCATCAG	0.00492859
ENSMUSG00000109516	Gm6882	TFBS	TFBS	444	451	3.15228	0.905728	+	MA0705.1	Lhx8	Homeo domain factors	ATCATCAG	0.00492859
ENSMUSG00000109166	Gm5890	TFBS	TFBS	436	443	3.15228	0.905728	+	MA0705.1	Lhx8	Homeo domain factors	ATCATCAG	0.00492859
ENSMUSG00000095973	Vmn1r116	TFBS	TFBS	424	431	3.15228	0.905728	+	MA0705.1	Lhx8	Homeo domain factors	ATCATCAG	0.00492859
ENSMUSG00000095973	Vmn1r116	TFBS	TFBS	1642	1649	3.15228	0.905728	-	MA0705.1	Lhx8	Homeo domain factors	ATCATCAG	0.00492859
ENSMUSG00000060407	Cyp2a12	TFBS	TFBS	268	275	3.15228	0.905728	-	MA0705.1	Lhx8	Homeo domain factors	ATCATCAG	0.00492859
ENSMUSG00000095619	Vmn1r157	TFBS	TFBS	421	428	3.15228	0.905728	+	MA0705.1	Lhx8	Homeo domain factors	ATCATCAG	0.00492859
ENSMUSG00000095619	Vmn1r157	TFBS	TFBS	1642	1649	3.15228	0.905728	-	MA0705.1	Lhx8	Homeo domain factors	ATCATCAG	0.00492859
ENSMUSG00000032932	Hspa13	TFBS	TFBS	153	160	3.15228	0.905728	+	MA0705.1	Lhx8	Homeo domain factors	ATCATCAG	0.00492859
ENSMUSG00000074311	Vmn1r139	TFBS	TFBS	1657	1664	3.15228	0.905728	+	MA0705.1	Lhx8	Homeo domain factors	ATCATCAG	0.00492859
ENSMUSG00000069743	Zfp820	TFBS	TFBS	1470	1477	3.15228	0.905728	-	MA0705.1	Lhx8	Homeo domain factors	ATCATCAG	0.00492859
ENSMUSG00000060548	Tnfrsf19	TFBS	TFBS	845	852	3.15228	0.905728	-	MA0705.1	Lhx8	Homeo domain factors	ATCATCAG	0.00492859
ENSMUSG00000063506	Arhgap22	TFBS	TFBS	1451	1461	3.15849	0.906654	-	MA0519.1	Stat5a::Stat5b	STAT domain factors	TATTTTTGGAA	0.000809908
ENSMUSG00000050747	Trim15	TFBS	TFBS	957	967	3.15849	0.906654	-	MA0519.1	Stat5a::Stat5b	STAT domain factors	TATTTTTGGAA	0.000809908
ENSMUSG00000063590	Slc22a28	TFBS	TFBS	897	907	3.16111	0.906672	+	MA0519.1	Stat5a::Stat5b	STAT domain factors	CTTTCTCTGTG	0.000809431
ENSMUSG00000105080	Trav7n-6	TFBS	TFBS	206	216	3.16111	0.906672	-	MA0519.1	Stat5a::Stat5b	STAT domain factors	CTTTCTCTGTG	0.000809431
ENSMUSG00000018259	Prl8a2	TFBS	TFBS	1075	1085	3.16111	0.906672	-	MA0519.1	Stat5a::Stat5b	STAT domain factors	CTTTCTCTGTG	0.000809431
ENSMUSG00000071470	Ccnb1ip1	TFBS	TFBS	885	895	3.16111	0.906672	-	MA0519.1	Stat5a::Stat5b	STAT domain factors	CTTTCTCTGTG	0.000809431
ENSMUSG00000059554	Ccdc28a	TFBS	TFBS	1716	1726	3.16111	0.906672	+	MA0519.1	Stat5a::Stat5b	STAT domain factors	CTTTCTCTGTG	0.000809431
ENSMUSG00000039013	Siglec5	TFBS	TFBS	286	296	3.16111	0.906672	-	MA0519.1	Stat5a::Stat5b	STAT domain factors	CTTTCTCTGTG	0.000809431
ENSMUSG00000025780	Itih5	TFBS	TFBS	334	341	3.162	0.905833	+	MA0705.1	Lhx8	Homeo domain factors	GCCATTAC	0.00491333
ENSMUSG00000025780	Itih5	TFBS	TFBS	334	341	3.162	0.905833	+	MA0705.1	Lhx8	Homeo domain factors	GCCATTAC	0.00491333
ENSMUSG00000025780	Itih5	TFBS	TFBS	334	341	3.162	0.905833	+	MA0705.1	Lhx8	Homeo domain factors	GCCATTAC	0.00491333
ENSMUSG00000034057	Myrfl	TFBS	TFBS	1750	1757	3.162	0.905833	+	MA0705.1	Lhx8	Homeo domain factors	GCCATTAC	0.00491333
ENSMUSG00000030905	Crym	TFBS	TFBS	1408	1415	3.162	0.905833	+	MA0705.1	Lhx8	Homeo domain factors	GCCATTAC	0.00491333
ENSMUSG00000028536	2610528J11Rik	TFBS	TFBS	630	637	3.162	0.905833	-	MA0705.1	Lhx8	Homeo domain factors	GCCATTAC	0.00491333
ENSMUSG00000024913	Lrp5	TFBS	TFBS	262	269	3.162	0.905833	+	MA0705.1	Lhx8	Homeo domain factors	GCCATTAC	0.00491333
ENSMUSG00000038209	Itln1	TFBS	TFBS	1543	1550	3.162	0.905833	+	MA0705.1	Lhx8	Homeo domain factors	GCCATTAC	0.00491333
ENSMUSG00000057503	Olfr1459	TFBS	TFBS	598	605	3.162	0.905833	+	MA0705.1	Lhx8	Homeo domain factors	GCCATTAC	0.00491333
ENSMUSG00000022899	Slc15a2	TFBS	TFBS	1093	1100	3.162	0.905833	+	MA0705.1	Lhx8	Homeo domain factors	GCCATTAC	0.00491333
ENSMUSG00000035057	Mgat4d	TFBS	TFBS	1530	1537	3.162	0.905833	+	MA0705.1	Lhx8	Homeo domain factors	GCCATTAC	0.00491333
ENSMUSG00000071470	Ccnb1ip1	TFBS	TFBS	1939	1946	3.162	0.905833	+	MA0705.1	Lhx8	Homeo domain factors	GCCATTAC	0.00491333
ENSMUSG00000035896	Rnase1	TFBS	TFBS	1260	1270	3.16401	0.906692	-	MA0519.1	Stat5a::Stat5b	STAT domain factors	CTTTTCTGGAG	0.000809193
ENSMUSG00000054423	Cadps	TFBS	TFBS	1671	1681	3.16401	0.906692	+	MA0519.1	Stat5a::Stat5b	STAT domain factors	CTTTTCTGGAG	0.000809193
ENSMUSG00000094828	Trav3-3	TFBS	TFBS	342	352	3.16401	0.906692	+	MA0519.1	Stat5a::Stat5b	STAT domain factors	CTTTTCTGGAG	0.000809193
ENSMUSG00000027329	Spef1	TFBS	TFBS	124	134	3.16468	0.906696	-	MA0519.1	Stat5a::Stat5b	STAT domain factors	ATTCCACGGTA	0.000808954
ENSMUSG00000041798	Gck	TFBS	TFBS	876	883	3.16513	0.905867	+	MA0705.1	Lhx8	Homeo domain factors	CCCATTAT	0.00489807
ENSMUSG00000060988	Galnt13	TFBS	TFBS	1432	1439	3.16513	0.905867	+	MA0705.1	Lhx8	Homeo domain factors	CCCATTAT	0.00489807
ENSMUSG00000118653		TFBS	TFBS	924	931	3.16513	0.905867	+	MA0705.1	Lhx8	Homeo domain factors	CCCATTAT	0.00489807
ENSMUSG00000032417	Rwdd2a	TFBS	TFBS	1950	1957	3.16513	0.905867	+	MA0705.1	Lhx8	Homeo domain factors	CCCATTAT	0.00489807
ENSMUSG00000029563	Foxp2	TFBS	TFBS	1452	1459	3.16513	0.905867	+	MA0705.1	Lhx8	Homeo domain factors	CCCATTAT	0.00489807
ENSMUSG00000015981	Stk32c	TFBS	TFBS	1419	1426	3.16513	0.905867	+	MA0705.1	Lhx8	Homeo domain factors	CCCATTAT	0.00489807
ENSMUSG00000030873	Scnn1b	TFBS	TFBS	1640	1647	3.16513	0.905867	+	MA0705.1	Lhx8	Homeo domain factors	CCCATTAT	0.00489807
ENSMUSG00000073926	Olfr653	TFBS	TFBS	614	621	3.16513	0.905867	+	MA0705.1	Lhx8	Homeo domain factors	CCCATTAT	0.00489807
ENSMUSG00000035686	Thrsp	TFBS	TFBS	1503	1510	3.16513	0.905867	+	MA0705.1	Lhx8	Homeo domain factors	CCCATTAT	0.00489807
ENSMUSG00000029757	Dync1i1	TFBS	TFBS	948	955	3.16513	0.905867	+	MA0705.1	Lhx8	Homeo domain factors	CCCATTAT	0.00489807
ENSMUSG00000025473	Adam8	TFBS	TFBS	815	822	3.16513	0.905867	+	MA0705.1	Lhx8	Homeo domain factors	CCCATTAT	0.00489807
ENSMUSG00000068113	Gm4907	TFBS	TFBS	1294	1301	3.16513	0.905867	+	MA0705.1	Lhx8	Homeo domain factors	CCCATTAT	0.00489807
ENSMUSG00000032714	Syde1	TFBS	TFBS	336	343	3.16513	0.905867	-	MA0705.1	Lhx8	Homeo domain factors	CCCATTAT	0.00489807
ENSMUSG00000063698	Sfxn4	TFBS	TFBS	377	384	3.16513	0.905867	-	MA0705.1	Lhx8	Homeo domain factors	CCCATTAT	0.00489807
ENSMUSG00000045968	Teddm2	TFBS	TFBS	758	765	3.16513	0.905867	-	MA0705.1	Lhx8	Homeo domain factors	CCCATTAT	0.00489807
ENSMUSG00000105080	Trav7n-6	TFBS	TFBS	1343	1350	3.16513	0.905867	-	MA0705.1	Lhx8	Homeo domain factors	CCCATTAT	0.00489807
ENSMUSG00000028282	Casp8ap2	TFBS	TFBS	1551	1558	3.16513	0.905867	-	MA0705.1	Lhx8	Homeo domain factors	CCCATTAT	0.00489807
ENSMUSG00000031827	Cotl1	TFBS	TFBS	263	270	3.16513	0.905867	-	MA0705.1	Lhx8	Homeo domain factors	CCCATTAT	0.00489807
ENSMUSG00000105721	C920008G01Rik	TFBS	TFBS	1356	1363	3.16513	0.905867	-	MA0705.1	Lhx8	Homeo domain factors	CCCATTAT	0.00489807
ENSMUSG00000052504	Epha3	TFBS	TFBS	231	238	3.16513	0.905867	-	MA0705.1	Lhx8	Homeo domain factors	CCCATTAT	0.00489807
ENSMUSG00000038209	Itln1	TFBS	TFBS	1945	1952	3.16513	0.905867	-	MA0705.1	Lhx8	Homeo domain factors	CCCATTAT	0.00489807
ENSMUSG00000015090	Ptgds	TFBS	TFBS	304	311	3.16513	0.905867	-	MA0705.1	Lhx8	Homeo domain factors	CCCATTAT	0.00489807
ENSMUSG00000030917	Tmem159	TFBS	TFBS	1034	1041	3.16513	0.905867	-	MA0705.1	Lhx8	Homeo domain factors	CCCATTAT	0.00489807
ENSMUSG00000039236	Isg20	TFBS	TFBS	1858	1865	3.16513	0.905867	-	MA0705.1	Lhx8	Homeo domain factors	CCCATTAT	0.00489807
ENSMUSG00000039903	Eva1c	TFBS	TFBS	706	713	3.16513	0.905867	-	MA0705.1	Lhx8	Homeo domain factors	CCCATTAT	0.00489807
ENSMUSG00000073926	Olfr653	TFBS	TFBS	1257	1264	3.16513	0.905867	-	MA0705.1	Lhx8	Homeo domain factors	CCCATTAT	0.00489807
ENSMUSG00000032932	Hspa13	TFBS	TFBS	280	287	3.16513	0.905867	-	MA0705.1	Lhx8	Homeo domain factors	CCCATTAT	0.00489807
ENSMUSG00000056880	Gadl1	TFBS	TFBS	855	865	3.16659	0.906709	+	MA0519.1	Stat5a::Stat5b	STAT domain factors	GTTTTATAGAA	0.000808716
ENSMUSG00000007827	Ankrd26	TFBS	TFBS	1139	1149	3.1686	0.906723	-	MA0519.1	Stat5a::Stat5b	STAT domain factors	GTTTTCCAGTG	0.000808477
ENSMUSG00000073925	Olfr654	TFBS	TFBS	1742	1752	3.17203	0.906746	+	MA0519.1	Stat5a::Stat5b	STAT domain factors	ATTTCATTGTA	0.000807762
ENSMUSG00000064120	Mocs1	TFBS	TFBS	1498	1508	3.1789	0.906792	-	MA0519.1	Stat5a::Stat5b	STAT domain factors	ACTCCAATGAA	0.000807524
ENSMUSG00000028536	2610528J11Rik	TFBS	TFBS	652	662	3.18035	0.906802	-	MA0519.1	Stat5a::Stat5b	STAT domain factors	ACTCCTCAGCA	0.000807047
ENSMUSG00000031906	Smpd3	TFBS	TFBS	918	928	3.18134	0.906809	-	MA0519.1	Stat5a::Stat5b	STAT domain factors	AGTTTTATGAA	0.000806808
ENSMUSG00000001493	Meox1	TFBS	TFBS	644	654	3.18208	0.906814	-	MA0519.1	Stat5a::Stat5b	STAT domain factors	CATCCCCTGAG	0.00080657
ENSMUSG00000118653		TFBS	TFBS	601	611	3.18341	0.906823	+	MA0519.1	Stat5a::Stat5b	STAT domain factors	AGTCCTCTGAG	0.000806332
ENSMUSG00000028312	Smc2	TFBS	TFBS	528	538	3.18341	0.906823	-	MA0519.1	Stat5a::Stat5b	STAT domain factors	AGTCCTCTGAG	0.000806332
ENSMUSG00000040522	Tlr8	TFBS	TFBS	724	734	3.18433	0.906829	+	MA0519.1	Stat5a::Stat5b	STAT domain factors	GTTCCTTTGTA	0.000806093
ENSMUSG00000032239	Rp9	TFBS	TFBS	209	219	3.19576	0.906906	-	MA0519.1	Stat5a::Stat5b	STAT domain factors	GTTTTTAGGTA	0.00080514
ENSMUSG00000030530	Furin	TFBS	TFBS	1218	1228	3.19857	0.906925	-	MA0519.1	Stat5a::Stat5b	STAT domain factors	TGTCTCCGGAA	0.000804663
ENSMUSG00000070583	Fv1	TFBS	TFBS	1726	1733	3.20008	0.906244	-	MA0705.1	Lhx8	Homeo domain factors	GCAATGAG	0.00488281
ENSMUSG00000054000	Tusc1	TFBS	TFBS	1550	1557	3.20008	0.906244	+	MA0705.1	Lhx8	Homeo domain factors	GCAATGAG	0.00488281
ENSMUSG00000046435	Gm13078	TFBS	TFBS	1814	1821	3.20008	0.906244	+	MA0705.1	Lhx8	Homeo domain factors	GCAATGAG	0.00488281
ENSMUSG00000049013	Prss48	TFBS	TFBS	1984	1991	3.20008	0.906244	+	MA0705.1	Lhx8	Homeo domain factors	GCAATGAG	0.00488281
ENSMUSG00000075574	Defb48	TFBS	TFBS	273	280	3.20008	0.906244	-	MA0705.1	Lhx8	Homeo domain factors	GCAATGAG	0.00488281
ENSMUSG00000079114	Gm7849	TFBS	TFBS	419	426	3.20008	0.906244	-	MA0705.1	Lhx8	Homeo domain factors	GCAATGAG	0.00488281
ENSMUSG00000079114	Gm7849	TFBS	TFBS	432	439	3.20008	0.906244	-	MA0705.1	Lhx8	Homeo domain factors	GCAATGAG	0.00488281
ENSMUSG00000078512	Pramef6	TFBS	TFBS	1817	1824	3.20008	0.906244	+	MA0705.1	Lhx8	Homeo domain factors	GCAATGAG	0.00488281
ENSMUSG00000074437	Defa29	TFBS	TFBS	417	424	3.20008	0.906244	-	MA0705.1	Lhx8	Homeo domain factors	GCAATGAG	0.00488281
ENSMUSG00000074437	Defa29	TFBS	TFBS	430	437	3.20008	0.906244	-	MA0705.1	Lhx8	Homeo domain factors	GCAATGAG	0.00488281
ENSMUSG00000079113	Gm7861	TFBS	TFBS	419	426	3.20008	0.906244	-	MA0705.1	Lhx8	Homeo domain factors	GCAATGAG	0.00488281
ENSMUSG00000079113	Gm7861	TFBS	TFBS	432	439	3.20008	0.906244	-	MA0705.1	Lhx8	Homeo domain factors	GCAATGAG	0.00488281
ENSMUSG00000067399	Trim43c	TFBS	TFBS	718	725	3.20008	0.906244	-	MA0705.1	Lhx8	Homeo domain factors	GCAATGAG	0.00488281
ENSMUSG00000024913	Lrp5	TFBS	TFBS	215	222	3.20008	0.906244	+	MA0705.1	Lhx8	Homeo domain factors	GCAATGAG	0.00488281
ENSMUSG00000029563	Foxp2	TFBS	TFBS	1010	1017	3.20008	0.906244	-	MA0705.1	Lhx8	Homeo domain factors	GCAATGAG	0.00488281
ENSMUSG00000109060	Gm4513	TFBS	TFBS	1960	1967	3.20008	0.906244	-	MA0705.1	Lhx8	Homeo domain factors	GCAATGAG	0.00488281
ENSMUSG00000095683	Gm10662	TFBS	TFBS	1960	1967	3.20008	0.906244	-	MA0705.1	Lhx8	Homeo domain factors	GCAATGAG	0.00488281
ENSMUSG00000095028	Sirpb1b	TFBS	TFBS	1137	1144	3.20008	0.906244	-	MA0705.1	Lhx8	Homeo domain factors	GCAATGAG	0.00488281
ENSMUSG00000109396	Gm4565	TFBS	TFBS	1960	1967	3.20008	0.906244	-	MA0705.1	Lhx8	Homeo domain factors	GCAATGAG	0.00488281
ENSMUSG00000101436	Gm5157	TFBS	TFBS	1960	1967	3.20008	0.906244	-	MA0705.1	Lhx8	Homeo domain factors	GCAATGAG	0.00488281
ENSMUSG00000037622	Wdtc1	TFBS	TFBS	898	905	3.20008	0.906244	-	MA0705.1	Lhx8	Homeo domain factors	GCAATGAG	0.00488281
ENSMUSG00000095976	Gm5891	TFBS	TFBS	1960	1967	3.20008	0.906244	-	MA0705.1	Lhx8	Homeo domain factors	GCAATGAG	0.00488281
ENSMUSG00000019312	Grb7	TFBS	TFBS	1655	1662	3.20008	0.906244	+	MA0705.1	Lhx8	Homeo domain factors	GCAATGAG	0.00488281
ENSMUSG00000109516	Gm6882	TFBS	TFBS	1960	1967	3.20008	0.906244	-	MA0705.1	Lhx8	Homeo domain factors	GCAATGAG	0.00488281
ENSMUSG00000109166	Gm5890	TFBS	TFBS	1957	1964	3.20008	0.906244	-	MA0705.1	Lhx8	Homeo domain factors	GCAATGAG	0.00488281
ENSMUSG00000060407	Cyp2a12	TFBS	TFBS	1723	1730	3.20008	0.906244	+	MA0705.1	Lhx8	Homeo domain factors	GCAATGAG	0.00488281
ENSMUSG00000022938	Fam3b	TFBS	TFBS	440	447	3.20008	0.906244	+	MA0705.1	Lhx8	Homeo domain factors	GCAATGAG	0.00488281
ENSMUSG00000049013	Prss48	TFBS	TFBS	1932	1942	3.2012	0.906943	+	MA0519.1	Stat5a::Stat5b	STAT domain factors	ACTTCTCAGCG	0.000804186
ENSMUSG00000027824	Vmn2r1	TFBS	TFBS	1581	1588	3.20323	0.906278	-	MA0705.1	Lhx8	Homeo domain factors	TTGATGAG	0.00486755
ENSMUSG00000022076	Klhl1	TFBS	TFBS	1496	1503	3.20323	0.906278	-	MA0705.1	Lhx8	Homeo domain factors	TTGATGAG	0.00486755
ENSMUSG00000027824	Vmn2r1	TFBS	TFBS	1581	1588	3.20323	0.906278	-	MA0705.1	Lhx8	Homeo domain factors	TTGATGAG	0.00486755
ENSMUSG00000022076	Klhl1	TFBS	TFBS	1496	1503	3.20323	0.906278	-	MA0705.1	Lhx8	Homeo domain factors	TTGATGAG	0.00486755
ENSMUSG00000027824	Vmn2r1	TFBS	TFBS	1581	1588	3.20323	0.906278	-	MA0705.1	Lhx8	Homeo domain factors	TTGATGAG	0.00486755
ENSMUSG00000022076	Klhl1	TFBS	TFBS	1496	1503	3.20323	0.906278	-	MA0705.1	Lhx8	Homeo domain factors	TTGATGAG	0.00486755
ENSMUSG00000064360	mt-Nd3	TFBS	TFBS	1919	1926	3.20323	0.906278	+	MA0705.1	Lhx8	Homeo domain factors	TTGATGAG	0.00486755
ENSMUSG00000064360	mt-Nd3	TFBS	TFBS	349	356	3.20323	0.906278	-	MA0705.1	Lhx8	Homeo domain factors	TTGATGAG	0.00486755
ENSMUSG00000059991	Nptx2	TFBS	TFBS	1071	1078	3.20323	0.906278	-	MA0705.1	Lhx8	Homeo domain factors	TTGATGAG	0.00486755
ENSMUSG00000046435	Gm13078	TFBS	TFBS	1114	1121	3.20323	0.906278	-	MA0705.1	Lhx8	Homeo domain factors	TTGATGAG	0.00486755
ENSMUSG00000078502	Gm13212	TFBS	TFBS	1264	1271	3.20323	0.906278	+	MA0705.1	Lhx8	Homeo domain factors	TTGATGAG	0.00486755
ENSMUSG00000027420	Bfsp1	TFBS	TFBS	1158	1165	3.20323	0.906278	-	MA0705.1	Lhx8	Homeo domain factors	TTGATGAG	0.00486755
ENSMUSG00000035184	Fam124a	TFBS	TFBS	238	245	3.20323	0.906278	+	MA0705.1	Lhx8	Homeo domain factors	TTGATGAG	0.00486755
ENSMUSG00000061080	Lsamp	TFBS	TFBS	1804	1811	3.20323	0.906278	+	MA0705.1	Lhx8	Homeo domain factors	TTGATGAG	0.00486755
ENSMUSG00000078768	Zfp566	TFBS	TFBS	610	617	3.20323	0.906278	-	MA0705.1	Lhx8	Homeo domain factors	TTGATGAG	0.00486755
ENSMUSG00000051579	Tceal8	TFBS	TFBS	1027	1034	3.20323	0.906278	+	MA0705.1	Lhx8	Homeo domain factors	TTGATGAG	0.00486755
ENSMUSG00000003273	Car11	TFBS	TFBS	104	111	3.20323	0.906278	-	MA0705.1	Lhx8	Homeo domain factors	TTGATGAG	0.00486755
ENSMUSG00000020120	Plek	TFBS	TFBS	292	299	3.20323	0.906278	+	MA0705.1	Lhx8	Homeo domain factors	TTGATGAG	0.00486755
ENSMUSG00000029304	Spp1	TFBS	TFBS	1419	1426	3.20323	0.906278	-	MA0705.1	Lhx8	Homeo domain factors	TTGATGAG	0.00486755
ENSMUSG00000066705	Fxyd6	TFBS	TFBS	1049	1056	3.20323	0.906278	+	MA0705.1	Lhx8	Homeo domain factors	TTGATGAG	0.00486755
ENSMUSG00000026709	Dars2	TFBS	TFBS	498	505	3.20323	0.906278	-	MA0705.1	Lhx8	Homeo domain factors	TTGATGAG	0.00486755
ENSMUSG00000066571	4931406P16Rik	TFBS	TFBS	366	373	3.20323	0.906278	-	MA0705.1	Lhx8	Homeo domain factors	TTGATGAG	0.00486755
ENSMUSG00000035686	Thrsp	TFBS	TFBS	1074	1081	3.20323	0.906278	+	MA0705.1	Lhx8	Homeo domain factors	TTGATGAG	0.00486755
ENSMUSG00000066257	Olfr206	TFBS	TFBS	1597	1604	3.20323	0.906278	+	MA0705.1	Lhx8	Homeo domain factors	TTGATGAG	0.00486755
ENSMUSG00000046585	Cfap58	TFBS	TFBS	1204	1211	3.20323	0.906278	-	MA0705.1	Lhx8	Homeo domain factors	TTGATGAG	0.00486755
ENSMUSG00000108976	Gm29797	TFBS	TFBS	952	959	3.20323	0.906278	+	MA0705.1	Lhx8	Homeo domain factors	TTGATGAG	0.00486755
ENSMUSG00000038199	4931409K22Rik	TFBS	TFBS	1653	1663	3.20517	0.90697	+	MA0519.1	Stat5a::Stat5b	STAT domain factors	GTTTCTTTGTG	0.000803709
ENSMUSG00000069919	Hba-a1	TFBS	TFBS	1790	1800	3.20875	0.906994	+	MA0519.1	Stat5a::Stat5b	STAT domain factors	GATTCCCTGCA	0.000803232
ENSMUSG00000069917	Hba-a2	TFBS	TFBS	1790	1800	3.20875	0.906994	+	MA0519.1	Stat5a::Stat5b	STAT domain factors	GATTCCCTGCA	0.000803232
ENSMUSG00000021792	Fam213a	TFBS	TFBS	114	124	3.21674	0.908911	-	MA0500.1	Myog	Basic helix-loop-helix factors (bHLH)	CACAGATGTGC	0.000353336
ENSMUSG00000040606	Kazn	TFBS	TFBS	774	784	3.21674	0.908911	+	MA0500.1	Myog	Basic helix-loop-helix factors (bHLH)	CACAGATGTGC	0.000353336
ENSMUSG00000041354	Rgl2	TFBS	TFBS	288	298	3.21803	0.907057	+	MA0519.1	Stat5a::Stat5b	STAT domain factors	CCTCCCAGGTG	0.00080204
ENSMUSG00000095962	Vmn1r137	TFBS	TFBS	829	839	3.2183	0.907059	-	MA0519.1	Stat5a::Stat5b	STAT domain factors	AATTTTAAGTA	0.000801802
ENSMUSG00000094208	Vmn1r130	TFBS	TFBS	829	839	3.2183	0.907059	-	MA0519.1	Stat5a::Stat5b	STAT domain factors	AATTTTAAGTA	0.000801802
ENSMUSG00000095358	Vmn1r165	TFBS	TFBS	828	838	3.2183	0.907059	-	MA0519.1	Stat5a::Stat5b	STAT domain factors	AATTTTAAGTA	0.000801802
ENSMUSG00000094905	Vmn1r155	TFBS	TFBS	827	837	3.2183	0.907059	-	MA0519.1	Stat5a::Stat5b	STAT domain factors	AATTTTAAGTA	0.000801802
ENSMUSG00000095973	Vmn1r116	TFBS	TFBS	826	836	3.2183	0.907059	-	MA0519.1	Stat5a::Stat5b	STAT domain factors	AATTTTAAGTA	0.000801802
ENSMUSG00000078503	Zfp990	TFBS	TFBS	900	910	3.22037	0.907073	-	MA0519.1	Stat5a::Stat5b	STAT domain factors	AATCCTCAGTG	0.000801325
ENSMUSG00000045968	Teddm2	TFBS	TFBS	1962	1972	3.22053	0.907074	+	MA0519.1	Stat5a::Stat5b	STAT domain factors	CGTCCTTGGAG	0.000801086
ENSMUSG00000056895	Hist3h2ba	TFBS	TFBS	1911	1921	3.22061	0.907075	-	MA0519.1	Stat5a::Stat5b	STAT domain factors	GCTCCAAAGTA	0.000800848
ENSMUSG00000032239	Rp9	TFBS	TFBS	1702	1712	3.22305	0.907091	-	MA0519.1	Stat5a::Stat5b	STAT domain factors	GGTTTTAAGTA	0.00080061
ENSMUSG00000074359	Psg23	TFBS	TFBS	1488	1495	3.22355	0.906498	+	MA0705.1	Lhx8	Homeo domain factors	GTCATCAC	0.00485229
ENSMUSG00000021214	Akr1c18	TFBS	TFBS	1012	1019	3.22355	0.906498	-	MA0705.1	Lhx8	Homeo domain factors	GTCATCAC	0.00485229
ENSMUSG00000025196	Cpn1	TFBS	TFBS	653	660	3.22355	0.906498	+	MA0705.1	Lhx8	Homeo domain factors	GTCATCAC	0.00485229
ENSMUSG00000074882	Cyp2c68	TFBS	TFBS	304	311	3.22355	0.906498	-	MA0705.1	Lhx8	Homeo domain factors	GTCATCAC	0.00485229
ENSMUSG00000052305	Hbb-bs	TFBS	TFBS	1827	1834	3.22355	0.906498	+	MA0705.1	Lhx8	Homeo domain factors	GTCATCAC	0.00485229
ENSMUSG00000028164	Manba	TFBS	TFBS	6	13	3.22355	0.906498	-	MA0705.1	Lhx8	Homeo domain factors	GTCATCAC	0.00485229
ENSMUSG00000020120	Plek	TFBS	TFBS	1861	1868	3.22355	0.906498	+	MA0705.1	Lhx8	Homeo domain factors	GTCATCAC	0.00485229
ENSMUSG00000025004	Cyp2c40	TFBS	TFBS	380	387	3.22355	0.906498	-	MA0705.1	Lhx8	Homeo domain factors	GTCATCAC	0.00485229
ENSMUSG00000053754	Chd8	TFBS	TFBS	516	523	3.22355	0.906498	+	MA0705.1	Lhx8	Homeo domain factors	GTCATCAC	0.00485229
ENSMUSG00000036594	H2-Aa	TFBS	TFBS	1874	1881	3.22355	0.906498	+	MA0705.1	Lhx8	Homeo domain factors	GTCATCAC	0.00485229
ENSMUSG00000026987	Baz2b	TFBS	TFBS	413	420	3.22355	0.906498	-	MA0705.1	Lhx8	Homeo domain factors	GTCATCAC	0.00485229
ENSMUSG00000026426	Arl8a	TFBS	TFBS	115	122	3.22355	0.906498	+	MA0705.1	Lhx8	Homeo domain factors	GTCATCAC	0.00485229
ENSMUSG00000033207	Mamdc2	TFBS	TFBS	25	32	3.22355	0.906498	-	MA0705.1	Lhx8	Homeo domain factors	GTCATCAC	0.00485229
ENSMUSG00000026365	Cfh	TFBS	TFBS	227	234	3.22355	0.906498	+	MA0705.1	Lhx8	Homeo domain factors	GTCATCAC	0.00485229
ENSMUSG00000037921	Ddx60	TFBS	TFBS	1242	1249	3.22355	0.906498	-	MA0705.1	Lhx8	Homeo domain factors	GTCATCAC	0.00485229
ENSMUSG00000030523	Trpm1	TFBS	TFBS	1492	1499	3.22355	0.906498	-	MA0705.1	Lhx8	Homeo domain factors	GTCATCAC	0.00485229
ENSMUSG00000022899	Slc15a2	TFBS	TFBS	1223	1230	3.22355	0.906498	-	MA0705.1	Lhx8	Homeo domain factors	GTCATCAC	0.00485229
ENSMUSG00000031129	Slc9a9	TFBS	TFBS	732	739	3.22355	0.906498	+	MA0705.1	Lhx8	Homeo domain factors	GTCATCAC	0.00485229
ENSMUSG00000069743	Zfp820	TFBS	TFBS	932	939	3.22355	0.906498	-	MA0705.1	Lhx8	Homeo domain factors	GTCATCAC	0.00485229
ENSMUSG00000069743	Zfp820	TFBS	TFBS	1639	1646	3.22355	0.906498	-	MA0705.1	Lhx8	Homeo domain factors	GTCATCAC	0.00485229
ENSMUSG00000040857	Erf	TFBS	TFBS	1713	1723	3.22512	0.907105	+	MA0519.1	Stat5a::Stat5b	STAT domain factors	GGTCCTCAGTG	0.000800371
ENSMUSG00000078502	Gm13212	TFBS	TFBS	995	1005	3.22512	0.907105	-	MA0519.1	Stat5a::Stat5b	STAT domain factors	GGTCCTCAGTG	0.000800371
ENSMUSG00000035539	Ccdc180	TFBS	TFBS	429	439	3.22551	0.907108	-	MA0519.1	Stat5a::Stat5b	STAT domain factors	CTTTTTATGAA	0.000800133
ENSMUSG00000064360	mt-Nd3	TFBS	TFBS	1588	1595	3.22667	0.906531	+	MA0705.1	Lhx8	Homeo domain factors	CTCATCAT	0.00483704
ENSMUSG00000060534	Dcc	TFBS	TFBS	627	634	3.22667	0.906531	+	MA0705.1	Lhx8	Homeo domain factors	CTCATCAT	0.00483704
ENSMUSG00000073940	Hbb-bt	TFBS	TFBS	633	640	3.22667	0.906531	+	MA0705.1	Lhx8	Homeo domain factors	CTCATCAT	0.00483704
ENSMUSG00000061080	Lsamp	TFBS	TFBS	1723	1730	3.22667	0.906531	+	MA0705.1	Lhx8	Homeo domain factors	CTCATCAT	0.00483704
ENSMUSG00000073925	Olfr654	TFBS	TFBS	1039	1046	3.22667	0.906531	+	MA0705.1	Lhx8	Homeo domain factors	CTCATCAT	0.00483704
ENSMUSG00000030873	Scnn1b	TFBS	TFBS	1801	1808	3.22667	0.906531	+	MA0705.1	Lhx8	Homeo domain factors	CTCATCAT	0.00483704
ENSMUSG00000030523	Trpm1	TFBS	TFBS	1658	1665	3.22667	0.906531	+	MA0705.1	Lhx8	Homeo domain factors	CTCATCAT	0.00483704
ENSMUSG00000066257	Olfr206	TFBS	TFBS	1575	1582	3.22667	0.906531	+	MA0705.1	Lhx8	Homeo domain factors	CTCATCAT	0.00483704
ENSMUSG00000024512	Dynap	TFBS	TFBS	398	405	3.22667	0.906531	-	MA0705.1	Lhx8	Homeo domain factors	CTCATCAT	0.00483704
ENSMUSG00000024512	Dynap	TFBS	TFBS	398	405	3.22667	0.906531	-	MA0705.1	Lhx8	Homeo domain factors	CTCATCAT	0.00483704
ENSMUSG00000024512	Dynap	TFBS	TFBS	398	405	3.22667	0.906531	-	MA0705.1	Lhx8	Homeo domain factors	CTCATCAT	0.00483704
ENSMUSG00000060988	Galnt13	TFBS	TFBS	1822	1829	3.22667	0.906531	-	MA0705.1	Lhx8	Homeo domain factors	CTCATCAT	0.00483704
ENSMUSG00000022816	Fstl1	TFBS	TFBS	653	660	3.22667	0.906531	-	MA0705.1	Lhx8	Homeo domain factors	CTCATCAT	0.00483704
ENSMUSG00000095683	Gm10662	TFBS	TFBS	1392	1399	3.22667	0.906531	-	MA0705.1	Lhx8	Homeo domain factors	CTCATCAT	0.00483704
ENSMUSG00000095976	Gm5891	TFBS	TFBS	1392	1399	3.22667	0.906531	-	MA0705.1	Lhx8	Homeo domain factors	CTCATCAT	0.00483704
ENSMUSG00000038209	Itln1	TFBS	TFBS	580	587	3.22667	0.906531	-	MA0705.1	Lhx8	Homeo domain factors	CTCATCAT	0.00483704
ENSMUSG00000072423	Psmb11	TFBS	TFBS	985	992	3.22667	0.906531	-	MA0705.1	Lhx8	Homeo domain factors	CTCATCAT	0.00483704
ENSMUSG00000033207	Mamdc2	TFBS	TFBS	343	350	3.22667	0.906531	-	MA0705.1	Lhx8	Homeo domain factors	CTCATCAT	0.00483704
ENSMUSG00000030873	Scnn1b	TFBS	TFBS	944	951	3.22667	0.906531	-	MA0705.1	Lhx8	Homeo domain factors	CTCATCAT	0.00483704
ENSMUSG00000045763	Basp1	TFBS	TFBS	1547	1554	3.22667	0.906531	-	MA0705.1	Lhx8	Homeo domain factors	CTCATCAT	0.00483704
ENSMUSG00000031906	Smpd3	TFBS	TFBS	595	602	3.22667	0.906531	-	MA0705.1	Lhx8	Homeo domain factors	CTCATCAT	0.00483704
ENSMUSG00000109516	Gm6882	TFBS	TFBS	1401	1408	3.22667	0.906531	-	MA0705.1	Lhx8	Homeo domain factors	CTCATCAT	0.00483704
ENSMUSG00000109166	Gm5890	TFBS	TFBS	1393	1400	3.22667	0.906531	-	MA0705.1	Lhx8	Homeo domain factors	CTCATCAT	0.00483704
ENSMUSG00000035057	Mgat4d	TFBS	TFBS	1117	1124	3.22667	0.906531	-	MA0705.1	Lhx8	Homeo domain factors	CTCATCAT	0.00483704
ENSMUSG00000020680	Taf15	TFBS	TFBS	292	299	3.22667	0.906531	-	MA0705.1	Lhx8	Homeo domain factors	CTCATCAT	0.00483704
ENSMUSG00000024512	Dynap	TFBS	TFBS	951	961	3.22758	0.907122	+	MA0519.1	Stat5a::Stat5b	STAT domain factors	CTTCCTCTGAG	0.000799656
ENSMUSG00000024512	Dynap	TFBS	TFBS	951	961	3.22758	0.907122	+	MA0519.1	Stat5a::Stat5b	STAT domain factors	CTTCCTCTGAG	0.000799656
ENSMUSG00000024512	Dynap	TFBS	TFBS	951	961	3.22758	0.907122	+	MA0519.1	Stat5a::Stat5b	STAT domain factors	CTTCCTCTGAG	0.000799656
ENSMUSG00000027048	Abcb11	TFBS	TFBS	1670	1680	3.22758	0.907122	+	MA0519.1	Stat5a::Stat5b	STAT domain factors	CTTCCTCTGAG	0.000799656
ENSMUSG00000045968	Teddm2	TFBS	TFBS	208	218	3.22758	0.907122	+	MA0519.1	Stat5a::Stat5b	STAT domain factors	CTTCCTCTGAG	0.000799656
ENSMUSG00000022816	Fstl1	TFBS	TFBS	18	28	3.23085	0.907144	-	MA0519.1	Stat5a::Stat5b	STAT domain factors	TCTCCTCAGTG	0.000799179
ENSMUSG00000020253	Ppm1m	TFBS	TFBS	1122	1132	3.23507	0.907173	-	MA0519.1	Stat5a::Stat5b	STAT domain factors	GTTCTCCAGAG	0.000798702
ENSMUSG00000037622	Wdtc1	TFBS	TFBS	1185	1195	3.23507	0.907173	+	MA0519.1	Stat5a::Stat5b	STAT domain factors	GTTCTCCAGAG	0.000798702
ENSMUSG00000030409	Dmpk	TFBS	TFBS	89	99	3.23614	0.90718	-	MA0519.1	Stat5a::Stat5b	STAT domain factors	CTTCCACAGTA	0.000798464
ENSMUSG00000059423	Zfp933	TFBS	TFBS	1927	1937	3.23757	0.907189	+	MA0519.1	Stat5a::Stat5b	STAT domain factors	GATTTCAGGAG	0.000798225
ENSMUSG00000039671	Zmynd8	TFBS	TFBS	227	237	3.23757	0.907189	+	MA0519.1	Stat5a::Stat5b	STAT domain factors	GATTTCAGGAG	0.000798225
ENSMUSG00000021983	Atp8a2	TFBS	TFBS	203	213	3.23844	0.907195	+	MA0519.1	Stat5a::Stat5b	STAT domain factors	ATTTTCATGTA	0.000797987
ENSMUSG00000066383	Iqcf1	TFBS	TFBS	323	333	3.23849	0.907196	+	MA0519.1	Stat5a::Stat5b	STAT domain factors	ATTCCATTGAA	0.000797749
ENSMUSG00000035356	Nfkbiz	TFBS	TFBS	813	823	3.24245	0.907222	+	MA0519.1	Stat5a::Stat5b	STAT domain factors	AATTCTTGGCA	0.000796795
ENSMUSG00000030725	Lipt2	TFBS	TFBS	603	613	3.24245	0.907222	+	MA0519.1	Stat5a::Stat5b	STAT domain factors	AATTCTTGGCA	0.000796795
ENSMUSG00000067773	Defb41	TFBS	TFBS	1811	1821	3.24288	0.907225	-	MA0519.1	Stat5a::Stat5b	STAT domain factors	TATTTCTAGTA	0.000796556
ENSMUSG00000076863	Trav21-dv12	TFBS	TFBS	1053	1063	3.24288	0.907225	+	MA0519.1	Stat5a::Stat5b	STAT domain factors	TATTTCTAGTA	0.000796556
ENSMUSG00000005892	Trh	TFBS	TFBS	798	805	3.24583	0.906738	+	MA0705.1	Lhx8	Homeo domain factors	CCCATTGC	0.00482178
ENSMUSG00000025780	Itih5	TFBS	TFBS	375	382	3.24583	0.906738	-	MA0705.1	Lhx8	Homeo domain factors	CCCATTGC	0.00482178
ENSMUSG00000005892	Trh	TFBS	TFBS	798	805	3.24583	0.906738	+	MA0705.1	Lhx8	Homeo domain factors	CCCATTGC	0.00482178
ENSMUSG00000025780	Itih5	TFBS	TFBS	375	382	3.24583	0.906738	-	MA0705.1	Lhx8	Homeo domain factors	CCCATTGC	0.00482178
ENSMUSG00000005892	Trh	TFBS	TFBS	798	805	3.24583	0.906738	+	MA0705.1	Lhx8	Homeo domain factors	CCCATTGC	0.00482178
ENSMUSG00000025780	Itih5	TFBS	TFBS	375	382	3.24583	0.906738	-	MA0705.1	Lhx8	Homeo domain factors	CCCATTGC	0.00482178
ENSMUSG00000060534	Dcc	TFBS	TFBS	1293	1300	3.24583	0.906738	+	MA0705.1	Lhx8	Homeo domain factors	CCCATTGC	0.00482178
ENSMUSG00000025196	Cpn1	TFBS	TFBS	437	444	3.24583	0.906738	+	MA0705.1	Lhx8	Homeo domain factors	CCCATTGC	0.00482178
ENSMUSG00000025196	Cpn1	TFBS	TFBS	159	166	3.24583	0.906738	-	MA0705.1	Lhx8	Homeo domain factors	CCCATTGC	0.00482178
ENSMUSG00000025196	Cpn1	TFBS	TFBS	847	854	3.24583	0.906738	-	MA0705.1	Lhx8	Homeo domain factors	CCCATTGC	0.00482178
ENSMUSG00000059423	Zfp933	TFBS	TFBS	987	994	3.24583	0.906738	+	MA0705.1	Lhx8	Homeo domain factors	CCCATTGC	0.00482178
ENSMUSG00000074882	Cyp2c68	TFBS	TFBS	1182	1189	3.24583	0.906738	-	MA0705.1	Lhx8	Homeo domain factors	CCCATTGC	0.00482178
ENSMUSG00000022816	Fstl1	TFBS	TFBS	444	451	3.24583	0.906738	+	MA0705.1	Lhx8	Homeo domain factors	CCCATTGC	0.00482178
ENSMUSG00000041731	Pgm5	TFBS	TFBS	737	744	3.24583	0.906738	+	MA0705.1	Lhx8	Homeo domain factors	CCCATTGC	0.00482178
ENSMUSG00000069919	Hba-a1	TFBS	TFBS	938	945	3.24583	0.906738	+	MA0705.1	Lhx8	Homeo domain factors	CCCATTGC	0.00482178
ENSMUSG00000044286	Olfr221	TFBS	TFBS	1811	1818	3.24583	0.906738	+	MA0705.1	Lhx8	Homeo domain factors	CCCATTGC	0.00482178
ENSMUSG00000044286	Olfr221	TFBS	TFBS	684	691	3.24583	0.906738	-	MA0705.1	Lhx8	Homeo domain factors	CCCATTGC	0.00482178
ENSMUSG00000066456	Hmgn3	TFBS	TFBS	1901	1908	3.24583	0.906738	+	MA0705.1	Lhx8	Homeo domain factors	CCCATTGC	0.00482178
ENSMUSG00000039236	Isg20	TFBS	TFBS	1738	1745	3.24583	0.906738	-	MA0705.1	Lhx8	Homeo domain factors	CCCATTGC	0.00482178
ENSMUSG00000057503	Olfr1459	TFBS	TFBS	1426	1433	3.24583	0.906738	-	MA0705.1	Lhx8	Homeo domain factors	CCCATTGC	0.00482178
ENSMUSG00000022947	Cbr3	TFBS	TFBS	498	505	3.24583	0.906738	+	MA0705.1	Lhx8	Homeo domain factors	CCCATTGC	0.00482178
ENSMUSG00000032932	Hspa13	TFBS	TFBS	917	924	3.24583	0.906738	-	MA0705.1	Lhx8	Homeo domain factors	CCCATTGC	0.00482178
ENSMUSG00000005575	Ube2m	TFBS	TFBS	830	840	3.24992	0.907273	+	MA0519.1	Stat5a::Stat5b	STAT domain factors	ATTTTAAGGAA	0.000795841
ENSMUSG00000018868	Pnpla5	TFBS	TFBS	1402	1412	3.25293	0.907293	+	MA0519.1	Stat5a::Stat5b	STAT domain factors	TCTTCTTGGCA	0.000795364
ENSMUSG00000025780	Itih5	TFBS	TFBS	1922	1932	3.25425	0.907302	+	MA0519.1	Stat5a::Stat5b	STAT domain factors	GTTTCTCTGCA	0.000795126
ENSMUSG00000025780	Itih5	TFBS	TFBS	1922	1932	3.25425	0.907302	+	MA0519.1	Stat5a::Stat5b	STAT domain factors	GTTTCTCTGCA	0.000795126
ENSMUSG00000025780	Itih5	TFBS	TFBS	1922	1932	3.25425	0.907302	+	MA0519.1	Stat5a::Stat5b	STAT domain factors	GTTTCTCTGCA	0.000795126
ENSMUSG00000056300	Zfp981	TFBS	TFBS	1104	1114	3.25699	0.907321	+	MA0519.1	Stat5a::Stat5b	STAT domain factors	CTTTCACAGTG	0.000794888
ENSMUSG00000060860	Ube2s	TFBS	TFBS	149	159	3.26223	0.907356	-	MA0519.1	Stat5a::Stat5b	STAT domain factors	GTTCTTAGGAA	0.000794411
ENSMUSG00000032932	Hspa13	TFBS	TFBS	191	201	3.26223	0.907356	-	MA0519.1	Stat5a::Stat5b	STAT domain factors	GTTCTTAGGAA	0.000794411
ENSMUSG00000028364	Tnc	TFBS	TFBS	1527	1537	3.2716	0.90742	+	MA0519.1	Stat5a::Stat5b	STAT domain factors	TTTTCACTGTA	0.000793934
ENSMUSG00000056531	Ccdc18	TFBS	TFBS	564	574	3.2716	0.90742	-	MA0519.1	Stat5a::Stat5b	STAT domain factors	TTTTCACTGTA	0.000793934
ENSMUSG00000022899	Slc15a2	TFBS	TFBS	1955	1965	3.2716	0.90742	+	MA0519.1	Stat5a::Stat5b	STAT domain factors	TTTTCACTGTA	0.000793934
ENSMUSG00000079003	Samd1	TFBS	TFBS	130	140	3.27445	0.907439	+	MA0519.1	Stat5a::Stat5b	STAT domain factors	CCTTCCATGCA	0.000793219
ENSMUSG00000030324	Rho	TFBS	TFBS	472	482	3.27445	0.907439	-	MA0519.1	Stat5a::Stat5b	STAT domain factors	CCTTCCATGCA	0.000793219
ENSMUSG00000026748	Plxdc2	TFBS	TFBS	486	496	3.27722	0.907458	-	MA0519.1	Stat5a::Stat5b	STAT domain factors	AGTTTAAAGAA	0.00079298
ENSMUSG00000032649	Colgalt2	TFBS	TFBS	237	247	3.27928	0.907472	-	MA0519.1	Stat5a::Stat5b	STAT domain factors	AGTCCACAGAG	0.000792503
ENSMUSG00000028312	Smc2	TFBS	TFBS	1780	1790	3.28307	0.907497	+	MA0519.1	Stat5a::Stat5b	STAT domain factors	GTTTTTAGGAG	0.000791788
ENSMUSG00000030523	Trpm1	TFBS	TFBS	1743	1753	3.28307	0.907497	-	MA0519.1	Stat5a::Stat5b	STAT domain factors	GTTTTTAGGAG	0.000791788
ENSMUSG00000005892	Trh	TFBS	TFBS	137	144	3.28391	0.907149	+	MA0705.1	Lhx8	Homeo domain factors	CCAATGGG	0.00480652
ENSMUSG00000005892	Trh	TFBS	TFBS	137	144	3.28391	0.907149	+	MA0705.1	Lhx8	Homeo domain factors	CCAATGGG	0.00480652
ENSMUSG00000005892	Trh	TFBS	TFBS	137	144	3.28391	0.907149	+	MA0705.1	Lhx8	Homeo domain factors	CCAATGGG	0.00480652
ENSMUSG00000069267	Hist1h3b	TFBS	TFBS	631	638	3.28391	0.907149	+	MA0705.1	Lhx8	Homeo domain factors	CCAATGGG	0.00480652
ENSMUSG00000050295	Foxc1	TFBS	TFBS	1335	1342	3.28391	0.907149	-	MA0705.1	Lhx8	Homeo domain factors	CCAATGGG	0.00480652
ENSMUSG00000056596	Trnp1	TFBS	TFBS	917	924	3.28391	0.907149	+	MA0705.1	Lhx8	Homeo domain factors	CCAATGGG	0.00480652
[truncated: 4,239 more rows]

## Sheet: TFBS_MY
seqnames	SYMBOL	source	feature	start	end	absScore	relScore	strand	ID	TF	class	siteSeqs	p.value
[truncated: 10,915 more rows]

## Sheet: TFBS_OY_freq
TFBS	Frequency
[truncated: 16 more rows]

[truncated: 6 more sheets: TBFS_counts, TFBS_OM_freq, TFBS_MY_freq, TFBS_OY_gene, TFBS_OM_gene, TFBS_MY_gene]
