# Supplementary material for: Transcriptomic Profiling Reveals Biphasic Regulatory Instability and Late-Stage Proteostatic Decline in Aging Mouse Oocytese
Source: Genes (Basel). 2025 Dec 31;17(1):47. doi: 10.3390/genes17010047 (PMC12841155; doi:10.3390/genes17010047)
Supplement: Supplementary file 1 [file genes-17-00047-s001.zip › genes-4049979-supplementary/DATA FILES/S8_mouse_PPI_P001.xlsx]

## Sheet: PPI_P001_OY
#node	identifier	domain_summary_url
1700001L19Rik	10090.ENSMUSP00000022007	Uncharacterized protein C5orf49 homolog.
4921517D22Rik	10090.ENSMUSP00000061773	RIKEN cDNA 4921517D22 gene.
4933405O20Rik	10090.ENSMUSP00000138215	Probable isocitrate dehydrogenase [NAD] gamma 2, mitochondrial; Regulatory subunit which plays a role in the allosteric regulation of the enzyme catalyzing the decarboxylation of isocitrate (ICT) into alpha-ketoglutarate. The heterodimer composed of the alpha (IDH3A) and beta (IDH3B) subunits and the heterodimer composed of the alpha (IDH3A) and gamma (IDH3G) subunits, have considerable basal act…
5430427O19Rik	10090.ENSMUSP00000109609	Protein CXorf21 homolog; Plays a role in the regulation of endolysosomal pH in immune cells such as B-cells, dendritic cells and monocytes. May be involved in endolysosomal-dependent immune responses.
AI429214	10090.ENSMUSP00000096424	Uncharacterized protein C8orf48 homolog.
Acadl	10090.ENSMUSP00000027153	Long-chain specific acyl-CoA dehydrogenase, mitochondrial; Long-chain specific acyl-CoA dehydrogenase is one of the acyl-CoA dehydrogenases that catalyze the first step of mitochondrial fatty acid beta-oxidation, an aerobic process breaking down fatty acids into acetyl-CoA and allowing the production of energy from fats. The first step of fatty acid beta-oxidation consists in the removal of one h…
Acsm2	10090.ENSMUSP00000095690	Acyl-coenzyme A synthetase ACSM2, mitochondrial; Catalyzes the activation of fatty acids by CoA to produce an acyl-CoA, the first step in fatty acid metabolism (By similarity). Capable of activating medium-chain fatty acids (e.g. butyric (C4) to decanoic (C10) acids), and certain carboxylate-containing xenobiotics, e.g. benzoate (By similarity).
Adcy2	10090.ENSMUSP00000022013	Adenylate cyclase type 2; Catalyzes the formation of the signaling molecule cAMP in response to G-protein signaling. Down-stream signaling cascades mediate changes in gene expression patterns and lead to increased IL6 production. Functions in signaling cascades downstream of the muscarinic acetylcholine receptors; Belongs to the adenylyl cyclase class-4/guanylyl cyclase family.
Adh1	10090.ENSMUSP00000004232	Alcohol dehydrogenase 1; Belongs to the zinc-containing alcohol dehydrogenase family. Class-I subfamily.
Adra1b	10090.ENSMUSP00000070200	Alpha-1B adrenergic receptor; This alpha-adrenergic receptor mediates its action by association with G proteins that activate a phosphatidylinositol- calcium second messenger system. Its effect is mediated by G(q) and G(11) proteins. Nuclear ADRA1A-ADRA1B heterooligomers regulate phenylephrine (PE)-stimulated ERK signaling in cardiac myocytes (By similarity).
Akr1b10	10090.ENSMUSP00000039114	Aldo-keto reductase family 1, member B10 (aldose reductase).
Akr1c18	10090.ENSMUSP00000021635	Aldo-keto reductase family 1 member C18; Catalyzes the conversion of progesterone into 20-alpha- dihydroprogesterone (20 alpha-OHP); Belongs to the aldo/keto reductase family.
Alad	10090.ENSMUSP00000103068	Delta-aminolevulinic acid dehydratase; Catalyzes an early step in the biosynthesis of tetrapyrroles. Binds two molecules of 5-aminolevulinate per subunit, each at a distinct site, and catalyzes their condensation to form porphobilinogen (By similarity); Belongs to the ALAD family.
Alas2	10090.ENSMUSP00000066040	5-aminolevulinate synthase, erythroid-specific, mitochondrial.
Amph	10090.ENSMUSP00000142766	Amphiphysin; May participate in mechanisms of regulated exocytosis in synapses and certain endocrine cell types. May control the properties of the membrane associated cytoskeleton (By similarity).
Anxa1	10090.ENSMUSP00000025561	Annexin A1; Plays important roles in the innate immune response as effector of glucocorticoid-mediated responses and regulator of the inflammatory process. Has anti-inflammatory activity. Plays a role in glucocorticoid-mediated down-regulation of the early phase of the inflammatory response. Promotes resolution of inflammation and wound healing. Functions at least in part by activating the formyl…
Arhgef15	10090.ENSMUSP00000104311	Rho guanine nucleotide exchange factor 15; Specific GEF for RhoA activation. Does not activate RAC1 or CDC42. Regulates vascular smooth muscle contractility. Negatively regulates excitatory synapse development by suppressing the synapse- promoting activity of EPHB2.
Bfsp1	10090.ENSMUSP00000096899	Filensin C-terminal fragment; Required for the correct formation of lens intermediate filaments as part of a complex composed of BFSP1, BFSP2 and CRYAA (By similarity). Involved in altering the calcium regulation of MIP water permeability (By similarity).
Car1	10090.ENSMUSP00000137926	Carbonic anhydrase 1; Reversible hydration of carbon dioxide.
Card14	10090.ENSMUSP00000101857	Caspase recruitment domain-containing protein 14; Acts as a scaffolding protein that can activate the inflammatory transcription factor NF-kappa-B and p38/JNK MAP kinase signaling pathways. Forms a signaling complex with BCL10 and MALT1, and activates MALT1 proteolytic activity and inflammatory gene expression. MALT1 is indispensable for CARD14-induced activation of NF-kappa-B and p38/JNK MAP kin…
Ccdc7a	10090.ENSMUSP00000092780	Coiled-coil domain-containing protein 7; May play a role in tumorigenesis.
Cd74	10090.ENSMUSP00000095171	H-2 class II histocompatibility antigen gamma chain; Plays a critical role in MHC class II antigen processing by stabilizing peptide-free class II alpha/beta heterodimers in a complex soon after their synthesis and directing transport of the complex from the endoplasmic reticulum to compartments where peptide loading of class II takes place. Enhance also the stimulation of T-cell responses throug…
Ceacam5	10090.ENSMUSP00000080582	Carcinoembryonic antigen-related cell adhesion molecule 5; Cell surface glycoprotein that plays a role in cell adhesion, intracellular signaling and tumor progression. Mediates homophilic and heterophilic cell adhesion with other carcinoembryonic antigen-related cell adhesion molecules, such as CEACAM6. Plays a role as an oncogene by promoting tumor progression; induces resistance to anoikis of c…
Ces2a	10090.ENSMUSP00000034346	Pyrethroid hydrolase Ces2a; Carboxylesterases that catalyzes the hydrolysis of pyrethroids pesticides. Hydrolyzes permethrin faster than cypermethrin.
Chac2	10090.ENSMUSP00000098942	Putative glutathione-specific gamma-glutamylcyclotransferase 2; Catalyzes the cleavage of glutathione into 5-oxo-L-proline and a Cys-Gly dipeptide. Acts specifically on glutathione, but not on other gamma-glutamyl peptides (By similarity). Belongs to the gamma-glutamylcyclotransferase family. ChaC subfamily.
Chrdl1	10090.ENSMUSP00000108499	Chordin-like protein 1; Seems to antagonize the function of BMP4 by binding to it and preventing its interaction with receptors. Alters the fate commitment of neural stem cells from gliogenesis to neurogenesis. Contributes to neuronal differentiation of neural stem cells in the brain by preventing the adoption of a glial fate. May play a crucial role in dorsoventral axis formation (By similarity)…
Corin	10090.ENSMUSP00000005352	Atrial natriuretic peptide-converting enzyme, activated protease fragment; Serine-type endopeptidase involved in atrial natriuretic peptide hormone (NPPA) processing. Converts through proteolytic cleavage the non-functional propeptide NPPA into the active hormone, thereby regulating blood pressure in heart and promoting natriuresis, diuresis and vasodilation. Proteolytic cleavage of pro-NPPA also…
Cox4i2	10090.ENSMUSP00000105446	Cytochrome c oxidase subunit 4 isoform 2, mitochondrial; Component of the cytochrome c oxidase, the last enzyme in the mitochondrial electron transport chain which drives oxidative phosphorylation. The respiratory chain contains 3 multisubunit complexes succinate dehydrogenase (complex II, CII), ubiquinol- cytochrome c oxidoreductase (cytochrome b-c1 complex, complex III, CIII) and cytochrome c o…
Cst9	10090.ENSMUSP00000028935	Cystatin-9; May be involved in testis development. May play a role in hematopoietic differentiation or inflammation (By similarity). Has immunomodulatory and antimicrobial functions against Francisella tularensis, a Gram-negative bacteria.
Ctsc	10090.ENSMUSP00000032779	Dipeptidyl peptidase 1 exclusion domain chain; Thiol protease. Has dipeptidylpeptidase activity. Can act as both an exopeptidase and endopeptidase. Can degrade glucagon. Plays a role in the generation of cytotoxic lymphocyte effector function; Belongs to the peptidase C1 family.
Cttnbp2	10090.ENSMUSP00000088089	Cortactin-binding protein 2; Regulates the dendritic spine distribution of CTTN/cortactin in hippocampal neurons, and thus controls dendritic spinogenesis and dendritic spine maintenance.
Cxcl5	10090.ENSMUSP00000031318	C-X-C motif chemokine 5; May participate in the recruitment of inflammatory cells by injured or infected tissue. GCP-2(1-78) and, more potent, GCP-2(9-78) attract neutrophils and are involved in neutrophil activation.
Cyp11a1	10090.ENSMUSP00000034874	Cholesterol side-chain cleavage enzyme, mitochondrial; A cytochrome P450 monooxygenase that catalyzes the side-chain hydroxylation and cleavage of cholesterol to pregnenolone, the precursor of most steroid hormones. Catalyzes three sequential oxidation reactions of cholesterol, namely the hydroxylation at C22 followed with the hydroxylation at C20 to yield 20R,22R- hydroxycholesterol that is furt…
Cyp2a12	10090.ENSMUSP00000074990	Cytochrome P450 2A12; Highly active in the 7-alpha-hydroxylation of testosterone.
Cyp2c67	10090.ENSMUSP00000065796	Cytochrome P450, family 2, subfamily c, polypeptide 67; Belongs to the cytochrome P450 family.
Cyp2c68	10090.ENSMUSP00000097071	Cytochrome P450, family 2, subfamily c, polypeptide 68; Belongs to the cytochrome P450 family.
D630003M21Rik	10090.ENSMUSP00000040546	Uncharacterized protein KIAA1755 homolog.
DXBay18	10090.ENSMUSP00000079200	Predicted gene, OTTMUSG00000017677.
Defa29	10090.ENSMUSP00000096489	Alpha-defensin-related sequence 1; Apparent precursor of a secreted, cationic, proline- and cysteine-rich peptide that contains Cys-Pro-Xaa repeats. Unlike cryptdin, the proposed mature peptide region lacks the structural motif characteristic of defensins. It may have microbicidal activities; Belongs to the alpha-defensin family.
Dmrtc1c1	10090.ENSMUSP00000113737	DMRT-like family C1c1.
Dmrtc1c2	10090.ENSMUSP00000113033	DMRT-like family C1c1.
Duoxa2	10090.ENSMUSP00000028656	Dual oxidase maturation factor 2; Required for the maturation and the transport from the endoplasmic reticulum to the plasma membrane of functional DUOX2. May play a role in thyroid hormone synthesis (By similarity). Belongs to the DUOXA family.
Dync1i1	10090.ENSMUSP00000111221	Cytoplasmic dynein 1 intermediate chain 1; Acts as one of several non-catalytic accessory components of the cytoplasmic dynein 1 complex that are thought to be involved in linking dynein to cargos and to adapter proteins that regulate dynein function. Cytoplasmic dynein 1 acts as a motor for the intracellular retrograde motility of vesicles and organelles along microtubules. The intermediate chai…
Ecm1	10090.ENSMUSP00000112665	Extracellular matrix protein 1; Involved in endochondral bone formation as negative regulator of bone mineralization. Stimulates the proliferation of endothelial cells and promotes angiogenesis. Inhibits MMP9 proteolytic activity (By similarity).
Efemp1	10090.ENSMUSP00000020759	EGF-containing fibulin-like extracellular matrix protein 1; Binds EGFR, the EGF receptor, inducing EGFR autophosphorylation and the activation of downstream signaling pathways. May play a role in cell adhesion and migration. May function as a negative regulator of chondrocyte differentiation. In the olfactory epithelium, it may regulate glial cell migration, differentiation and the ability of gli…
Erlec1	10090.ENSMUSP00000072929	Endoplasmic reticulum lectin 1; Probable lectin that binds selectively to improperly folded lumenal proteins. May function in endoplasmic reticulum quality control and endoplasmic reticulum-associated degradation (ERAD) of both non- glycosylated proteins and glycoproteins (By similarity).
F3	10090.ENSMUSP00000029771	Tissue factor; Initiates blood coagulation by forming a complex with circulating factor VII or VIIa. The [TF:VIIa] complex activates factors IX or X by specific limited proteolysis. TF plays a role in normal hemostasis by initiating the cell-surface assembly and propagation of the coagulation protease cascade.
Fam124a	10090.ENSMUSP00000047681	Family with sequence similarity 124, member A.
Fat3	10090.ENSMUSP00000080808	Protocadherin Fat 3; May play a role in the interactions between neurites derived from specific subsets of neurons during development.
Fmo1	10090.ENSMUSP00000037259	Dimethylaniline monooxygenase [N-oxide-forming] 1; This protein is involved in the oxidative metabolism of a variety of xenobiotics such as drugs and pesticides. Form I catalyzes the N-oxygenation of secondary and tertiary amines.
Fmo6	10090.ENSMUSP00000136378	Dimethylaniline monooxygenase [N-oxide-forming].
Gabrb2	10090.ENSMUSP00000007797	Gamma-aminobutyric acid receptor subunit beta-2; Ligand-gated chloride channel which is a component of the heteropentameric receptor for GABA, the major inhibitory neurotransmitter in the brain. Plays an important role in the formation of functional inhibitory GABAergic synapses in addition to mediating synaptic inhibition as a GABA-gated ion channel. The gamma2 subunit is necessary but not suffi…
Gal	10090.ENSMUSP00000157515	Galanin message-associated peptide; Endocrine hormone of the central and peripheral nervous systems that binds and activates the G protein-coupled receptors GALR1, GALR2, and GALR3. This small neuropeptide may regulate diverse physiologic functions including contraction of smooth muscle of the gastrointestinal and genitourinary tract, growth hormone and insulin release and adrenal secretion; Belo…
Gata6	10090.ENSMUSP00000041774	Transcription factor GATA-6; Transcriptional activator that regulates SEMA3C and PLXNA2. May regulate genes that protect epithelial cells from bacterial infection (By similarity). Involved in gene regulation specifically in the gastric epithelium (By similarity). Involved in bone morphogenetic protein (BMP)-mediated cardiac-specific gene expression. Binds to BMP response element (BMPRE) DNA seque…
Gbp7	10090.ENSMUSP00000049104	Guanylate-binding protein 7.
Gcgr	10090.ENSMUSP00000026119	Glucagon receptor; G-protein coupled receptor for glucagon that plays a central role in the regulation of blood glucose levels and glucose homeostasis. Regulates the rate of hepatic glucose production by promoting glycogen hydrolysis and gluconeogenesis. Plays an important role in mediating the responses to fasting. Ligand binding causes a conformation change that triggers signaling via guanine n…
Gm10800	10090.ENSMUSP00000097275	Predicted gene 10800.
Gm14685	10090.ENSMUSP00000085806	Predicted gene 14685.
Gm15080	10090.ENSMUSP00000108423	Predicted gene 15080.
Gm15085	10090.ENSMUSP00000137569	Predicted gene 15085.
Gm15093	10090.ENSMUSP00000136661	Predicted gene 15093.
Gm15114	10090.ENSMUSP00000108408	Predicted gene 15114.
Gm15128	10090.ENSMUSP00000108433	Predicted gene 15128.
Gm17655	10090.ENSMUSP00000148155	Predicted gene, 17655.
Gm21083	10090.ENSMUSP00000143130	Predicted gene, 21083.
Gm28363	10090.ENSMUSP00000140366	Predicted gene 28363.
Gm4985	10090.ENSMUSP00000112982	Predicted gene 4985.
Gm9733	10090.ENSMUSP00000103998	SIRP beta 1 like 2 protein.
Gpat3	10090.ENSMUSP00000108508	Glycerol-3-phosphate acyltransferase 3; Converts glycerol-3-phosphate to 1-acyl-sn-glycerol-3- phosphate (lysophosphatidic acid or LPA) by incorporating an acyl moiety at the sn-1 position of the glycerol backbone. Also converts LPA into 1,2-diacyl-sn-glycerol-3-phosphate (phosphatidic acid or PA) by incorporating an acyl moiety at the sn-2 position of the glycerol backbone (By similarity).
Gpr55	10090.ENSMUSP00000084196	G-protein coupled receptor 55; Receptor for L-alpha-lysophosphatidylinositol (LPI). LPI induces Ca(2+) release from intracellular stores via the heterotrimeric G protein GNA13 and RHOA (By similarity). Putative cannabinoid receptor (By similarity). May play a role in bone physiology by regulating osteoclast number and function (By similarity). May be involved in hyperalgesia associated with infla…
Grem1	10090.ENSMUSP00000097170	Gremlin-1; Cytokine that may play an important role during carcinogenesis and metanephric kidney organogenesis, as BMP a antagonist required for early limb outgrowth and patterning in maintaining the FGF4-SHH feedback loop. Down-regulates the BMP4 signaling in a dose-dependent manner. Antagonist of BMP2; inhibits BMP2-mediated differentiation of osteoblasts (in vitro) (By similarity). Acts as inh…
Grem2	10090.ENSMUSP00000049640	Gremlin-2; Cytokine that inhibits the activity of BMP2 and BMP4 in a dose-dependent manner, and thereby modulates signaling by BMP family members. Contributes to the regulation of embryonic morphogenesis via BMP family members. Antagonizes BMP4-induced suppression of progesterone production in granulosa cells. Belongs to the DAN family.
Gsto2	10090.ENSMUSP00000052592	Glutathione S-transferase omega-2; Exhibits glutathione-dependent thiol transferase activity. Has high dehydroascorbate reductase activity and may contribute to the recycling of ascorbic acid. Participates in the biotransformation of inorganic arsenic and reduces monomethylarsonic acid (MMA). Belongs to the GST superfamily. Omega family.
H2-Aa	10090.ENSMUSP00000046105	H-2 class II histocompatibility antigen, A-B alpha chain.
H2-Ab1	10090.ENSMUSP00000041008	H-2 class II histocompatibility antigen, A beta chain; Belongs to the MHC class II family.
H2-Eb1	10090.ENSMUSP00000158533	H-2 class II histocompatibility antigen, E-B beta chain; Belongs to the MHC class II family.
H2-Q10	10090.ENSMUSP00000134163	H-2 class I histocompatibility antigen, Q10 alpha chain; Involved in the presentation of foreign antigens to the immune system.
H2-Q2	10090.ENSMUSP00000078138	Histocompatibility 2, Q region locus 2; Belongs to the MHC class I family.
H2-Q4	10090.ENSMUSP00000080159	Histocompatibility 2, Q region locus 4; Belongs to the MHC class I family.
H2ac7	10090.ENSMUSP00000088281	H2A clustered histone 7.
H3c2	10090.ENSMUSP00000089295	H3 clustered histone 2.
Hoxc8	10090.ENSMUSP00000001703	Homeobox protein Hox-C8; Sequence-specific transcription factor which is part of a developmental regulatory system that provides cells with specific positional identities on the anterior-posterior axis; Belongs to the Antp homeobox family.
Hoxd10	10090.ENSMUSP00000062412	Homeobox protein Hox-D10; Sequence-specific transcription factor which is part of a developmental regulatory system that provides cells with specific positional identities on the anterior-posterior axis; Belongs to the Abd-B homeobox family.
Hoxd8	10090.ENSMUSP00000019749	Homeobox protein Hox-D8; Sequence-specific transcription factor which is part of a developmental regulatory system that provides cells with specific positional identities on the anterior-posterior axis; Belongs to the Antp homeobox family.
Hoxd9	10090.ENSMUSP00000058490	Homeobox protein Hox-D9; Sequence-specific transcription factor which is part of a developmental regulatory system that provides cells with specific positional identities on the anterior-posterior axis.
Id1	10090.ENSMUSP00000092019	DNA-binding protein inhibitor ID-1; Transcriptional regulator (lacking a basic DNA binding domain) which negatively regulates the basic helix-loop-helix (bHLH) transcription factors by forming heterodimers and inhibiting their DNA binding and transcriptional activity. Implicated in regulating a variety of cellular processes, including cellular growth, senescence, differentiation, apoptosis, angio…
Id2	10090.ENSMUSP00000152052	DNA-binding protein inhibitor ID-2; Transcriptional regulator (lacking a basic DNA binding domain) which negatively regulates the basic helix-loop-helix (bHLH) transcription factors by forming heterodimers and inhibiting their DNA binding and transcriptional activity. Implicated in regulating a variety of cellular processes, including cellular growth, senescence, differentiation, apoptosis, angio…
Ifi35	10090.ENSMUSP00000010502	Interferon-induced 35 kDa protein homolog.
Il22	10090.ENSMUSP00000094449	Interleukin-22; Cytokine that contributes to the inflammatory response in vivo; Belongs to the IL-10 family.
Inpp4b	10090.ENSMUSP00000150541	Type II inositol 3,4-bisphosphate 4-phosphatase; Catalyzes the hydrolysis of the 4-position phosphate of phosphatidylinositol 3,4-bisphosphate, inositol 1,3,4-trisphosphate and inositol 3,4-bisphosphate (By similarity). Plays a role in the late stages of macropinocytosis by dephosphorylating phosphatidylinositol 3,4-bisphosphate in membrane ruffles (By similarity). Antagonizes the PI3K-AKT/PKB si…
Kcnh5	10090.ENSMUSP00000046864	Potassium voltage-gated channel subfamily H member 5; Pore-forming (alpha) subunit of voltage-gated potassium channel. Elicits a non-inactivating outward rectifying current (By similarity). Channel properties may be modulated by cAMP and subunit assembly; Belongs to the potassium channel family. H (Eag) (TC 1.A.1.20) subfamily. Kv10.2/KCNH5 sub-subfamily.
Klf1	10090.ENSMUSP00000064366	Krueppel-like factor 1; Transcription regulator of erythrocyte development. Binds to the CACCC box in the beta-globin gene promoter and activates transcription. Probably serves as a general switch factor for erythroid development. When sumoylated, acts as a transcriptional repressor by promoting interaction with CDH2/MI2beta and also represses megakaryocytic differentiation.
Klhl10	10090.ENSMUSP00000001599	Kelch-like protein 10; May be a substrate-specific adapter of a CUL3-based E3 ubiquitin-protein ligase complex which mediates the ubiquitination and subsequent proteasomal degradation of target proteins during spermatogenesis. Required for male fertility.
L1td1	10090.ENSMUSP00000127504	LINE-1 type transposase domain-containing protein 1; Belongs to the transposase 22 family.
Lrmda	10090.ENSMUSP00000075065	Leucine-rich melanocyte differentiation-associated protein; Required for melanocyte differentiation.
Lrrc55	10090.ENSMUSP00000107228	Leucine-rich repeat-containing protein 55; Auxiliary protein of the large-conductance, voltage and calcium-activated potassium channel (BK alpha). Modulates gating properties by producing a marked shift in the BK channel's voltage dependence of activation in the hyperpolarizing direction, and in the absence of calcium (By similarity).
Lyz2	10090.ENSMUSP00000089801	Lysozyme C-2; Lysozymes have primarily a bacteriolytic function; those in tissues and body fluids are associated with the monocyte-macrophage system and enhance the activity of immunoagents. Lyz2 is active against a range of Gram-positive and Gram-negative bacteria. More effective than Lyz1 in killing Gram-negative bacteria. Lyz1 and Lyz2 are equally effective in killing Gram-positive bacteria; B…
Mageb4	10090.ENSMUSP00000109602	Melanoma-associated antigen B4.
Manba	10090.ENSMUSP00000029814	Beta-mannosidase; Exoglycosidase that cleaves the single beta-linked mannose residue from the non-reducing end of all N-linked glycoprotein oligosaccharides; Belongs to the glycosyl hydrolase 2 family.
March11	10090.ENSMUSP00000118729	E3 ubiquitin-protein ligase MARCHF11; E3 ubiquitin-protein ligase that mediates polyubiquitination of CD4. E3 ubiquitin ligases accept ubiquitin from an E2 ubiquitin- conjugating enzyme in the form of a thioester and then directly transfer the ubiquitin to targeted substrates. May play a role in ubuquitin-dependent protein sorting in developmenting spermatids.
Mdk	10090.ENSMUSP00000028672	Midkine; Secreted protein that functions as cytokine and growth factor and mediates its signal through cell-surface proteoglycan and non- proteoglycan receptors. Binds cell-surface proteoglycan receptors via their chondroitin sulfate (CS) groups. Thereby regulates many processes like inflammatory response, cell proliferation, cell adhesion, cell growth, cell survival, tissue regeneration, cell di…
Mef2b	10090.ENSMUSP00000105773	Myocyte-specific enhancer factor 2B; Transcriptional activator which binds specifically to the MEF2 element, 5'-YTA[AT](4)TAR-3', found in numerous muscle-specific genes. Activates transcription via this element. May be involved in muscle-specific and/or growth factor-related transcription.
Meiob	10090.ENSMUSP00000024972	Meiosis-specific with OB domain-containing protein; Single-stranded DNA-binding protein required for homologous recombination in meiosis I. Required for double strand breaks (DSBs) repair and crossover formation and promotion of faithful and complete synapsis. Not required for the initial loading of recombinases but required to maintain a proper number of RAD51 and DMC1 foci after the zygotene st…
Mgst2	10090.ENSMUSP00000096705	Microsomal glutathione S-transferase 2.
Mpped2	10090.ENSMUSP00000106692	Metallophosphoesterase MPPED2; Displays low metallophosphoesterase activity (in vitro). May play a role in the development of the nervous system. Belongs to the UPF0046 family.
Mxd3	10090.ENSMUSP00000021941	Max dimerization protein 3; Transcriptional repressor. Binds with MAX to form a sequence- specific DNA-binding protein complex which recognizes the core sequence 5'-CAC[GA]TG-3'. Antagonizes MYC transcriptional activity by competing for MAX and suppresses MYC dependent cell transformation.
Myo18b	10090.ENSMUSP00000083810	Myosin XVIIIb; Belongs to the TRAFAC class myosin-kinesin ATPase superfamily. Myosin family.
Myo1a	10090.ENSMUSP00000078540	Unconventional myosin-Ia; Involved in directing the movement of organelles along actin filaments; Belongs to the TRAFAC class myosin-kinesin ATPase superfamily. Myosin family.
Ncs1	10090.ENSMUSP00000000199	Neuronal calcium sensor 1; Neuronal calcium sensor, regulator of G protein-coupled receptor phosphorylation in a calcium dependent manner. Directly regulates GRK1 (RHOK), but not GRK2 to GRK5. Can substitute for calmodulin (By similarity). Stimulates PI4KB kinase activity (By similarity). Involved in long-term synaptic plasticity through its interaction with PICK1 (By similarity). May also play a…
Nfam1	10090.ENSMUSP00000154945	NFAT activation molecule 1; May function in immune system as a receptor which activates via the calcineurin/NFAT-signaling pathway the downstream cytokine gene promoters. Activates the transcription of IL-13 and TNF-alpha promoters (By similarity). May be involved in the regulation of B-cell, but not T-cell, development.
Nupr1	10090.ENSMUSP00000032961	Nuclear protein 1; Transcription regulator that converts stress signals into a program of gene expression that empowers cells with resistance to the stress induced by a change in their microenvironment. Thereby participates in regulation of many process namely cell-cycle, apoptosis, autophagy and DNA repair responses. Controls cell cycle progression and protects cells from genotoxic stress induce…
Nyap2	10090.ENSMUSP00000065468	Neuronal tyrosine-phosphorylated phosphoinositide-3-kinase adapter 2; Activates PI3K and concomitantly recruits the WAVE1 complex to the close vicinity of PI3K and regulates neuronal morphogenesis. Belongs to the NYAP family.
Olfr1257	10090.ENSMUSP00000107144	Olfactory receptor.
Olfr48	10090.ENSMUSP00000150505	Olfactory receptor.
Olfr506	10090.ENSMUSP00000147623	Olfactory receptor.
Olfr510	10090.ENSMUSP00000149492	Olfactory receptor 510; Potential odorant receptor; Belongs to the G-protein coupled receptor 1 family.
Olfr877	10090.ENSMUSP00000150698	Olfactory receptor.
Olfr878	10090.ENSMUSP00000083228	Olfactory receptor.
Oprk1	10090.ENSMUSP00000125105	Kappa-type opioid receptor; G-protein coupled opioid receptor that functions as receptor for endogenous alpha-neoendorphins and dynorphins, but has low affinity for beta-endorphins. Also functions as receptor for various synthetic opioids and for the psychoactive diterpene salvinorin A. Ligand binding causes a conformation change that triggers signaling via guanine nucleotide-binding proteins (G …
Ott	10090.ENSMUSP00000137360	Ovary testis transcribed.
Otud7a	10090.ENSMUSP00000057282	OTU domain-containing protein 7A; Has deubiquitinating activity towards 'Lys-11'-linked polyubiquitin chains.
Pde9a	10090.ENSMUSP00000038005	High affinity cGMP-specific 3',5'-cyclic phosphodiesterase 9A; Specifically hydrolyzes the second messenger cGMP, which is a key regulator of many important physiological processes. Highly specific: compared to other members of the cyclic nucleotide phosphodiesterase family, has the highest affinity and selectivity for cGMP. Specifically regulates natriuretic-peptide- dependent cGMP signaling in …
Pdgfrl	10090.ENSMUSP00000034004	Platelet-derived growth factor receptor-like protein.
Pdlim4	10090.ENSMUSP00000018755	PDZ and LIM domain protein 4; Suppresses SRC activation by recognizing and binding to active SRC and facilitating PTPN13-mediated dephosphorylation of SRC 'Tyr-419' leading to its inactivation. Inactivated SRC dissociates from this protein allowing the initiation of a new SRC inactivation cycle. Involved in reorganization of the actin cytoskeleton (By similarity). In nonmuscle cells, binds to ACT…
Pebp4	10090.ENSMUSP00000022678	Phosphatidylethanolamine-binding protein 4; Seems to promote cellular resistance to TNF-induced apoptosis by inhibiting activation of the Raf-1/MEK/ERK pathway, JNK and phosphatidylethanolamine externalization; Belongs to the phosphatidylethanolamine-binding protein family.
Pik3c2g	10090.ENSMUSP00000107499	Phosphatidylinositol 4-phosphate 3-kinase C2 domain-containing subunit gamma; Generates phosphatidylinositol 3-phosphate (PtdIns3P) and phosphatidylinositol 3,4-bisphosphate (PtdIns(3,4)P2) that act as second messengers. May play a role in SDF1A-stimulated chemotaxis.
Pknox2	10090.ENSMUSP00000035806	Homeobox protein PKNOX2.
Plbd1	10090.ENSMUSP00000032336	Phospholipase B-like 1 chain A; Exhibits weak phospholipase activity, acting on various phospholipids, including phosphatidylcholine, phosphatidylinositol, phosphatidylethanolamine and lysophospholipids. However, in view of the small size of the putative binding pocket, it has been proposed that it may act rather as an amidase or a peptidase (By similarity).
Plg	10090.ENSMUSP00000014578	Plasmin heavy chain A, short form; Plasmin dissolves the fibrin of blood clots and acts as a proteolytic factor in a variety of other processes including embryonic development, tissue remodeling, tumor invasion, and inflammation. In ovulation, weakens the walls of the Graafian follicle. It activates the urokinase-type plasminogen activator, collagenases and several complement zymogens, such as C1…
Plk2	10090.ENSMUSP00000022212	Serine/threonine-protein kinase PLK2; Tumor suppressor serine/threonine-protein kinase involved in synaptic plasticity, centriole duplication and G1/S phase transition. Polo-like kinases act by binding and phosphorylating proteins are that already phosphorylated on a specific motif recognized by the POLO box domains. Phosphorylates CENPJ, NPM1, RAPGEF2, RASGRF1, SNCA, SIPA1L1 and SYNGAP1. Plays a…
Pnpla3	10090.ENSMUSP00000043826	1-acylglycerol-3-phosphate O-acyltransferase Pnpla3; Specifically catalyzes coenzyme A (CoA)-dependent acylation of 1-acyl-sn-glycerol 3-phosphate (2-lysophosphatidic acid/LPA) to generate phosphatidic acid (PA), an important metabolic intermediate and precursor for both triglycerides and glycerophospholipids. Does not esterify other lysophospholipids. Acyl donors are long chain (at least C16) fa…
Pnpla5	10090.ENSMUSP00000019012	Patatin-like phospholipase domain-containing protein 5; Lipid hydrolase.
Ppp1r3b	10090.ENSMUSP00000147633	Protein phosphatase 1 regulatory subunit 3B; Acts as a glycogen-targeting subunit for phosphatase PP1. Facilitates interaction of the PP1 with enzymes of the glycogen metabolism and regulates its activity. Suppresses the rate at which PP1 dephosphorylates (inactivates) glycogen phosphorylase and enhances the rate at which it activates glycogen synthase and therefore limits glycogen breakdown. Its…
Prl8a2	10090.ENSMUSP00000018403	Prolactin family 8, subfamily a, member 2.
Prr15l	10090.ENSMUSP00000103262	Proline-rich protein 15-like protein; Belongs to the PRR15 family.
Psd	10090.ENSMUSP00000093729	PH and SEC7 domain-containing protein 1; Guanine nucleotide exchange factor for ARF6 (By similarity). Isoform 2 and isoform 3 induce cytoskeletal remodeling, but lead to distinct morphological changes in HeLa cells: isoform 2 induces cell elongation and formation of actin-rich protrusions, whereas isoform 3 promotes the formation of membrane ruffles and loss of stress fibers.
Psmb8	10090.ENSMUSP00000025196	Proteasome subunit beta type-8; The proteasome is a multicatalytic proteinase complex which is characterized by its ability to cleave peptides with Arg, Phe, Tyr, Leu, and Glu adjacent to the leaving group at neutral or slightly basic pH. The proteasome has an ATP-dependent proteolytic activity. This subunit is involved in antigen processing to generate class I binding peptides. May participate i…
Psmb9	10090.ENSMUSP00000133499	Proteasome subunit beta type-9; The proteasome is a multicatalytic proteinase complex which is characterized by its ability to cleave peptides with Arg, Phe, Tyr, Leu, and Glu adjacent to the leaving group at neutral or slightly basic pH. The proteasome has an ATP-dependent proteolytic activity. This subunit is involved in antigen processing to generate class I binding peptides. Contributes to NF…
Ptprq	10090.ENSMUSP00000058572	Phosphatidylinositol phosphatase PTPRQ; Phosphatidylinositol phosphatase required for auditory function. May act by regulating the level of phosphatidylinositol 4,5- bisphosphate (PIP2) level in the basal region of hair bundles. Can dephosphorylate a broad range of phosphatidylinositol phosphates, including phosphatidylinositol 3,4,5-trisphosphate and most phosphatidylinositol monophosphates and …
Pxdn	10090.ENSMUSP00000113703	Peroxidasin homolog; Displays low peroxidase activity and is likely to participate in H(2)O(2) metabolism and peroxidative reactions in the cardiovascular system (By similarity). Plays a role in extracellular matrix formation.
Pycard	10090.ENSMUSP00000033056	Apoptosis-associated speck-like protein containing a CARD; Functions as key mediator in apoptosis and inflammation. Promotes caspase-mediated apoptosis involving predominantly caspase-8 and also caspase-9 in a probable cell type-specific manner. Involved in activation of the mitochondrial apoptotic pathway, promotes caspase-8- dependent proteolytic maturation of BID independently of FADD in certa…
Rab33a	10090.ENSMUSP00000033430	Ras-related protein Rab-33A; Belongs to the small GTPase superfamily. Rab family.
Rasef	10090.ENSMUSP00000062771	Ras and EF-hand domain-containing protein homolog; Binds predominantly GDP, and also GTP; Belongs to the small GTPase superfamily. Rab family.
Rbm44	10090.ENSMUSP00000092286	RNA-binding protein 44; Component of intercellular bridges during meiosis. Intercellular bridges are evolutionarily conserved structures that connect differentiating germ cells. Not required for fertility.
Rbm45	10090.ENSMUSP00000040420	RNA-binding protein 45; RNA-binding protein with binding specificity for poly(C). May play an important role in neural development (By similarity).
Reg3a	10090.ENSMUSP00000098829	Regenerating islet-derived protein 3-alpha 16.5 kDa form; Bactericidal C-type lectin (By similarity). Regulates keratinocyte proliferation and differentiation after skin injury via activation of EXTL3-PI3K-AKT signaling pathway.
Ripply3	10090.ENSMUSP00000023660	Protein ripply3; Acts as a transcriptional corepressor. Negative regulator of the transcriptional activity of TBX1. Plays a role in the development of the pharyngeal apparatus and derivatives.
Rrs1	10090.ENSMUSP00000071955	Ribosome biogenesis regulatory protein homolog; Involved in ribosomal large subunit assembly. May regulate the localization of the 5S RNP/5S ribonucleoprotein particle to the nucleolus.
Rwdd3	10090.ENSMUSP00000102075	RWD domain-containing protein 3; Enhancer of SUMO conjugation. Via its interaction with UBE2I/UBC9, increases SUMO conjugation to proteins by promoting the binding of E1 and E2 enzymes, thioester linkage between SUMO and UBE2I/UBC9 and transfer of SUMO to specific target proteins which include HIF1A, PIAS, NFKBIA, NR3C1 and TOP1. Positively regulates the NF-kappa-B signaling pathway by enhancing …
Sec14l3	10090.ENSMUSP00000065084	SEC14-like 3 (S. cerevisiae).
Sept4	10090.ENSMUSP00000018544	Septin-4; Filament-forming cytoskeletal GTPase. Forms a filamentous structure with SEPTIN12, SEPTIN6, SEPTIN2 and probably SEPTIN4 at the sperm annulus which is required for the structural integrity and motility of the sperm tail during postmeiotic differentiation (By similarity). May play a role in cytokinesis (Potential). May play a role in platelet secretion (By similarity).
Serpina3a	10090.ENSMUSP00000140024	Serine protease inhibitor A3A; Belongs to the serpin family.
Sirpb1b	10090.ENSMUSP00000088869	Signal-regulatory protein beta 1B.
Skint5	10090.ENSMUSP00000132470	Selection and upkeep of intraepithelial T-cells protein 5; May act by engaging a cell surface molecule on immature T- cells in the embryonic thymus.
Slc22a30	10090.ENSMUSP00000093988	Solute carrier family 22, member 30.
Slc39a8	10090.ENSMUSP00000128245	Zinc transporter ZIP8; Acts as a manganese and zinc influx transporter. Plays a role in manganese reabsorption in the proximal tubule of the kidney and in manganese uptake into the brain.
Slc4a3	10090.ENSMUSP00000116747	Anion exchange protein 3; Plasma membrane anion exchange protein; Belongs to the anion exchanger (TC 2.A.31) family.
Snx31	10090.ENSMUSP00000124063	Sorting nexin-31; May be involved in protein trafficking. Belongs to the sorting nexin family.
Sppl3	10090.ENSMUSP00000031530	Signal peptide peptidase-like 3; Intramembrane-cleaving aspartic protease (I-CLiP) that cleaves type II membrane protein substrates in or close to their luminal transmembrane domain boundaries. Acts like a sheddase by mediating the proteolytic release and secretion of active site- containing ectodomains of glycan-modifiying glycosidase and glycosyltransferase enzymes such as MGAT5, B4GAT1 and B4G…
Tceal3	10090.ENSMUSP00000108724	Transcription elongation factor A protein-like 3; May be involved in transcriptional regulation; Belongs to the TFS-II family. TFA subfamily.
Tceal8	10090.ENSMUSP00000129591	Transcription elongation factor A protein-like 8; May be involved in transcriptional regulation; Belongs to the TFS-II family. TFA subfamily.
Teddm2	10090.ENSMUSP00000050017	Transmembrane epididymal family member 2.
Tex16	10090.ENSMUSP00000048187	Testis-expressed gene 16.
Thrsp	10090.ENSMUSP00000042988	Thyroid hormone-inducible hepatic protein; Plays a role in the regulation of lipogenesis, especially in lactating mammary gland. Important for the biosynthesis of triglycerides with medium-length fatty acid chains. May modulate lipogenesis by interacting with MID1IP1 and preventing its interaction with ACACA. May function as transcriptional coactivator. May modulate the transcription factor activ…
Timm10	10090.ENSMUSP00000028470	Mitochondrial import inner membrane translocase subunit Tim10; Mitochondrial intermembrane chaperone that participates in the import and insertion of multi-pass transmembrane proteins into the mitochondrial inner membrane. May also be required for the transfer of beta-barrel precursors from the TOM complex to the sorting and assembly machinery (SAM complex) of the outer membrane. Acts as a chaper…
Tlr8	10090.ENSMUSP00000107793	Toll-like receptor 8; Key component of innate and adaptive immunity. TLRs (Toll- like receptors) control host immune response against pathogens through recognition of molecular patterns specific to microorganisms. Acts via MYD88 and TRAF6, leading to NF-kappa-B. activation, cytokine secretion and the inflammatory response (By similarity).
Tmbim4	10090.ENSMUSP00000020446	Protein lifeguard 4; Anti-apoptotic protein which can inhibit apoptosis induced by intrinsic and extrinsic apoptotic stimuli. Can modulate both capacitative Ca2+ entry and inositol 1,4,5-trisphosphate (IP3)-mediated Ca2+ release (By similarity).
Tmem87a	10090.ENSMUSP00000087500	Transmembrane protein 87A; May be involved in retrograde transport from endosomes to the trans-Golgi network (TGN).
Tnfaip8l1	10090.ENSMUSP00000076961	Tumor necrosis factor alpha-induced protein 8-like protein 1; Acts as a negative regulator of mTOR activity.
Trpc5	10090.ENSMUSP00000049063	Short transient receptor potential channel 5; Thought to form a receptor-activated non-selective calcium permeant cation channel. Probably is operated by a phosphatidylinositol second messenger system activated by receptor tyrosine kinases or G- protein coupled receptors. Has also been shown to be calcium-selective. May also be activated by intracellular calcium store depletion.
Ttn	10090.ENSMUSP00000107477	Titin; Key component in the assembly and functioning of vertebrate striated muscles. By providing connections at the level of individual microfilaments, it contributes to the fine balance of forces between the two halves of the sarcomere. The size and extensibility of the cross-links are the main determinants of sarcomere extensibility properties of muscle. In non-muscle cells, seems to play a ro…
Ung	10090.ENSMUSP00000031587	Uracil-DNA glycosylase; Excises uracil residues from the DNA which can arise as a result of misincorporation of dUMP residues by DNA polymerase or due to deamination of cytosine.
Upk3a	10090.ENSMUSP00000023070	Uroplakin-3a; Component of the asymmetric unit membrane (AUM); a highly specialized biomembrane elaborated by terminally differentiated urothelial cells. May play an important role in AUM-cytoskeleton interaction in terminally differentiated urothelial cells. It also contributes to the formation of urothelial glycocalyx which may play an important role in preventing bacterial adherence (By simila…
Ust	10090.ENSMUSP00000052017	Uronyl 2-sulfotransferase; Sulfotransferase that catalyzes the transfer of sulfate to the position 2 of uronyl residues. Has mainly activity toward iduronyl residues in dermatan sulfate, and weaker activity toward glucuronyl residues of chondroitin sulfate. Has no activity toward desulfated N- resulfated heparin (By similarity).
Vegfa	10090.ENSMUSP00000115883	Vascular endothelial growth factor A; Growth factor active in angiogenesis, vasculogenesis and endothelial cell growth. Induces endothelial cell proliferation, promotes cell migration, inhibits apoptosis and induces permeabilization of blood vessels. Binds to the FLT1/VEGFR1 and KDR/VEGFR2 receptors, heparan sulfate and heparin. May play a role in increasing vascular permeability during lactation…
Vrk2	10090.ENSMUSP00000077471	Serine/threonine-protein kinase VRK2; Serine/threonine kinase that regulates several signal transduction pathways. Isoform 1 modulates the stress response to hypoxia and cytokines, such as interleukin-1 beta (IL1B) and this is dependent on its interaction with MAPK8IP1, which assembles mitogen- activated protein kinase (MAPK) complexes. Inhibition of signal transmission mediated by the assembly o…
Vtcn1	10090.ENSMUSP00000057721	V-set domain containing T-cell activation inhibitor 1; Negatively regulates T-cell-mediated immune response by inhibiting T-cell activation, proliferation, cytokine production and development of cytotoxicity. When expressed on the cell surface of tumor macrophages, plays an important role, together with regulatory T- cells (Treg), in the suppression of tumor-associated antigen-specific T-cell imm…
Xlr3c	10090.ENSMUSP00000079651	X-linked lymphocyte-regulated protein 3C.
Xlr5a	10090.ENSMUSP00000077650	X-linked lymphocyte-regulated 5A.
Xlr5b	10090.ENSMUSP00000110164	X-linked lymphocyte-regulated 5B.
Xlr5c	10090.ENSMUSP00000085796	X-linked lymphocyte-regulated protein 5C.
Zfp874b	10090.ENSMUSP00000019572	Regulator of sex-limitation candidate 16.

## Sheet: PPI_P001_OM
#node	identifier	domain_summary_url
1190007I07Rik	10090.ENSMUSP00000078593	Uncharacterized protein C12orf73 homolog.
1500009C09Rik	10090.ENSMUSP00000120070	RIKEN cDNA 1500009C09 gene.
2310033P09Rik	10090.ENSMUSP00000020719	Multiple myeloma tumor-associated protein 2 homolog.
2610528J11Rik	10090.ENSMUSP00000030261	Type III endosome membrane protein TEMP; May be involved in membrane trafficking between endosomes and plasma membrane.
4931406P16Rik	10090.ENSMUSP00000103709	RIKEN cDNA 4931406P16 gene.
AI429214	10090.ENSMUSP00000096424	Uncharacterized protein C8orf48 homolog.
Aadacl3	10090.ENSMUSP00000101375	Arylacetamide deacetylase-like 3.
Abcb11	10090.ENSMUSP00000099770	Bile salt export pump; Catalyzes the secretion of conjugated bile salts across the canalicular membrane of hepatocytes in an ATP-dependent manner. Transports taurine-conjugated bile salts more rapidly than glycine- conjugated bile salts.
Adam8	10090.ENSMUSP00000101684	Disintegrin and metalloproteinase domain-containing protein 8; Possible involvement in extravasation of leukocytes.
Agbl2	10090.ENSMUSP00000129216	Cytosolic carboxypeptidase 2; Metallocarboxypeptidase that mediates deglutamylation of target proteins. Catalyzes the deglutamylation of polyglutamate side chains generated by post-translational polyglutamylation in proteins such as tubulins. Also removes gene-encoded polyglutamates from the carboxy-terminus of target proteins such as MYLK. Does not show detyrosinase or deglycylase activities fro…
Agt	10090.ENSMUSP00000066488	Angiotensin 1-4; Essential component of the renin-angiotensin system (RAS), a potent regulator of blood pressure, body fluid and electrolyte homeostasis. [Angiotensin-3]: stimulates aldosterone release. Belongs to the serpin family.
Akr1c18	10090.ENSMUSP00000021635	Aldo-keto reductase family 1 member C18; Catalyzes the conversion of progesterone into 20-alpha- dihydroprogesterone (20 alpha-OHP); Belongs to the aldo/keto reductase family.
Amph	10090.ENSMUSP00000142766	Amphiphysin; May participate in mechanisms of regulated exocytosis in synapses and certain endocrine cell types. May control the properties of the membrane associated cytoskeleton (By similarity).
Ankrd26	10090.ENSMUSP00000108449	Ankyrin repeat domain-containing protein 26; Acts as a regulator of adipogenesis. Involved in the regulation of the feeding behavior.
Apba1	10090.ENSMUSP00000025830	Amyloid-beta A4 precursor protein-binding family A member 1; Putative function in synaptic vesicle exocytosis by binding to Munc18-1, an essential component of the synaptic vesicle exocytotic machinery. May modulate processing of the amyloid-beta precursor protein (APP) and hence formation of AAP-beta (By similarity).
Aqp11	10090.ENSMUSP00000146215	Aquaporin-11; Channel protein that facilitates the transport of water, glycerol and hydrogen peroxide across membrane of cell or organelles guaranteeing intracellular homeostasis in several organes like liver, kidney and brain. In situation of stress, participates in endoplasmic reticulum (ER) homeostasis by regulating redox homeostasis through the transport of hydrogen peroxide across the endopl…
Arhgap22	10090.ENSMUSP00000107587	Rho GTPase-activating protein 22; Rho GTPase-activating protein involved in the signal transduction pathway that regulates endothelial cell capillary tube formation during angiogenesis. Acts as a GTPase activator for the RAC1 by converting it to an inactive GDP-bound state. Inhibits RAC1- dependent lamellipodia formation. May also play a role in transcription regulation via its interaction with V…
Arid4b	10090.ENSMUSP00000106163	AT-rich interactive domain-containing protein 4B; Acts as a transcriptional repressor. May function in the assembly and/or enzymatic activity of the Sin3A corepressor complex or in mediating interactions between the complex and other regulatory complexes (By similarity). Plays a role in the regulation of epigenetic modifications at the PWS/AS imprinting center near the SNRPN promoter, where it mi…
Arl8a	10090.ENSMUSP00000027684	ADP-ribosylation factor-like protein 8A; Plays a role in lysosomes motility. In neurons, mediates the anterograde axonal long-range transport of presynaptic lysosome-related vesicles required for presynaptic biogenesis and synaptic function. May play a role in chromosome segregation (By similarity); Belongs to the small GTPase superfamily. Arf family.
Asb4	10090.ENSMUSP00000040331	Ankyrin repeat and SOCS box protein 4; Probable substrate-recognition component of a SCF-like ECS (Elongin-Cullin-SOCS-box protein) E3 ubiquitin-protein ligase complex which mediates the ubiquitination and subsequent proteasomal degradation of target proteins. Promotes differentiation and maturation of the vascular lineage by an oxygen-dependent mechanism.
Atp8a2	10090.ENSMUSP00000079238	Phospholipid-transporting ATPase IB; Catalytic component of a P4-ATPase flippase complex which catalyzes the hydrolysis of ATP coupled to the transport of aminophospholipids from the outer to the inner leaflet of various membranes and ensures the maintenance of asymmetric distribution of phospholipids. Phospholipid translocation seems also to be implicated in vesicle formation and in uptake of li…
Basp1	10090.ENSMUSP00000053943	Brain acid soluble protein 1.
Batf3	10090.ENSMUSP00000027943	Basic leucine zipper transcriptional factor ATF-like 3; AP-1 family transcription factor that controls the differentiation of CD8(+) thymic conventional dendritic cells in the immune system. Acts via the formation of a heterodimer with JUN family proteins that recognizes and binds DNA sequence 5'-TGA[CG]TCA-3' and regulates expression of target genes. Required for development of CD8- alpha(+) cla…
Baz2b	10090.ENSMUSP00000108169	Bromodomain adjacent to zinc finger domain, 2B.
Bdh2	10090.ENSMUSP00000112683	3-hydroxybutyrate dehydrogenase type 2; Dehydrogenase that mediates the formation of 2,5- dihydroxybenzoic acid (2,5-DHBA), a siderophore that shares structural similarities with bacterial enterobactin and associates with LCN2, thereby playing a key role in iron assimilation and homeostasis. Plays a role in susceptibility to bacterial infection by providing an assimilable source of iron that is e…
Bfsp1	10090.ENSMUSP00000096899	Filensin C-terminal fragment; Required for the correct formation of lens intermediate filaments as part of a complex composed of BFSP1, BFSP2 and CRYAA (By similarity). Involved in altering the calcium regulation of MIP water permeability (By similarity).
C4b	10090.ENSMUSP00000069418	Complement C4 alpha chain; Non-enzymatic component of C3 and C5 convertases and thus essential for the propagation of the classical complement pathway. Covalently binds to immunoglobulins and immune complexes and enhances the solubilization of immune aggregates and the clearance of IC through CR1 on erythrocytes. Catalyzes the transacylation of the thioester carbonyl group to form ester bonds wit…
Cadps	10090.ENSMUSP00000064706	Calcium-dependent secretion activator 1; Calcium-binding protein involved in exocytosis of vesicles filled with neurotransmitters and neuropeptides. Probably acts upstream of fusion in the biogenesis or maintenance of mature secretory vesicles. Regulates catecholamine loading of DCVs. May specifically mediate the Ca(2+)-dependent exocytosis of large dense-core vesicles (DCVs) and other dense-core…
Cap1	10090.ENSMUSP00000101864	Adenylyl cyclase-associated protein 1; Directly regulates filament dynamics and has been implicated in a number of complex developmental and morphological processes, including mRNA localization and the establishment of cell polarity.
Car11	10090.ENSMUSP00000003360	Carbonic anhydrase-related protein 11; Does not have a catalytic activity; Belongs to the alpha-carbonic anhydrase family.
Casp8ap2	10090.ENSMUSP00000029950	CASP8-associated protein 2; Participates in TNF-alpha-induced blockade of glucocorticoid receptor (GR) transactivation at the nuclear receptor coactivator level, upstream and independently of NF-kappa-B. Suppresses both NCOA2- and NCOA3-induced enhancement of GR transactivation (By similarity). Required for histone gene transcription and progression through S phase (By similarity). Required for h…
Cbfa2t3	10090.ENSMUSP00000118997	Protein CBFA2T3; Transcriptional corepressor which facilitates transcriptional repression via its association with DNA-binding transcription factors and recruitment of other corepressors and histone-modifying enzymes. Can repress the expression of MMP7 in a ZBTB33-dependent manner. Reduces the protein levels and stability of the transcriptinal regulator HIF1A; interacts with EGLN1 and promotes th…
Cbr3	10090.ENSMUSP00000047712	Carbonyl reductase [NADPH] 3; Has low NADPH-dependent oxidoreductase activity towards 4- benzoylpyridine and menadione (in vitro).
Ccdc18	10090.ENSMUSP00000036507	Coiled-coil domain-containing protein 18.
Ccdc180	10090.ENSMUSP00000136714	Coiled-coil domain-containing 180.
Ccdc28a	10090.ENSMUSP00000079671	Coiled-coil domain-containing 28A.
Ccdc34	10090.ENSMUSP00000028580	Coiled-coil domain-containing protein 34.
Ccdc38	10090.ENSMUSP00000089860	Coiled-coil domain-containing protein 38.
Ccdc80	10090.ENSMUSP00000097097	Coiled-coil domain-containing protein 80; Promotes cell adhesion and matrix assembly.
Ccdc85c	10090.ENSMUSP00000152421	Coiled-coil domain-containing protein 85C; May play a role in cell-cell adhesion and epithelium development through its interaction with proteins of the beta-catenin family (By similarity). May play an important role in cortical development, especially in the maintenance of radial glia.
Ccdc88a	10090.ENSMUSP00000048978	Girdin; Bifunctional modulator of guanine nucleotide-binding proteins (G proteins) (By similarity). Acts as a non-receptor guanine nucleotide exchange factor which binds to and activates guanine nucleotide-binding protein G(i) alpha subunits (By similarity). Also acts as a guanine nucleotide dissociation inhibitor for guanine nucleotide-binding protein G(s) subunit alpha GNAS (By similarity). Ess…
Ccnb1ip1	10090.ENSMUSP00000093622	E3 ubiquitin-protein ligase CCNB1IP1; Ubiquitin E3 ligase that acts as a limiting factor for crossing-over during meiosis: required during zygonema to limit the colocalization of RNF212 with MutS-gamma-associated recombination sites and thereby establish early differentiation of crossover and non- crossover sites. Later, it is directed by MutL-gamma to stably accumulate at designated crossover si…
Ccnk	10090.ENSMUSP00000152784	Cyclin-K; Regulatory subunit of cyclin-dependent kinases that mediates activation of target kinases. Plays a role in transcriptional regulation via its role in regulating the phosphorylation of the C- terminal domain (CTD) of the large subunit of RNA polymerase II (POLR2A).
Cd40	10090.ENSMUSP00000017799	Tumor necrosis factor receptor superfamily member 5; Receptor for TNFSF5/CD40LG (By similarity). Transduces TRAF6- and MAP3K8-mediated signals that activate ERK in macrophages and B cells, leading to induction of immunoglobulin secretion.
Cdc42bpb	10090.ENSMUSP00000042565	Serine/threonine-protein kinase MRCK beta; Serine/threonine-protein kinase which is an important downstream effector of CDC42 and plays a role in the regulation of cytoskeleton reorganization and cell migration. Regulates actin cytoskeletal reorganization via phosphorylation of PPP1R12C and MYL9/MLC2. In concert with MYO18A and LURAP1, is involved in modulating lamellar actomyosin retrograde flow…
Cdh2	10090.ENSMUSP00000025166	Cadherin-2; Calcium-dependent cell adhesion protein; preferentially mediates homotypic cell-cell adhesion by dimerization with a CDH2 chain from another cell. Cadherins may thus contribute to the sorting of heterogeneous cell types. Acts as a regulator of neural stem cells quiescence by mediating anchorage of neural stem cells to ependymocytes in the adult subependymal zone: upon cleavage by MMP2…
Cdh8	10090.ENSMUSP00000117326	Cadherin-8; Cadherins are calcium-dependent cell adhesion proteins. They preferentially interact with themselves in a homophilic manner in connecting cells; cadherins may thus contribute to the sorting of heterogeneous cell types.
Cdkn1b	10090.ENSMUSP00000065832	Cyclin-dependent kinase inhibitor 1B; Important regulator of cell cycle progression. Inhibits the kinase activity of CDK2 bound to cyclin A, but has little inhibitory activity on CDK2 bound to SPDYA (By similarity). Involved in G1 arrest. Potent inhibitor of cyclin E- and cyclin A-CDK2 complexes. Forms a complex with cyclin type D-CDK4 complexes and is involved in the assembly, stability, and mod…
Cenpf	10090.ENSMUSP00000129738	Centromere protein F.
Cfap58	10090.ENSMUSP00000070533	Cilia- and flagella-associated protein 58.
Cfh	10090.ENSMUSP00000107607	Complement factor H; Glycoprotein that plays an essential role in maintaining a well-balanced immune response by modulating complement activation. Acts as a soluble inhibitor of complement, where its binding to self markers such as glycan structures prevents complement activation and amplification on cell surfaces. Accelerates the decay of the complement alternative pathway (AP) C3 convertase C3b…
Chd8	10090.ENSMUSP00000142890	Chromodomain-helicase-DNA-binding protein 8; DNA helicase that acts as a chromatin remodeling factor and regulates transcription. Acts as a transcription repressor by remodeling chromatin structure and recruiting histone H1 to target genes. Suppresses p53/TP53-mediated apoptosis by recruiting histone H1 and preventing p53/TP53 transactivation activity. Acts as a negative regulator of Wnt signalin…
Chrdl1	10090.ENSMUSP00000108499	Chordin-like protein 1; Seems to antagonize the function of BMP4 by binding to it and preventing its interaction with receptors. Alters the fate commitment of neural stem cells from gliogenesis to neurogenesis. Contributes to neuronal differentiation of neural stem cells in the brain by preventing the adoption of a glial fate. May play a crucial role in dorsoventral axis formation (By similarity)…
Chst4	10090.ENSMUSP00000104845	Carbohydrate sulfotransferase 4; Sulfotransferase that utilizes 3'-phospho-5'-adenylyl sulfate (PAPS) as sulfonate donor to catalyze the transfer of sulfate to position 6 of non-reducing N-acetylglucosamine (GlcNAc) residues within mucin-associated glycans that ultimately serve as SELL ligands. SELL ligands are present in high endothelial cells (HEVs) and play a central role in lymphocyte homing …
Clcn6	10090.ENSMUSP00000030879	Chloride transport protein 6; Chloride transport protein, initially identified as voltage- gated chloride channel. The presence of the conserved gating glutamate residues suggests that is functions as antiporter.
Cnih3	10090.ENSMUSP00000124611	Protein cornichon homolog 3; Regulates the trafficking and gating properties of AMPA- selective glutamate receptors (AMPARs). Promotes their targeting to the cell membrane and synapses and modulates their gating properties by regulating their rates of activation, deactivation and desensitization (By similarity).
Cntn2	10090.ENSMUSP00000083707	Contactin-2; In conjunction with another transmembrane protein, CNTNAP2, contributes to the organization of axonal domains at nodes of Ranvier by maintaining voltage-gated potassium channels at the juxtaparanodal region; Belongs to the immunoglobulin superfamily. Contactin family.
Cntnap1	10090.ENSMUSP00000099398	Contactin-associated protein 1; Required, with CNTNAP2, for radial and longitudinal organization of myelinated axons. Plays a role in the formation of functional distinct domains critical for saltatory conduction of nerve impulses in myelinated nerve fibers. Demarcates the paranodal region of the axo-glial junction. In association with contactin involved in the signaling between axons and myelina…
Colgalt2	10090.ENSMUSP00000037532	Procollagen galactosyltransferase 2; Beta-galactosyltransferase that transfers beta-galactose to hydroxylysine residues of collagen.
Coro2a	10090.ENSMUSP00000103386	Coronin-2A.
Coro2b	10090.ENSMUSP00000041826	Coronin-2B; May play a role in the reorganization of neuronal actin structure.
Cotl1	10090.ENSMUSP00000034285	Coactosin-like protein; Binds to F-actin in a calcium-independent manner. Has no direct effect on actin depolymerization. Acts as a chaperone for ALOX5 (5LO), influencing both its stability and activity in leukotrienes synthesis (By similarity).
Cox4i2	10090.ENSMUSP00000105446	Cytochrome c oxidase subunit 4 isoform 2, mitochondrial; Component of the cytochrome c oxidase, the last enzyme in the mitochondrial electron transport chain which drives oxidative phosphorylation. The respiratory chain contains 3 multisubunit complexes succinate dehydrogenase (complex II, CII), ubiquinol- cytochrome c oxidoreductase (cytochrome b-c1 complex, complex III, CIII) and cytochrome c o…
Cpn1	10090.ENSMUSP00000026210	Carboxypeptidase N catalytic chain; Protects the body from potent vasoactive and inflammatory peptides containing C-terminal Arg or Lys (such as kinins or anaphylatoxins) which are released into the circulation; Belongs to the peptidase M14 family.
Crym	10090.ENSMUSP00000033198	Ketimine reductase mu-crystallin; Specifically catalyzes the reduction of imine bonds in brain substrates that may include cystathionine ketimine (CysK) and lanthionine ketimine (LK). Binds thyroid hormone which is a strong reversible inhibitor. Presumably involved in the regulation of the free intracellular concentration of triiodothyronine and access to its nuclear receptors (By similarity).
Cttnbp2	10090.ENSMUSP00000088089	Cortactin-binding protein 2; Regulates the dendritic spine distribution of CTTN/cortactin in hippocampal neurons, and thus controls dendritic spinogenesis and dendritic spine maintenance.
Cxcl14	10090.ENSMUSP00000021970	C-X-C motif chemokine 14; Chemotactic for CESS B-cells and THP-1 monocytes, but not T- cells.
Cyp2a12	10090.ENSMUSP00000074990	Cytochrome P450 2A12; Highly active in the 7-alpha-hydroxylation of testosterone.
Cyp2c40	10090.ENSMUSP00000158887	Cytochrome P450 2C40; A cytochrome P450 monooxygenase that may play a major role in the metabolism of arachidonic acid in the intestinal tract. Exhibits regioselective hydroxylase and epoxidase activity toward arachidonic acid, producing 16(R)- hydroxyeicosatetraenoic acid (HETE) and (14R,15S)-epoxyeicosatrienoic acid (EpETrE) as major products. Mechanistically, uses molecular oxygen inserting on…
Cyp2c68	10090.ENSMUSP00000097071	Cytochrome P450, family 2, subfamily c, polypeptide 68; Belongs to the cytochrome P450 family.
Cysltr2	10090.ENSMUSP00000040715	Cysteinyl leukotriene receptor 2; Receptor for cysteinyl leukotrienes. The response is mediated via a G-protein that activates a phosphatidylinositol-calcium second messenger system. The rank order of affinities for the leukotrienes is LTC4 = LTD4 >> LTE4.
D630003M21Rik	10090.ENSMUSP00000040546	Uncharacterized protein KIAA1755 homolog.
D630023F18Rik	10090.ENSMUSP00000056196	Uncharacterized protein C2orf80 homolog.
Dact2	10090.ENSMUSP00000051638	Dapper homolog 2; Involved in regulation of intracellular signaling pathways during development. Negatively regulates the Nodal signaling pathway, possibly by promoting the lysosomal degradation of Nodal receptors, such as TGFBR1. May be involved in control of the morphogenetic behavior of kidney ureteric bud cells by keeping cells epithelial and restraining their mesenchymal character. May play …
Dars2	10090.ENSMUSP00000041851	Aspartate--tRNA ligase, mitochondrial.
Dcc	10090.ENSMUSP00000110593	Netrin receptor DCC; Receptor for netrin required for axon guidance. Mediates axon attraction of neuronal growth cones in the developing nervous system upon ligand binding. Its association with UNC5 proteins may trigger signaling for axon repulsion. It also acts as a dependence receptor required for apoptosis induction when not associated with netrin ligand. Implicated as a tumor suppressor gene.
Dcpp2	10090.ENSMUSP00000157331	Demilune cell and parotid protein 2.
Ddx60	10090.ENSMUSP00000070741	DEAD (Asp-Glu-Ala-Asp) box polypeptide 60.
Defa29	10090.ENSMUSP00000096489	Alpha-defensin-related sequence 1; Apparent precursor of a secreted, cationic, proline- and cysteine-rich peptide that contains Cys-Pro-Xaa repeats. Unlike cryptdin, the proposed mature peptide region lacks the structural motif characteristic of defensins. It may have microbicidal activities; Belongs to the alpha-defensin family.
Defa42	10090.ENSMUSP00000106380	Defensin, alpha, 42.
Defa43	10090.ENSMUSP00000106377	Defensin, alpha, 42.
Defb41	10090.ENSMUSP00000095426	Beta-defensin 41; Has bactericidal activity; Belongs to the beta-defensin family.
Defb48	10090.ENSMUSP00000098062	Predicted gene, EG432867.
Dgkh	10090.ENSMUSP00000074290	Diacylglycerol kinase.
Dlx4	10090.ENSMUSP00000021241	Homeobox protein DLX-4; May play a role in determining the production of hemoglobin S. May act as a repressor. During embryonic development, plays a role in palatogenesis; Belongs to the distal-less homeobox family.
Dmpk	10090.ENSMUSP00000032568	Myotonin-protein kinase; Non-receptor serine/threonine protein kinase which is necessary for the maintenance of skeletal muscle structure and function. May play a role in myocyte differentiation and survival by regulating the integrity of the nuclear envelope and the expression of muscle-specific genes. May also phosphorylate PPP1R12A and inhibit the myosin phosphatase activity to regulate myosin…
Dmrtc1c1	10090.ENSMUSP00000113737	DMRT-like family C1c1.
Dmrtc1c2	10090.ENSMUSP00000113033	DMRT-like family C1c1.
Dnaaf1	10090.ENSMUSP00000090790	Dynein assembly factor 1, axonemal; Cilium-specific protein required for the stability of the ciliary architecture. Plays a role in cytoplasmic preassembly of dynein arms (By similarity). Involved in regulation of microtubule-based cilia and actin-based brush border microvilli (By similarity); Belongs to the DNAAF1 family.
Draxin	10090.ENSMUSP00000030862	Draxin; Chemorepulsive axon guidance protein required for the development of spinal cord and forebrain commissures. Acts as a chemorepulsive guidance protein for commissural axons during development. Able to inhibit or repel neurite outgrowth from dorsal spinal cord. Inhibits the stabilization of cytosolic beta-catenin (CTNNB1) via its interaction with LRP6, thereby acting as an antagonist of Wnt…
Dynap	10090.ENSMUSP00000025390	Dynactin-associated protein.
Dync1i1	10090.ENSMUSP00000111221	Cytoplasmic dynein 1 intermediate chain 1; Acts as one of several non-catalytic accessory components of the cytoplasmic dynein 1 complex that are thought to be involved in linking dynein to cargos and to adapter proteins that regulate dynein function. Cytoplasmic dynein 1 acts as a motor for the intracellular retrograde motility of vesicles and organelles along microtubules. The intermediate chai…
Dzip1l	10090.ENSMUSP00000108506	Zinc finger protein DZIP1L; Involved in primary cilium formation. Probably acts as a transition zone protein required for localization of PKD1/PC1 and PKD2/PC2 to the ciliary membrane (By similarity). Belongs to the DZIP C2H2-type zinc-finger protein family.
Efs	10090.ENSMUSP00000022813	Embryonal Fyn-associated substrate; Docking protein which plays a central coordinating role for tyrosine-kinase-based signaling related to cell adhesion. May serve as an activator of SRC and a downstream effector. Interacts with the SH3 domain of FYN and with CRK, SRC, and YES.
Egln3	10090.ENSMUSP00000041874	Egl nine homolog 3; Plays a crucial role in DNA damage response (DDR) by hydroxylating TELO2, promoting its interaction with ATR which is required for activation of the ATR/CHK1/p53 pathway (By similarity). Cellular oxygen sensor that catalyzes, under normoxic conditions, the post-translational formation of 4-hydroxyproline in hypoxia-inducible factor (HIF) alpha proteins. Hydroxylates a specific…
Enpp2	10090.ENSMUSP00000128941	Ectonucleotide pyrophosphatase/phosphodiesterase family member 2; Hydrolyzes lysophospholipids to produce the signaling molecule lysophosphatidic acid (LPA) in extracellular fluids. Major substrate is lysophosphatidylcholine. Also can act on sphingosylphosphorylcholine producing sphingosine-1-phosphate, a modulator of cell motility. Can hydrolyze, in vitro, bis-pNPP, to some extent pNP-TMP, and b…
Entpd1	10090.ENSMUSP00000116285	Ectonucleoside triphosphate diphosphohydrolase 1; In the nervous system, could hydrolyze ATP and other nucleotides to regulate purinergic neurotransmission. Could also be implicated in the prevention of platelet aggregation by hydrolyzing platelet-activating ADP to AMP. Hydrolyzes ATP and ADP equally well.
Epha3	10090.ENSMUSP00000066554	Ephrin type-A receptor 3; Receptor tyrosine kinase which binds promiscuously membrane- bound ephrin family ligands residing on adjacent cells, leading to contact-dependent bidirectional signaling into neighboring cells. The signaling pathway downstream of the receptor is referred to as forward signaling while the signaling pathway downstream of the ephrin ligand is referred to as reverse signalin…
Ephb2	10090.ENSMUSP00000058135	Ephrin type-B receptor 2; Receptor tyrosine kinase which binds promiscuously transmembrane ephrin-B family ligands residing on adjacent cells, leading to contact-dependent bidirectional signaling into neighboring cells. The signaling pathway downstream of the receptor is referred to as forward signaling while the signaling pathway downstream of the ephrin ligand is referred to as reverse signalin…
Epn1	10090.ENSMUSP00000096445	Epsin-1; Binds to membranes enriched in phosphatidylinositol 4,5- bisphosphate (PtdIns(4,5)P2). Modifies membrane curvature and facilitates the formation of clathrin-coated invaginations (By similarity). Regulates receptor-mediated endocytosis.
Eps8l1	10090.ENSMUSP00000125840	Epidermal growth factor receptor kinase substrate 8-like protein 1; Stimulates guanine exchange activity of SOS1. May play a role in membrane ruffling and remodeling of the actin cytoskeleton (By similarity); Belongs to the EPS8 family.
Erf	10090.ENSMUSP00000041912	ETS domain-containing transcription factor ERF; Potent transcriptional repressor that binds to the H1 element of the Ets2 promoter. May regulate other genes involved in cellular proliferation (By similarity). Required for extraembryonic ectoderm differentiation, ectoplacental cone cavity closure, and chorioallantoic attachment. May be important for regulating trophoblast stem cell differentiation.
Eva1c	10090.ENSMUSP00000036695	Protein eva-1 homolog C; Binds heparin; Belongs to the EVA1 family.
Extl1	10090.ENSMUSP00000030643	Exostosin-like 1; Probable glycosyltransferase; Belongs to the glycosyltransferase 47 family.
F5	10090.ENSMUSP00000083204	Coagulation factor V heavy chain; Central regulator of hemostasis. It serves as a critical cofactor for the prothrombinase activity of factor Xa that results in the activation of prothrombin to thrombin; Belongs to the multicopper oxidase family.
Fam124a	10090.ENSMUSP00000047681	Family with sequence similarity 124, member A.
Fam221a	10090.ENSMUSP00000050237	Protein FAM221A.
Fam3b	10090.ENSMUSP00000062006	Protein FAM3B; Induces apoptosis of alpha and beta cells in a dose- and time-dependent manner; Belongs to the FAM3 family.
Fam57a	10090.ENSMUSP00000091553	TLC domain-containing protein 3A.
Fate1	10090.ENSMUSP00000065715	Fetal and adult testis-expressed transcript protein homolog; Involved in the regulation of endoplasmic reticulum (ER)- mitochondria coupling. Negatively regulates the ER-mitochondria distance and Ca(2+) transfer from ER to mitochondria possibly implicating it in the regulation of apoptosis. May collaborate with RNF183 to restrain BIK protein levels thus regulating apoptotic signaling.
Fbxo16	10090.ENSMUSP00000153015	F-box only protein 16; Probably recognizes and binds to some phosphorylated proteins and promotes their ubiquitination and degradation.
Fbxw25	10090.ENSMUSP00000128652	F-box and WD-40 domain protein 25.
Fmo4	10090.ENSMUSP00000107150	Dimethylaniline monooxygenase [N-oxide-forming] 4; This protein is involved in the oxidative metabolism of a variety of xenobiotics such as drugs and pesticides; Belongs to the FMO family.
Fmo6	10090.ENSMUSP00000136378	Dimethylaniline monooxygenase [N-oxide-forming].
Fn3krp	10090.ENSMUSP00000038061	Ketosamine-3-kinase; Ketosamine-3-kinase involved in protein deglycation by mediating phosphorylation of ribuloselysine and psicoselysine on glycated proteins, to generate ribuloselysine-3 phosphate and psicoselysine-3 phosphate, respectively. Ribuloselysine-3 phosphate and psicoselysine-3 phosphate adducts are unstable and decompose under physiological conditions. Not able to phosphorylate fruct…
Foxc1	10090.ENSMUSP00000052196	Forkhead box protein C1; DNA-binding transcriptional factor that plays a role in a broad range of cellular and developmental processes such as eye, bones, cardiovascular, kidney and skin development. Acts either as a transcriptional activator or repressor. Binds to the consensus binding site 5'-[G/C][A/T]AAA[T/C]AA[A/C]-3' in promoter of target genes. Upon DNA-binding, promotes DNA bending. Acts …
Foxp2	10090.ENSMUSP00000111137	Forkhead box protein P2; Transcriptional repressor that may play a role in the specification and differentiation of lung epithelium. May also play a role in developing neural, gastrointestinal and cardiovascular tissues. Can act with CTBP1 to synergistically repress transcription but CTPBP1 is not essential. Plays a role in synapse formation by regulating SRPX2 levels.
Frk	10090.ENSMUSP00000019913	Tyrosine-protein kinase FRK; Non-receptor tyrosine-protein kinase that negatively regulates cell proliferation. Positively regulates PTEN protein stability through phosphorylation of PTEN on 'Tyr-336', which in turn prevents its ubiquitination and degradation, possibly by reducing its binding to NEDD4. May function as a tumor suppressor (By similarity).
Fstl1	10090.ENSMUSP00000110411	Follistatin-related protein 1; May modulate the action of some growth factors on cell proliferation and differentiation. Binds heparin (By similarity).
Furin	10090.ENSMUSP00000113793	Furin; Ubiquitous endoprotease within constitutive secretory pathways capable of cleavage at the RX(K/R)R consensus motif. Mediates processing of TGFB1, an essential step in TGF-beta-1 activation. Belongs to the peptidase S8 family. Furin subfamily.
Fv1	10090.ENSMUSP00000092054	Friend virus susceptibility protein 1; Retroviral restriction factor that prevents infection by gammaretroviruses. Acts by interacting with the capsid protein ca after entry of the virus into the cell. This interaction presumably disrupt the capsid thereby inactivating the viral genome, making it unable to enter host nucleus and integrate into host genome.
Fxyd6	10090.ENSMUSP00000083101	FXYD domain-containing ion transport regulator 6; Belongs to the FXYD family.
Gabrb2	10090.ENSMUSP00000007797	Gamma-aminobutyric acid receptor subunit beta-2; Ligand-gated chloride channel which is a component of the heteropentameric receptor for GABA, the major inhibitory neurotransmitter in the brain. Plays an important role in the formation of functional inhibitory GABAergic synapses in addition to mediating synaptic inhibition as a GABA-gated ion channel. The gamma2 subunit is necessary but not suffi…
Gadl1	10090.ENSMUSP00000077694	Acidic amino acid decarboxylase GADL1; Catalyzes the decarboxylation of L-aspartate, 3-sulfino-L- alanine (cysteine sulfinic acid), and L-cysteate to beta-alanine, hypotaurine and taurine, respectively. The preferred substrate is L- aspartate. Does not exhibit any decarboxylation activity toward glutamate.
Galnt13	10090.ENSMUSP00000108254	Polypeptide N-acetylgalactosaminyltransferase 13; Catalyzes the initial reaction in O-linked oligosaccharide biosynthesis, the transfer of an N-acetyl-D-galactosamine residue to a serine or threonine residue on the protein receptor. Has a much stronger activity than GALNT1 to transfer GalNAc to mucin peptides, such as Muc5Ac and Muc7. Able to glycosylate SDC3. Probably responsible for the synthes…
Galntl5	10090.ENSMUSP00000030778	Inactive polypeptide N-acetylgalactosaminyltransferase-like protein 5; Probable inactive glycosyltransferase required during spermatid development. May participate in protein loading into the acrosomes and accumulation of ubiquitin-proteasome systems around the head-tail coupling apparatus region; Belongs to the glycosyltransferase 2 family. GalNAc-T subfamily.
Gck	10090.ENSMUSP00000099984	Hexokinase-4; Catalyzes the phosphorylation of hexose, such as D-glucose, D-fructose and D-mannose, to hexose 6-phosphate (D-glucose 6-phosphate, D-fructose 6-phosphate and D-mannose 6-phosphate, respectively). Compared to other hexokinases, has a weak affinity for D-glucose, and is effective only when glucose is abundant (By similarity). Mainly expressed in pancreatic beta cells and the liver an…
Gli2	10090.ENSMUSP00000054837	Zinc finger protein GLI2; Functions as transcription regulator in the hedgehog (Hh) pathway. Functions as transcriptional activator. May also function as transcriptional repressor. Requires STK36 for full transcriptional activator activity. Binds to the DNA sequence 5'-GAACCACCCA-3' which is part of the TRE-2S regulatory element (By similarity). Is involved in the smoothened (SHH) signaling pathw…
Gm10282	10090.ENSMUSP00000075031	Non-histone chromosomal protein HMG-17; Binds to the inner side of the nucleosomal DNA thus altering the interaction between the DNA and the histone octamer. May be involved in the process which maintains transcribable genes in a unique chromatin conformation (By similarity).
Gm10662	10090.ENSMUSP00000140018	Predicted gene 10662; Belongs to the protein kinase superfamily.
Gm10668	10090.ENSMUSP00000140440	Predicted gene 10668.
Gm11100	10090.ENSMUSP00000159083	Predicted gene 11100.
Gm13078	10090.ENSMUSP00000077761	Predicted gene 13078.
Gm13212	10090.ENSMUSP00000101365	Predicted gene 13212.
Gm28363	10090.ENSMUSP00000140366	Predicted gene 28363.
Gm29797	10090.ENSMUSP00000146742	Uncharacterized protein C20orf204 homolog.
Gm30302	10090.ENSMUSP00000152227	Predicted gene, 30302.
Gm4513	10090.ENSMUSP00000147065	Predicted gene 4513; Belongs to the protein kinase superfamily.
Gm4565	10090.ENSMUSP00000147120	Predicted gene 4565.
Gm4567	10090.ENSMUSP00000140310	Predicted gene, EG381936; Belongs to the protein kinase superfamily.
Gm4907	10090.ENSMUSP00000112313	Predicted gene, EG236749.
Gm5157	10090.ENSMUSP00000140639	Predicted gene 5157; Belongs to the protein kinase superfamily.
Gm5799	10090.ENSMUSP00000129052	Predicted gene 5799.
Gm5890	10090.ENSMUSP00000146622	Predicted gene 5890; Belongs to the protein kinase superfamily.
Gm5891	10090.ENSMUSP00000140803	Predicted gene 5891.
Gm5916	10090.ENSMUSP00000125855	Predicted gene 5916.
Gm6176	10090.ENSMUSP00000147031	Predicted gene 6176; Belongs to the protein kinase superfamily.
Gm6882	10090.ENSMUSP00000146341	Predicted gene 6882; Belongs to the protein kinase superfamily.
Gm6902	10090.ENSMUSP00000140400	Predicted gene 6902.
Gm7489	10090.ENSMUSP00000098231	Predicted gene 7489.
Gm8104	10090.ENSMUSP00000132509	Predicted gene 8104.
Gpr55	10090.ENSMUSP00000084196	G-protein coupled receptor 55; Receptor for L-alpha-lysophosphatidylinositol (LPI). LPI induces Ca(2+) release from intracellular stores via the heterotrimeric G protein GNA13 and RHOA (By similarity). Putative cannabinoid receptor (By similarity). May play a role in bone physiology by regulating osteoclast number and function (By similarity). May be involved in hyperalgesia associated with infla…
Grb14	10090.ENSMUSP00000028252	Growth factor receptor-bound protein 14; Adapter protein which modulates coupling of cell surface receptor kinases with specific signaling pathways. Binds to, and suppresses signals from, the activated insulin receptor (INSR). Potent inhibitor of insulin-stimulated MAPK3 phosphorylation. Plays a critical role regulating PDPK1 membrane translocation in response to insulin stimulation and serves as…
Grb7	10090.ENSMUSP00000019456	Growth factor receptor-bound protein 7; Adapter protein that interacts with the cytoplasmic domain of numerous receptor kinases and modulates down-stream signaling. Promotes activation of down-stream protein kinases, including STAT3, AKT1, MAPK1 and/or MAPK3. Promotes activation of HRAS. Plays a role in signal transduction in response to EGF. Plays a role in the regulation of cell proliferation a…
Grm7	10090.ENSMUSP00000064404	Metabotropic glutamate receptor 7; G-protein coupled receptor for glutamate. Ligand binding causes a conformation change that triggers signaling via guanine nucleotide-binding proteins (G proteins) and modulates the activity of down-stream effectors, such as adenylate cyclase. Signaling inhibits adenylate cyclase activity (By similarity).
Grwd1	10090.ENSMUSP00000116252	Glutamate-rich WD repeat-containing protein 1; Histone binding-protein that regulates chromatin dynamics and minichromosome maintenance (MCM) loading at replication origins, possibly by promoting chromatin openness.
Gsto2	10090.ENSMUSP00000052592	Glutathione S-transferase omega-2; Exhibits glutathione-dependent thiol transferase activity. Has high dehydroascorbate reductase activity and may contribute to the recycling of ascorbic acid. Participates in the biotransformation of inorganic arsenic and reduces monomethylarsonic acid (MMA). Belongs to the GST superfamily. Omega family.
H1f4	10090.ENSMUSP00000057308	Histone H1.4; Histone H1 protein binds to linker DNA between nucleosomes forming the macromolecular structure known as the chromatin fiber. Histones H1 are necessary for the condensation of nucleosome chains into higher-order structured fibers. Acts also as a regulator of individual gene transcription through chromatin remodeling, nucleosome spacing and DNA methylation.
H1f5	10090.ENSMUSP00000079356	Histone H1.5; Histone H1 protein binds to linker DNA between nucleosomes forming the macromolecular structure known as the chromatin fiber. Histones H1 are necessary for the condensation of nucleosome chains into higher-order structured fibers. Acts also as a regulator of individual gene transcription through chromatin remodeling, nucleosome spacing and DNA methylation (By similarity).
H2-Aa	10090.ENSMUSP00000046105	H-2 class II histocompatibility antigen, A-B alpha chain.
H2bu2	10090.ENSMUSP00000076397	Histone H2B type 3-A; Core component of nucleosome. Nucleosomes wrap and compact DNA into chromatin, limiting DNA accessibility to the cellular machineries which require DNA as a template. Histones thereby play a central role in transcription regulation, DNA repair, DNA replication and chromosomal stability. DNA accessibility is regulated via a complex set of post-translational modifications of h…
H3c2	10090.ENSMUSP00000089295	H3 clustered histone 2.
Hba-a1	10090.ENSMUSP00000090897	Hemoglobin alpha, adult chain 1.
Hba-a2	10090.ENSMUSP00000090895	Hemoglobin subunit alpha; Involved in oxygen transport from the lung to the various peripheral tissues; Belongs to the globin family.
Hbb-bs	10090.ENSMUSP00000023934	Hemoglobin subunit beta-1; Involved in oxygen transport from the lung to the various peripheral tissues.
Hbb-bt	10090.ENSMUSP00000095794	Hemoglobin, beta adult t chain.
Hivep1	10090.ENSMUSP00000056147	Zinc finger protein 40; Transcription factor which binds specifically to the palindromic sequence 5'-GGGAAATCCC-3' in the alpha-A crystallin promoter.
Hmgn3	10090.ENSMUSP00000124278	High mobility group nucleosome-binding domain-containing protein 3; Binds to nucleosomes, regulating chromatin structure and consequently, chromatin-dependent processes such as transcription, DNA replication and DNA repair. Affects both insulin and glucagon levels and modulates the expression of pancreatic genes involved in insulin secretion. Regulates the expression of the glucose transporter SL…
Hnf1b	10090.ENSMUSP00000021016	Hepatocyte nuclear factor 1-beta; Transcription factor, probably binds to the inverted palindrome 5'-GTTAATNATTAAC-3'; Belongs to the HNF1 homeobox family.
Hspa13	10090.ENSMUSP00000048817	Heat shock 70 kDa protein 13; Has peptide-independent ATPase activity; Belongs to the heat shock protein 70 family.
Htr3a	10090.ENSMUSP00000003826	5-hydroxytryptamine receptor 3A; This is one of the several different receptors for 5- hydroxytryptamine (serotonin), a biogenic hormone that functions as a neurotransmitter, a hormone, and a mitogen. This receptor is a ligand- gated ion channel, which when activated causes fast, depolarizing responses in neurons. It is a cation-specific, but otherwise relatively nonselective, ion channel; Belong…
Iqca1l	10090.ENSMUSP00000085642	IQ and AAA domain-containing protein 1-like.
Iqcf1	10090.ENSMUSP00000082195	IQ domain-containing protein F1; Involved in sperm capacitation and acrosome reaction.
Isg20	10090.ENSMUSP00000112621	Interferon-stimulated gene 20 kDa protein; Interferon-induced antiviral exoribonuclease that acts on single-stranded RNA and also has minor activity towards single-stranded DNA. Exhibits antiviral activity against RNA viruses in an exonuclease- dependent manner. May also play additional roles in the maturation of snRNAs and rRNAs, and in ribosome biogenesis (By similarity).
Isx	10090.ENSMUSP00000134368	Intestine-specific homeobox; Transcription factor that regulates gene expression in intestine. May participate in vitamin A metabolism most likely by regulating BCO1 expression in the intestine.
Itih5	10090.ENSMUSP00000026886	Inter-alpha-trypsin inhibitor heavy chain H5; May act as a tumor suppressor; Belongs to the ITIH family.
Itln1	10090.ENSMUSP00000043837	Intelectin-1a; Lectin that specifically recognizes microbial carbohydrate chains in a calcium-dependent manner. Binds to microbial glycans that contain a terminal acyclic 1,2-diol moiety, including beta-linked D-galactofuranose (beta-Galf), D-phosphoglycerol- modified glycans, D-glycero-D-talo-oct-2-ulosonic acid (KO) and 3- deoxy-D-manno-oct-2-ulosonic acid (KDO). Binds to glycans from Gram- pos…
Kat6a	10090.ENSMUSP00000038181	Histone acetyltransferase KAT6A; Histone acetyltransferase that acetylates lysine residues in histone H3 and histone H4 (in vitro). Component of the MOZ/MORF complex which has a histone H3 acetyltransferase activity. May act as a transcriptional coactivator for RUNX1 and RUNX2 (By similarity). Acetylates p53/TP53 at 'Lys-120' and 'Lys-382' and controls its transcriptional activity via association…
Kazn	10090.ENSMUSP00000038835	Kazrin; Component of the cornified envelope of keratinocytes. May be involved in the interplay between adherens junctions and desmosomes. The function in the nucleus is not known.
Kcnh5	10090.ENSMUSP00000046864	Potassium voltage-gated channel subfamily H member 5; Pore-forming (alpha) subunit of voltage-gated potassium channel. Elicits a non-inactivating outward rectifying current (By similarity). Channel properties may be modulated by cAMP and subunit assembly; Belongs to the potassium channel family. H (Eag) (TC 1.A.1.20) subfamily. Kv10.2/KCNH5 sub-subfamily.
Kctd21	10090.ENSMUSP00000051316	BTB/POZ domain-containing protein KCTD21; Probable substrate-specific adapter of a BCR (BTB-CUL3-RBX1) E3 ubiquitin-protein ligase complex mediating the ubiquitination and subsequent proteasomal degradation of target proteins. Promotes the ubiquitination of HDAC1. Can function as antagonist of the Hedgehog pathway by affecting the nuclear transfer of transcription factor GLI1; the function probab…
Kctd5	10090.ENSMUSP00000017090	BTB/POZ domain-containing protein KCTD5; Its interaction with CUL3 suggests that it may act as a substrate adapter in some E3 ligase complex (By similarity). Does not affect the function of Kv channel Kv2.1/KCNB1, Kv1.2/KCNA2, Kv4.2/KCND2 and Kv3.4/KCNC4 (By similarity).
Khdc1a	10090.ENSMUSP00000085749	KH homology domain-containing protein 1A; Has pro-apoptotic activity.
Khdc1c	10090.ENSMUSP00000068792	KH homology domain-containing protein 1C; Belongs to the KHDC1 family.
Kif1c	10090.ENSMUSP00000099614	Kinesin-like protein KIF1C; Motor required for the retrograde transport of Golgi vesicles to the endoplasmic reticulum. Has a microtubule plus end-directed motility (By similarity).
Kif20b	10090.ENSMUSP00000084599	Kinesin-like protein KIF20B; Plus-end-directed motor enzyme that is required for completion of cytokinesis (By similarity). Required for proper midbody organization and abscission in polarized cortical stem cells. Plays a role in the regulation of neuronal polarization by mediating the transport of specific cargos. Participates in the mobilization of SHTN1 and in the accumulation of PIP3 in the g…
Klhl1	10090.ENSMUSP00000022666	Kelch-like protein 1; May play a role in organizing the actin cytoskeleton of the brain cells.
Krt25	10090.ENSMUSP00000048439	Keratin, type I cytoskeletal 25; Essential for the proper assembly of type I and type II keratin protein complexes and formation of keratin intermediate filaments in the inner root sheath (irs). Plays a role in the cytoskeleton organization (By similarity).
Lars2	10090.ENSMUSP00000036710	Probable leucine--tRNA ligase, mitochondrial; Belongs to the class-I aminoacyl-tRNA synthetase family.
Lgals3	10090.ENSMUSP00000118169	Galectin-3; Galactose-specific lectin which binds IgE. May mediate with the alpha-3, beta-1 integrin the stimulation by CSPG4 of endothelial cells migration. Together with DMBT1, required for terminal differentiation of columnar epithelial cells during early embryogenesis. In the nucleus: acts as a pre-mRNA splicing factor. Involved in acute inflammatory responses including neutrophil activation …
Lims2	10090.ENSMUSP00000025254	LIM and senescent cell antigen-like-containing domain protein 2; Adapter protein in a cytoplasmic complex linking beta- integrins to the actin cytoskeleton, bridges the complex to cell surface receptor tyrosine kinases and growth factor receptors.
Lipt2	10090.ENSMUSP00000032967	Putative lipoyltransferase 2, mitochondrial; Catalyzes the transfer of endogenously produced octanoic acid from octanoyl-acyl-carrier-protein onto the lipoyl domains of lipoate- dependent enzymes, which catalyze essential redox reactions (By similarity). Lipoyl-ACP can also act as a substrate although octanoyl- ACP is likely to be the physiological substrate (By similarity).
Lrmda	10090.ENSMUSP00000075065	Leucine-rich melanocyte differentiation-associated protein; Required for melanocyte differentiation.
Lrp5	10090.ENSMUSP00000025856	Low-density lipoprotein receptor-related protein 5; Acts as a coreceptor with members of the frizzled family of seven-transmembrane spanning receptors to transduce signal by Wnt proteins. Activates the canonical Wnt signaling pathway that controls cell fate determination and self-renewal during embryonic development and adult tissue regeneration. In particular, may play an important role in the d…
Lrrc55	10090.ENSMUSP00000107228	Leucine-rich repeat-containing protein 55; Auxiliary protein of the large-conductance, voltage and calcium-activated potassium channel (BK alpha). Modulates gating properties by producing a marked shift in the BK channel's voltage dependence of activation in the hyperpolarizing direction, and in the absence of calcium (By similarity).
Lsamp	10090.ENSMUSP00000097349	Limbic system-associated membrane protein; Mediates selective neuronal growth and axon targeting. Contributes to the guidance of developing axons and remodeling of mature circuits in the limbic system. Essential for normal growth of the hyppocampal mossy fiber projection (By similarity); Belongs to the immunoglobulin superfamily. IgLON family.
Luzp1	10090.ENSMUSP00000130758	Leucine zipper protein 1.
Lyz2	10090.ENSMUSP00000089801	Lysozyme C-2; Lysozymes have primarily a bacteriolytic function; those in tissues and body fluids are associated with the monocyte-macrophage system and enhance the activity of immunoagents. Lyz2 is active against a range of Gram-positive and Gram-negative bacteria. More effective than Lyz1 in killing Gram-negative bacteria. Lyz1 and Lyz2 are equally effective in killing Gram-positive bacteria; B…
Mall	10090.ENSMUSP00000028856	MAL-like protein.
Mamdc2	10090.ENSMUSP00000045432	MAM domain-containing protein 2.
Manba	10090.ENSMUSP00000029814	Beta-mannosidase; Exoglycosidase that cleaves the single beta-linked mannose residue from the non-reducing end of all N-linked glycoprotein oligosaccharides; Belongs to the glycosyl hydrolase 2 family.
Map9	10090.ENSMUSP00000088535	Microtubule-associated protein 9; Involved in organization of the bipolar mitotic spindle. Required for bipolar spindle assembly, mitosis progression and cytokinesis. May act by stabilizing interphase microtubules (By similarity).
Mapkapk2	10090.ENSMUSP00000016672	MAP kinase-activated protein kinase 2; Stress-activated serine/threonine-protein kinase involved in cytokine production, endocytosis, reorganization of the cytoskeleton, cell migration, cell cycle control, chromatin remodeling, DNA damage response and transcriptional regulation. Following stress, it is phosphorylated and activated by MAP kinase p38-alpha/MAPK14, leading to phosphorylation of subs…
Meox1	10090.ENSMUSP00000051158	Homeobox protein MOX-1; Mesodermal transcription factor that plays a key role in somitogenesis and is specifically required for sclerotome development. Required for maintenance of the sclerotome polarity and formation of the cranio-cervical joints. Binds specifically to the promoter of target genes and regulates their expression. Activates expression of NKX3-2 in the sclerotome. Activates express…
Mfsd4a	10090.ENSMUSP00000116282	Major facilitator superfamily domain-containing protein 4A; Belongs to the major facilitator superfamily.
Mgat4d	10090.ENSMUSP00000041629	Alpha-1,3-mannosyl-glycoprotein 4-beta-N-acetylglucosaminyltransferase-like protein MGAT4D; [Isoform 2]: May play a role in male spermatogenesis. In vitro acts as inhibitor of MGAT1 activity causing cell surface proteins to carry mainly high mannose N-glycans. The function is mediated by its lumenal domain and occurs specifically in the Golgi. A catalytic glucosyltransferase activity is not detec…
Mocs1	10090.ENSMUSP00000133694	Cyclic pyranopterin monophosphate synthase; Isoform Mocs1a and isoform Mocs1b probably form a complex that catalyzes the conversion of 5'-GTP to cyclic pyranopterin monophosphate (cPMP). Mocs1a catalyzes the cyclization of GTP to (8S)- 3',8-cyclo-7,8-dihydroguanosine 5'-triphosphate and Mocs1b catalyzes the subsequent conversion of (8S)-3',8-cyclo-7,8-dihydroguanosine 5'- triphosphate to cPMP; In…
Mpst	10090.ENSMUSP00000043061	3-mercaptopyruvate sulfurtransferase; Transfer of a sulfur ion to cyanide or to other thiol compounds. Also has weak rhodanese activity. Detoxifies cyanide and is required for thiosulfate biosynthesis. Acts as an antioxidant. In combination with cysteine aminotransferase (CAT), contributes to the catabolism of cysteine and is an important producer of hydrogen sulfide in the brain, retina and vasc…
Mroh7	10090.ENSMUSP00000102382	Maestro heat-like repeat-containing protein family member 7.
Mtfr2	10090.ENSMUSP00000129315	Mitochondrial fission regulator 2; May play a role in mitochondrial aerobic respiration essentially in the testis. Can also promote mitochondrial fission.
Muc20	10090.ENSMUSP00000110769	Mucin-20; May regulate MET signaling cascade. Seems to decrease hepatocyte growth factor (HGF)-induced transient MAPK activation. Blocks GRB2 recruitment to MET thus suppressing the GRB2-RAS pathway. Inhibits HGF-induced proliferation of MMP1 and MMP9 expression (By similarity).
Myocd	10090.ENSMUSP00000104335	Myocardin; Smooth muscle cells (SM) and cardiac muscle cells-specific transcriptional factor which uses the canonical single or multiple CArG boxes DNA sequence. Acts as a cofactor of serum response factor (SRF) with the potential to modulate SRF-target genes. Plays a crucial role in cardiogenesis and differentiation of the smooth muscle cell lineage (myogenesis). Isoform 1 mediates the cardiac t…
Myrfl	10090.ENSMUSP00000037477	Myelin regulatory factor-like protein.
Ndufa4l2	10090.ENSMUSP00000042185	NADH dehydrogenase [ubiquinone] 1 alpha subcomplex subunit 4-like 2; Belongs to the complex I NDUFA4 subunit family.
Nfkbiz	10090.ENSMUSP00000041173	NF-kappa-B inhibitor zeta; Involved in regulation of NF-kappa-B transcription factor complexes. Inhibits NF-kappa-B activity without affecting its nuclear translocation upon stimulation. Inhibits DNA-binding of RELA and NFKB1/p50, and of the NF-kappa-B p65-p50 heterodimer and the NF-kappa-B p50-p50 homodimer. Seems also to activate NF-kappa-B-mediated transcription. In vitro, upon association wit…
Nfya	10090.ENSMUSP00000043909	Nuclear transcription factor Y subunit alpha; Component of the sequence-specific heterotrimeric transcription factor (NF-Y) which specifically recognizes a 5'-CCAAT-3' box motif found in the promoters of its target genes. NF-Y can function as both an activator and a repressor, depending on its interacting cofactors. NF-YA positively regulates the transcription of the core clock component ARNTL/BM…
Nkain1	10090.ENSMUSP00000101614	Sodium/potassium-transporting ATPase subunit beta-1-interacting protein 1.
Nptx2	10090.ENSMUSP00000071687	Neuronal pentraxin-2; Likely to play role in the modification of cellular properties that underlie long-term plasticity. Binds to agar matrix in a calcium-dependent manner (By similarity).
Nuggc	10090.ENSMUSP00000078434	Nuclear GTPase SLIP-GC; Nuclear GTPase found in germinal center B-cells, where it may inhibit function of the activation-induced cytidine deaminase AICDA (By similarity). Reduces somatic hypermutation in B-cells which may enhance genome stability.
Nupr1	10090.ENSMUSP00000032961	Nuclear protein 1; Transcription regulator that converts stress signals into a program of gene expression that empowers cells with resistance to the stress induced by a change in their microenvironment. Thereby participates in regulation of many process namely cell-cycle, apoptosis, autophagy and DNA repair responses. Controls cell cycle progression and protects cells from genotoxic stress induce…
Nyap2	10090.ENSMUSP00000065468	Neuronal tyrosine-phosphorylated phosphoinositide-3-kinase adapter 2; Activates PI3K and concomitantly recruits the WAVE1 complex to the close vicinity of PI3K and regulates neuronal morphogenesis. Belongs to the NYAP family.
Olfr1264	10090.ENSMUSP00000149126	Olfactory receptor.
Olfr1349	10090.ENSMUSP00000151168	Olfactory receptor.
Olfr1459	10090.ENSMUSP00000150886	Olfactory receptor.
Olfr1463	10090.ENSMUSP00000146566	Olfactory receptor.
Olfr206	10090.ENSMUSP00000146906	Olfactory receptor.
Olfr221	10090.ENSMUSP00000150675	Olfactory receptor.
Olfr653	10090.ENSMUSP00000149192	Olfactory receptor.
Olfr654	10090.ENSMUSP00000095775	Olfactory receptor MOR38-2.
Olfr77	10090.ENSMUSP00000058810	Olfactory receptor.
Ovol3	10090.ENSMUSP00000140811	Putative transcription factor ovo-like protein 3; May act as a transcription regulator; Belongs to the krueppel C2H2-type zinc-finger protein family.
Paip1	10090.ENSMUSP00000026520	Polyadenylate-binding protein-interacting protein 1; Acts as a coactivator in the regulation of translation initiation of poly(A)-containing mRNAs. Its stimulatory activity on translation is mediated via its action on PABPC1. Competes with PAIP2 for binding to PABPC1. Its association with EIF4A and PABPC1 may potentiate contacts between mRNA termini. May also be involved in translationally couple…
Pappa2	10090.ENSMUSP00000124022	Pappalysin 2.
Pcsk5	10090.ENSMUSP00000025618	Proprotein convertase subtilisin/kexin type 5; Serine endoprotease that processes various proproteins by cleavage at paired basic amino acids, recognizing the RXXX[KR]R consensus motif. Likely functions in the constitutive and regulated secretory pathways. Plays an essential role in pregnancy establishment by proteolytic activation of a number of important factors such as BMP2, CALD1 and alpha-in…
Pgm5	10090.ENSMUSP00000036025	Phosphoglucomutase-like protein 5; Component of adherens-type cell-cell and cell-matrix junctions. Lacks phosphoglucomutase activity (By similarity). Belongs to the phosphohexose mutase family.
Phldb3	10090.ENSMUSP00000146187	Pleckstrin homology-like domain, family B, member 3.
Plek	10090.ENSMUSP00000099945	Pleckstrin; Major protein kinase C substrate of platelets.
Plg	10090.ENSMUSP00000014578	Plasmin heavy chain A, short form; Plasmin dissolves the fibrin of blood clots and acts as a proteolytic factor in a variety of other processes including embryonic development, tissue remodeling, tumor invasion, and inflammation. In ovulation, weakens the walls of the Graafian follicle. It activates the urokinase-type plasminogen activator, collagenases and several complement zymogens, such as C1…
Plppr5	10090.ENSMUSP00000102081	Phospholipid phosphatase-related protein type 5; Induces filopodia formation and promotes neurite growth in a CDC42-independent manner; impedes neurite growth inhibitory-mediated axonal retraction.
Plxdc2	10090.ENSMUSP00000028081	Plexin domain-containing protein 2; May play a role in tumor angiogenesis. Belongs to the plexin family.
Plxnb3	10090.ENSMUSP00000002079	Plexin-B3; Receptor for SEMA5A that plays a role in axon guidance, invasive growth and cell migration. Stimulates neurite outgrowth and mediates Ca(2+)/Mg(2+)-dependent cell aggregation. In glioma cells, SEMA5A stimulation of PLXNB3 results in the disassembly of F-actin stress fibers, disruption of focal adhesions and cellular collapse as well as inhibition of cell migration and invasion through …
Pnmal1	10090.ENSMUSP00000040929	Paraneoplastic antigen-like protein 8A; Belongs to the PNMA family.
Pnpla5	10090.ENSMUSP00000019012	Patatin-like phospholipase domain-containing protein 5; Lipid hydrolase.
Pon1	10090.ENSMUSP00000002663	Serum paraoxonase/arylesterase 1; Hydrolyzes the toxic metabolites of a variety of organophosphorus insecticides. Capable of hydrolyzing a broad spectrum of organophosphate substrates and lactones, and a number of aromatic carboxylic acid esters. Mediates an enzymatic protection of low density lipoproteins against oxidative modification. Belongs to the paraoxonase family.
Ppm1m	10090.ENSMUSP00000117908	Protein phosphatase 1M; Belongs to the PP2C family.
Ppme1	10090.ENSMUSP00000032963	Protein phosphatase methylesterase 1; Demethylates proteins that have been reversibly carboxymethylated. Demethylates PPP2CB (in vitro) and PPP2CA. Binding to PPP2CA displaces the manganese ion and inactivates the enzyme (By similarity).
Pramef6	10090.ENSMUSP00000080350	PRAME family member 6.
Prcc	10090.ENSMUSP00000005015	Papillary Renal Cell carcinoma (Translocation-associated).
Prl8a2	10090.ENSMUSP00000018403	Prolactin family 8, subfamily a, member 2.
Prox1	10090.ENSMUSP00000135703	Prospero homeobox protein 1; Transcription factor involved in developmental processes such as cell fate determination, gene transcriptional regulation and progenitor cell regulation in a number of organs. Plays a critical role in embryonic development and functions as a key regulatory protein in neurogenesis and the development of the heart, eye lens, liver, pancreas and the lymphatic system. Inv…
Prr15l	10090.ENSMUSP00000103262	Proline-rich protein 15-like protein; Belongs to the PRR15 family.
Prr18	10090.ENSMUSP00000069019	Proline-rich protein 18.
Prr7	10090.ENSMUSP00000046776	Proline-rich protein 7; Acts as a synapse-to-nucleus messenger to promote NMDA receptor-mediated excitotoxicity in neurons in a JUN-dependent manner (By similarity). Inhibits ubiquitination-mediated degradation and promotes phosphorylation and transcriptional activity of transcription factor JUN (By similarity). Might play a redundant role in the regulation of T cell receptor signaling. Might pro…
Prss30	10090.ENSMUSP00000157077	Serine protease 30; Selectively cleaves synthetic peptide substrates of trypsin. Activates the epithelial sodium channel ENaC (By similarity). Belongs to the peptidase S1 family.
Prss48	10090.ENSMUSP00000051199	Serine protease 48.
Prxl2a	10090.ENSMUSP00000112377	Peroxiredoxin-like 2A; Involved in redox regulation of the cell (By similarity). Acts as an antioxidant (By similarity). Inhibits TNFSF11-induced NFKB1 and JUN activation and osteoclast differentiation (By similarity). May affect bone resorption and help to maintain bone mass (By similarity). Acts as a negative regulator of macrophage-mediated inflammation by inhibiting macrophage production of i…
Psg23	10090.ENSMUSP00000056586	Pregnancy-specific glycoprotein 23.
Psmb11	10090.ENSMUSP00000132140	Proteasome subunit beta type-11; The proteasome is a multicatalytic proteinase complex which is characterized by its ability to cleave peptides with Arg, Phe, Tyr, Leu, and Glu adjacent to the leaving group at neutral or slightly basic pH. The proteasome has an ATP-dependent proteolytic activity. Incorporated instead of PSMB5 or PSMB8, this unit reduces the chymotrypsin-like activity of the prote…
Ptgds	10090.ENSMUSP00000015234	Prostaglandin-H2 D-isomerase; Catalyzes the conversion of PGH2 to PGD2, a prostaglandin involved in smooth muscle contraction/relaxation and a potent inhibitor of platelet aggregation. Involved in a variety of CNS functions, such as sedation, NREM sleep and PGE2-induced allodynia, and may have an anti-apoptotic role in oligodendrocytes. Binds small non-substrate lipophilic molecules, including bi…
Ptpn14	10090.ENSMUSP00000095051	Tyrosine-protein phosphatase non-receptor type 14; Protein tyrosine phosphatase which may play a role in the regulation of lymphangiogenesis, cell-cell adhesion, cell-matrix adhesion, cell migration, cell growth and also regulates TGF-beta gene expression, thereby modulating epithelial-mesenchymal transition. Mediates beta-catenin dephosphorylation at adhesion junctions. Acts as a negative regula…
Qpct	10090.ENSMUSP00000038732	Glutaminyl-peptide cyclotransferase; Responsible for the biosynthesis of pyroglutamyl peptides. Has a bias against acidic and tryptophan residues adjacent to the N- terminal glutaminyl residue and a lack of importance of chain length after the second residue (By similarity).
Rad23b	10090.ENSMUSP00000030134	UV excision repair protein RAD23 homolog B; Multiubiquitin chain receptor involved in modulation of proteasomal degradation. Binds to polyubiquitin chains. Proposed to be capable to bind simultaneously to the 26S proteasome and to polyubiquitinated substrates and to deliver ubiquitinated proteins to the proteasome. May play a role in endoplasmic reticulum-associated degradation (ERAD) of misfolde…
Rassf4	10090.ENSMUSP00000048267	Ras association domain-containing protein 4; Potential tumor suppressor. May act as a KRAS effector protein. May promote apoptosis and cell cycle arrest.
Retreg3	10090.ENSMUSP00000017946	Reticulophagy regulator 3; Mediates NRF1-enhanced neurite outgrowth. Belongs to the RETREG family.
Rgl2	10090.ENSMUSP00000041082	Ral guanine nucleotide dissociation stimulator-like 2; Probable guanine nucleotide exchange factor. Putative effector of Ras and/or Rap. Associates with the GTP-bound form of Rap 1A and H-Ras in vitro.
Rgs7	10090.ENSMUSP00000141380	Regulator of G-protein signaling 7; Regulates G protein-coupled receptor signaling cascades. Inhibits signal transduction by increasing the GTPase activity of G protein alpha subunits, thereby driving them into their inactive GDP- bound form. The RGS7/GNB5 dimer enhances GNAO1 GTPase activity. May play a role in synaptic vesicle exocytosis. Modulates the activity of potassium channels that are ac…
Rho	10090.ENSMUSP00000032471	Rhodopsin; Photoreceptor required for image-forming vision at low light intensity. Required for photoreceptor cell viability after birth. Light-induced isomerization of 11-cis to all-trans retinal triggers a conformational change that activates signaling via G-proteins. Subsequent receptor phosphorylation mediates displacement of the bound G-protein alpha subunit by the arrestin SAG and terminate…
Riok2	10090.ENSMUSP00000024620	Serine/threonine-protein kinase RIO2; Serine/threonine-protein kinase involved in the final steps of cytoplasmic maturation of the 40S ribosomal subunit. Involved in export of the 40S pre-ribosome particles (pre-40S) from the nucleus to the cytoplasm. Its kinase activity is required for the release of NOB1, PNO1 and LTV1 from the late pre-40S and the processing of 18S-E pre- rRNA to the mature 18…
Rnase1	10090.ENSMUSP00000079025	Ribonuclease pancreatic; Endonuclease that catalyzes the cleavage of RNA on the 3' side of pyrimidine nucleotides. Acts on single-stranded and double- stranded RNA (By similarity); Belongs to the pancreatic ribonuclease family.
Rnf169	10090.ENSMUSP00000079631	E3 ubiquitin-protein ligase RNF169; Probable E3 ubiquitin-protein ligase that acts as a negative regulator of double-strand breaks (DSBs) repair following DNA damage. Recruited to DSB repair sites by recognizing and binding ubiquitin catalyzed by RNF168 and competes with TP53BP1 and BRCA1 for association with RNF168-modified chromatin, thereby acting as a negative regulator of DSBs repair. E3 ubi…
Rp9	10090.ENSMUSP00000034763	Retinitis pigmentosa 9 protein homolog; Is thought to be a target protein for the PIM1 kinase. May play some roles in B-cell proliferation in association with PIM1.
Rpl29	10090.ENSMUSP00000117834	60S ribosomal protein L29; Component of the large ribosomal subunit. Belongs to the eukaryotic ribosomal protein eL29 family.
Rras	10090.ENSMUSP00000042150	Ras-related protein R-Ras; Regulates the organization of the actin cytoskeleton. With OSPBL3, modulates integrin beta-1 (ITGB1) activity. Belongs to the small GTPase superfamily. Ras family.
Rwdd2a	10090.ENSMUSP00000034988	RWD domain-containing protein 2A.
Samd1	10090.ENSMUSP00000092853	Atherin; May play a role in atherogenesis by immobilizing LDL in the atherial wall.
Samd5	10090.ENSMUSP00000097648	Sterile alpha motif domain-containing protein 5.
Sav1	10090.ENSMUSP00000021467	Protein salvador homolog 1; Regulator of STK3/MST2 and STK4/MST1 in the Hippo signaling pathway which plays a pivotal role in organ size control and tumor suppression by restricting proliferation and promoting apoptosis. The core of this pathway is composed of a kinase cascade wherein STK3/MST2 and STK4/MST1, in complex with its regulatory protein SAV1, phosphorylates and activates LATS1/2 in com…
Scimp	10090.ENSMUSP00000104174	SLP adapter and CSK-interacting membrane protein; Lipid tetraspanin-associated transmembrane adapter/mediator that acts as a scaffold for Src-family kinases and other signaling proteins in immune cells. It is involved in major histocompatibility complex class II (MHC-II) signaling transduction in B cells, where it is required in generating the calcium response and enhancing ERK activity upon MHC-…
Scn3a	10090.ENSMUSP00000097647	Sodium channel protein type 3 subunit alpha; Mediates the voltage-dependent sodium ion permeability of excitable membranes. Assuming opened or closed conformations in response to the voltage difference across the membrane, forms a sodium- selective channel through which Na(+) ions may pass in accordance with their electrochemical gradient. May contribute to the regulation of serotonin/5-hydroxytr…
Scnn1b	10090.ENSMUSP00000033161	Amiloride-sensitive sodium channel subunit beta; Sodium permeable non-voltage-sensitive ion channel inhibited by the diuretic amiloride. Mediates the electrodiffusion of the luminal sodium (and water, which follows osmotically) through the apical membrane of epithelial cells. Plays an essential role in electrolyte and blood pressure homeostasis, but also in airway surface liquid homeostasis, whic…
Serpina3a	10090.ENSMUSP00000140024	Serine protease inhibitor A3A; Belongs to the serpin family.
Sfn	10090.ENSMUSP00000050374	14-3-3 protein sigma; Adapter protein implicated in the regulation of a large spectrum of both general and specialized signaling pathways. Binds to a large number of partners, usually by recognition of a phosphoserine or phosphothreonine motif. Binding generally results in the modulation of the activity of the binding partner. When bound to KRT17, regulates protein synthesis and epithelial cell g…
Sfxn4	10090.ENSMUSP00000118743	Sideroflexin-4; Mitochondrial amino-acid transporter (By similarity). Does not act as a serine transporter: not able to mediate transport of serine into mitochondria (By similarity).
Siglecf	10090.ENSMUSP00000113245	Sialic acid-binding Ig-like lectin 5; Putative adhesion molecule that mediates sialic-acid dependent binding to cells. Preferentially binds to alpha-2,3-linked sialic acid. The sialic acid recognition site may be masked by cis interactions with sialic acids on the same cell surface; Belongs to the immunoglobulin superfamily. SIGLEC (sialic acid binding Ig-like lectin) family.
Sik1	10090.ENSMUSP00000024839	Serine/threonine-protein kinase SIK1; Serine/threonine-protein kinase involved in various processes such as cell cycle regulation, gluconeogenesis and lipogenesis regulation, muscle growth and differentiation and tumor suppression. Phosphorylates HDAC4, HDAC5, PPME1, SREBF1, CRTC1/TORC1 and CRTC2/TORC2. Acts as a tumor suppressor and plays a key role in p53/TP53-dependent anoikis, a type of apopt…
Sirpb1b	10090.ENSMUSP00000088869	Signal-regulatory protein beta 1B.
Sirpb1c	10090.ENSMUSP00000061216	Signal-regulatory protein beta 1C.
Skint5	10090.ENSMUSP00000132470	Selection and upkeep of intraepithelial T-cells protein 5; May act by engaging a cell surface molecule on immature T- cells in the embryonic thymus.
Skint6	10090.ENSMUSP00000121870	Selection and upkeep of intraepithelial T-cells protein 6; May act by engaging a cell surface molecule on immature T- cells in the embryonic thymus.
Slc15a2	10090.ENSMUSP00000023616	Solute carrier family 15 member 2; Proton-coupled intake of oligopeptides of 2 to 4 amino acids with a preference for dipeptides. Transports the dipeptide-like aminopeptidase inhibitor bestatin (By similarity). Can also transport the aminocephalosporin antibiotic cefadroxil (By similarity); Belongs to the PTR2/POT transporter (TC 2.A.17) family.
Slc17a6	10090.ENSMUSP00000032710	Vesicular glutamate transporter 2; Mediates the uptake of glutamate into synaptic vesicles at presynaptic nerve terminals of excitatory neural cells. May also mediate the transport of inorganic phosphate.
Slc19a2	10090.ENSMUSP00000037561	Thiamine transporter 1; High-affinity transporter for the intake of thiamine. Belongs to the reduced folate carrier (RFC) transporter (TC 2.A.48) family.
Slc22a22	10090.ENSMUSP00000105825	Solute carrier family 22 member 22; Sodium-independent organic anion transporter which exhibits high specificity for a subset of prostaglandins including prostaglandin E2 (PGE2), prostaglandin E1 (PGE1), prostaglandin F2-alpha (PGF2-alpha) and prostaglandin D2 (PGD2); Belongs to the major facilitator (TC 2.A.1) superfamily. Organic cation transporter (TC 2.A.1.19) family.
Slc22a28	10090.ENSMUSP00000067114	Solute carrier family 22, member 28.
Slc39a2	10090.ENSMUSP00000038707	Solute carrier family 39 (zinc transporter), member 2.
Slc47a2	10090.ENSMUSP00000090710	Multidrug and toxin extrusion protein 2; Solute transporter for tetraethylammonium (TEA), cimetidine, choline, procainamide, cimetidine, quinidine, guanidine, N- methylnicotinamide (NMN). Responsible for the secretion of cationic drugs across the brush border membranes; Belongs to the multi antimicrobial extrusion (MATE) (TC 2.A.66.1) family.
Slc6a14	10090.ENSMUSP00000033414	Sodium- and chloride-dependent neutral and basic amino acid transporter B(0+); Mediates the uptake of a broad range of neutral and cationic amino acids (with the exception of proline) in a Na(+)/Cl(-)-dependent manner.
Slc9a9	10090.ENSMUSP00000033463	Sodium/hydrogen exchanger 9; May act in electroneutral exchange of protons for Na(+) across membranes. Involved in the effusion of Golgi luminal H(+) in exchange for cytosolic cations. Involved in organelle ion homeostasis by contributing to the maintenance of the unique acidic pH values of the Golgi and post-Golgi compartments in the cell (By similarity). Belongs to the monovalent cation:proton …
Smc2	10090.ENSMUSP00000099979	Structural maintenance of chromosomes protein 2; Central component of the condensin complex, a complex required for conversion of interphase chromatin into mitotic-like condense chromosomes. The condensin complex probably introduces positive supercoils into relaxed DNA in the presence of type I topoisomerases and converts nicked DNA into positive knotted forms in the presence of type II topoisome…
Smpd3	10090.ENSMUSP00000069255	Sphingomyelin phosphodiesterase 3; Catalyzes the hydrolysis of sphingomyelin to form ceramide and phosphocholine. Ceramide mediates numerous cellular functions, such as apoptosis and growth arrest, and is capable of regulating these 2 cellular events independently. Also hydrolyzes sphingosylphosphocholine. Regulates the cell cycle by acting as a growth suppressor in confluent cells. Acts as a reg…
Spef1	10090.ENSMUSP00000105847	Sperm flagellar protein 1; Microtubule-associated protein that promotes microtubule bundling and stabilizes microtubules against depolymerization in response to cold shock. Microtubule-associated protein involved in the stabilization of microtubules along the axis of migration during radial intercalation. Promotes the establishment and stabilization of an axis of microtubules required for the act…
Spink2	10090.ENSMUSP00000067117	Serine protease inhibitor Kazal-type 2; As a strong inhibitor of acrosin, it is required for normal spermiogenesis. It probably hinders premature activation of proacrosin and other proteases, thus preventing the cascade of events leading to spermiogenesis defects. May be involved in the regulation of serine protease-dependent germ cell apoptosis. It also inhibits trypsin.
Spp1	10090.ENSMUSP00000084043	Osteopontin; Binds tightly to hydroxyapatite. Appears to form an integral part of the mineralized matrix. Probably important to cell-matrix interaction; Belongs to the osteopontin family.
Stap1	10090.ENSMUSP00000143251	Signal-transducing adaptor protein 1; May function as an adapter molecule downstream of KIT in the proliferation or differentiation of hematopoietic stem cells.
Stk32c	10090.ENSMUSP00000016125	Serine/threonine-protein kinase 32C.
Stx11	10090.ENSMUSP00000046243	Syntaxin-11; SNARE that acts to regulate protein transport between late endosomes and the trans-Golgi network.
Sult1c1	10090.ENSMUSP00000024738	Sulfotransferase 1C1; Sulfotransferase that utilizes 3'-phospho-5'-adenylyl sulfate (PAPS) as sulfonate donor to catalyze the sulfate conjugation of drugs, xenobiotic compounds, hormones, and neurotransmitters. May be involved in the activation of carcinogenic hydroxylamines. Shows activity towards p-nitrophenol and N-hydroxy-2-acetylamino-fluorene (N-OH-2AAF). Also shows activity towards cinnamy…
Supt16	10090.ENSMUSP00000042283	FACT complex subunit SPT16; Component of the FACT complex, a general chromatin factor that acts to reorganize nucleosomes. The FACT complex is involved in multiple processes that require DNA as a template such as mRNA elongation, DNA replication and DNA repair. During transcription elongation the FACT complex acts as a histone chaperone that both destabilizes and restores nucleosomal structure. I…
Syde1	10090.ENSMUSP00000043085	Rho GTPase-activating protein SYDE1; GTPase activator for the Rho-type GTPases. As a GCM1 downstream effector, it is involved in placental development and positively regulates trophoblast cells migration. It regulates cytoskeletal remodeling by controlling the activity of Rho GTPases including RHOA, CDC42 and RAC1.
Taf15	10090.ENSMUSP00000021018	TAF15 RNA polymerase II, TATA box binding protein (TBP)-associated factor.
Tbc1d13	10090.ENSMUSP00000048426	TBC1 domain family member 13; Acts as a GTPase-activating protein for RAB35. Together with RAB35 may be involved in regulation of insulin-induced glucose transporter SLC2A4/GLUT4 translocation to the plasma membrane in adipocytes.
Tceal8	10090.ENSMUSP00000129591	Transcription elongation factor A protein-like 8; May be involved in transcriptional regulation; Belongs to the TFS-II family. TFA subfamily.
Tectb	10090.ENSMUSP00000025936	Beta-tectorin; One of the major non-collagenous components of the tectorial membrane (By similarity). The tectorial membrane is an extracellular matrix of the inner ear that covers the neuroepithelium of the cochlea and contacts the stereocilia bundles of specialized sensory hair cells. Sound induces movement of these hair cells relative to the tectorial membrane, deflects the stereocilia and lea…
Teddm2	10090.ENSMUSP00000050017	Transmembrane epididymal family member 2.
Tfap4	10090.ENSMUSP00000005862	Transcription factor AP4.
Thrsp	10090.ENSMUSP00000042988	Thyroid hormone-inducible hepatic protein; Plays a role in the regulation of lipogenesis, especially in lactating mammary gland. Important for the biosynthesis of triglycerides with medium-length fatty acid chains. May modulate lipogenesis by interacting with MID1IP1 and preventing its interaction with ACACA. May function as transcriptional coactivator. May modulate the transcription factor activ…
Tie1	10090.ENSMUSP00000037129	Tyrosine-protein kinase receptor Tie-1; Transmembrane tyrosine-protein kinase that may modulate TEK/TIE2 activity and contribute to the regulation of angiogenesis.
Tlr8	10090.ENSMUSP00000107793	Toll-like receptor 8; Key component of innate and adaptive immunity. TLRs (Toll- like receptors) control host immune response against pathogens through recognition of molecular patterns specific to microorganisms. Acts via MYD88 and TRAF6, leading to NF-kappa-B. activation, cytokine secretion and the inflammatory response (By similarity).
Tmeff2	10090.ENSMUSP00000080533	Tomoregulin-2; May be a survival factor for hippocampal and mesencephalic neurons. The shedded form may up-regulate cell proliferation (By similarity).
Tmem159	10090.ENSMUSP00000033210	Promethin.
Tmem26	10090.ENSMUSP00000079789	Transmembrane protein 26.
Tmem87a	10090.ENSMUSP00000087500	Transmembrane protein 87A; May be involved in retrograde transport from endosomes to the trans-Golgi network (TGN).
Tmod4	10090.ENSMUSP00000102846	Tropomodulin-4; Blocks the elongation and depolymerization of the actin filaments at the pointed end. The Tmod/TM complex contributes to the formation of the short actin protofilament, which in turn defines the geometry of the membrane skeleton (By similarity).
Tnc	10090.ENSMUSP00000103000	Tenascin; Extracellular matrix protein implicated in guidance of migrating neurons as well as axons during development, synaptic plasticity as well as neuronal regeneration. Promotes neurite outgrowth when provided to neurons in culture. May play a role in supporting the growth of epithelial tumors. Ligand for integrins ITGA8:ITGB1, ITGA9:ITGB1, ITGAV:ITGB3 and ITGAV:ITGB6. In tumors, stimulates …
Tnfrsf19	10090.ENSMUSP00000106865	Tumor necrosis factor receptor superfamily member 19; Can mediate activation of c-Jun and NF-kappa-B. May promote caspase-independent cell death (By similarity). Isoform 2 and isoform 3 may act as decoy receptors.
Tnfsf11	10090.ENSMUSP00000022592	Tumor necrosis factor ligand superfamily member 11, membrane form; Cytokine that binds to TNFRSF11B/OPG and to TNFRSF11A/RANK. Osteoclast differentiation and activation factor. Augments the ability of dendritic cells to stimulate naive T-cell proliferation. May be an important regulator of interactions between T-cells and dendritic cells and may play a role in the regulation of the T-cell-depende…
Tnfsf12	10090.ENSMUSP00000137972	Tumor necrosis factor ligand superfamily member 12, membrane form; Binds to FN14 and possibly also to TNRFSF12/APO3. Weak inducer of apoptosis in some cell types. Mediates NF-kappa-B activation. Promotes angiogenesis and the proliferation of endothelial cells. Also involved in induction of inflammatory cytokines. Promotes IL8 secretion (By similarity); Belongs to the tumor necrosis factor family.
Tpm3-rs7	10090.ENSMUSP00000072197	Tropomyosin 3, related sequence 7; Belongs to the tropomyosin family.
Trh	10090.ENSMUSP00000006046	Pro-thyrotropin-releasing hormone; Functions as a regulator of the biosynthesis of TSH in the anterior pituitary gland and as a neurotransmitter/ neuromodulator in the central and peripheral nervous systems.
Trim15	10090.ENSMUSP00000133953	Tripartite motif-containing 15.
Trim30a	10090.ENSMUSP00000076189	Tripartite motif-containing protein 30A; Trans-acting factor that regulates gene expression of interleukin 2 receptor alpha chain. May affect IL2R-alpha expression through cis-acting negative regulatory elements or through competition with proteins that bind to enhancer or activator sequences. Negatively regulates Toll-like receptor (TLR)-mediated activation of NFKB by promoting degradation of TA…
Trim30d	10090.ENSMUSP00000033211	Tripartite motif-containing 30D.
Trim43c	10090.ENSMUSP00000129255	Tripartite motif-containing protein 43C.
Trim6	10090.ENSMUSP00000095782	Tripartite motif-containing protein 6; E3 ubiquitin-protein ligase which ubiquitinates MYC and inhibits its transcription activation activity, maintaining the pluripotency of embryonic stem cells. Involved in the synthesis of unanchored K48-linked polyubiquitin chains which interact with and activate the serine/threonine kinase IKBKE, leading to phosphorylation of STAT1 and stimulation of an anti…
Trim67	10090.ENSMUSP00000130343	Tripartite motif-containing protein 67.
Triml1	10090.ENSMUSP00000050267	Probable E3 ubiquitin-protein ligase TRIML1; Probable E3 ubiquitin-protein ligase which plays an important role in blastocyst development. Involved in progression of blastocyst stage and subsequent embryo development.
Trnp1	10090.ENSMUSP00000129613	TMF-regulated nuclear protein 1; DNA-binding factor that regulates the expression of a subset of genes and plays a key role in tangential, radial, and lateral expansion of the brain neocortex. Regulates neural stem cells proliferation and the production of intermediate neural progenitors and basal radial glial cells affecting the process of cerebral cortex gyrification. May control the proliferat…
Trpm1	10090.ENSMUSP00000082318	Transient receptor potential cation channel subfamily M member 1; Cation channel essential for the depolarizing photoresponse of retinal ON bipolar cells. It is part of the GRM6 signaling cascade. Calcium channel which may play a role in metastasis suppression. May act as a spontaneously active, calcium-permeable plasma membrane channel; Belongs to the transient receptor (TC 1.A.4) family. LTrpC …
Ttc34	10090.ENSMUSP00000051782	Tetratricopeptide repeat protein 34.
Tusc1	10090.ENSMUSP00000069652	Tumor suppressor candidate gene 1 protein homolog.
Ube2m	10090.ENSMUSP00000005714	NEDD8-conjugating enzyme Ubc12; Accepts the ubiquitin-like protein NEDD8 from the UBA3-NAE1 E1 complex and catalyzes its covalent attachment to other proteins. The specific interaction with the E3 ubiquitin ligase RBX1, but not RBX2, suggests that the RBX1-UBE2M complex neddylates specific target proteins, such as CUL1, CUL2, CUL3 and CUL4. Involved in cell proliferation (By similarity).
Ube2s	10090.ENSMUSP00000078459	Ubiquitin-conjugating enzyme E2 S; Accepts ubiquitin from the E1 complex and catalyzes its covalent attachment to other proteins. Catalyzes 'Lys-11'-linked polyubiquitination. Acts as an essential factor of the anaphase promoting complex/cyclosome (APC/C), a cell cycle-regulated ubiquitin ligase that controls progression through mitosis. Acts by specifically elongating 'Lys-11'-linked polyubiquit…
Ugcg	10090.ENSMUSP00000030074	Ceramide glucosyltransferase; Catalyzes at the cytosolic surface of the Golgi, the initial step of the glucosylceramide-based glycosphingolipid/GSL synthetic pathway, the transfer of glucose from UDP-glucose to ceramide to produce glucosylceramide/GlcCer. Glucosylceramide is the core component of glycosphingolipids/GSLs, amphipathic molecules consisting of a ceramide lipid moiety embedded in the …
Utrn	10090.ENSMUSP00000076093	Utrophin.
Vmn1r112	10090.ENSMUSP00000133944	Taste receptor type 2.
Vmn1r116	10090.ENSMUSP00000128742	Vomeronasal type-1 receptor.
Vmn1r130	10090.ENSMUSP00000136091	Vomeronasal 1 receptor 130.
Vmn1r132	10090.ENSMUSP00000096332	Taste receptor type 2.
Vmn1r137	10090.ENSMUSP00000135997	Vomeronasal type-1 receptor.
Vmn1r139	10090.ENSMUSP00000127303	Vomeronasal 1 receptor 139.
Vmn1r155	10090.ENSMUSP00000136848	Vomeronasal 1 receptor 155.
Vmn1r157	10090.ENSMUSP00000137271	Taste receptor type 2.
Vmn1r165	10090.ENSMUSP00000136625	Vomeronasal 1 receptor 165.
Vmn2r1	10090.ENSMUSP00000029406	Vomeronasal type-2 receptor 1; Putative pheromone receptor; Belongs to the G-protein coupled receptor 3 family.
Wdtc1	10090.ENSMUSP00000040647	WD and tetratricopeptide repeats protein 1; May function as a substrate receptor for CUL4-DDB1 E3 ubiquitin-protein ligase complex.
Whamm	10090.ENSMUSP00000128881	WASP homolog-associated protein with actin, membranes and microtubules; Acts as a nucleation-promoting factor (NPF) that stimulates Arp2/3-mediated actin polymerization both at the Golgi apparatus and along tubular membranes. Involved as a regulator of Golgi positioning and morphology. Its activity in membrane tubulation requires F-actin and interaction with microtubules. Proposed to use coordina…
Zc3h13	10090.ENSMUSP00000022577	Zinc finger CCCH domain-containing protein 13; Associated component of the WMM complex, a complex that mediates N6-methyladenosine (m6A) methylation of RNAs, a modification that plays a role in the efficiency of mRNA splicing and RNA processing. Acts as a key regulator of m6A methylation by promoting m6A methylation of mRNAs at the 3'-UTR. Controls embryonic stem cells (ESCs) pluripotency via its…
Zc3h3	10090.ENSMUSP00000098106	Zinc finger CCCH domain-containing protein 3; Required for the export of polyadenylated mRNAs from the nucleus (By similarity). Enhances ACVR1B-induced SMAD-dependent transcription. Binds to single-stranded DNA but not to double-stranded DNA in vitro. Involved in RNA cleavage.
Zfp566	10090.ENSMUSP00000086164	Zinc finger protein 566.
Zfp710	10090.ENSMUSP00000132361	Zinc finger protein 710; May be involved in transcriptional regulation.
Zfp775	10090.ENSMUSP00000145192	Zinc finger protein 775; May be involved in transcriptional regulation; Belongs to the krueppel C2H2-type zinc-finger protein family.
Zfp820	10090.ENSMUSP00000081158	Zinc finger protein 820.
Zfp933	10090.ENSMUSP00000101343	Zinc finger protein 933.
Zfp981	10090.ENSMUSP00000101361	Zinc finger protein 981.
Zfp990	10090.ENSMUSP00000101367	Zinc finger protein 990.
Zmynd8	10090.ENSMUSP00000104892	Zinc finger, MYND-type-containing 8.
Zscan10	10090.ENSMUSP00000093255	Zinc finger and SCAN domain-containing protein 10; Embryonic stem (ES) cell-specific transcription factor required to maintain ES cell pluripotency. Can both activate and /or repress expression of target genes, depending on the context. Specifically binds the 5'-[GA]CGCNNGCG[CT]-3' DNA consensus sequence. Regulates expression of POU5F1/OCT4, ZSCAN4 and ALYREF/THOC4.
mt-Nd3	10090.ENSMUSP00000080998	NADH-ubiquinone oxidoreductase chain 3; Core subunit of the mitochondrial membrane respiratory chain NADH dehydrogenase (Complex I) that is believed to belong to the minimal assembly required for catalysis. Complex I functions in the transfer of electrons from NADH to the respiratory chain. The immediate electron acceptor for the enzyme is believed to be ubiquinone (By similarity).

## Sheet: PPI_P001_MY
#node	identifier	domain_summary_url
1190007I07Rik	10090.ENSMUSP00000078593	Uncharacterized protein C12orf73 homolog.
1700001L19Rik	10090.ENSMUSP00000022007	Uncharacterized protein C5orf49 homolog.
1700028P14Rik	10090.ENSMUSP00000048680	Protein C9orf135 homolog.
2010109A12Rik	10090.ENSMUSP00000031330	RIKEN cDNA 2010109A12 gene.
2310030G06Rik	10090.ENSMUSP00000034564	Uncharacterized protein C11orf52 homolog.
2610318N02Rik	10090.ENSMUSP00000091026	RIKEN cDNA 2610318N02 gene.
2610528J11Rik	10090.ENSMUSP00000030261	Type III endosome membrane protein TEMP; May be involved in membrane trafficking between endosomes and plasma membrane.
4921517D22Rik	10090.ENSMUSP00000061773	RIKEN cDNA 4921517D22 gene.
4930502E18Rik	10090.ENSMUSP00000064619	Cancer/testis antigen 55.
4930522L14Rik	10090.ENSMUSP00000108166	RIKEN cDNA 4930522L14 gene.
4931406P16Rik	10090.ENSMUSP00000103709	RIKEN cDNA 4931406P16 gene.
4933405O20Rik	10090.ENSMUSP00000138215	Probable isocitrate dehydrogenase [NAD] gamma 2, mitochondrial; Regulatory subunit which plays a role in the allosteric regulation of the enzyme catalyzing the decarboxylation of isocitrate (ICT) into alpha-ketoglutarate. The heterodimer composed of the alpha (IDH3A) and beta (IDH3B) subunits and the heterodimer composed of the alpha (IDH3A) and gamma (IDH3G) subunits, have considerable basal act…
4933424G06Rik	10090.ENSMUSP00000146900	RIKEN cDNA 4933424G06 gene.
5430427O19Rik	10090.ENSMUSP00000109609	Protein CXorf21 homolog; Plays a role in the regulation of endolysosomal pH in immune cells such as B-cells, dendritic cells and monocytes. May be involved in endolysosomal-dependent immune responses.
A830018L16Rik	10090.ENSMUSP00000117421	Uncharacterized protein C8orf34 homolog.
AI429214	10090.ENSMUSP00000096424	Uncharacterized protein C8orf48 homolog.
AI661453	10090.ENSMUSP00000120133	Uncharacterized protein C6orf132 homolog.
Aadacl3	10090.ENSMUSP00000101375	Arylacetamide deacetylase-like 3.
Abcc6	10090.ENSMUSP00000002850	Multidrug resistance-associated protein 6; May participate directly in the active transport of drugs into subcellular organelles or influence drug distribution indirectly. Belongs to the ABC transporter superfamily. ABCC family. Conjugate transporter (TC 3.A.1.208) subfamily.
Abl2	10090.ENSMUSP00000027888	Tyrosine-protein kinase ABL2; Non-receptor tyrosine-protein kinase that plays an ABL1- overlapping role in key processes linked to cell growth and survival such as cytoskeleton remodeling in response to extracellular stimuli, cell motility and adhesion, receptor endocytosis, autophagy, DNA damage response and apoptosis. Coordinates actin remodeling through tyrosine phosphorylation of proteins con…
Acacb	10090.ENSMUSP00000099642	Acetyl-CoA carboxylase 2; Mitochondrial enzyme that catalyzes the carboxylation of acetyl-CoA to malonyl-CoA and plays a central role in fatty acid metabolism (By similarity). Catalyzes a 2 steps reaction starting with the ATP-dependent carboxylation of the biotin carried by the biotin carboxyl carrier (BCC) domain followed by the transfer of the carboxyl group from carboxylated biotin to acetyl-…
Acadl	10090.ENSMUSP00000027153	Long-chain specific acyl-CoA dehydrogenase, mitochondrial; Long-chain specific acyl-CoA dehydrogenase is one of the acyl-CoA dehydrogenases that catalyze the first step of mitochondrial fatty acid beta-oxidation, an aerobic process breaking down fatty acids into acetyl-CoA and allowing the production of energy from fats. The first step of fatty acid beta-oxidation consists in the removal of one h…
Acer2	10090.ENSMUSP00000040048	Alkaline ceramidase 2; Golgi ceramidase that catalyzes the hydrolysis of ceramides into sphingoid bases like sphingosine and free fatty acids at alkaline pH. Ceramides, sphingosine, and its phosphorylated form sphingosine-1-phosphate are bioactive lipids that mediate cellular signaling pathways regulating several biological processes including cell proliferation, apoptosis and differentiation. Ha…
Acsm2	10090.ENSMUSP00000095690	Acyl-coenzyme A synthetase ACSM2, mitochondrial; Catalyzes the activation of fatty acids by CoA to produce an acyl-CoA, the first step in fatty acid metabolism (By similarity). Capable of activating medium-chain fatty acids (e.g. butyric (C4) to decanoic (C10) acids), and certain carboxylate-containing xenobiotics, e.g. benzoate (By similarity).
Acta2	10090.ENSMUSP00000048218	Actin, aortic smooth muscle, intermediate form; Actins are highly conserved proteins that are involved in various types of cell motility and are ubiquitously expressed in all eukaryotic cells.
Actr6	10090.ENSMUSP00000020109	Actin-related protein 6; Belongs to the actin family. ARP6 subfamily.
Adam7	10090.ENSMUSP00000022640	Disintegrin and metalloproteinase domain-containing protein 7; May play an important role in male reproduction including sperm maturation and gonadotrope function. This is a non catalytic metalloprotease-like protein.
Adam8	10090.ENSMUSP00000101684	Disintegrin and metalloproteinase domain-containing protein 8; Possible involvement in extravasation of leukocytes.
Adcy1	10090.ENSMUSP00000020706	Adenylate cyclase type 1; Catalyzes the formation of the signaling molecule cAMP in response to G-protein signaling. Mediates responses to increased cellular Ca(2+)/calmodulin levels. May be involved in regulatory processes in the central nervous system. May play a role in memory and learning. Plays a role in the regulation of the circadian rhythm of daytime contrast sensitivity probably by modul…
Adcy2	10090.ENSMUSP00000022013	Adenylate cyclase type 2; Catalyzes the formation of the signaling molecule cAMP in response to G-protein signaling. Down-stream signaling cascades mediate changes in gene expression patterns and lead to increased IL6 production. Functions in signaling cascades downstream of the muscarinic acetylcholine receptors; Belongs to the adenylyl cyclase class-4/guanylyl cyclase family.
Adcy5	10090.ENSMUSP00000110563	Adenylate cyclase type 5; Catalyzes the formation of the signaling molecule cAMP in response to G-protein signaling. Mediates signaling downstream of ADRB1. Regulates the increase of free cytosolic Ca(2+) in response to increased blood glucose levels and contributes to the regulation of Ca(2+)-dependent insulin secretion.
Adcy6	10090.ENSMUSP00000093939	Adenylate cyclase type 6; Catalyzes the formation of the signaling molecule cAMP downstream of G protein-coupled receptors. Functions in signaling cascades downstream of beta- adrenergic receptors in the heart and in vascular smooth muscle cells. Functions in signaling cascades downstream of the vasopressin receptor in the kidney and has a role in renal water reabsorption. Functions in signaling …
Adcyap1	10090.ENSMUSP00000067057	Pituitary adenylate cyclase-activating polypeptide 27; Binding to its receptor activates G proteins and stimulates adenylate cyclase in pituitary cells (By similarity). Promotes neuron projection development through the RAPGEF2/Rap1/B-Raf/ERK pathway (By similarity). In chromaffin cells, induces long-lasting increase of intracellular calcium concentrations and neuroendocrine secretion (By similar…
Adcyap1r1	10090.ENSMUSP00000063784	Pituitary adenylate cyclase-activating polypeptide type I receptor; This is a receptor for PACAP-27 and PACAP-38. The activity of this receptor is mediated by G proteins which activate adenylyl cyclase. May regulate the release of adrenocorticotropin, luteinizing hormone, growth hormone, prolactin, epinephrine, and catecholamine. May play a role in spermatogenesis and sperm motility. Causes smoot…
Adgrg2	10090.ENSMUSP00000108019	Adhesion G-protein coupled receptor G2; Orphan receptor. Could be involved in a signal transduction pathway controlling epididymal function and male fertility. May regulate fluid exchange within epididymis. Belongs to the G-protein coupled receptor 2 family. Adhesion G-protein coupled receptor (ADGR) subfamily.
Adra1b	10090.ENSMUSP00000070200	Alpha-1B adrenergic receptor; This alpha-adrenergic receptor mediates its action by association with G proteins that activate a phosphatidylinositol- calcium second messenger system. Its effect is mediated by G(q) and G(11) proteins. Nuclear ADRA1A-ADRA1B heterooligomers regulate phenylephrine (PE)-stimulated ERK signaling in cardiac myocytes (By similarity).
Agbl2	10090.ENSMUSP00000129216	Cytosolic carboxypeptidase 2; Metallocarboxypeptidase that mediates deglutamylation of target proteins. Catalyzes the deglutamylation of polyglutamate side chains generated by post-translational polyglutamylation in proteins such as tubulins. Also removes gene-encoded polyglutamates from the carboxy-terminus of target proteins such as MYLK. Does not show detyrosinase or deglycylase activities fro…
Agpat1	10090.ENSMUSP00000048573	1-acyl-sn-glycerol-3-phosphate acyltransferase alpha; Converts 1-acyl-sn-glycerol-3-phosphate (lysophosphatidic acid or LPA) into 1,2-diacyl-sn-glycerol-3-phosphate (phosphatidic acid or PA) by incorporating an acyl moiety at the sn-2 position of the glycerol backbone.
Agpat4	10090.ENSMUSP00000024594	1-acyl-sn-glycerol-3-phosphate acyltransferase delta; Converts 1-acyl-sn-glycerol-3-phosphate (lysophosphatidic acid or LPA) into 1,2-diacyl-sn-glycerol-3-phosphate (phosphatidic acid or PA) by incorporating an acyl moiety at the sn-2 position of the glycerol backbone. Exhibits high acyl-CoA specificity for polyunsaturated fatty acyl-CoA, especially docosahexaenoyl-CoA (22:6-CoA, DHA-CoA).
Agt	10090.ENSMUSP00000066488	Angiotensin 1-4; Essential component of the renin-angiotensin system (RAS), a potent regulator of blood pressure, body fluid and electrolyte homeostasis. [Angiotensin-3]: stimulates aldosterone release. Belongs to the serpin family.
Akr1c18	10090.ENSMUSP00000021635	Aldo-keto reductase family 1 member C18; Catalyzes the conversion of progesterone into 20-alpha- dihydroprogesterone (20 alpha-OHP); Belongs to the aldo/keto reductase family.
Alad	10090.ENSMUSP00000103068	Delta-aminolevulinic acid dehydratase; Catalyzes an early step in the biosynthesis of tetrapyrroles. Binds two molecules of 5-aminolevulinate per subunit, each at a distinct site, and catalyzes their condensation to form porphobilinogen (By similarity); Belongs to the ALAD family.
Alas2	10090.ENSMUSP00000066040	5-aminolevulinate synthase, erythroid-specific, mitochondrial.
Alk	10090.ENSMUSP00000083840	ALK tyrosine kinase receptor; Neuronal receptor tyrosine kinase that is essentially and transiently expressed in specific regions of the central and peripheral nervous systems and plays an important role in the genesis and differentiation of the nervous system. Transduces signals from ligands at the cell surface, through specific activation of the mitogen- activated protein kinase (MAPK) pathway.…
Amph	10090.ENSMUSP00000142766	Amphiphysin; May participate in mechanisms of regulated exocytosis in synapses and certain endocrine cell types. May control the properties of the membrane associated cytoskeleton (By similarity).
Amy1	10090.ENSMUSP00000070368	Alpha-amylase 1.
Aoah	10090.ENSMUSP00000021757	Acyloxyacyl hydrolase large subunit; Removes the secondary (acyloxyacyl-linked) fatty acyl chains from the lipid A region of bacterial lipopolysaccharides (LPS). By breaking down LPS, terminates the host response to bacterial infection and prevents prolonged and damaging inflammatory responses. In peritoneal macrophages, seems to be important for recovery from a state of immune tolerance followin…
Apba1	10090.ENSMUSP00000025830	Amyloid-beta A4 precursor protein-binding family A member 1; Putative function in synaptic vesicle exocytosis by binding to Munc18-1, an essential component of the synaptic vesicle exocytotic machinery. May modulate processing of the amyloid-beta precursor protein (APP) and hence formation of AAP-beta (By similarity).
Arhgap8	10090.ENSMUSP00000132008	Rho GTPase-activating protein 8; GTPase activator for the Rho-type GTPases by converting them to an inactive GDP-bound state.
Arhgef15	10090.ENSMUSP00000104311	Rho guanine nucleotide exchange factor 15; Specific GEF for RhoA activation. Does not activate RAC1 or CDC42. Regulates vascular smooth muscle contractility. Negatively regulates excitatory synapse development by suppressing the synapse- promoting activity of EPHB2.
Arid3c	10090.ENSMUSP00000127678	AT-rich interactive domain-containing protein 3C.
Arid5b	10090.ENSMUSP00000151227	AT-rich interactive domain-containing protein 5B; Transcription coactivator that binds to the 5'-AATA[CT]-3' core sequence and plays a key role in adipogenesis and liver development. Acts by forming a complex with phosphorylated PHF2, which mediates demethylation at Lys-337, leading to target the PHF2-ARID5B complex to target promoters, where PHF2 mediates demethylation of dimethylated 'Lys-9' of…
Arl6ip6	10090.ENSMUSP00000028336	ADP-ribosylation factor-like protein 6-interacting protein 6.
Arl8a	10090.ENSMUSP00000027684	ADP-ribosylation factor-like protein 8A; Plays a role in lysosomes motility. In neurons, mediates the anterograde axonal long-range transport of presynaptic lysosome-related vesicles required for presynaptic biogenesis and synaptic function. May play a role in chromosome segregation (By similarity); Belongs to the small GTPase superfamily. Arf family.
Armh4	10090.ENSMUSP00000036220	Armadillo-like helical domain-containing protein 4.
Artn	10090.ENSMUSP00000064521	Artemin; Ligand for the GFR-alpha-3-RET receptor complex but can also activate the GFR-alpha-1-RET receptor complex. Supports the survival of sensory and sympathetic peripheral neurons in culture and also supports the survival of dopaminergic neurons of the ventral mid-brain (By similarity). Strong attractant of gut hematopoietic cells thus promoting the formation Peyer's patch-like structures, a…
Asap2	10090.ENSMUSP00000063217	Arf-GAP with SH3 domain, ANK repeat and PH domain-containing protein 2; Activates the small GTPases ARF1, ARF5 and ARF6. Regulates the formation of post-Golgi vesicles and modulates constitutive secretion. Modulates phagocytosis mediated by Fc gamma receptor and ARF6. Modulates PXN recruitment to focal contacts and cell migration (By similarity).
Asb4	10090.ENSMUSP00000040331	Ankyrin repeat and SOCS box protein 4; Probable substrate-recognition component of a SCF-like ECS (Elongin-Cullin-SOCS-box protein) E3 ubiquitin-protein ligase complex which mediates the ubiquitination and subsequent proteasomal degradation of target proteins. Promotes differentiation and maturation of the vascular lineage by an oxygen-dependent mechanism.
Atg2a	10090.ENSMUSP00000046412	Autophagy-related protein 2 homolog A; Involved in autophagosome assembly, regulating the size of nascent autophagosomes. Also regulates lipid droplets morphology and distribution within the cell; Belongs to the ATG2 family.
Atp2b2	10090.ENSMUSP00000098605	Plasma membrane calcium-transporting ATPase 2; This magnesium-dependent enzyme catalyzes the hydrolysis of ATP coupled with the transport of calcium out of the cell. Plays a role in maintaining balance and hearing; Belongs to the cation transport ATPase (P-type) (TC 3.A.3) family. Type IIB subfamily.
Atp6v0a4	10090.ENSMUSP00000110558	V-type proton ATPase 116 kDa subunit a isoform 4; Part of the proton channel of the V-ATPase that is involved in normal vectorial acid transport into the urine by the kidney. Belongs to the V-ATPase 116 kDa subunit family.
Atp8a2	10090.ENSMUSP00000079238	Phospholipid-transporting ATPase IB; Catalytic component of a P4-ATPase flippase complex which catalyzes the hydrolysis of ATP coupled to the transport of aminophospholipids from the outer to the inner leaflet of various membranes and ensures the maintenance of asymmetric distribution of phospholipids. Phospholipid translocation seems also to be implicated in vesicle formation and in uptake of li…
Atxn1l	10090.ENSMUSP00000090850	Ataxin-1-like; Chromatin-binding factor that repress Notch signaling in the absence of Notch intracellular domain by acting as a CBF1 corepressor. Binds to the HEY promoter and might assist, along with NCOR2, RBPJ- mediated repression (By similarity). Can suppress the cytotoxicity of ATXN1 in spinocerebellar ataxia type 1 (SCA1). In concert with CIC and ATXN1, involved in brain development.
Axin2	10090.ENSMUSP00000051331	Axin-2; Inhibitor of the Wnt signaling pathway. Down-regulates beta- catenin. Probably facilitate the phosphorylation of beta-catenin and APC by GSK3B.
Basp1	10090.ENSMUSP00000053943	Brain acid soluble protein 1.
Bco2	10090.ENSMUSP00000112727	Beta,beta-carotene 9',10'-oxygenase; Asymmetrically cleaves beta-carotene at the 9',10' double bond resulting in the formation of beta-apo-10'-carotenal and beta- ionone. Besides beta-carotene, lycopene is also oxidatively cleaved. The apocarotenals formed by this enzyme may be the precursors for the biosynthesis of retinoic acid or exert unknown physiological effects. Belongs to the carotenoid o…
Bfsp1	10090.ENSMUSP00000096899	Filensin C-terminal fragment; Required for the correct formation of lens intermediate filaments as part of a complex composed of BFSP1, BFSP2 and CRYAA (By similarity). Involved in altering the calcium regulation of MIP water permeability (By similarity).
Birc7	10090.ENSMUSP00000104503	Baculoviral IAP repeat-containing protein 7 30 kDa subunit; Apoptotic regulator capable of exerting proapoptotic and anti-apoptotic activities and plays crucial roles in apoptosis, cell proliferation, and cell cycle control. Its anti-apoptotic activity is mediated through the inhibition of caspase-3, -7, and -9, as well as by its E3 ubiquitin-protein ligase activity. As it is a weak caspase inhib…
Bmp7	10090.ENSMUSP00000009143	Bone morphogenetic protein 7; Induces cartilage and bone formation. May be the osteoinductive factor responsible for the phenomenon of epithelial osteogenesis. Plays a role in calcium regulation and bone homeostasis.
Btbd16	10090.ENSMUSP00000035433	BTB/POZ domain-containing protein 16.
C030006K11Rik	10090.ENSMUSP00000039910	UPF0598 protein C8orf82 homolog; Belongs to the UPF0598 family.
C130026I21Rik	10090.ENSMUSP00000091224	RIKEN cDNA C130026I21 gene.
C1ra	10090.ENSMUSP00000063707	Complement C1r-A subcomponent heavy chain; C1r B chain is a serine protease that combines with C1q and C1s to form C1, the first component of the classical pathway of the complement system; Belongs to the peptidase S1 family.
C4b	10090.ENSMUSP00000069418	Complement C4 alpha chain; Non-enzymatic component of C3 and C5 convertases and thus essential for the propagation of the classical complement pathway. Covalently binds to immunoglobulins and immune complexes and enhances the solubilization of immune aggregates and the clearance of IC through CR1 on erythrocytes. Catalyzes the transacylation of the thioester carbonyl group to form ester bonds wit…
C87977	10090.ENSMUSP00000101383	Expressed sequence C87977.
C9	10090.ENSMUSP00000022749	Complement component C9; Constituent of the membrane attack complex (MAC) that plays a key role in the innate and adaptive immune response by forming pores in the plasma membrane of target cells. C9 is the pore-forming subunit of the MAC; Belongs to the complement C6/C7/C8/C9 family.
Cacna1c	10090.ENSMUSP00000108413	Voltage-dependent L-type calcium channel subunit alpha-1C; Pore-forming, alpha-1C subunit of the voltage-gated calcium channel that gives rise to L-type calcium currents. Mediates influx of calcium ions into the cytoplasm, and thereby triggers calcium release from the sarcoplasm (By similarity). Plays an important role in excitation-contraction coupling in the heart. Required for normal heart dev…
Cadps	10090.ENSMUSP00000064706	Calcium-dependent secretion activator 1; Calcium-binding protein involved in exocytosis of vesicles filled with neurotransmitters and neuropeptides. Probably acts upstream of fusion in the biogenesis or maintenance of mature secretory vesicles. Regulates catecholamine loading of DCVs. May specifically mediate the Ca(2+)-dependent exocytosis of large dense-core vesicles (DCVs) and other dense-core…
Cap1	10090.ENSMUSP00000101864	Adenylyl cyclase-associated protein 1; Directly regulates filament dynamics and has been implicated in a number of complex developmental and morphological processes, including mRNA localization and the establishment of cell polarity.
Capns1	10090.ENSMUSP00000001845	Calpain small subunit 1; Regulatory subunit of the calcium-regulated non-lysosomal thiol-protease which catalyzes limited proteolysis of substrates involved in cytoskeletal remodeling and signal transduction.
Car1	10090.ENSMUSP00000137926	Carbonic anhydrase 1; Reversible hydration of carbon dioxide.
Car11	10090.ENSMUSP00000003360	Carbonic anhydrase-related protein 11; Does not have a catalytic activity; Belongs to the alpha-carbonic anhydrase family.
Car8	10090.ENSMUSP00000063511	Carbonic anhydrase-related protein; Does not have a carbonic anhydrase catalytic activity; Belongs to the alpha-carbonic anhydrase family.
Card14	10090.ENSMUSP00000101857	Caspase recruitment domain-containing protein 14; Acts as a scaffolding protein that can activate the inflammatory transcription factor NF-kappa-B and p38/JNK MAP kinase signaling pathways. Forms a signaling complex with BCL10 and MALT1, and activates MALT1 proteolytic activity and inflammatory gene expression. MALT1 is indispensable for CARD14-induced activation of NF-kappa-B and p38/JNK MAP kin…
Casp6	10090.ENSMUSP00000029626	Caspase-6 subunit p11; Involved in the activation cascade of caspases responsible for apoptosis execution. Cleaves poly(ADP-ribose) polymerase in vitro, as well as lamins. Overexpression promotes programmed cell death (By similarity).
Cbfa2t3	10090.ENSMUSP00000118997	Protein CBFA2T3; Transcriptional corepressor which facilitates transcriptional repression via its association with DNA-binding transcription factors and recruitment of other corepressors and histone-modifying enzymes. Can repress the expression of MMP7 in a ZBTB33-dependent manner. Reduces the protein levels and stability of the transcriptinal regulator HIF1A; interacts with EGLN1 and promotes th…
Cbl	10090.ENSMUSP00000146244	E3 ubiquitin-protein ligase CBL; Adapter protein that functions as a negative regulator of many signaling pathways that are triggered by activation of cell surface receptors. Acts as an E3 ubiquitin-protein ligase, which accepts ubiquitin from specific E2 ubiquitin-conjugating enzymes, and then transfers it to substrates promoting their degradation by the proteasome. Recognizes activated receptor…
Ccdc112	10090.ENSMUSP00000072614	Coiled-coil domain-containing protein 112.
Ccdc178	10090.ENSMUSP00000157323	Coiled-coil domain-containing protein 178.
Ccdc180	10090.ENSMUSP00000136714	Coiled-coil domain-containing 180.
Ccdc28a	10090.ENSMUSP00000079671	Coiled-coil domain-containing 28A.
Ccdc34	10090.ENSMUSP00000028580	Coiled-coil domain-containing protein 34.
Ccdc38	10090.ENSMUSP00000089860	Coiled-coil domain-containing protein 38.
Ccdc65	10090.ENSMUSP00000003444	Dynein regulatory complex subunit 2; Component of the nexin-dynein regulatory complex (N-DRC), a key regulator of ciliary/flagellar motility which maintains the alignment and integrity of the distal axoneme and regulates microtubule sliding in motile axonemes. Plays a critical role in the assembly of N- DRC and also stabilizes the assembly of multiple inner dynein arms and radial spokes. Coassemb…
Ccdc7a	10090.ENSMUSP00000092780	Coiled-coil domain-containing protein 7; May play a role in tumorigenesis.
Ccdc80	10090.ENSMUSP00000097097	Coiled-coil domain-containing protein 80; Promotes cell adhesion and matrix assembly.
Ccdc85c	10090.ENSMUSP00000152421	Coiled-coil domain-containing protein 85C; May play a role in cell-cell adhesion and epithelium development through its interaction with proteins of the beta-catenin family (By similarity). May play an important role in cortical development, especially in the maintenance of radial glia.
Ccl2	10090.ENSMUSP00000000193	C-C motif chemokine 2; Acts as a ligand for C-C chemokine receptor CCR2 (By similarity). Signals through binding and activation of CCR2 and induces a strong chemotactic response and mobilization of intracellular calcium ions (By similarity). Exhibits a chemotactic activity for monocytes and basophils but not neutrophils or eosinophils (By similarity). Plays an important role in mediating peripher…
Ccnb1ip1	10090.ENSMUSP00000093622	E3 ubiquitin-protein ligase CCNB1IP1; Ubiquitin E3 ligase that acts as a limiting factor for crossing-over during meiosis: required during zygonema to limit the colocalization of RNF212 with MutS-gamma-associated recombination sites and thereby establish early differentiation of crossover and non- crossover sites. Later, it is directed by MutL-gamma to stably accumulate at designated crossover si…
Ccnd1	10090.ENSMUSP00000091495	G1/S-specific cyclin-D1; Regulatory component of the cyclin D1-CDK4 (DC) complex that phosphorylates and inhibits members of the retinoblastoma (RB) protein family including RB1 and regulates the cell-cycle during G(1)/S transition. Phosphorylation of RB1 allows dissociation of the transcription factor E2F from the RB/E2F complex and the subsequent transcription of E2F target genes which are resp…
Ccnk	10090.ENSMUSP00000152784	Cyclin-K; Regulatory subunit of cyclin-dependent kinases that mediates activation of target kinases. Plays a role in transcriptional regulation via its role in regulating the phosphorylation of the C- terminal domain (CTD) of the large subunit of RNA polymerase II (POLR2A).
Cd101	10090.ENSMUSP00000116643	Immunoglobulin superfamily member 2; Plays a role as inhibitor of T-cells proliferation induced by CD3. Inhibits expression of IL2RA on activated T-cells and secretion of IL2. Inhibits tyrosine kinases that are required for IL2 production and cellular proliferation. Inhibits phospholipase C-gamma-1/PLCG1 phosphorylation and subsequent CD3-induced changes in intracellular free calcium. Prevents nu…
Cd40	10090.ENSMUSP00000017799	Tumor necrosis factor receptor superfamily member 5; Receptor for TNFSF5/CD40LG (By similarity). Transduces TRAF6- and MAP3K8-mediated signals that activate ERK in macrophages and B cells, leading to induction of immunoglobulin secretion.
Cd83	10090.ENSMUSP00000015540	CD83 antigen; May play a significant role in antigen presentation or the cellular interactions that follow lymphocyte activation.
Cdc42bpb	10090.ENSMUSP00000042565	Serine/threonine-protein kinase MRCK beta; Serine/threonine-protein kinase which is an important downstream effector of CDC42 and plays a role in the regulation of cytoskeleton reorganization and cell migration. Regulates actin cytoskeletal reorganization via phosphorylation of PPP1R12C and MYL9/MLC2. In concert with MYO18A and LURAP1, is involved in modulating lamellar actomyosin retrograde flow…
Cdh2	10090.ENSMUSP00000025166	Cadherin-2; Calcium-dependent cell adhesion protein; preferentially mediates homotypic cell-cell adhesion by dimerization with a CDH2 chain from another cell. Cadherins may thus contribute to the sorting of heterogeneous cell types. Acts as a regulator of neural stem cells quiescence by mediating anchorage of neural stem cells to ependymocytes in the adult subependymal zone: upon cleavage by MMP2…
Cdh9	10090.ENSMUSP00000154022	Cadherin-9; Cadherins are calcium-dependent cell adhesion proteins. They preferentially interact with themselves in a homophilic manner in connecting cells; cadherins may thus contribute to the sorting of heterogeneous cell types.
Cdkn1b	10090.ENSMUSP00000065832	Cyclin-dependent kinase inhibitor 1B; Important regulator of cell cycle progression. Inhibits the kinase activity of CDK2 bound to cyclin A, but has little inhibitory activity on CDK2 bound to SPDYA (By similarity). Involved in G1 arrest. Potent inhibitor of cyclin E- and cyclin A-CDK2 complexes. Forms a complex with cyclin type D-CDK4 complexes and is involved in the assembly, stability, and mod…
Cdkn2b	10090.ENSMUSP00000095595	Cyclin-dependent kinase 4 inhibitor B; Interacts strongly with CDK4 and CDK6. Potent inhibitor. Potential effector of TGF-beta induced cell cycle arrest (By similarity); Belongs to the CDKN2 cyclin-dependent kinase inhibitor family.
Cdo1	10090.ENSMUSP00000046517	Cysteine dioxygenase type 1; Belongs to the cysteine dioxygenase family.
Ceacam5	10090.ENSMUSP00000080582	Carcinoembryonic antigen-related cell adhesion molecule 5; Cell surface glycoprotein that plays a role in cell adhesion, intracellular signaling and tumor progression. Mediates homophilic and heterophilic cell adhesion with other carcinoembryonic antigen-related cell adhesion molecules, such as CEACAM6. Plays a role as an oncogene by promoting tumor progression; induces resistance to anoikis of c…
Cep350	10090.ENSMUSP00000120085	Centrosome-associated protein 350; Plays an essential role in centriole growth by stabilizing a procentriolar seed composed of at least, SASS6 and CENPJ. Required for anchoring microtubules to the centrosomes and for the integrity of the microtubule network. Recruits PPARA to discrete subcellular compartments and thereby modulates PPARA activity. Required for ciliation.
Ces2a	10090.ENSMUSP00000034346	Pyrethroid hydrolase Ces2a; Carboxylesterases that catalyzes the hydrolysis of pyrethroids pesticides. Hydrolyzes permethrin faster than cypermethrin.
Cfap58	10090.ENSMUSP00000070533	Cilia- and flagella-associated protein 58.
Chac2	10090.ENSMUSP00000098942	Putative glutathione-specific gamma-glutamylcyclotransferase 2; Catalyzes the cleavage of glutathione into 5-oxo-L-proline and a Cys-Gly dipeptide. Acts specifically on glutathione, but not on other gamma-glutamyl peptides (By similarity). Belongs to the gamma-glutamylcyclotransferase family. ChaC subfamily.
Chd5	10090.ENSMUSP00000030775	Chromodomain-helicase-DNA-binding protein 5; Chromatin-remodeling protein that binds DNA through histones and regulates gene transcription. May specifically recognize and bind trimethylated 'Lys-27' (H3K27me3) and non-methylated 'Lys-4' of histone H3. Plays a role in the development of the nervous system by activating the expression of genes promoting neuron terminal differentiation. In parallel,…
Chd8	10090.ENSMUSP00000142890	Chromodomain-helicase-DNA-binding protein 8; DNA helicase that acts as a chromatin remodeling factor and regulates transcription. Acts as a transcription repressor by remodeling chromatin structure and recruiting histone H1 to target genes. Suppresses p53/TP53-mediated apoptosis by recruiting histone H1 and preventing p53/TP53 transactivation activity. Acts as a negative regulator of Wnt signalin…
Chrm4	10090.ENSMUSP00000040808	Muscarinic acetylcholine receptor M4; The muscarinic acetylcholine receptor mediates various cellular responses, including inhibition of adenylate cyclase, breakdown of phosphoinositides and modulation of potassium channels through the action of G proteins. Primary transducing effect is inhibition of adenylate cyclase; Belongs to the G-protein coupled receptor 1 family. Muscarinic acetylcholine r…
Chrnb1	10090.ENSMUSP00000047270	Acetylcholine receptor subunit beta; After binding acetylcholine, the AChR responds by an extensive change in conformation that affects all subunits and leads to opening of an ion-conducting channel across the plasma membrane.
Chst4	10090.ENSMUSP00000104845	Carbohydrate sulfotransferase 4; Sulfotransferase that utilizes 3'-phospho-5'-adenylyl sulfate (PAPS) as sulfonate donor to catalyze the transfer of sulfate to position 6 of non-reducing N-acetylglucosamine (GlcNAc) residues within mucin-associated glycans that ultimately serve as SELL ligands. SELL ligands are present in high endothelial cells (HEVs) and play a central role in lymphocyte homing …
Cic	10090.ENSMUSP00000132351	Protein capicua homolog; Transcriptional repressor which plays a role in development of the central nervous system (CNS). In concert with ATXN1 and ATXN1L, involved in brain development.
Cilp2	10090.ENSMUSP00000061544	Cartilage intermediate layer protein 2 C1; May play a role in cartilage scaffolding.
Clcn6	10090.ENSMUSP00000030879	Chloride transport protein 6; Chloride transport protein, initially identified as voltage- gated chloride channel. The presence of the conserved gating glutamate residues suggests that is functions as antiporter.
Cldn4	10090.ENSMUSP00000053420	Claudin-4; Channel-forming tight junction protein that mediates paracellular chloride transport in the kidney. Plays a critical role in the paracellular reabsorption of filtered chloride in the kidney collecting ducts. Claudins play a major role in tight junction-specific obliteration of the intercellular space, through calcium-independent cell-adhesion activity.
Clec1a	10090.ENSMUSP00000047065	C-type lectin domain family 1 member A.
Clgn	10090.ENSMUSP00000002259	Calmegin; Functions during spermatogenesis as a chaperone for a range of client proteins that are important for sperm adhesion onto the egg zona pellucida and for subsequent penetration of the zona pellucida. Required for normal sperm migration from the uterus into the oviduct. Required for normal male fertility. Binds calcium ions. Belongs to the calreticulin family.
Cltrn	10090.ENSMUSP00000107899	Collectrin; Plays an important role in amino acid transport by acting as binding partner of amino acid transporters SLC6A18 and SLC6A19, regulating their trafficking on the cell surface and their activity. May also play a role in trafficking of amino acid transporters SLC3A1 and SLC7A9 to the renal cortical cell membrane. Regulator of SNARE complex function. Stimulator of beta cell replication.
Cngb1	10090.ENSMUSP00000113827	Cyclic nucleotide-gated channel beta 1.
Cnih3	10090.ENSMUSP00000124611	Protein cornichon homolog 3; Regulates the trafficking and gating properties of AMPA- selective glutamate receptors (AMPARs). Promotes their targeting to the cell membrane and synapses and modulates their gating properties by regulating their rates of activation, deactivation and desensitization (By similarity).
Cntn2	10090.ENSMUSP00000083707	Contactin-2; In conjunction with another transmembrane protein, CNTNAP2, contributes to the organization of axonal domains at nodes of Ranvier by maintaining voltage-gated potassium channels at the juxtaparanodal region; Belongs to the immunoglobulin superfamily. Contactin family.
Cntn5	10090.ENSMUSP00000124327	Contactin-5; Contactins mediate cell surface interactions during nervous system development. Has some neurite outgrowth-promoting activity in the cerebral cortical neurons but not in hippocampal neurons (By similarity). Involved in neuronal activity in the auditory system.
Cntnap1	10090.ENSMUSP00000099398	Contactin-associated protein 1; Required, with CNTNAP2, for radial and longitudinal organization of myelinated axons. Plays a role in the formation of functional distinct domains critical for saltatory conduction of nerve impulses in myelinated nerve fibers. Demarcates the paranodal region of the axo-glial junction. In association with contactin involved in the signaling between axons and myelina…
Col4a6	10090.ENSMUSP00000098765	Collagen, type IV, alpha 6.
Col6a5	10090.ENSMUSP00000139398	Collagen alpha-5(VI) chain; Collagen VI acts as a cell-binding protein.
Corin	10090.ENSMUSP00000005352	Atrial natriuretic peptide-converting enzyme, activated protease fragment; Serine-type endopeptidase involved in atrial natriuretic peptide hormone (NPPA) processing. Converts through proteolytic cleavage the non-functional propeptide NPPA into the active hormone, thereby regulating blood pressure in heart and promoting natriuresis, diuresis and vasodilation. Proteolytic cleavage of pro-NPPA also…
Coro2a	10090.ENSMUSP00000103386	Coronin-2A.
Coro2b	10090.ENSMUSP00000041826	Coronin-2B; May play a role in the reorganization of neuronal actin structure.
Cotl1	10090.ENSMUSP00000034285	Coactosin-like protein; Binds to F-actin in a calcium-independent manner. Has no direct effect on actin depolymerization. Acts as a chaperone for ALOX5 (5LO), influencing both its stability and activity in leukotrienes synthesis (By similarity).
Cplane1	10090.ENSMUSP00000106247	Ciliogenesis and planar polarity effector 1; Involved in ciliogenesis. Involved in the establishment of cell polarity required for directional cell migration. Proposed to act in association with the CPLANE (ciliogenesis and planar polarity effectors) complex. Involved in recruitment of peripheral IFT-A proteins to basal bodies.
Cpn1	10090.ENSMUSP00000026210	Carboxypeptidase N catalytic chain; Protects the body from potent vasoactive and inflammatory peptides containing C-terminal Arg or Lys (such as kinins or anaphylatoxins) which are released into the circulation; Belongs to the peptidase M14 family.
Cpne5	10090.ENSMUSP00000024805	Copine-5; Probable calcium-dependent phospholipid-binding protein that may play a role in calcium-mediated intracellular processes. Plays a role in dendrite formation by melanocytes. Belongs to the copine family.
Cramp1l	10090.ENSMUSP00000156906	Protein cramped-like.
Crlf1	10090.ENSMUSP00000008032	Cytokine receptor-like factor 1; In complex with CLCF1, forms a heterodimeric neurotropic cytokine that plays a crucial role during neuronal development (By similarity). Plays a role in the initiation and/or maintenance of suckling in neonatal mice. May also play a regulatory role in the immune system (By similarity).
Crym	10090.ENSMUSP00000033198	Ketimine reductase mu-crystallin; Specifically catalyzes the reduction of imine bonds in brain substrates that may include cystathionine ketimine (CysK) and lanthionine ketimine (LK). Binds thyroid hormone which is a strong reversible inhibitor. Presumably involved in the regulation of the free intracellular concentration of triiodothyronine and access to its nuclear receptors (By similarity).
Cst9	10090.ENSMUSP00000028935	Cystatin-9; May be involved in testis development. May play a role in hematopoietic differentiation or inflammation (By similarity). Has immunomodulatory and antimicrobial functions against Francisella tularensis, a Gram-negative bacteria.
Csta2	10090.ENSMUSP00000140745	Cystatin A family member 2; Belongs to the cystatin family.
Cx3cl1	10090.ENSMUSP00000034230	Processed fractalkine; Acts as a ligand for both CX3CR1 and integrins. Binds to CX3CR1 and to integrins ITGAV:ITGB3 and ITGA4:ITGB1. Can activate integrins in both a CX3CR1-dependent and CX3CR1-independent manner. In the presence of CX3CR1, activates integrins by binding to the classical ligand-binding site (site 1) in integrins. In the absence of CX3CR1, binds to a second site (site 2) in integr…
Cxcl14	10090.ENSMUSP00000021970	C-X-C motif chemokine 14; Chemotactic for CESS B-cells and THP-1 monocytes, but not T- cells.
Cxcl5	10090.ENSMUSP00000031318	C-X-C motif chemokine 5; May participate in the recruitment of inflammatory cells by injured or infected tissue. GCP-2(1-78) and, more potent, GCP-2(9-78) attract neutrophils and are involved in neutrophil activation.
Cyb5r2	10090.ENSMUSP00000050061	NADH-cytochrome b5 reductase 2; NADH-cytochrome b5 reductases are involved in desaturation and elongation of fatty acids, cholesterol biosynthesis, drug metabolism, and, in erythrocyte, methemoglobin reduction. Responsible for NADH-dependent lucigenin chemiluminescence in spermatozoa by reducing both lucigenin and 2-[4-iodophenyl]-3-[4-nitrophenyl]-5-[2,4- disulfophenyl]-2H tetrazolium monosodium…
Cyp2a12	10090.ENSMUSP00000074990	Cytochrome P450 2A12; Highly active in the 7-alpha-hydroxylation of testosterone.
Cysltr2	10090.ENSMUSP00000040715	Cysteinyl leukotriene receptor 2; Receptor for cysteinyl leukotrienes. The response is mediated via a G-protein that activates a phosphatidylinositol-calcium second messenger system. The rank order of affinities for the leukotrienes is LTC4 = LTD4 >> LTE4.
Cyth1	10090.ENSMUSP00000101909	Cytohesin-1; Promotes guanine-nucleotide exchange on ARF1, ARF5 and ARF6. Promotes the activation of ARF factors through replacement of GDP with GTP. Plays an important role in membrane trafficking, during junctional remodeling and epithelial polarization, through regulation of ARF6 activity.
D630003M21Rik	10090.ENSMUSP00000040546	Uncharacterized protein KIAA1755 homolog.
D630023F18Rik	10090.ENSMUSP00000056196	Uncharacterized protein C2orf80 homolog.
Dact2	10090.ENSMUSP00000051638	Dapper homolog 2; Involved in regulation of intracellular signaling pathways during development. Negatively regulates the Nodal signaling pathway, possibly by promoting the lysosomal degradation of Nodal receptors, such as TGFBR1. May be involved in control of the morphogenetic behavior of kidney ureteric bud cells by keeping cells epithelial and restraining their mesenchymal character. May play …
Dao	10090.ENSMUSP00000107911	D-amino-acid oxidase; Regulates the level of the neuromodulator D-serine in the brain. Has high activity towards D-DOPA and contributes to dopamine synthesis. Could act as a detoxifying agent which removes D-amino acids accumulated during aging. Acts on a variety of D-amino acids with a preference for those having small hydrophobic side chains followed by those bearing polar, aromatic, and basic …
Dapk1	10090.ENSMUSP00000076666	Death-associated protein kinase 1; Calcium/calmodulin-dependent serine/threonine kinase involved in multiple cellular signaling pathways that trigger cell survival, apoptosis, and autophagy. Regulates both type I apoptotic and type II autophagic cell deaths signal, depending on the cellular setting. The former is caspase-dependent, while the latter is caspase-independent and is characterized by t…
Dars2	10090.ENSMUSP00000041851	Aspartate--tRNA ligase, mitochondrial.
Dcpp2	10090.ENSMUSP00000157331	Demilune cell and parotid protein 2.
Dcpp3	10090.ENSMUSP00000156985	Demilune cell and parotid protein 3.
Dctn6	10090.ENSMUSP00000113716	Dynactin subunit 6; Belongs to the dynactin subunits 5/6 family. Dynactin subunit 6 subfamily.
Ddit4	10090.ENSMUSP00000020308	DNA damage-inducible transcript 4 protein; Regulates cell growth, proliferation and survival via inhibition of the activity of the mammalian target of rapamycin complex 1 (mTORC1). Inhibition of mTORC1 is mediated by a pathway that involves DDIT4/REDD1, AKT1, the TSC1-TSC2 complex and the GTPase RHEB. Plays an important role in responses to cellular energy levels and cellular stress, including re…
Ddx23	10090.ENSMUSP00000003450	DEAD (Asp-Glu-Ala-Asp) box polypeptide 23.
Defa29	10090.ENSMUSP00000096489	Alpha-defensin-related sequence 1; Apparent precursor of a secreted, cationic, proline- and cysteine-rich peptide that contains Cys-Pro-Xaa repeats. Unlike cryptdin, the proposed mature peptide region lacks the structural motif characteristic of defensins. It may have microbicidal activities; Belongs to the alpha-defensin family.
Defa42	10090.ENSMUSP00000106380	Defensin, alpha, 42.
Defa43	10090.ENSMUSP00000106377	Defensin, alpha, 42.
Defb48	10090.ENSMUSP00000098062	Predicted gene, EG432867.
Dgkb	10090.ENSMUSP00000037900	Diacylglycerol kinase beta; Exhibits high phosphorylation activity for long-chain diacylglycerols.
Dgkh	10090.ENSMUSP00000074290	Diacylglycerol kinase.
Dhtkd1	10090.ENSMUSP00000092769	Probable 2-oxoglutarate dehydrogenase E1 component DHKTD1, mitochondrial; The 2-oxoglutarate dehydrogenase complex catalyzes the overall conversion of 2-oxoglutarate to succinyl-CoA and CO(2). It contains multiple copies of three enzymatic components: 2-oxoglutarate dehydrogenase (E1), dihydrolipoamide succinyltransferase (E2) and lipoamide dehydrogenase (E3) (By similarity).
Dmc1	10090.ENSMUSP00000023065	Meiotic recombination protein DMC1/LIM15 homolog; May participate in meiotic recombination, specifically in homologous strand assimilation, which is required for the resolution of meiotic double-strand breaks; Belongs to the RecA family. DMC1 subfamily.
Dmpk	10090.ENSMUSP00000032568	Myotonin-protein kinase; Non-receptor serine/threonine protein kinase which is necessary for the maintenance of skeletal muscle structure and function. May play a role in myocyte differentiation and survival by regulating the integrity of the nuclear envelope and the expression of muscle-specific genes. May also phosphorylate PPP1R12A and inhibit the myosin phosphatase activity to regulate myosin…
Dnm3	10090.ENSMUSP00000064538	Dynamin-3; Microtubule-associated force-producing protein involved in producing microtubule bundles and able to bind and hydrolyze GTP. Most probably involved in vesicular trafficking processes, in particular endocytosis (By similarity).
Dnmt3c	10090.ENSMUSP00000153622	DNA (cytosine-5)-methyltransferase 3C; DNA methyltransferase that specifically methylates the promoters of evolutionarily young retrotransposons in the male germline. De novo methylation and subsequent repression of transposable elements prevents their mobilization, which is essential for germline integrity. Belongs to the class I-like SAM-binding methyltransferase superfamily. C5-methyltransfera…
Dock5	10090.ENSMUSP00000036674	Dedicator of cytokinesis protein 5; Guanine nucleotide exchange factor (GEF) for Rho and Rac. GEF proteins activate small GTPases by exchanging bound GDP for free GTP. Along with DOCK1, mediates CRK/CRKL regulation of epithelial and endothelial cell spreading and migration on type IV collagen (By similarity).
Draxin	10090.ENSMUSP00000030862	Draxin; Chemorepulsive axon guidance protein required for the development of spinal cord and forebrain commissures. Acts as a chemorepulsive guidance protein for commissural axons during development. Able to inhibit or repel neurite outgrowth from dorsal spinal cord. Inhibits the stabilization of cytosolic beta-catenin (CTNNB1) via its interaction with LRP6, thereby acting as an antagonist of Wnt…
Dsg1a	10090.ENSMUSP00000076393	Desmoglein-1-alpha; Component of intercellular desmosome junctions. Involved in the interaction of plaque proteins and intermediate filaments mediating cell-cell adhesion.
Duoxa2	10090.ENSMUSP00000028656	Dual oxidase maturation factor 2; Required for the maturation and the transport from the endoplasmic reticulum to the plasma membrane of functional DUOX2. May play a role in thyroid hormone synthesis (By similarity). Belongs to the DUOXA family.
Dusp13	10090.ENSMUSP00000113305	Dual specificity protein phosphatase 13 isoform B; Dual specificity phosphatase that dephosphorylates MAPK8/JNK and MAPK14/p38, but not MAPK1/ERK2, in vitro. Exhibits intrinsic phosphatase activity towards both phospho-seryl/threonyl and -tyrosyl residues, with similar specific activities in vitro (By similarity). Belongs to the protein-tyrosine phosphatase family. Non- receptor class dual specif…
Dusp4	10090.ENSMUSP00000033930	Dual specificity protein phosphatase 4; Regulates mitogenic signal transduction by dephosphorylating both Thr and Tyr residues on MAP kinases ERK1 and ERK2.
Dynap	10090.ENSMUSP00000025390	Dynactin-associated protein.
Dync1i1	10090.ENSMUSP00000111221	Cytoplasmic dynein 1 intermediate chain 1; Acts as one of several non-catalytic accessory components of the cytoplasmic dynein 1 complex that are thought to be involved in linking dynein to cargos and to adapter proteins that regulate dynein function. Cytoplasmic dynein 1 acts as a motor for the intracellular retrograde motility of vesicles and organelles along microtubules. The intermediate chai…
Dzip1l	10090.ENSMUSP00000108506	Zinc finger protein DZIP1L; Involved in primary cilium formation. Probably acts as a transition zone protein required for localization of PKD1/PC1 and PKD2/PC2 to the ciliary membrane (By similarity). Belongs to the DZIP C2H2-type zinc-finger protein family.
Efemp1	10090.ENSMUSP00000020759	EGF-containing fibulin-like extracellular matrix protein 1; Binds EGFR, the EGF receptor, inducing EGFR autophosphorylation and the activation of downstream signaling pathways. May play a role in cell adhesion and migration. May function as a negative regulator of chondrocyte differentiation. In the olfactory epithelium, it may regulate glial cell migration, differentiation and the ability of gli…
Efs	10090.ENSMUSP00000022813	Embryonal Fyn-associated substrate; Docking protein which plays a central coordinating role for tyrosine-kinase-based signaling related to cell adhesion. May serve as an activator of SRC and a downstream effector. Interacts with the SH3 domain of FYN and with CRK, SRC, and YES.
Eif4e1b	10090.ENSMUSP00000118697	Eukaryotic translation initiation factor 4E type 1B; Recognizes and binds the 7-methylguanosine-containing mRNA cap during an early step in the initiation of protein synthesis and facilitates ribosome binding by inducing the unwinding of the mRNAs secondary structures.
Eno1b	10090.ENSMUSP00000075513	Alpha-enolase; Glycolytic enzyme the catalyzes the conversion of 2- phosphoglycerate to phosphoenolpyruvate. In addition to glycolysis, involved in various processes such as growth control, hypoxia tolerance and allergic responses. May also function in the intravascular and pericellular fibrinolytic system due to its ability to serve as a receptor and activator of plasminogen on the cell surface …
Enpp1	10090.ENSMUSP00000114273	Ectonucleotide pyrophosphatase/phosphodiesterase family member 1, secreted form; Nucleotide pyrophosphatase that generates diphosphate (PPi) and functions in bone mineralization and soft tissue calcification by regulating pyrophosphate levels. PPi inhibits bone mineralization and soft tissue calcification by binding to nascent hydroxyapatite crystals, thereby preventing further growth of these cr…
Ephb2	10090.ENSMUSP00000058135	Ephrin type-B receptor 2; Receptor tyrosine kinase which binds promiscuously transmembrane ephrin-B family ligands residing on adjacent cells, leading to contact-dependent bidirectional signaling into neighboring cells. The signaling pathway downstream of the receptor is referred to as forward signaling while the signaling pathway downstream of the ephrin ligand is referred to as reverse signalin…
Ephb4	10090.ENSMUSP00000106684	Ephrin type-B receptor 4; Receptor tyrosine kinase which binds promiscuously transmembrane ephrin-B family ligands residing on adjacent cells, leading to contact-dependent bidirectional signaling into neighboring cells. The signaling pathway downstream of the receptor is referred to as forward signaling while the signaling pathway downstream of the ephrin ligand is referred to as reverse signalin…
Epn1	10090.ENSMUSP00000096445	Epsin-1; Binds to membranes enriched in phosphatidylinositol 4,5- bisphosphate (PtdIns(4,5)P2). Modifies membrane curvature and facilitates the formation of clathrin-coated invaginations (By similarity). Regulates receptor-mediated endocytosis.
Epp13	10090.ENSMUSP00000113155	Epididymal protein 13.
Erbb4	10090.ENSMUSP00000114123	Receptor tyrosine-protein kinase erbB-4; Tyrosine-protein kinase that plays an essential role as cell surface receptor for neuregulins and EGF family members and regulates development of the heart, the central nervous system and the mammary gland, gene transcription, cell proliferation, differentiation, migration and apoptosis. Required for normal cardiac muscle differentiation during embryonic d…
Erf	10090.ENSMUSP00000041912	ETS domain-containing transcription factor ERF; Potent transcriptional repressor that binds to the H1 element of the Ets2 promoter. May regulate other genes involved in cellular proliferation (By similarity). Required for extraembryonic ectoderm differentiation, ectoplacental cone cavity closure, and chorioallantoic attachment. May be important for regulating trophoblast stem cell differentiation.
Erlec1	10090.ENSMUSP00000072929	Endoplasmic reticulum lectin 1; Probable lectin that binds selectively to improperly folded lumenal proteins. May function in endoplasmic reticulum quality control and endoplasmic reticulum-associated degradation (ERAD) of both non- glycosylated proteins and glycoproteins (By similarity).
Esf1	10090.ENSMUSP00000036523	ESF1 homolog; May constitute a novel regulatory system for basal transcription. Negatively regulates ABT1 (By similarity).
Eva1c	10090.ENSMUSP00000036695	Protein eva-1 homolog C; Binds heparin; Belongs to the EVA1 family.
Exd1	10090.ENSMUSP00000054980	piRNA biogenesis protein EXD1; RNA-binding component of the PET complex, a multiprotein complex required for the processing of piRNAs during spermatogenesis. The piRNA metabolic process mediates the repression of transposable elements during meiosis by forming complexes composed of piRNAs and Piwi proteins and governs the methylation and subsequent repression of transposable elements, preventing …
Extl1	10090.ENSMUSP00000030643	Exostosin-like 1; Probable glycosyltransferase; Belongs to the glycosyltransferase 47 family.
F3	10090.ENSMUSP00000029771	Tissue factor; Initiates blood coagulation by forming a complex with circulating factor VII or VIIa. The [TF:VIIa] complex activates factors IX or X by specific limited proteolysis. TF plays a role in normal hemostasis by initiating the cell-surface assembly and propagation of the coagulation protease cascade.
Fabp5	10090.ENSMUSP00000029046	Fatty acid-binding protein 5; Intracellular carrier for long-chain fatty acids and related active lipids, such as the endocannabinoid, that regulates the metabolism and actions of the ligands they bind. In addition to the cytosolic transport, selectively delivers specific fatty acids from the cytosol to the nucleus, wherein they activate nuclear receptors (By similarity). Delivers retinoic acid t…
Fam124a	10090.ENSMUSP00000047681	Family with sequence similarity 124, member A.
Fam174b	10090.ENSMUSP00000103080	Membrane protein FAM174B; Essential for Golgi structural integrity. Belongs to the FAM174 family.
Fam221a	10090.ENSMUSP00000050237	Protein FAM221A.
Fam240b	10090.ENSMUSP00000136210	Family with sequence similarity 240 member B.
Fam3b	10090.ENSMUSP00000062006	Protein FAM3B; Induces apoptosis of alpha and beta cells in a dose- and time-dependent manner; Belongs to the FAM3 family.
Fam57a	10090.ENSMUSP00000091553	TLC domain-containing protein 3A.
Fam81b	10090.ENSMUSP00000146649	Family with sequence similarity 81, member B.
Fate1	10090.ENSMUSP00000065715	Fetal and adult testis-expressed transcript protein homolog; Involved in the regulation of endoplasmic reticulum (ER)- mitochondria coupling. Negatively regulates the ER-mitochondria distance and Ca(2+) transfer from ER to mitochondria possibly implicating it in the regulation of apoptosis. May collaborate with RNF183 to restrain BIK protein levels thus regulating apoptotic signaling.
Fbln7	10090.ENSMUSP00000105953	Fibulin-7; An adhesion molecule that interacts with extracellular matrix molecules in developing teeth and may play important roles in differentiation and maintenance of odontoblasts as well as in dentin formation; Belongs to the fibulin family.
Fbrs	10090.ENSMUSP00000043682	Probable fibrosin-1.
Fbxo16	10090.ENSMUSP00000153015	F-box only protein 16; Probably recognizes and binds to some phosphorylated proteins and promotes their ubiquitination and degradation.
Fbxo39	10090.ENSMUSP00000104144	F-box only protein 39; Substrate-recognition component of the SCF (SKP1-CUL1-F-box protein)-type E3 ubiquitin ligase complex.
Fbxw10	10090.ENSMUSP00000135870	F-box/WD repeat-containing protein 10; Probable substrate-recognition component of a SCF (SKP1-CUL1- F-box protein)-type E3 ubiquitin ligase complex which mediates the ubiquitination and subsequent proteasomal degradation of target proteins. Overexpression is leading to degradation of CBX5 and CBX1 (By similarity).
Fbxw25	10090.ENSMUSP00000128652	F-box and WD-40 domain protein 25.
Fer1l6	10090.ENSMUSP00000125718	Fer-1-like 6 (C. elegans).
Fgd3	10090.ENSMUSP00000105714	FYVE, RhoGEF and PH domain-containing protein 3; Promotes the formation of filopodia. May activate CDC42, a member of the Ras-like family of Rho- and Rac proteins, by exchanging bound GDP for free GTP. Plays a role in regulating the actin cytoskeleton and cell shape.
Flrt3	10090.ENSMUSP00000105684	Leucine-rich repeat transmembrane protein FLRT3; Functions in cell-cell adhesion, cell migration and axon guidance, exerting an attractive or repulsive role depending on its interaction partners. Plays a role in the spatial organization of brain neurons. Plays a role in vascular development in the retina. Plays a role in cell-cell adhesion via its interaction with ADGRL3 and probably also other l…
Fmo1	10090.ENSMUSP00000037259	Dimethylaniline monooxygenase [N-oxide-forming] 1; This protein is involved in the oxidative metabolism of a variety of xenobiotics such as drugs and pesticides. Form I catalyzes the N-oxygenation of secondary and tertiary amines.
Fmo3	10090.ENSMUSP00000028010	Dimethylaniline monooxygenase [N-oxide-forming] 3; Essential hepatic enzyme that catalyzes the oxygenation of a wide variety of nitrogen- and sulfur-containing compounds including drugs as well as dietary compounds. Plays an important role in the metabolism of trimethylamine (TMA), via the production of trimethylamine N-oxide (TMAO) metabolite. TMA is generated by the action of gut microbiota usi…
Fmo4	10090.ENSMUSP00000107150	Dimethylaniline monooxygenase [N-oxide-forming] 4; This protein is involved in the oxidative metabolism of a variety of xenobiotics such as drugs and pesticides; Belongs to the FMO family.
Fmo6	10090.ENSMUSP00000136378	Dimethylaniline monooxygenase [N-oxide-forming].
Folr1	10090.ENSMUSP00000102598	Folate receptor alpha; Binds to folate and reduced folic acid derivatives and mediates delivery of 5-methyltetrahydrofolate and folate analogs into the interior of cells. Has high affinity for folate and folic acid analogs at neutral pH. Exposure to slightly acidic pH after receptor endocytosis triggers a conformation change that strongly reduces its affinity for folates and mediates their releas…
Foxo6	10090.ENSMUSP00000099716	Forkhead box protein O6; Transcriptional activator.
Frmd3	10090.ENSMUSP00000081514	FERM domain-containing protein 3; Putative tumor suppressor gene that may be implicated in the origin and progression of lung cancer.
Fstl1	10090.ENSMUSP00000110411	Follistatin-related protein 1; May modulate the action of some growth factors on cell proliferation and differentiation. Binds heparin (By similarity).
Furin	10090.ENSMUSP00000113793	Furin; Ubiquitous endoprotease within constitutive secretory pathways capable of cleavage at the RX(K/R)R consensus motif. Mediates processing of TGFB1, an essential step in TGF-beta-1 activation. Belongs to the peptidase S8 family. Furin subfamily.
Fv1	10090.ENSMUSP00000092054	Friend virus susceptibility protein 1; Retroviral restriction factor that prevents infection by gammaretroviruses. Acts by interacting with the capsid protein ca after entry of the virus into the cell. This interaction presumably disrupt the capsid thereby inactivating the viral genome, making it unable to enter host nucleus and integrate into host genome.
Fxyd1	10090.ENSMUSP00000048460	Phospholemman; Associates with and regulates the activity of the sodium/potassium-transporting ATPase (NKA) which transports Na(+) out of the cell and K(+) into the cell. Inhibits NKA activity in its unphosphorylated state and stimulates activity when phosphorylated (By similarity). Reduces glutathionylation of the NKA beta-1 subunit ATP1B1, thus reversing glutathionylation- mediated inhibition o…
Gabrb2	10090.ENSMUSP00000007797	Gamma-aminobutyric acid receptor subunit beta-2; Ligand-gated chloride channel which is a component of the heteropentameric receptor for GABA, the major inhibitory neurotransmitter in the brain. Plays an important role in the formation of functional inhibitory GABAergic synapses in addition to mediating synaptic inhibition as a GABA-gated ion channel. The gamma2 subunit is necessary but not suffi…
Gabrg3	10090.ENSMUSP00000067632	Gamma-aminobutyric acid receptor subunit gamma-3; GABA, the major inhibitory neurotransmitter in the vertebrate brain, mediates neuronal inhibition by binding to the GABA/benzodiazepine receptor and opening an integral chloride channel.
Gadd45gip1	10090.ENSMUSP00000037783	Growth arrest and DNA damage-inducible proteins-interacting protein 1; Acts as a negative regulator of G1 to S cell cycle phase progression by inhibiting cyclin-dependent kinases. Inhibitory effects are additive with GADD45 proteins but occurs also in the absence of GADD45 proteins. Acts as a repressor of the orphan nuclear receptor NR4A1 by inhibiting AB domain-mediated transcriptional activity.…
Gadl1	10090.ENSMUSP00000077694	Acidic amino acid decarboxylase GADL1; Catalyzes the decarboxylation of L-aspartate, 3-sulfino-L- alanine (cysteine sulfinic acid), and L-cysteate to beta-alanine, hypotaurine and taurine, respectively. The preferred substrate is L- aspartate. Does not exhibit any decarboxylation activity toward glutamate.
Gal	10090.ENSMUSP00000157515	Galanin message-associated peptide; Endocrine hormone of the central and peripheral nervous systems that binds and activates the G protein-coupled receptors GALR1, GALR2, and GALR3. This small neuropeptide may regulate diverse physiologic functions including contraction of smooth muscle of the gastrointestinal and genitourinary tract, growth hormone and insulin release and adrenal secretion; Belo…
Galnt14	10090.ENSMUSP00000024858	Polypeptide N-acetylgalactosaminyltransferase 14; Catalyzes the initial reaction in O-linked oligosaccharide biosynthesis, the transfer of an N-acetyl-D-galactosamine residue to a serine or threonine residue on the protein receptor. Displays activity toward mucin-derived peptide substrates such as Muc2, Muc5AC, Muc7, and Muc13 (-58). May be involved in O-glycosylation in kidney (By similarity).
Galntl5	10090.ENSMUSP00000030778	Inactive polypeptide N-acetylgalactosaminyltransferase-like protein 5; Probable inactive glycosyltransferase required during spermatid development. May participate in protein loading into the acrosomes and accumulation of ubiquitin-proteasome systems around the head-tail coupling apparatus region; Belongs to the glycosyltransferase 2 family. GalNAc-T subfamily.
Gata6	10090.ENSMUSP00000041774	Transcription factor GATA-6; Transcriptional activator that regulates SEMA3C and PLXNA2. May regulate genes that protect epithelial cells from bacterial infection (By similarity). Involved in gene regulation specifically in the gastric epithelium (By similarity). Involved in bone morphogenetic protein (BMP)-mediated cardiac-specific gene expression. Binds to BMP response element (BMPRE) DNA seque…
Gcgr	10090.ENSMUSP00000026119	Glucagon receptor; G-protein coupled receptor for glucagon that plays a central role in the regulation of blood glucose levels and glucose homeostasis. Regulates the rate of hepatic glucose production by promoting glycogen hydrolysis and gluconeogenesis. Plays an important role in mediating the responses to fasting. Ligand binding causes a conformation change that triggers signaling via guanine n…
Gfpt2	10090.ENSMUSP00000020629	Glutamine--fructose-6-phosphate aminotransferase [isomerizing] 2; Controls the flux of glucose into the hexosamine pathway. Most likely involved in regulating the availability of precursors for N- and O-linked glycosylation of proteins.
Gimap9	10090.ENSMUSP00000050330	GTPase IMAP family member 9.
Gjc1	10090.ENSMUSP00000102690	Gap junction gamma-1 protein; One gap junction consists of a cluster of closely packed pairs of transmembrane channels, the connexons, through which materials of low MW diffuse from one cell to a neighboring cell; Belongs to the connexin family. Gamma-type subfamily.
Gli2	10090.ENSMUSP00000054837	Zinc finger protein GLI2; Functions as transcription regulator in the hedgehog (Hh) pathway. Functions as transcriptional activator. May also function as transcriptional repressor. Requires STK36 for full transcriptional activator activity. Binds to the DNA sequence 5'-GAACCACCCA-3' which is part of the TRE-2S regulatory element (By similarity). Is involved in the smoothened (SHH) signaling pathw…
Glipr1	10090.ENSMUSP00000123990	Glioma pathogenesis-related protein 1.
Glipr2	10090.ENSMUSP00000030202	Golgi-associated plant pathogenesis-related protein 1; Belongs to the CRISP family.
Glo1	10090.ENSMUSP00000158296	Lactoylglutathione lyase; Catalyzes the conversion of hemimercaptal, formed from methylglyoxal and glutathione, to S-lactoylglutathione. Involved in the regulation of TNF-induced transcriptional activity of NF-kappa-B. Required for normal osteoclastogenesis.
Glra4	10090.ENSMUSP00000018739	Glycine receptor subunit alpha-4; Glycine receptors are ligand-gated chloride channels. Channel opening is triggered by extracellular glycine. Channel opening is also triggered by taurine and beta-alanine. Plays a role in the down-regulation of neuronal excitability. Contributes to the generation of inhibitory postsynaptic currents (Probable). Belongs to the ligand-gated ion channel (TC 1.A.9) fa…
Gm10282	10090.ENSMUSP00000075031	Non-histone chromosomal protein HMG-17; Binds to the inner side of the nucleosomal DNA thus altering the interaction between the DNA and the histone octamer. May be involved in the process which maintains transcribable genes in a unique chromatin conformation (By similarity).
Gm10439	10090.ENSMUSP00000098741	Predicted gene 10439.
Gm10662	10090.ENSMUSP00000140018	Predicted gene 10662; Belongs to the protein kinase superfamily.
Gm10668	10090.ENSMUSP00000140440	Predicted gene 10668.
Gm11100	10090.ENSMUSP00000159083	Predicted gene 11100.
Gm13023	10090.ENSMUSP00000082232	Predicted gene 13023.
Gm13078	10090.ENSMUSP00000077761	Predicted gene 13078.
Gm13103	10090.ENSMUSP00000092099	Predicted gene, OTTMUSG00000010433.
Gm13212	10090.ENSMUSP00000101365	Predicted gene 13212.
Gm14137	10090.ENSMUSP00000068999	Uncharacterized protein C15orf62 homolog, mitochondrial.
Gm15080	10090.ENSMUSP00000108423	Predicted gene 15080.
Gm15085	10090.ENSMUSP00000137569	Predicted gene 15085.
Gm15093	10090.ENSMUSP00000136661	Predicted gene 15093.
Gm15097	10090.ENSMUSP00000098740	Predicted gene 15097.
Gm15107	10090.ENSMUSP00000108416	Predicted gene 15107.
Gm15114	10090.ENSMUSP00000108408	Predicted gene 15114.
Gm15128	10090.ENSMUSP00000108433	Predicted gene 15128.
Gm17655	10090.ENSMUSP00000148155	Predicted gene, 17655.
Gm20594	10090.ENSMUSP00000136098	Predicted gene, 20594.
Gm20741	10090.ENSMUSP00000156212	Predicted gene, 20741.
Gm21083	10090.ENSMUSP00000143130	Predicted gene, 21083.
Gm21149	10090.ENSMUSP00000143356	Predicted gene, 21149.
Gm28363	10090.ENSMUSP00000140366	Predicted gene 28363.
Gm29797	10090.ENSMUSP00000146742	Uncharacterized protein C20orf204 homolog.
Gm30302	10090.ENSMUSP00000152227	Predicted gene, 30302.
Gm38394	10090.ENSMUSP00000136026	Zinc finger BED domain-containing protein 6; Transcriptional repressor which binds to the consensus sequence 5'-GCTCGC-3' and represses transcription of IGF2. May also regulate expression of other target genes containing the binding site.
Gm4567	10090.ENSMUSP00000140310	Predicted gene, EG381936; Belongs to the protein kinase superfamily.
Gm5039	10090.ENSMUSP00000151971	Predicted gene 5039; Seems to be required for maximal rate of protein biosynthesis. Enhances ribosome dissociation into subunits and stabilizes the binding of the initiator Met-tRNA(I) to 40 S ribosomal subunits.
Gm5157	10090.ENSMUSP00000140639	Predicted gene 5157; Belongs to the protein kinase superfamily.
Gm5890	10090.ENSMUSP00000146622	Predicted gene 5890; Belongs to the protein kinase superfamily.
Gm5891	10090.ENSMUSP00000140803	Predicted gene 5891.
Gm5916	10090.ENSMUSP00000125855	Predicted gene 5916.
Gm6176	10090.ENSMUSP00000147031	Predicted gene 6176; Belongs to the protein kinase superfamily.
Gm6882	10090.ENSMUSP00000146341	Predicted gene 6882; Belongs to the protein kinase superfamily.
Gm6902	10090.ENSMUSP00000140400	Predicted gene 6902.
Gm9733	10090.ENSMUSP00000103998	SIRP beta 1 like 2 protein.
Got1l1	10090.ENSMUSP00000041337	Putative aspartate aminotransferase, cytoplasmic 2; Belongs to the class-I pyridoxal-phosphate-dependent aminotransferase family.
Gpat3	10090.ENSMUSP00000108508	Glycerol-3-phosphate acyltransferase 3; Converts glycerol-3-phosphate to 1-acyl-sn-glycerol-3- phosphate (lysophosphatidic acid or LPA) by incorporating an acyl moiety at the sn-1 position of the glycerol backbone. Also converts LPA into 1,2-diacyl-sn-glycerol-3-phosphate (phosphatidic acid or PA) by incorporating an acyl moiety at the sn-2 position of the glycerol backbone (By similarity).
Gpr137	10090.ENSMUSP00000130969	Integral membrane protein GPR137; Lysosomal integral membrane protein that may regulate MTORC1 complex translocation to lysosomes. May play a role in autophagy.
Gpr142	10090.ENSMUSP00000102194	Probable G-protein coupled receptor 142; Orphan receptor; Belongs to the G-protein coupled receptor 1 family.
Gpr20	10090.ENSMUSP00000063910	G-protein coupled receptor 20; Orphan receptor with constitutive G(i) signaling activity that activate cyclic AMP.
Grb14	10090.ENSMUSP00000028252	Growth factor receptor-bound protein 14; Adapter protein which modulates coupling of cell surface receptor kinases with specific signaling pathways. Binds to, and suppresses signals from, the activated insulin receptor (INSR). Potent inhibitor of insulin-stimulated MAPK3 phosphorylation. Plays a critical role regulating PDPK1 membrane translocation in response to insulin stimulation and serves as…
Grb7	10090.ENSMUSP00000019456	Growth factor receptor-bound protein 7; Adapter protein that interacts with the cytoplasmic domain of numerous receptor kinases and modulates down-stream signaling. Promotes activation of down-stream protein kinases, including STAT3, AKT1, MAPK1 and/or MAPK3. Promotes activation of HRAS. Plays a role in signal transduction in response to EGF. Plays a role in the regulation of cell proliferation a…
Grem1	10090.ENSMUSP00000097170	Gremlin-1; Cytokine that may play an important role during carcinogenesis and metanephric kidney organogenesis, as BMP a antagonist required for early limb outgrowth and patterning in maintaining the FGF4-SHH feedback loop. Down-regulates the BMP4 signaling in a dose-dependent manner. Antagonist of BMP2; inhibits BMP2-mediated differentiation of osteoblasts (in vitro) (By similarity). Acts as inh…
Grem2	10090.ENSMUSP00000049640	Gremlin-2; Cytokine that inhibits the activity of BMP2 and BMP4 in a dose-dependent manner, and thereby modulates signaling by BMP family members. Contributes to the regulation of embryonic morphogenesis via BMP family members. Antagonizes BMP4-induced suppression of progesterone production in granulosa cells. Belongs to the DAN family.
Grik4	10090.ENSMUSP00000110515	Glutamate receptor ionotropic, kainate 4; Receptor for glutamate. L-glutamate acts as an excitatory neurotransmitter at many synapses in the central nervous system. The postsynaptic actions of Glu are mediated by a variety of receptors that are named according to their selective agonists. This receptor binds kainate > quisqualate > glutamate >> AMPA (By similarity).
Grm7	10090.ENSMUSP00000064404	Metabotropic glutamate receptor 7; G-protein coupled receptor for glutamate. Ligand binding causes a conformation change that triggers signaling via guanine nucleotide-binding proteins (G proteins) and modulates the activity of down-stream effectors, such as adenylate cyclase. Signaling inhibits adenylate cyclase activity (By similarity).
Grwd1	10090.ENSMUSP00000116252	Glutamate-rich WD repeat-containing protein 1; Histone binding-protein that regulates chromatin dynamics and minichromosome maintenance (MCM) loading at replication origins, possibly by promoting chromatin openness.
Gsk3a	10090.ENSMUSP00000071654	Glycogen synthase kinase-3 alpha; Constitutively active protein kinase that acts as a negative regulator in the hormonal control of glucose homeostasis, Wnt signaling and regulation of transcription factors and microtubules, by phosphorylating and inactivating glycogen synthase (GYS1 or GYS2), CTNNB1/beta-catenin, APC and AXIN1. Requires primed phosphorylation of the majority of its substrates. C…
Gsto2	10090.ENSMUSP00000052592	Glutathione S-transferase omega-2; Exhibits glutathione-dependent thiol transferase activity. Has high dehydroascorbate reductase activity and may contribute to the recycling of ascorbic acid. Participates in the biotransformation of inorganic arsenic and reduces monomethylarsonic acid (MMA). Belongs to the GST superfamily. Omega family.
Gtf3c1	10090.ENSMUSP00000056719	General transcription factor 3C polypeptide 1; Required for RNA polymerase III-mediated transcription. Component of TFIIIC that initiates transcription complex assembly on tRNA and is required for transcription of 5S rRNA and other stable nuclear and cytoplasmic RNAs. Binds to the box B promoter element (By similarity).
H1f1	10090.ENSMUSP00000062030	Histone H1.1; Histone H1 protein binds to linker DNA between nucleosomes forming the macromolecular structure known as the chromatin fiber. Histones H1 are necessary for the condensation of nucleosome chains into higher-order structured fibers. Acts also as a regulator of individual gene transcription through chromatin remodeling, nucleosome spacing and DNA methylation (By similarity).
H1f4	10090.ENSMUSP00000057308	Histone H1.4; Histone H1 protein binds to linker DNA between nucleosomes forming the macromolecular structure known as the chromatin fiber. Histones H1 are necessary for the condensation of nucleosome chains into higher-order structured fibers. Acts also as a regulator of individual gene transcription through chromatin remodeling, nucleosome spacing and DNA methylation.
H1f5	10090.ENSMUSP00000079356	Histone H1.5; Histone H1 protein binds to linker DNA between nucleosomes forming the macromolecular structure known as the chromatin fiber. Histones H1 are necessary for the condensation of nucleosome chains into higher-order structured fibers. Acts also as a regulator of individual gene transcription through chromatin remodeling, nucleosome spacing and DNA methylation (By similarity).
H2-Aa	10090.ENSMUSP00000046105	H-2 class II histocompatibility antigen, A-B alpha chain.
H2-Ab1	10090.ENSMUSP00000041008	H-2 class II histocompatibility antigen, A beta chain; Belongs to the MHC class II family.
H2-Eb1	10090.ENSMUSP00000158533	H-2 class II histocompatibility antigen, E-B beta chain; Belongs to the MHC class II family.
H2-Q4	10090.ENSMUSP00000080159	Histocompatibility 2, Q region locus 4; Belongs to the MHC class I family.
H2-Q6	10090.ENSMUSP00000134550	H-2 class I histocompatibility antigen, Q8 alpha chain; Involved in the presentation of foreign antigens to the immune system.
H2-Q7	10090.ENSMUSP00000071843	H-2 class I histocompatibility antigen, Q7 alpha chain; Involved in the presentation of foreign antigens to the immune system.
H2aj	10090.ENSMUSP00000074142	Histone H2A.J; Core component of nucleosome. Nucleosomes wrap and compact DNA into chromatin, limiting DNA accessibility to the cellular machineries which require DNA as a template. Histones thereby play a central role in transcription regulation, DNA repair, DNA replication and chromosomal stability. DNA accessibility is regulated via a complex set of post-translational modifications of histones…
H3c2	10090.ENSMUSP00000089295	H3 clustered histone 2.
H3c4	10090.ENSMUSP00000100737	H3 clustered histone 4.
H3c7	10090.ENSMUSP00000074994	Histone H3.2; Core component of nucleosome. Nucleosomes wrap and compact DNA into chromatin, limiting DNA accessibility to the cellular machineries which require DNA as a template. Histones thereby play a central role in transcription regulation, DNA repair, DNA replication and chromosomal stability. DNA accessibility is regulated via a complex set of post-translational modifications of histones,…
Has3	10090.ENSMUSP00000034385	Hyaluronan synthase 3; Catalyzes the addition of GlcNAc or GlcUA monosaccharides to the nascent hyaluronan polymer. Therefore, it is essential to hyaluronan synthesis a major component of most extracellular matrices that has a structural role in tissues architectures and regulates cell adhesion, migration and differentiation. This is one of the isozymes catalyzing that reaction; Belongs to the No…
Haus8	10090.ENSMUSP00000040802	HAUS augmin-like complex subunit 8; Contributes to mitotic spindle assembly, maintenance of centrosome integrity and completion of cytokinesis as part of the HAUS augmin-like complex; Belongs to the HAUS8 family.
Hba-a1	10090.ENSMUSP00000090897	Hemoglobin alpha, adult chain 1.
Hba-a2	10090.ENSMUSP00000090895	Hemoglobin subunit alpha; Involved in oxygen transport from the lung to the various peripheral tissues; Belongs to the globin family.
Hbb-bs	10090.ENSMUSP00000023934	Hemoglobin subunit beta-1; Involved in oxygen transport from the lung to the various peripheral tissues.
Hbb-bt	10090.ENSMUSP00000095794	Hemoglobin, beta adult t chain.
Hdhd3	10090.ENSMUSP00000036337	Haloacid dehalogenase-like hydrolase domain-containing protein 3; Belongs to the HAD-like hydrolase superfamily.
Hectd4	10090.ENSMUSP00000048345	HECT domain E3 ubiquitin protein ligase 4.
Helz	10090.ENSMUSP00000074533	Probable helicase with zinc finger domain; May act as a helicase that plays a role in RNA metabolism in multiple tissues and organs within the developing embryo.
Hexb	10090.ENSMUSP00000022169	Beta-hexosaminidase subunit beta; Responsible for the degradation of GM2 gangliosides, and a variety of other molecules containing terminal N-acetyl hexosamines, in the brain and other tissues.
Hexdc	10090.ENSMUSP00000101723	Hexosaminidase D; Has hexosaminidase activity. Responsible for the cleavage of the monosaccharides N-acetylglucosamine (GlcNAc) and N-acetylgalactosamine (GalNAc) from cellular substrates. Has a preference for galactosaminide over glucosaminide substrates (By similarity); Belongs to the glycosyl hydrolase 20 family.
Heyl	10090.ENSMUSP00000040576	Hairy/enhancer-of-split related with YRPW motif-like protein; Transcriptional repressor which binds preferentially to the canonical E box sequence 5'-CACGTG-3' (By similarity). Downstream effector of Notch signaling required for cardiovascular development. Specifically required for the Notch-induced endocardial epithelial to mesenchymal transition, which is itself criticial for cardiac valve and …
Hfe	10090.ENSMUSP00000089298	Hereditary hemochromatosis protein homolog; Binds to transferrin receptor (TFR) and reduces its affinity for iron-loaded transferrin.
Hivep1	10090.ENSMUSP00000056147	Zinc finger protein 40; Transcription factor which binds specifically to the palindromic sequence 5'-GGGAAATCCC-3' in the alpha-A crystallin promoter.
Hmgn3	10090.ENSMUSP00000124278	High mobility group nucleosome-binding domain-containing protein 3; Binds to nucleosomes, regulating chromatin structure and consequently, chromatin-dependent processes such as transcription, DNA replication and DNA repair. Affects both insulin and glucagon levels and modulates the expression of pancreatic genes involved in insulin secretion. Regulates the expression of the glucose transporter SL…
Hnf1b	10090.ENSMUSP00000021016	Hepatocyte nuclear factor 1-beta; Transcription factor, probably binds to the inverted palindrome 5'-GTTAATNATTAAC-3'; Belongs to the HNF1 homeobox family.
Homer2	10090.ENSMUSP00000146787	Homer protein homolog 2; Postsynaptic density scaffolding protein. Binds and cross- links cytoplasmic regions of GRM1, GRM5, ITPR1, DNM3, RYR1, RYR2, SHANK1 and SHANK3. By physically linking GRM1 and GRM5 with ER- associated ITPR1 receptors, it aids the coupling of surface receptors to intracellular calcium release. May also couple GRM1 to PI3 kinase through its interaction with AGAP2 (By similar…
Hpdl	10090.ENSMUSP00000062327	4-hydroxyphenylpyruvate dioxygenase-like protein; May have dioxygenase activity; Belongs to the 4HPPD family.
Hspa13	10090.ENSMUSP00000048817	Heat shock 70 kDa protein 13; Has peptide-independent ATPase activity; Belongs to the heat shock protein 70 family.
Hspa1b	10090.ENSMUSP00000133815	Heat shock 70 kDa protein 1B; Molecular chaperone implicated in a wide variety of cellular processes, including protection of the proteome from stress, folding and transport of newly synthesized polypeptides, activation of proteolysis of misfolded proteins and the formation and dissociation of protein complexes. Plays a pivotal role in the protein quality control system, ensuring the correct fold…
Htr3a	10090.ENSMUSP00000003826	5-hydroxytryptamine receptor 3A; This is one of the several different receptors for 5- hydroxytryptamine (serotonin), a biogenic hormone that functions as a neurotransmitter, a hormone, and a mitogen. This receptor is a ligand- gated ion channel, which when activated causes fast, depolarizing responses in neurons. It is a cation-specific, but otherwise relatively nonselective, ion channel; Belong…
Id2	10090.ENSMUSP00000152052	DNA-binding protein inhibitor ID-2; Transcriptional regulator (lacking a basic DNA binding domain) which negatively regulates the basic helix-loop-helix (bHLH) transcription factors by forming heterodimers and inhibiting their DNA binding and transcriptional activity. Implicated in regulating a variety of cellular processes, including cellular growth, senescence, differentiation, apoptosis, angio…
Ift57	10090.ENSMUSP00000046645	Intraflagellar transport protein 57 homolog; Required for the formation of cilia. Plays an indirect role in sonic hedgehog signaling, cilia being required for all activity of the hedgehog pathway. Has pro-apoptotic function via its interaction with HIP1, leading to recruit caspase-8 (CASP8) and trigger apoptosis. Has the ability to bind DNA sequence motif 5'-AAAGACATG-3' present in the promoter o…
Igf1	10090.ENSMUSP00000100937	Insulin-like growth factor I; The insulin-like growth factors, isolated from plasma, are structurally and functionally related to insulin but have a much higher growth-promoting activity. May be a physiological regulator of [1-14C]- 2-deoxy-D-glucose (2DG) transport and glycogen synthesis in osteoblasts. Stimulates glucose transport in bone-derived osteoblastic (PyMS) cells and is effective at mu…
Il13ra1	10090.ENSMUSP00000033418	Interleukin-13 receptor subunit alpha-1; Binds with low affinity to interleukin-13 (IL13). Together with IL4RA can form a functional receptor for IL13. Also serves as an alternate accessory protein to the common cytokine receptor gamma chain for interleukin-4 (IL4) signaling, but cannot replace the function of IL2RG in allowing enhanced interleukin-2 (IL2) binding activity (By similarity); Belong…
Il1rn	10090.ENSMUSP00000110126	Interleukin-1 receptor antagonist protein; Inhibits the activity of interleukin-1 by binding to receptor IL1R1 and preventing its association with the coreceptor IL1RAP for signaling. Has no interleukin-1 like activity; Belongs to the IL-1 family.
Il22	10090.ENSMUSP00000094449	Interleukin-22; Cytokine that contributes to the inflammatory response in vivo; Belongs to the IL-10 family.
Ina	10090.ENSMUSP00000041347	Alpha-internexin; Class-IV neuronal intermediate filament that is able to self- assemble. It is involved in the morphogenesis of neurons. It may form an independent structural network without the involvement of other neurofilaments or it may cooperate with NF-L to form the filamentous backbone to which NF-M and NF-H attach to form the cross-bridges (By similarity).
Inpp4a	10090.ENSMUSP00000121803	Inositol polyphosphate-4-phosphatase type I A; Catalyzes the hydrolysis of the 4-position phosphate of phosphatidylinositol 3,4-bisphosphate. Catalyzes also inositol 1,3,4-trisphosphate and inositol 1,4-bisphosphate (By similarity). Antagonizes the PI3K-AKT/PKB signaling pathway by dephosphorylating phosphoinositides and thereby modulating cell cycle progression and cell survival. May protect neu…
Inpp4b	10090.ENSMUSP00000150541	Type II inositol 3,4-bisphosphate 4-phosphatase; Catalyzes the hydrolysis of the 4-position phosphate of phosphatidylinositol 3,4-bisphosphate, inositol 1,3,4-trisphosphate and inositol 3,4-bisphosphate (By similarity). Plays a role in the late stages of macropinocytosis by dephosphorylating phosphatidylinositol 3,4-bisphosphate in membrane ruffles (By similarity). Antagonizes the PI3K-AKT/PKB si…
Inpp5d	10090.ENSMUSP00000127941	Phosphatidylinositol 3,4,5-trisphosphate 5-phosphatase 1; Phosphatidylinositol (PtdIns) phosphatase that specifically hydrolyzes the 5-phosphate of phosphatidylinositol-3,4,5-trisphosphate (PtdIns(3,4,5)P3) to produce PtdIns(3,4)P2, thereby negatively regulating the PI3K (phosphoinositide 3-kinase) pathways (By similarity). Able also to hydrolyzes the 5-phosphate of phosphatidylinositol-4,5-bisph…
Iqca1l	10090.ENSMUSP00000085642	IQ and AAA domain-containing protein 1-like.
Iqcf1	10090.ENSMUSP00000082195	IQ domain-containing protein F1; Involved in sperm capacitation and acrosome reaction.
Isg20	10090.ENSMUSP00000112621	Interferon-stimulated gene 20 kDa protein; Interferon-induced antiviral exoribonuclease that acts on single-stranded RNA and also has minor activity towards single-stranded DNA. Exhibits antiviral activity against RNA viruses in an exonuclease- dependent manner. May also play additional roles in the maturation of snRNAs and rRNAs, and in ribosome biogenesis (By similarity).
Itgb2	10090.ENSMUSP00000000299	Integrin beta-2; Integrin ITGAL/ITGB2 is a receptor for ICAM1, ICAM2, ICAM3 and ICAM4. Integrin ITGAL/ITGB2 is also a receptor for the secreted form of ubiquitin-like protein ISG15; the interaction is mediated by ITGAL (By similarity). Integrins ITGAM/ITGB2 and ITGAX/ITGB2 are receptors for the iC3b fragment of the third complement component and for fibrinogen. Integrin ITGAX/ITGB2 recognizes the…
Itln1	10090.ENSMUSP00000043837	Intelectin-1a; Lectin that specifically recognizes microbial carbohydrate chains in a calcium-dependent manner. Binds to microbial glycans that contain a terminal acyclic 1,2-diol moiety, including beta-linked D-galactofuranose (beta-Galf), D-phosphoglycerol- modified glycans, D-glycero-D-talo-oct-2-ulosonic acid (KO) and 3- deoxy-D-manno-oct-2-ulosonic acid (KDO). Binds to glycans from Gram- pos…
Jakmip1	10090.ENSMUSP00000038504	Janus kinase and microtubule-interacting protein 1; Associates with microtubules and may play a role in the microtubule-dependent transport of the GABA-B receptor. May play a role in JAK1 signaling and regulate microtubule cytoskeleton rearrangements. Belongs to the JAKMIP family.
Kat6a	10090.ENSMUSP00000038181	Histone acetyltransferase KAT6A; Histone acetyltransferase that acetylates lysine residues in histone H3 and histone H4 (in vitro). Component of the MOZ/MORF complex which has a histone H3 acetyltransferase activity. May act as a transcriptional coactivator for RUNX1 and RUNX2 (By similarity). Acetylates p53/TP53 at 'Lys-120' and 'Lys-382' and controls its transcriptional activity via association…
Kazald1	10090.ENSMUSP00000107579	Kazal-type serine protease inhibitor domain-containing protein 1; Involved in the proliferation of osteoblasts during bone formation and bone regeneration. Promotes matrix assembly.
Kazn	10090.ENSMUSP00000038835	Kazrin; Component of the cornified envelope of keratinocytes. May be involved in the interplay between adherens junctions and desmosomes. The function in the nucleus is not known.
Kbtbd12	10090.ENSMUSP00000112581	Kelch repeat and BTB domain-containing protein 12.
Kcnh1	10090.ENSMUSP00000077563	Potassium voltage-gated channel subfamily H member 1; Pore-forming (alpha) subunit of a voltage-gated delayed rectifier potassium channel. Channel properties are modulated by subunit assembly. Mediates IK(NI) current in myoblasts. Involved in the regulation of cell proliferation and differentiation, in particular adipogenic and osteogenic differentiation in bone marrow-derived mesenchymal stem ce…
Kcnh2	10090.ENSMUSP00000047705	Potassium voltage-gated channel subfamily H member 2; Pore-forming (alpha) subunit of voltage-gated inwardly rectifying potassium channel. Channel properties are modulated by cAMP and subunit assembly. Mediates the rapidly activating component of the delayed rectifying potassium current in heart (IKr) (By similarity).
Kcnip1	10090.ENSMUSP00000104964	Kv channel-interacting protein 1; Regulatory subunit of Kv4/D (Shal)-type voltage-gated rapidly inactivating A-type potassium channels. Regulates channel density, inactivation kinetics and rate of recovery from inactivation in a calcium-dependent and isoform-specific manner. Modulates KCND2/Kv4.2 currents. In vitro, modulates KCND1/Kv4.1 currents (By similarity). Increases the presence of KCND2 a…
Kcns3	10090.ENSMUSP00000060706	Potassium voltage-gated channel subfamily S member 3; Potassium channel subunit that does not form functional channels by itself. Can form functional heterotetrameric channels with KCNB1; modulates the delayed rectifier voltage-gated potassium channel activation and deactivation rates of KCNB1. Heterotetrameric channel activity formed with KCNB1 show increased current amplitude with the threshold…
Kctd21	10090.ENSMUSP00000051316	BTB/POZ domain-containing protein KCTD21; Probable substrate-specific adapter of a BCR (BTB-CUL3-RBX1) E3 ubiquitin-protein ligase complex mediating the ubiquitination and subsequent proteasomal degradation of target proteins. Promotes the ubiquitination of HDAC1. Can function as antagonist of the Hedgehog pathway by affecting the nuclear transfer of transcription factor GLI1; the function probab…
Kctd5	10090.ENSMUSP00000017090	BTB/POZ domain-containing protein KCTD5; Its interaction with CUL3 suggests that it may act as a substrate adapter in some E3 ligase complex (By similarity). Does not affect the function of Kv channel Kv2.1/KCNB1, Kv1.2/KCNA2, Kv4.2/KCND2 and Kv3.4/KCNC4 (By similarity).
Kdm5c	10090.ENSMUSP00000108207	Lysine-specific demethylase 5C; Histone demethylase that specifically demethylates 'Lys-4' of histone H3, thereby playing a central role in histone code. Does not demethylate histone H3 'Lys-9', H3 'Lys-27', H3 'Lys-36', H3 'Lys-79' or H4 'Lys-20'. Demethylates trimethylated and dimethylated but not monomethylated H3 'Lys-4'. Participates in transcriptional repression of neuronal genes by recruit…
Kdm6b	10090.ENSMUSP00000091620	Lysine-specific demethylase 6B; Histone demethylase that specifically demethylates 'Lys-27' of histone H3, thereby playing a central role in histone code. Demethylates trimethylated and dimethylated H3 'Lys-27'. Plays a central role in regulation of posterior development, by regulating HOX gene expression. Involved in inflammatory response by participating in macrophage differentiation in case of…
Khdc1a	10090.ENSMUSP00000085749	KH homology domain-containing protein 1A; Has pro-apoptotic activity.
Khdc1c	10090.ENSMUSP00000068792	KH homology domain-containing protein 1C; Belongs to the KHDC1 family.
Khsrp	10090.ENSMUSP00000007814	Far upstream element-binding protein 2; Binds to the dendritic targeting element and may play a role in mRNA trafficking. Part of a ternary complex that binds to the downstream control sequence (DCS) of the pre-mRNA. Mediates exon inclusion in transcripts that are subject to tissue-specific alternative splicing. May interact with single-stranded DNA from the far-upstream element (FUSE). May activ…
Kif1c	10090.ENSMUSP00000099614	Kinesin-like protein KIF1C; Motor required for the retrograde transport of Golgi vesicles to the endoplasmic reticulum. Has a microtubule plus end-directed motility (By similarity).
Kif26a	10090.ENSMUSP00000119482	Kinesin-like protein KIF26A; Atypical kinesin that plays a key role in enteric neuron development. Acts by repressing a cell growth signaling pathway in the enteric nervous system development, possibly via its interaction with GRB2 that prevents GRB2-binding to SHC, thereby attenating the GDNF-Ret signaling. Binds to microtubules but lacks microtubule-based motility due to the absence of ATPase a…
Kifc1	10090.ENSMUSP00000134572	Kinesin-like protein KIFC1; Minus end-directed microtubule-dependent motor required for bipolar spindle formation. May contribute to movement of early endocytic vesicles. Regulates cilium formation and structure. Belongs to the TRAFAC class myosin-kinesin ATPase superfamily. Kinesin family. NCD subfamily.
Klb	10090.ENSMUSP00000031096	Beta-klotho; Contributes to the transcriptional repression of cholesterol 7-alpha-hydroxylase (CYP7A1), the rate-limiting enzyme in bile acid synthesis. Probably inactive as a glycosidase. Increases the ability of FGFR1 and FGFR4 to bind FGF21.
Klf1	10090.ENSMUSP00000064366	Krueppel-like factor 1; Transcription regulator of erythrocyte development. Binds to the CACCC box in the beta-globin gene promoter and activates transcription. Probably serves as a general switch factor for erythroid development. When sumoylated, acts as a transcriptional repressor by promoting interaction with CDH2/MI2beta and also represses megakaryocytic differentiation.
Klhl12	10090.ENSMUSP00000027725	Kelch-like protein 12; Substrate-specific adapter of a BCR (BTB-CUL3-RBX1) E3 ubiquitin ligase complex that acts as a negative regulator of Wnt signaling pathway and ER-Golgi transport. The BCR(KLHL12) complex is involved in ER-Golgi transport by regulating the size of COPII coats, thereby playing a key role in collagen export, which is required for embryonic stem (ES) cells division: BCR(KLHL12)…
Klk14	10090.ENSMUSP00000056935	Kallikrein-14; Serine-type endopeptidase with a dual trypsin-like and chymotrypsin-like substrate specificity. May activate/inactivate the proteinase-activated receptors F2R, F2RL1 and F2RL3 and other kallikreins including KLK1, KLK3, KLK5 and KLK11. May function in seminal clot liquefaction through direct cleavage of the semenogelin SEMG1 and SEMG2 and activation of KLK3. May function through de…
Kmt2d	10090.ENSMUSP00000023741	Histone-lysine N-methyltransferase 2D; Histone methyltransferase. Methylates 'Lys-4' of histone H3 (H3K4me). H3K4me represents a specific tag for epigenetic transcriptional activation. Acts as a coactivator for estrogen receptor by being recruited by ESR1, thereby activating transcription.
Krt25	10090.ENSMUSP00000048439	Keratin, type I cytoskeletal 25; Essential for the proper assembly of type I and type II keratin protein complexes and formation of keratin intermediate filaments in the inner root sheath (irs). Plays a role in the cytoskeleton organization (By similarity).
Krt8	10090.ENSMUSP00000023952	Keratin, type II cytoskeletal 8; Together with KRT19, helps to link the contractile apparatus to dystrophin at the costameres of striated muscle; Belongs to the intermediate filament family.
L1td1	10090.ENSMUSP00000127504	LINE-1 type transposase domain-containing protein 1; Belongs to the transposase 22 family.
Lalba	10090.ENSMUSP00000023726	Alpha-lactalbumin; Regulatory subunit of lactose synthase, changes the substrate specificity of galactosyltransferase in the mammary gland making glucose a good acceptor substrate for this enzyme. This enables LS to synthesize lactose, the major carbohydrate component of milk. In other tissues, galactosyltransferase transfers galactose onto the N- acetylglucosamine of the oligosaccharide chains i…
Lama5	10090.ENSMUSP00000015791	Laminin subunit alpha-5; Binding to cells via a high affinity receptor, laminin is thought to mediate the attachment, migration and organization of cells into tissues during embryonic development by interacting with other extracellular matrix components. Alpha-5 may be the major laminin alpha chain of adult epithelial and/or endothelial basal laminae.
Lamc2	10090.ENSMUSP00000027753	Laminin subunit gamma-2; Binding to cells via a high affinity receptor, laminin is thought to mediate the attachment, migration and organization of cells into tissues during embryonic development by interacting with other extracellular matrix components.
Lars2	10090.ENSMUSP00000036710	Probable leucine--tRNA ligase, mitochondrial; Belongs to the class-I aminoacyl-tRNA synthetase family.
Ldb2	10090.ENSMUSP00000067737	LIM domain-binding protein 2; Binds to the LIM domain of a wide variety of LIM domain- containing transcription factors.
Lect2	10090.ENSMUSP00000060495	Leukocyte cell-derived chemotaxin-2; Has a neutrophil chemotactic activity. Also a positive regulator of chondrocyte proliferation.
Lgi2	10090.ENSMUSP00000040436	Leucine-rich repeat LGI family member 2; Required for the development of soma-targeting inhibitory GABAergic synapses made by parvalbumin-positive basket cells.
Lhfpl5	10090.ENSMUSP00000156959	LHFPL tetraspan subfamily member 5 protein; In the inner ear, may be a component of the hair cell's mechanotransduction machinery that functionally couples PCDH15 to the transduction channel. Regulates transducer channel conductance and is required for fast channel adaptation; Belongs to the LHFP family.
Lims2	10090.ENSMUSP00000025254	LIM and senescent cell antigen-like-containing domain protein 2; Adapter protein in a cytoplasmic complex linking beta- integrins to the actin cytoskeleton, bridges the complex to cell surface receptor tyrosine kinases and growth factor receptors.
Lipt2	10090.ENSMUSP00000032967	Putative lipoyltransferase 2, mitochondrial; Catalyzes the transfer of endogenously produced octanoic acid from octanoyl-acyl-carrier-protein onto the lipoyl domains of lipoate- dependent enzymes, which catalyze essential redox reactions (By similarity). Lipoyl-ACP can also act as a substrate although octanoyl- ACP is likely to be the physiological substrate (By similarity).
Lmo4	10090.ENSMUSP00000113840	LIM domain transcription factor LMO4; Probable transcriptional factor.
Lnx1	10090.ENSMUSP00000084405	E3 ubiquitin-protein ligase LNX; E3 ubiquitin-protein ligase that mediates ubiquitination and subsequent proteasomal degradation of NUMB. E3 ubiquitin ligases accept ubiquitin from an E2 ubiquitin-conjugating enzyme in the form of a thioester and then directly transfers the ubiquitin to targeted substrates. Mediates ubiquitination of isoform p66 and isoform p72 of NUMB, but not that of isoform p7…
Lrmda	10090.ENSMUSP00000075065	Leucine-rich melanocyte differentiation-associated protein; Required for melanocyte differentiation.
Lrp5	10090.ENSMUSP00000025856	Low-density lipoprotein receptor-related protein 5; Acts as a coreceptor with members of the frizzled family of seven-transmembrane spanning receptors to transduce signal by Wnt proteins. Activates the canonical Wnt signaling pathway that controls cell fate determination and self-renewal during embryonic development and adult tissue regeneration. In particular, may play an important role in the d…
Lrrc66	10090.ENSMUSP00000084423	Leucine-rich repeat-containing protein 66.
Lsamp	10090.ENSMUSP00000097349	Limbic system-associated membrane protein; Mediates selective neuronal growth and axon targeting. Contributes to the guidance of developing axons and remodeling of mature circuits in the limbic system. Essential for normal growth of the hyppocampal mossy fiber projection (By similarity); Belongs to the immunoglobulin superfamily. IgLON family.
Lum	10090.ENSMUSP00000040877	Lumican; Belongs to the small leucine-rich proteoglycan (SLRP) family. SLRP class II subfamily.
Ly96	10090.ENSMUSP00000026881	Lymphocyte antigen 96; Binds bacterial lipopolysaccharide (LPS). Cooperates with TLR4 in the innate immune response to bacterial lipopolysaccharide (LPS), and with TLR2 in the response to cell wall components from Gram-positive and Gram-negative bacteria. Enhances TLR4-dependent activation of NF-kappa-B. Cells expressing both LY96 and TLR4, but not TLR4 alone, respond to LPS.
Lyrm4	10090.ENSMUSP00000060779	LYR motif-containing protein 4; Required for nuclear and mitochondrial iron-sulfur protein biosynthesis; Belongs to the complex I LYR family.
Mall	10090.ENSMUSP00000028856	MAL-like protein.
Mamdc2	10090.ENSMUSP00000045432	MAM domain-containing protein 2.
Manba	10090.ENSMUSP00000029814	Beta-mannosidase; Exoglycosidase that cleaves the single beta-linked mannose residue from the non-reducing end of all N-linked glycoprotein oligosaccharides; Belongs to the glycosyl hydrolase 2 family.
Mapkapk2	10090.ENSMUSP00000016672	MAP kinase-activated protein kinase 2; Stress-activated serine/threonine-protein kinase involved in cytokine production, endocytosis, reorganization of the cytoskeleton, cell migration, cell cycle control, chromatin remodeling, DNA damage response and transcriptional regulation. Following stress, it is phosphorylated and activated by MAP kinase p38-alpha/MAPK14, leading to phosphorylation of subs…
March11	10090.ENSMUSP00000118729	E3 ubiquitin-protein ligase MARCHF11; E3 ubiquitin-protein ligase that mediates polyubiquitination of CD4. E3 ubiquitin ligases accept ubiquitin from an E2 ubiquitin- conjugating enzyme in the form of a thioester and then directly transfer the ubiquitin to targeted substrates. May play a role in ubuquitin-dependent protein sorting in developmenting spermatids.
Marf1	10090.ENSMUSP00000087770	Meiosis regulator and mRNA stability factor 1; Essential regulator of oogenesis required for female meiotic progression to repress transposable elements and preventing their mobilization, which is essential for the germline integrity. Probably acts via some RNA metabolic process, equivalent to the piRNA system in males, which mediates the repression of transposable elements during meiosis by form…
Mef2b	10090.ENSMUSP00000105773	Myocyte-specific enhancer factor 2B; Transcriptional activator which binds specifically to the MEF2 element, 5'-YTA[AT](4)TAR-3', found in numerous muscle-specific genes. Activates transcription via this element. May be involved in muscle-specific and/or growth factor-related transcription.
Meiob	10090.ENSMUSP00000024972	Meiosis-specific with OB domain-containing protein; Single-stranded DNA-binding protein required for homologous recombination in meiosis I. Required for double strand breaks (DSBs) repair and crossover formation and promotion of faithful and complete synapsis. Not required for the initial loading of recombinases but required to maintain a proper number of RAD51 and DMC1 foci after the zygotene st…
Meioc	10090.ENSMUSP00000097947	Meiosis-specific coiled-coil domain-containing protein MEIOC; Is required for meiosis completion in both male and female germ cells. Confers stability to numerous meiotic mRNAs in gonads allowing proper initiation and progression into meiosis prophase I. The function may involve YTHDC2 and is independent of induction by retinoic acid (RA). Maintains an extended meiotic prophase I by properly prom…
Mfsd4a	10090.ENSMUSP00000116282	Major facilitator superfamily domain-containing protein 4A; Belongs to the major facilitator superfamily.
Mgat4d	10090.ENSMUSP00000041629	Alpha-1,3-mannosyl-glycoprotein 4-beta-N-acetylglucosaminyltransferase-like protein MGAT4D; [Isoform 2]: May play a role in male spermatogenesis. In vitro acts as inhibitor of MGAT1 activity causing cell surface proteins to carry mainly high mannose N-glycans. The function is mediated by its lumenal domain and occurs specifically in the Golgi. A catalytic glucosyltransferase activity is not detec…
Mgp	10090.ENSMUSP00000032342	Matrix Gla protein; Associates with the organic matrix of bone and cartilage. Thought to act as an inhibitor of bone formation.
Mgst2	10090.ENSMUSP00000096705	Microsomal glutathione S-transferase 2.
Midn	10090.ENSMUSP00000046967	Midnolin; Facilitates ubiquitin-independent proteasomal degradation of polycomb protein CBX4. Plays a role in inhibiting the activity of glucokinase GCK and both glucose-induced and basal insulin secretion (By similarity).
Mlf1	10090.ENSMUSP00000058596	Myeloid leukemia factor 1; Involved in lineage commitment of primary hemopoietic progenitors by restricting erythroid formation and enhancing myeloid formation. Interferes with erythropoietin-induced erythroid terminal differentiation by preventing cells from exiting the cell cycle through suppression of CDKN1B/p27Kip1 levels. Suppresses COP1 activity via CSN3 which activates p53 and induces cell…
Mocs1	10090.ENSMUSP00000133694	Cyclic pyranopterin monophosphate synthase; Isoform Mocs1a and isoform Mocs1b probably form a complex that catalyzes the conversion of 5'-GTP to cyclic pyranopterin monophosphate (cPMP). Mocs1a catalyzes the cyclization of GTP to (8S)- 3',8-cyclo-7,8-dihydroguanosine 5'-triphosphate and Mocs1b catalyzes the subsequent conversion of (8S)-3',8-cyclo-7,8-dihydroguanosine 5'- triphosphate to cPMP; In…
Mpst	10090.ENSMUSP00000043061	3-mercaptopyruvate sulfurtransferase; Transfer of a sulfur ion to cyanide or to other thiol compounds. Also has weak rhodanese activity. Detoxifies cyanide and is required for thiosulfate biosynthesis. Acts as an antioxidant. In combination with cysteine aminotransferase (CAT), contributes to the catabolism of cysteine and is an important producer of hydrogen sulfide in the brain, retina and vasc…
Mrtfa	10090.ENSMUSP00000105207	Myocardin-related transcription factor A; Transcription coactivator that associates with the serum response factor (SRF) transcription factor to control expression of genes regulating the cytoskeleton during development, morphogenesis and cell migration. The SRF-MRTFA complex activity responds to Rho GTPase-induced changes in cellular globular actin (G- actin) concentration, thereby coupling cyto…
Msmo1	10090.ENSMUSP00000034015	Methylsterol monooxygenase 1; Catalyzes the first step in the removal of the two C-4 methyl groups of 4,4-dimethylzymosterol; Belongs to the sterol desaturase family.
Mtfr2	10090.ENSMUSP00000129315	Mitochondrial fission regulator 2; May play a role in mitochondrial aerobic respiration essentially in the testis. Can also promote mitochondrial fission.
Muc20	10090.ENSMUSP00000110769	Mucin-20; May regulate MET signaling cascade. Seems to decrease hepatocyte growth factor (HGF)-induced transient MAPK activation. Blocks GRB2 recruitment to MET thus suppressing the GRB2-RAS pathway. Inhibits HGF-induced proliferation of MMP1 and MMP9 expression (By similarity).
Mucl3	10090.ENSMUSP00000093120	Mucin-like protein 3; May modulate NF-kappaB signaling and play a role in cell growth.
Mybpc3	10090.ENSMUSP00000127070	Myosin-binding protein C, cardiac-type; Thick filament-associated protein located in the crossbridge region of vertebrate striated muscle a bands. In vitro it binds MHC, F- actin and native thin filaments, and modifies the activity of actin- activated myosin ATPase. It may modulate muscle contraction or may play a more structural role; Belongs to the immunoglobulin superfamily. MyBP family.
Myh14	10090.ENSMUSP00000046059	Myosin-14; Cellular myosin that appears to play a role in cytokinesis, cell shape, and specialized functions such as secretion and capping. Belongs to the TRAFAC class myosin-kinesin ATPase superfamily. Myosin family.
Myh9	10090.ENSMUSP00000016771	Myosin-9; During cell spreading, plays an important role in cytoskeleton reorganization, focal contacts formation (in the margins but not the central part of spreading cells), and lamellipodial retraction; this function is mechanically antagonized by MYH10 (By similarity). Cellular myosin that appears to play a role in cytokinesis, cell shape, and specialized functions such as secretion and cappi…
Myo10	10090.ENSMUSP00000106087	Unconventional myosin-X; Myosins are actin-based motor molecules with ATPase activity. Unconventional myosins serve in intracellular movements. MYO10 binds to actin filaments and actin bundles and functions as plus end-directed motor. The tail domain binds to membranous compartments containing phosphatidylinositol 3,4,5-trisphosphate or integrins, and mediates cargo transport along actin filament…
Myo18b	10090.ENSMUSP00000083810	Myosin XVIIIb; Belongs to the TRAFAC class myosin-kinesin ATPase superfamily. Myosin family.
Myo1a	10090.ENSMUSP00000078540	Unconventional myosin-Ia; Involved in directing the movement of organelles along actin filaments; Belongs to the TRAFAC class myosin-kinesin ATPase superfamily. Myosin family.
Myo7a	10090.ENSMUSP00000102745	Unconventional myosin-VIIa; Myosins are actin-based motor molecules with ATPase activity. Unconventional myosins serve in intracellular movements. Their highly divergent tails bind to membranous compartments, which are then moved relative to actin filaments. In the retina, plays an important role in the renewal of the outer photoreceptor disks. Plays an important role in the distribution and migr…
Myocd	10090.ENSMUSP00000104335	Myocardin; Smooth muscle cells (SM) and cardiac muscle cells-specific transcriptional factor which uses the canonical single or multiple CArG boxes DNA sequence. Acts as a cofactor of serum response factor (SRF) with the potential to modulate SRF-target genes. Plays a crucial role in cardiogenesis and differentiation of the smooth muscle cell lineage (myogenesis). Isoform 1 mediates the cardiac t…
Mypop	10090.ENSMUSP00000058718	Myb-related transcription factor, partner of profilin; Transcriptional repressor; DNA-binding protein that specifically recognizes the core sequence 5'-YAAC[GT]G-3'. Dimerization with PFN1 reduces its DNA-binding capacity.
Nat8f4	10090.ENSMUSP00000093430	N-acetyltransferase 8 (GCN5-related) family member 4.
Nav1	10090.ENSMUSP00000067241	Neuron navigator 1; May be involved in neuronal migration. Belongs to the Nav/unc-53 family.
Nbea	10090.ENSMUSP00000029374	Neurobeachin; Binds to type II regulatory subunits of protein kinase A and anchors/targets them to the membrane. May anchor the kinase to cytoskeletal and/or organelle-associated proteins. May have a role in membrane trafficking.
Nbeal2	10090.ENSMUSP00000128586	Neurobeachin-like protein 2; Probably involved in thrombopoiesis. Plays a role in the development or secretion of alpha-granules, that contain several growth factors important for platelet biogenesis (By similarity).
Ncoa3	10090.ENSMUSP00000085416	Nuclear receptor coactivator 3; Nuclear receptor coactivator that directly binds nuclear receptors and stimulates the transcriptional activities in a hormone- dependent fashion. Plays a central role in creating a multisubunit coactivator complex, probably via remodeling of chromatin. Involved in the coactivation of different nuclear receptors, such as for steroids (GR and ER), retinoids (RARs and…
Ncs1	10090.ENSMUSP00000000199	Neuronal calcium sensor 1; Neuronal calcium sensor, regulator of G protein-coupled receptor phosphorylation in a calcium dependent manner. Directly regulates GRK1 (RHOK), but not GRK2 to GRK5. Can substitute for calmodulin (By similarity). Stimulates PI4KB kinase activity (By similarity). Involved in long-term synaptic plasticity through its interaction with PICK1 (By similarity). May also play a…
Ndrg2	10090.ENSMUSP00000004673	Protein NDRG2; Contributes to the regulation of the Wnt signaling pathway. Down-regulates CTNNB1-mediated transcriptional activation of target genes, such as CCND1, and may thereby act as tumor suppressor. May be involved in dendritic cell and neuron differentiation (By similarity). Belongs to the NDRG family.
Ndrg3	10090.ENSMUSP00000070052	Protein NDRG3; Belongs to the NDRG family.
Nefh	10090.ENSMUSP00000091061	Neurofilament heavy polypeptide; Neurofilaments usually contain three intermediate filament proteins: L, M, and H which are involved in the maintenance of neuronal caliber. NF-H has an important function in mature axons that is not subserved by the two smaller NF proteins.
Neil2	10090.ENSMUSP00000045200	Endonuclease 8-like 2; Involved in base excision repair of DNA damaged by oxidation or by mutagenic agents. Has DNA glycosylase activity towards 5- hydroxyuracil and other oxidized derivatives of cytosine with a preference for mismatched double-stranded DNA (DNA bubbles). Has low or no DNA glycosylase activity towards thymine glycol, 2-hydroxyadenine, hypoxanthine and 8-oxoguanine. Has AP (apurin…
Nek3	10090.ENSMUSP00000106358	Serine/threonine-protein kinase Nek3; Protein kinase which influences neuronal morphogenesis and polarity through effects on microtubules. Regulates microtubule acetylation in neurons. Contributes to prolactin-mediated phosphorylation of PXN and VAV2.
Nf1	10090.ENSMUSP00000071289	Neurofibromin; Stimulates the GTPase activity of Ras. NF1 shows greater affinity for Ras GAP, but lower specific activity. May be a regulator of Ras activity.
Nfam1	10090.ENSMUSP00000154945	NFAT activation molecule 1; May function in immune system as a receptor which activates via the calcineurin/NFAT-signaling pathway the downstream cytokine gene promoters. Activates the transcription of IL-13 and TNF-alpha promoters (By similarity). May be involved in the regulation of B-cell, but not T-cell, development.
Nfasc	10090.ENSMUSP00000092148	Neurofascin; Cell adhesion, ankyrin-binding protein which may be involved in neurite extension, axonal guidance, synaptogenesis, myelination and neuron-glial cell interactions; Belongs to the immunoglobulin superfamily. L1/neurofascin/NgCAM family.
Nfib	10090.ENSMUSP00000052863	Nuclear factor 1 B-type; Transcriptional activator of GFAP, essential for proper brain development. Recognizes and binds the palindromic sequence 5'-TTGGCNNNNNGCCAA-3' present in viral and cellular promoters and in the origin of replication of adenovirus type 2. These proteins are individually capable of activating transcription and replication.
Nfkb2	10090.ENSMUSP00000107512	Nuclear factor NF-kappa-B p100 subunit; NF-kappa-B is a pleiotropic transcription factor present in almost all cell types and is the endpoint of a series of signal transduction events that are initiated by a vast array of stimuli related to many biological processes such as inflammation, immunity, differentiation, cell growth, tumorigenesis and apoptosis. NF-kappa-B is a homo- or heterodimeric co…
Nfkbiz	10090.ENSMUSP00000041173	NF-kappa-B inhibitor zeta; Involved in regulation of NF-kappa-B transcription factor complexes. Inhibits NF-kappa-B activity without affecting its nuclear translocation upon stimulation. Inhibits DNA-binding of RELA and NFKB1/p50, and of the NF-kappa-B p65-p50 heterodimer and the NF-kappa-B p50-p50 homodimer. Seems also to activate NF-kappa-B-mediated transcription. In vitro, upon association wit…
Nfya	10090.ENSMUSP00000043909	Nuclear transcription factor Y subunit alpha; Component of the sequence-specific heterotrimeric transcription factor (NF-Y) which specifically recognizes a 5'-CCAAT-3' box motif found in the promoters of its target genes. NF-Y can function as both an activator and a repressor, depending on its interacting cofactors. NF-YA positively regulates the transcription of the core clock component ARNTL/BM…
Nkain1	10090.ENSMUSP00000101614	Sodium/potassium-transporting ATPase subunit beta-1-interacting protein 1.
Npl	10090.ENSMUSP00000037454	N-acetylneuraminate lyase; Catalyzes the cleavage of N-acetylneuraminic acid (sialic acid) to form pyruvate and N-acetylmannosamine via a Schiff base intermediate. It prevents sialic acids from being recycled and returning to the cell surface. Involved in the N-glycolylneuraminic acid (Neu5Gc) degradation pathway.
Nptx2	10090.ENSMUSP00000071687	Neuronal pentraxin-2; Likely to play role in the modification of cellular properties that underlie long-term plasticity. Binds to agar matrix in a calcium-dependent manner (By similarity).
Nsdhl	10090.ENSMUSP00000033715	Sterol-4-alpha-carboxylate 3-dehydrogenase, decarboxylating; Involved in the sequential removal of two C-4 methyl groups in post-squalene cholesterol biosynthesis.
Nucb2	10090.ENSMUSP00000032895	Nucleobindin-2; Calcium-binding protein which may have a role in calcium homeostasis. Acts as a non-receptor guanine nucleotide exchange factor which binds to and activates guanine nucleotide-binding protein (G-protein) alpha subunit GNAI3 (By similarity).
Nuggc	10090.ENSMUSP00000078434	Nuclear GTPase SLIP-GC; Nuclear GTPase found in germinal center B-cells, where it may inhibit function of the activation-induced cytidine deaminase AICDA (By similarity). Reduces somatic hypermutation in B-cells which may enhance genome stability.
Nupr1	10090.ENSMUSP00000032961	Nuclear protein 1; Transcription regulator that converts stress signals into a program of gene expression that empowers cells with resistance to the stress induced by a change in their microenvironment. Thereby participates in regulation of many process namely cell-cycle, apoptosis, autophagy and DNA repair responses. Controls cell cycle progression and protects cells from genotoxic stress induce…
Nxf2	10090.ENSMUSP00000010085	Nuclear RNA export factor 2.
Nxt2	10090.ENSMUSP00000108538	NTF2-related export protein 2; Regulator of protein export for NES-containing proteins. Also plays a role in mRNA nuclear export (By similarity).
Ociad2	10090.ENSMUSP00000084445	OCIA domain-containing protein 2.
Ocm	10090.ENSMUSP00000031622	Oncomodulin; Has some calmodulin-like activity with respect to enzyme activation and growth regulation. Binds two calcium ions; Belongs to the parvalbumin family.
Olfr1052	10090.ENSMUSP00000149344	Olfactory receptor 1052; Potential odorant receptor; Belongs to the G-protein coupled receptor 1 family.
Olfr1173	10090.ENSMUSP00000149617	Olfactory receptor.
Olfr1197	10090.ENSMUSP00000150290	Olfactory receptor.
Olfr1257	10090.ENSMUSP00000107144	Olfactory receptor.
Olfr1264	10090.ENSMUSP00000149126	Olfactory receptor.
Olfr1340	10090.ENSMUSP00000149224	Olfactory receptor 1340.
Olfr1349	10090.ENSMUSP00000151168	Olfactory receptor.
Olfr1459	10090.ENSMUSP00000150886	Olfactory receptor.
Olfr1463	10090.ENSMUSP00000146566	Olfactory receptor.
Olfr206	10090.ENSMUSP00000146906	Olfactory receptor.
Olfr221	10090.ENSMUSP00000150675	Olfactory receptor.
Olfr248	10090.ENSMUSP00000074799	Olfactory receptor.
Olfr424	10090.ENSMUSP00000150840	Olfactory receptor.
Olfr48	10090.ENSMUSP00000150505	Olfactory receptor.
Olfr506	10090.ENSMUSP00000147623	Olfactory receptor.
Olfr510	10090.ENSMUSP00000149492	Olfactory receptor 510; Potential odorant receptor; Belongs to the G-protein coupled receptor 1 family.
Olfr653	10090.ENSMUSP00000149192	Olfactory receptor.
Olfr654	10090.ENSMUSP00000095775	Olfactory receptor MOR38-2.
Olfr877	10090.ENSMUSP00000150698	Olfactory receptor.
Olfr916	10090.ENSMUSP00000149578	Olfactory receptor.
Onecut3	10090.ENSMUSP00000053288	One cut domain family member 3; Transcriptional activator. Binds the consensus DNA sequence 5'-DHWATTGAYTWWD-3' on a variety of gene promoters such as those of HNF3B and TTR.
Oprk1	10090.ENSMUSP00000125105	Kappa-type opioid receptor; G-protein coupled opioid receptor that functions as receptor for endogenous alpha-neoendorphins and dynorphins, but has low affinity for beta-endorphins. Also functions as receptor for various synthetic opioids and for the psychoactive diterpene salvinorin A. Ligand binding causes a conformation change that triggers signaling via guanine nucleotide-binding proteins (G …
Otogl	10090.ENSMUSP00000129467	Otogelin-like protein.
Ott	10090.ENSMUSP00000137360	Ovary testis transcribed.
Ovol3	10090.ENSMUSP00000140811	Putative transcription factor ovo-like protein 3; May act as a transcription regulator; Belongs to the krueppel C2H2-type zinc-finger protein family.
Padi2	10090.ENSMUSP00000030765	Protein-arginine deiminase type-2; Catalyzes the deimination of arginine residues of proteins.
Paip1	10090.ENSMUSP00000026520	Polyadenylate-binding protein-interacting protein 1; Acts as a coactivator in the regulation of translation initiation of poly(A)-containing mRNAs. Its stimulatory activity on translation is mediated via its action on PABPC1. Competes with PAIP2 for binding to PABPC1. Its association with EIF4A and PABPC1 may potentiate contacts between mRNA termini. May also be involved in translationally couple…
Pappa2	10090.ENSMUSP00000124022	Pappalysin 2.
Parp8	10090.ENSMUSP00000022239	Protein mono-ADP-ribosyltransferase PARP8; Mono-ADP-ribosyltransferase that mediates mono-ADP- ribosylation of target proteins.
Pbx2	10090.ENSMUSP00000040464	Pre-B-cell leukemia transcription factor 2; Transcriptional activator that binds the sequence 5'- ATCAATCAA-3'. Activates transcription of PF4 in complex with MEIS1 (By similarity).
Pcm1	10090.ENSMUSP00000039709	Pericentriolar material 1 protein; Required for centrosome assembly and function. Essential for the correct localization of several centrosomal proteins including CEP250, CETN3, PCNT and NEK2 (By similarity). Required to anchor microtubules to the centrosome (By similarity). Involved in the biogenesis of cilia (By similarity).
Pcnx2	10090.ENSMUSP00000042294	Pecanex-like protein 2; May play a role in tumorigenesis.
Pcsk5	10090.ENSMUSP00000025618	Proprotein convertase subtilisin/kexin type 5; Serine endoprotease that processes various proproteins by cleavage at paired basic amino acids, recognizing the RXXX[KR]R consensus motif. Likely functions in the constitutive and regulated secretory pathways. Plays an essential role in pregnancy establishment by proteolytic activation of a number of important factors such as BMP2, CALD1 and alpha-in…
Pde9a	10090.ENSMUSP00000038005	High affinity cGMP-specific 3',5'-cyclic phosphodiesterase 9A; Specifically hydrolyzes the second messenger cGMP, which is a key regulator of many important physiological processes. Highly specific: compared to other members of the cyclic nucleotide phosphodiesterase family, has the highest affinity and selectivity for cGMP. Specifically regulates natriuretic-peptide- dependent cGMP signaling in …
Pdgfrl	10090.ENSMUSP00000034004	Platelet-derived growth factor receptor-like protein.
Pdia2	10090.ENSMUSP00000035584	Protein disulfide-isomerase A2; Acts as an intracellular estrogen-binding protein. May be involved in modulating cellular levels and biological functions of estrogens in the pancreas. May act as a chaperone that inhibits aggregation of misfolded proteins (By similarity).
Pebp4	10090.ENSMUSP00000022678	Phosphatidylethanolamine-binding protein 4; Seems to promote cellular resistance to TNF-induced apoptosis by inhibiting activation of the Raf-1/MEK/ERK pathway, JNK and phosphatidylethanolamine externalization; Belongs to the phosphatidylethanolamine-binding protein family.
Pgm5	10090.ENSMUSP00000036025	Phosphoglucomutase-like protein 5; Component of adherens-type cell-cell and cell-matrix junctions. Lacks phosphoglucomutase activity (By similarity). Belongs to the phosphohexose mutase family.
Phldb3	10090.ENSMUSP00000146187	Pleckstrin homology-like domain, family B, member 3.
Pik3c2g	10090.ENSMUSP00000107499	Phosphatidylinositol 4-phosphate 3-kinase C2 domain-containing subunit gamma; Generates phosphatidylinositol 3-phosphate (PtdIns3P) and phosphatidylinositol 3,4-bisphosphate (PtdIns(3,4)P2) that act as second messengers. May play a role in SDF1A-stimulated chemotaxis.
Pim1	10090.ENSMUSP00000024811	Serine/threonine-protein kinase pim-1; Proto-oncogene with serine/threonine kinase activity involved in cell survival and cell proliferation and thus providing a selective advantage in tumorigenesis. Exerts its oncogenic activity through: the regulation of MYC transcriptional activity, the regulation of cell cycle progression and by phosphorylation and inhibition of proapoptotic proteins (BAD, MA…
Pipox	10090.ENSMUSP00000017597	Peroxisomal sarcosine oxidase; Metabolizes sarcosine, L-pipecolic acid and L-proline.
Pknox2	10090.ENSMUSP00000035806	Homeobox protein PKNOX2.
Plbd1	10090.ENSMUSP00000032336	Phospholipase B-like 1 chain A; Exhibits weak phospholipase activity, acting on various phospholipids, including phosphatidylcholine, phosphatidylinositol, phosphatidylethanolamine and lysophospholipids. However, in view of the small size of the putative binding pocket, it has been proposed that it may act rather as an amidase or a peptidase (By similarity).
Plek	10090.ENSMUSP00000099945	Pleckstrin; Major protein kinase C substrate of platelets.
Plg	10090.ENSMUSP00000014578	Plasmin heavy chain A, short form; Plasmin dissolves the fibrin of blood clots and acts as a proteolytic factor in a variety of other processes including embryonic development, tissue remodeling, tumor invasion, and inflammation. In ovulation, weakens the walls of the Graafian follicle. It activates the urokinase-type plasminogen activator, collagenases and several complement zymogens, such as C1…
Plk2	10090.ENSMUSP00000022212	Serine/threonine-protein kinase PLK2; Tumor suppressor serine/threonine-protein kinase involved in synaptic plasticity, centriole duplication and G1/S phase transition. Polo-like kinases act by binding and phosphorylating proteins are that already phosphorylated on a specific motif recognized by the POLO box domains. Phosphorylates CENPJ, NPM1, RAPGEF2, RASGRF1, SNCA, SIPA1L1 and SYNGAP1. Plays a…
Plscr2	10090.ENSMUSP00000136481	Phospholipid scramblase 2; May mediate accelerated ATP-independent bidirectional transbilayer migration of phospholipids upon binding calcium ions that results in a loss of phospholipid asymmetry in the plasma membrane. May play a central role in the initiation of fibrin clot formation, in the activation of mast cells and in the recognition of apoptotic and injured cells by the reticuloendothelia…
Plvap	10090.ENSMUSP00000035404	Plasmalemma vesicle-associated protein; Endothelial cell-specific membrane protein involved in the formation of the diaphragms that bridge endothelial fenestrae. It is also required for the formation of stomata of caveolae and transendothelial channels. Functions in microvascular permeability, endothelial fenestrae contributing to the passage of water and solutes and regulating transcellular vers…
Plxdc2	10090.ENSMUSP00000028081	Plexin domain-containing protein 2; May play a role in tumor angiogenesis. Belongs to the plexin family.
Plxna1	10090.ENSMUSP00000131840	Plexin-A1; Coreceptor for SEMA3A, SEMA3C, SEMA3F and SEMA6D. Necessary for signaling by class 3 semaphorins and subsequent remodeling of the cytoskeleton. Plays a role in axon guidance, invasive growth and cell migration. Class 3 semaphorins bind to a complex composed of a neuropilin and a plexin. The plexin modulates the affinity of the complex for specific semaphorins, and its cytoplasmic domai…
Plxnb3	10090.ENSMUSP00000002079	Plexin-B3; Receptor for SEMA5A that plays a role in axon guidance, invasive growth and cell migration. Stimulates neurite outgrowth and mediates Ca(2+)/Mg(2+)-dependent cell aggregation. In glioma cells, SEMA5A stimulation of PLXNB3 results in the disassembly of F-actin stress fibers, disruption of focal adhesions and cellular collapse as well as inhibition of cell migration and invasion through …
Pm20d1	10090.ENSMUSP00000108012	N-fatty-acyl-amino acid synthase/hydrolase PM20D1; Bidirectional N-fatty-acyl amino acid synthase/hydrolase that regulates the production of N-fatty-acyl amino acids. These metabolites are endogenous chemical uncouplers of mitochondrial respiration. In an UCP1-independent manner, maybe through interaction with mitochondrial transporters, they promote proton leakage into the mitochondrial matrix. …
Pmepa1	10090.ENSMUSP00000039950	Protein TMEPAI; Functions as a negative regulator of TGF-beta signaling and thereby probably plays a role in cell proliferation, differentiation, apoptosis, motility, extracellular matrix production and immunosuppression. In the canonical TGF-beta pathway, ZFYVE9/SARA recruits the intracellular signal transducer and transcriptional modulators SMAD2 and SMAD3 to the TGF-beta receptor. Phosphorylat…
Pnmt	10090.ENSMUSP00000035549	Phenylethanolamine N-methyltransferase; Converts noradrenaline to adrenaline; Belongs to the class I-like SAM-binding methyltransferase superfamily. NNMT/PNMT/TEMT family.
Pnpla3	10090.ENSMUSP00000043826	1-acylglycerol-3-phosphate O-acyltransferase Pnpla3; Specifically catalyzes coenzyme A (CoA)-dependent acylation of 1-acyl-sn-glycerol 3-phosphate (2-lysophosphatidic acid/LPA) to generate phosphatidic acid (PA), an important metabolic intermediate and precursor for both triglycerides and glycerophospholipids. Does not esterify other lysophospholipids. Acyl donors are long chain (at least C16) fa…
Pnpla5	10090.ENSMUSP00000019012	Patatin-like phospholipase domain-containing protein 5; Lipid hydrolase.
Pon3	10090.ENSMUSP00000031773	Serum paraoxonase/lactonase 3; Has low activity towards the organophosphate paraxon and aromatic carboxylic acid esters. Rapidly hydrolyzes lactones such as statin prodrugs (e.g. lovastatin). Hydrolyzes aromatic lactones and 5- or 6-member ring lactones with aliphatic substituents but not simple lactones or those with polar substituents (By similarity).
Pou2f3	10090.ENSMUSP00000135115	POU domain, class 2, transcription factor 3; Transcription factor that binds to the octamer motif (5'- ATTTGCAT-3'); Belongs to the POU transcription factor family. Class-2 subfamily.
Pou3f3	10090.ENSMUSP00000052088	POU domain, class 3, transcription factor 3; Transcription factor that acts synergistically with SOX11 and SOX4 (By similarity). Plays a role in neuronal development. Is implicated in an enhancer activity at the embryonic met-mesencephalic junction; the enhancer element contains the octamer motif (5'-ATTTGCAT- 3').
Pp2d1	10090.ENSMUSP00000056682	Protein phosphatase 2C-like domain-containing protein 1; Belongs to the PP2C family.
Ppard	10090.ENSMUSP00000002320	Peroxisome proliferator-activated receptor delta; Ligand-activated transcription factor. Receptor that binds peroxisome proliferators such as hypolipidemic drugs and fatty acids. Has a preference for poly-unsaturated fatty acids, such as gamma- linoleic acid and eicosapentanoic acid. Once activated by a ligand, the receptor binds to promoter elements of target genes. Regulates the peroxisomal bet…
Ppil1	10090.ENSMUSP00000024802	Peptidyl-prolyl cis-trans isomerase-like 1; Involved in pre-mRNA splicing as component of the spliceosome. PPIases accelerate the folding of proteins. It catalyzes the cis-trans isomerization of proline imidic peptide bonds in oligopeptides.
Ppm1m	10090.ENSMUSP00000117908	Protein phosphatase 1M; Belongs to the PP2C family.
Ppme1	10090.ENSMUSP00000032963	Protein phosphatase methylesterase 1; Demethylates proteins that have been reversibly carboxymethylated. Demethylates PPP2CB (in vitro) and PPP2CA. Binding to PPP2CA displaces the manganese ion and inactivates the enzyme (By similarity).
Ppp1r37	10090.ENSMUSP00000060233	Protein phosphatase 1 regulatory subunit 37; Inhibits phosphatase activity of protein phosphatase 1 (PP1) complexes; Belongs to the PPP1R37 family.
Ppp1r3b	10090.ENSMUSP00000147633	Protein phosphatase 1 regulatory subunit 3B; Acts as a glycogen-targeting subunit for phosphatase PP1. Facilitates interaction of the PP1 with enzymes of the glycogen metabolism and regulates its activity. Suppresses the rate at which PP1 dephosphorylates (inactivates) glycogen phosphorylase and enhances the rate at which it activates glycogen synthase and therefore limits glycogen breakdown. Its…
Pqlc3	10090.ENSMUSP00000054462	Solute carrier family 66 member 3.
Pramef6	10090.ENSMUSP00000080350	PRAME family member 6.
Prl2a1	10090.ENSMUSP00000023602	Prolactin-2A1; Belongs to the somatotropin/prolactin family.
Prox1	10090.ENSMUSP00000135703	Prospero homeobox protein 1; Transcription factor involved in developmental processes such as cell fate determination, gene transcriptional regulation and progenitor cell regulation in a number of organs. Plays a critical role in embryonic development and functions as a key regulatory protein in neurogenesis and the development of the heart, eye lens, liver, pancreas and the lymphatic system. Inv…
Prr15l	10090.ENSMUSP00000103262	Proline-rich protein 15-like protein; Belongs to the PRR15 family.
Prr18	10090.ENSMUSP00000069019	Proline-rich protein 18.
Prr7	10090.ENSMUSP00000046776	Proline-rich protein 7; Acts as a synapse-to-nucleus messenger to promote NMDA receptor-mediated excitotoxicity in neurons in a JUN-dependent manner (By similarity). Inhibits ubiquitination-mediated degradation and promotes phosphorylation and transcriptional activity of transcription factor JUN (By similarity). Might play a redundant role in the regulation of T cell receptor signaling. Might pro…
Prrc2a	10090.ENSMUSP00000025253	Protein PRRC2A; May play a role in the regulation of pre-mRNA splicing.
Prss30	10090.ENSMUSP00000157077	Serine protease 30; Selectively cleaves synthetic peptide substrates of trypsin. Activates the epithelial sodium channel ENaC (By similarity). Belongs to the peptidase S1 family.
Prss48	10090.ENSMUSP00000051199	Serine protease 48.
Prxl2a	10090.ENSMUSP00000112377	Peroxiredoxin-like 2A; Involved in redox regulation of the cell (By similarity). Acts as an antioxidant (By similarity). Inhibits TNFSF11-induced NFKB1 and JUN activation and osteoclast differentiation (By similarity). May affect bone resorption and help to maintain bone mass (By similarity). Acts as a negative regulator of macrophage-mediated inflammation by inhibiting macrophage production of i…
Psg23	10090.ENSMUSP00000056586	Pregnancy-specific glycoprotein 23.
Psma8	10090.ENSMUSP00000042590	Proteasome subunit alpha type-8; Component of the spermatoproteasome, a proteasome specifically found in testis that promotes acetylation-dependent degradation of histones, thereby participating actively to the exchange of histones during spermatogenesis. The proteasome is a protein complexe that degrades unneeded or damaged proteins by proteolysis, a chemical reaction that breaks peptide bonds (…
Psmb9	10090.ENSMUSP00000133499	Proteasome subunit beta type-9; The proteasome is a multicatalytic proteinase complex which is characterized by its ability to cleave peptides with Arg, Phe, Tyr, Leu, and Glu adjacent to the leaving group at neutral or slightly basic pH. The proteasome has an ATP-dependent proteolytic activity. This subunit is involved in antigen processing to generate class I binding peptides. Contributes to NF…
Ptgds	10090.ENSMUSP00000015234	Prostaglandin-H2 D-isomerase; Catalyzes the conversion of PGH2 to PGD2, a prostaglandin involved in smooth muscle contraction/relaxation and a potent inhibitor of platelet aggregation. Involved in a variety of CNS functions, such as sedation, NREM sleep and PGE2-induced allodynia, and may have an anti-apoptotic role in oligodendrocytes. Binds small non-substrate lipophilic molecules, including bi…
Ptger2	10090.ENSMUSP00000038483	Prostaglandin E2 receptor EP2 subtype; Receptor for prostaglandin E2 (PGE2). The activity of this receptor is mediated by G(s) proteins that stimulate adenylate cyclase. The subsequent raise in intracellular cAMP is responsible for the relaxing effect of this receptor on smooth muscle; Belongs to the G-protein coupled receptor 1 family.
Ptgfrn	10090.ENSMUSP00000099755	Prostaglandin F2 receptor negative regulator; Inhibits the binding of prostaglandin F2-alpha (PGF2-alpha) to its specific FP receptor, by decreasing the receptor number rather than the affinity constant. Functional coupling with the prostaglandin F2-alpha receptor seems to occur (By similarity). In myoblasts, associates with tetraspanins CD9 and CD81 to prevent myotube fusion during muscle regene…
Ptk2b	10090.ENSMUSP00000022622	Protein-tyrosine kinase 2-beta; Non-receptor protein-tyrosine kinase that regulates reorganization of the actin cytoskeleton, cell polarization, cell migration, adhesion, spreading and bone remodeling. Plays a role in the regulation of the humoral immune response, and is required for normal levels of marginal B-cells in the spleen and normal migration of splenic B-cells. Required for normal macro…
Ptpn14	10090.ENSMUSP00000095051	Tyrosine-protein phosphatase non-receptor type 14; Protein tyrosine phosphatase which may play a role in the regulation of lymphangiogenesis, cell-cell adhesion, cell-matrix adhesion, cell migration, cell growth and also regulates TGF-beta gene expression, thereby modulating epithelial-mesenchymal transition. Mediates beta-catenin dephosphorylation at adhesion junctions. Acts as a negative regula…
Ptprq	10090.ENSMUSP00000058572	Phosphatidylinositol phosphatase PTPRQ; Phosphatidylinositol phosphatase required for auditory function. May act by regulating the level of phosphatidylinositol 4,5- bisphosphate (PIP2) level in the basal region of hair bundles. Can dephosphorylate a broad range of phosphatidylinositol phosphates, including phosphatidylinositol 3,4,5-trisphosphate and most phosphatidylinositol monophosphates and …
Pxdn	10090.ENSMUSP00000113703	Peroxidasin homolog; Displays low peroxidase activity and is likely to participate in H(2)O(2) metabolism and peroxidative reactions in the cardiovascular system (By similarity). Plays a role in extracellular matrix formation.
Pycard	10090.ENSMUSP00000033056	Apoptosis-associated speck-like protein containing a CARD; Functions as key mediator in apoptosis and inflammation. Promotes caspase-mediated apoptosis involving predominantly caspase-8 and also caspase-9 in a probable cell type-specific manner. Involved in activation of the mitochondrial apoptotic pathway, promotes caspase-8- dependent proteolytic maturation of BID independently of FADD in certa…
Qpct	10090.ENSMUSP00000038732	Glutaminyl-peptide cyclotransferase; Responsible for the biosynthesis of pyroglutamyl peptides. Has a bias against acidic and tryptophan residues adjacent to the N- terminal glutaminyl residue and a lack of importance of chain length after the second residue (By similarity).
Rab31	10090.ENSMUSP00000068195	Ras-related protein Rab-31; The small GTPases Rab are key regulators of intracellular membrane trafficking, from the formation of transport vesicles to their fusion with membranes. Rabs cycle between an inactive GDP-bound form and an active GTP-bound form that is able to recruit to membranes different set of downstream effectors directly responsible for vesicle formation, movement, tethering and …
Rab36	10090.ENSMUSP00000157124	Ras-related protein Rab-36; Protein transport. Probably involved in vesicular traffic (By similarity); Belongs to the small GTPase superfamily. Rab family.
Rad23b	10090.ENSMUSP00000030134	UV excision repair protein RAD23 homolog B; Multiubiquitin chain receptor involved in modulation of proteasomal degradation. Binds to polyubiquitin chains. Proposed to be capable to bind simultaneously to the 26S proteasome and to polyubiquitinated substrates and to deliver ubiquitinated proteins to the proteasome. May play a role in endoplasmic reticulum-associated degradation (ERAD) of misfolde…
Rad54l2	10090.ENSMUSP00000045454	Helicase ARIP4; DNA helicase that modulates androgen receptor (AR)-dependent transactivation in a promoter-dependent manner. Not able to remodel mononucleosomes in vitro. Acts as an AR-coregulator in Sertoli cells.
Rasd2	10090.ENSMUSP00000118070	GTP-binding protein Rhes; GTPase signaling protein that binds to and hydrolyzes GTP. Regulates signaling pathways involving G-proteins-coupled receptor and heterotrimeric proteins such as GNB1, GNB2 and GNB3. May be involved in selected striatal competencies, mainly locomotor activity and motor coordination; Belongs to the small GTPase superfamily. RasD family.
Rasef	10090.ENSMUSP00000062771	Ras and EF-hand domain-containing protein homolog; Binds predominantly GDP, and also GTP; Belongs to the small GTPase superfamily. Rab family.
Rassf4	10090.ENSMUSP00000048267	Ras association domain-containing protein 4; Potential tumor suppressor. May act as a KRAS effector protein. May promote apoptosis and cell cycle arrest.
Rbbp9	10090.ENSMUSP00000028915	Putative hydrolase RBBP9; Serine hydrolase whose substrates have not been identified yet. May negatively regulate basal or autocrine TGF-beta signaling by suppressing SMAD2-SMAD3 phosphorylation. May play a role in the transformation process due to its capacity to confer resistance to the growth-inhibitory effects of TGF-beta through interaction with RB1 and the subsequent displacement of E2F1; B…
Rbfox1	10090.ENSMUSP00000155364	RNA binding protein fox-1 homolog 1; RNA-binding protein that regulates alternative splicing events by binding to 5'-UGCAUGU-3' elements. Prevents binding of U2AF2 to the 3'-splice site. Regulates alternative splicing of tissue- specific exons and of differentially spliced exons during erythropoiesis.
Rbm44	10090.ENSMUSP00000092286	RNA-binding protein 44; Component of intercellular bridges during meiosis. Intercellular bridges are evolutionarily conserved structures that connect differentiating germ cells. Not required for fertility.
Rbm45	10090.ENSMUSP00000040420	RNA-binding protein 45; RNA-binding protein with binding specificity for poly(C). May play an important role in neural development (By similarity).
Rbm46	10090.ENSMUSP00000045511	Probable RNA-binding protein 46.
Rbm8a2	10090.ENSMUSP00000100599	RNA-binding protein 8A; Core component of the splicing-dependent multiprotein exon junction complex (EJC) deposited at splice junctions on mRNAs.
Rccd1	10090.ENSMUSP00000048043	RCC1 domain-containing protein 1; Plays a role in transcriptional repression of satellite repeats, possibly by regulating H3K36 methylation levels in centromeric regions together with KDM8. Possibly together with KDM8, is involved in proper mitotic spindle organization and chromosome segregation. Plays a role in regulating alpha-tubulin deacetylation and cytoskeletal microtubule stability, thereb…
Rcsd1	10090.ENSMUSP00000043724	CapZ-interacting protein; Stress-induced phosphorylation of CAPZIP may regulate the ability of F-actin-capping protein to remodel actin filament assembly.
Reg3a	10090.ENSMUSP00000098829	Regenerating islet-derived protein 3-alpha 16.5 kDa form; Bactericidal C-type lectin (By similarity). Regulates keratinocyte proliferation and differentiation after skin injury via activation of EXTL3-PI3K-AKT signaling pathway.
Rerg	10090.ENSMUSP00000113105	Ras-related and estrogen-regulated growth inhibitor; Binds GDP/GTP and possesses intrinsic GTPase activity. Has higher affinity for GDP than for GTP (By similarity); Belongs to the small GTPase superfamily. Ras family.
Retreg3	10090.ENSMUSP00000017946	Reticulophagy regulator 3; Mediates NRF1-enhanced neurite outgrowth. Belongs to the RETREG family.
Rgl2	10090.ENSMUSP00000041082	Ral guanine nucleotide dissociation stimulator-like 2; Probable guanine nucleotide exchange factor. Putative effector of Ras and/or Rap. Associates with the GTP-bound form of Rap 1A and H-Ras in vitro.
Rgp1	10090.ENSMUSP00000103518	RAB6A-GEF complex partner protein 2; The RIC1-RGP1 complex acts as a guanine nucleotide exchange factor (GEF), which activates RAB6A by exchanging bound GDP for free GTP and may thereby required for efficient fusion of endosome-derived vesicles with the Golgi compartment. The RIC1-RGP1 complex participates in the recycling of mannose-6-phosphate receptors.
Rgs13	10090.ENSMUSP00000107572	Regulator of G-protein signaling 13; Inhibits signal transduction by increasing the GTPase activity of G protein alpha subunits thereby driving them into their inactive GDP-bound form. Binds to both G(i)-alpha and G(q)-alpha.
Rgs7	10090.ENSMUSP00000141380	Regulator of G-protein signaling 7; Regulates G protein-coupled receptor signaling cascades. Inhibits signal transduction by increasing the GTPase activity of G protein alpha subunits, thereby driving them into their inactive GDP- bound form. The RGS7/GNB5 dimer enhances GNAO1 GTPase activity. May play a role in synaptic vesicle exocytosis. Modulates the activity of potassium channels that are ac…
Rho	10090.ENSMUSP00000032471	Rhodopsin; Photoreceptor required for image-forming vision at low light intensity. Required for photoreceptor cell viability after birth. Light-induced isomerization of 11-cis to all-trans retinal triggers a conformational change that activates signaling via G-proteins. Subsequent receptor phosphorylation mediates displacement of the bound G-protein alpha subunit by the arrestin SAG and terminate…
Rhobtb3	10090.ENSMUSP00000022078	Rho-related BTB domain-containing protein 3; Rab9-regulated ATPase required for endosome to Golgi transport. Involved in transport vesicle docking at the Golgi complex, possibly by participating in release M6PRBP1/TIP47 from vesicles to permit their efficient docking and fusion at the Golgi. Specifically binds Rab9, but not other Rab proteins. Has low intrinsic ATPase activity due to autoinhibiti…
Ric1	10090.ENSMUSP00000043437	RAB6A-GEF complex partner protein 1; The RIC1-RGP1 complex acts as a guanine nucleotide exchange factor (GEF), which activates RAB6A by exchanging bound GDP for free GTP and may thereby required for efficient fusion of endosome-derived vesicles with the Golgi compartment. The RIC1-RGP1 complex participates in the recycling of mannose-6-phosphate receptors. Required for phosphorylation and localiz…
Rilpl1	10090.ENSMUSP00000050014	RILP-like protein 1; Neuroprotective protein, which acts by sequestring GAPDH in the cytosol and prevent the apoptotic function of GAPDH in the nucleus (By similarity). Competes with SIAH1 for binding GAPDH (By similarity). Does not regulate lysosomal morphology and distribution (By similarity). Plays a role in the regulation of cell shape and polarity. Plays a role in cellular protein transport,…
Riok2	10090.ENSMUSP00000024620	Serine/threonine-protein kinase RIO2; Serine/threonine-protein kinase involved in the final steps of cytoplasmic maturation of the 40S ribosomal subunit. Involved in export of the 40S pre-ribosome particles (pre-40S) from the nucleus to the cytoplasm. Its kinase activity is required for the release of NOB1, PNO1 and LTV1 from the late pre-40S and the processing of 18S-E pre- rRNA to the mature 18…
Ripply3	10090.ENSMUSP00000023660	Protein ripply3; Acts as a transcriptional corepressor. Negative regulator of the transcriptional activity of TBX1. Plays a role in the development of the pharyngeal apparatus and derivatives.
Rnase1	10090.ENSMUSP00000079025	Ribonuclease pancreatic; Endonuclease that catalyzes the cleavage of RNA on the 3' side of pyrimidine nucleotides. Acts on single-stranded and double- stranded RNA (By similarity); Belongs to the pancreatic ribonuclease family.
Rnf169	10090.ENSMUSP00000079631	E3 ubiquitin-protein ligase RNF169; Probable E3 ubiquitin-protein ligase that acts as a negative regulator of double-strand breaks (DSBs) repair following DNA damage. Recruited to DSB repair sites by recognizing and binding ubiquitin catalyzed by RNF168 and competes with TP53BP1 and BRCA1 for association with RNF168-modified chromatin, thereby acting as a negative regulator of DSBs repair. E3 ubi…
Robo3	10090.ENSMUSP00000110690	Roundabout homolog 3; Thought to be involved during neural development in axonal navigation at the ventral midline of the neural tube. In spinal chord development plays a role in guiding commissural axons probably by preventing premature sensitivity to Slit proteins thus inhibiting Slit signaling through ROBO1. Required for hindbrain axon midline crossing ; Belongs to the immunoglobulin superfami…
Ror2	10090.ENSMUSP00000021918	Tyrosine-protein kinase transmembrane receptor ROR2; Tyrosine-protein kinase receptor which may be involved in the early formation of the chondrocytes. It seems to be required for cartilage and growth plate development. Phosphorylates YWHAB, leading to induction of osteogenesis and bone formation. In contrast, has also been shown to have very little tyrosine kinase activity in vitro. May act as a…
Rph3a	10090.ENSMUSP00000078198	Rabphilin-3A; Plays an essential role in docking and fusion steps of regulated exocytosis (By similarity). At the presynaptic level, RPH3A is recruited by RAB3A to the synaptic vesicle membrane in a GTP- dependent manner where it modulates synaptic vesicle trafficking and calcium-triggered neurotransmitter release (By similarity). In the post-synaptic compartment, forms a ternary complex with GRI…
Rpl37	10090.ENSMUSP00000046506	60S ribosomal protein L37; Binds to the 23S rRNA; Belongs to the eukaryotic ribosomal protein eL37 family.
Rras	10090.ENSMUSP00000042150	Ras-related protein R-Ras; Regulates the organization of the actin cytoskeleton. With OSPBL3, modulates integrin beta-1 (ITGB1) activity. Belongs to the small GTPase superfamily. Ras family.
Rrs1	10090.ENSMUSP00000071955	Ribosome biogenesis regulatory protein homolog; Involved in ribosomal large subunit assembly. May regulate the localization of the 5S RNP/5S ribonucleoprotein particle to the nucleolus.
Rtbdn	10090.ENSMUSP00000070558	Retbindin; Riboflavin-binding protein which might have a role in retinal flavin transport; Belongs to the folate receptor family.
Rufy2	10090.ENSMUSP00000113429	RUN and FYVE domain-containing protein 2.
Rusc2	10090.ENSMUSP00000095710	Iporin.
Rwdd2a	10090.ENSMUSP00000034988	RWD domain-containing protein 2A.
Rwdd3	10090.ENSMUSP00000102075	RWD domain-containing protein 3; Enhancer of SUMO conjugation. Via its interaction with UBE2I/UBC9, increases SUMO conjugation to proteins by promoting the binding of E1 and E2 enzymes, thioester linkage between SUMO and UBE2I/UBC9 and transfer of SUMO to specific target proteins which include HIF1A, PIAS, NFKBIA, NR3C1 and TOP1. Positively regulates the NF-kappa-B signaling pathway by enhancing …
Sacs	10090.ENSMUSP00000086816	Sacsin; Co-chaperone which acts as a regulator of the Hsp70 chaperone machinery and may be involved in the processing of other ataxia-linked proteins.
Samd1	10090.ENSMUSP00000092853	Atherin; May play a role in atherogenesis by immobilizing LDL in the atherial wall.
Samd5	10090.ENSMUSP00000097648	Sterile alpha motif domain-containing protein 5.
Sapcd1	10090.ENSMUSP00000047448	Suppressor APC domain-containing protein 1.
Sash1	10090.ENSMUSP00000015449	SAM and SH3 domain-containing protein 1; Is a positive regulator of NF-kappa-B signaling downstream of TLR4 activation. It acts as a scaffold molecule to assemble a molecular complex that includes TRAF6, MAP3K7, CHUK and IKBKB, thereby facilitating NF-kappa-B signaling activation. Regulates TRAF6 and MAP3K7 ubiquitination. Involved in the regulation of cell mobility. Regulates lipolysaccharide (L…
Sbk3	10090.ENSMUSP00000122507	Uncharacterized serine/threonine-protein kinase SBK3.
Scg5	10090.ENSMUSP00000024005	Neuroendocrine protein 7B2; Acts as a molecular chaperone for PCSK2/PC2, preventing its premature activation in the regulated secretory pathway. Binds to inactive PCSK2 in the endoplasmic reticulum and facilitates its transport from there to later compartments of the secretory pathway where it is proteolytically matured and activated. Also required for cleavage of PCSK2 but does not appear to be …
Scimp	10090.ENSMUSP00000104174	SLP adapter and CSK-interacting membrane protein; Lipid tetraspanin-associated transmembrane adapter/mediator that acts as a scaffold for Src-family kinases and other signaling proteins in immune cells. It is involved in major histocompatibility complex class II (MHC-II) signaling transduction in B cells, where it is required in generating the calcium response and enhancing ERK activity upon MHC-…
Scn3a	10090.ENSMUSP00000097647	Sodium channel protein type 3 subunit alpha; Mediates the voltage-dependent sodium ion permeability of excitable membranes. Assuming opened or closed conformations in response to the voltage difference across the membrane, forms a sodium- selective channel through which Na(+) ions may pass in accordance with their electrochemical gradient. May contribute to the regulation of serotonin/5-hydroxytr…
Scnn1b	10090.ENSMUSP00000033161	Amiloride-sensitive sodium channel subunit beta; Sodium permeable non-voltage-sensitive ion channel inhibited by the diuretic amiloride. Mediates the electrodiffusion of the luminal sodium (and water, which follows osmotically) through the apical membrane of epithelial cells. Plays an essential role in electrolyte and blood pressure homeostasis, but also in airway surface liquid homeostasis, whic…
Sec1	10090.ENSMUSP00000045229	Galactoside 2-alpha-L-fucosyltransferase 3; Belongs to the glycosyltransferase 11 family.
Sec14l3	10090.ENSMUSP00000065084	SEC14-like 3 (S. cerevisiae).
Serpina3a	10090.ENSMUSP00000140024	Serine protease inhibitor A3A; Belongs to the serpin family.
Serpina5	10090.ENSMUSP00000021495	Plasma serine protease inhibitor; Heparin-dependent serine protease inhibitor acting in body fluids and secretions. Inactivates serine proteases by binding irreversibly to their serine activation site. Involved in the regulation of intravascular and extravascular proteolytic activities. Plays hemostatic roles in the blood plasma. Acts as a procoagulant and proinflammatory factor by inhibiting the…
Serpinb1a	10090.ENSMUSP00000075690	Leukocyte elastase inhibitor A; Neutrophil serine protease inhibitor that plays an essential role in the regulation of the innate immune response, inflammation and cellular homeostasis. Acts primarily to protect the cell from proteases released in the cytoplasm during stress or infection. These proteases are important in killing microbes but when released from granules, these potent enzymes also …
Serpinb6a	10090.ENSMUSP00000017188	Serpin B6; Inhibitor of cathepsin G, kallikrein-8 and thrombin. May play an important role in the inner ear in the protection against leakage of lysosomal content during stress. May be involved in the regulation of serine proteinases present in the brain or extravasated from the blood.
Setd1b	10090.ENSMUSP00000133933	Histone-lysine N-methyltransferase SETD1B; Histone methyltransferase that specifically methylates 'Lys- 4' of histone H3, when part of the SET1 histone methyltransferase (HMT) complex, but not if the neighboring 'Lys-9' residue is already methylated. H3 'Lys-4' methylation represents a specific tag for epigenetic transcriptional activation. The non-overlapping localization with SETD1B suggests th…
Sfn	10090.ENSMUSP00000050374	14-3-3 protein sigma; Adapter protein implicated in the regulation of a large spectrum of both general and specialized signaling pathways. Binds to a large number of partners, usually by recognition of a phosphoserine or phosphothreonine motif. Binding generally results in the modulation of the activity of the binding partner. When bound to KRT17, regulates protein synthesis and epithelial cell g…
Sfxn2	10090.ENSMUSP00000026011	Sideroflexin-2; Mitochondrial amino-acid transporter that mediates transport of serine into mitochondria.
Sfxn4	10090.ENSMUSP00000118743	Sideroflexin-4; Mitochondrial amino-acid transporter (By similarity). Does not act as a serine transporter: not able to mediate transport of serine into mitochondria (By similarity).
Sgcb	10090.ENSMUSP00000079937	Beta-sarcoglycan; Component of the sarcoglycan complex, a subcomplex of the dystrophin-glycoprotein complex which forms a link between the F-actin cytoskeleton and the extracellular matrix.
Sgsm2	10090.ENSMUSP00000050496	Small G protein signaling modulator 2; Possesses GTPase activator activity towards RAB32, RAB33B and RAB38. Regulates the trafficking of melanogenic enzymes TYR, TYRP1 and DCT/TYRP2 to melanosomes in melanocytes by inactivating RAB32 and RAB38. Inhibits RAB32 and RAB38 activation both directly by promoting their GTPase activity and indirectly by disrupting the RAB9A-HPS4 interaction which is requ…
Sh3rf2	10090.ENSMUSP00000071896	E3 ubiquitin-protein ligase SH3RF2; Has E3 ubiquitin-protein ligase activity. Acts as an anti- apoptotic regulator of the JNK pathway by ubiquitinating and promoting the degradation of SH3RF1, a scaffold protein that is required for pro- apoptotic JNK activation. Facilitates TNF-alpha-mediated recruitment of adapter proteins TRADD and RIPK1 to TNFRSF1A and regulates PAK4 protein stability via inh…
Shisal1	10090.ENSMUSP00000141117	Protein shisa-like-1.
Shoc1	10090.ENSMUSP00000103171	Protein shortage in chiasmata 1 ortholog; ATPase required during meiosis for the formation of crossover recombination intermediates. Binds DNA: preferentially binds to single-stranded DNA and DNA branched structures (By similarity). Does not show nuclease activity in vitro, but shows ATPase activity, which is stimulated by the presence of single-stranded DNA (By similarity).
Siglecf	10090.ENSMUSP00000113245	Sialic acid-binding Ig-like lectin 5; Putative adhesion molecule that mediates sialic-acid dependent binding to cells. Preferentially binds to alpha-2,3-linked sialic acid. The sialic acid recognition site may be masked by cis interactions with sialic acids on the same cell surface; Belongs to the immunoglobulin superfamily. SIGLEC (sialic acid binding Ig-like lectin) family.
Sik1	10090.ENSMUSP00000024839	Serine/threonine-protein kinase SIK1; Serine/threonine-protein kinase involved in various processes such as cell cycle regulation, gluconeogenesis and lipogenesis regulation, muscle growth and differentiation and tumor suppression. Phosphorylates HDAC4, HDAC5, PPME1, SREBF1, CRTC1/TORC1 and CRTC2/TORC2. Acts as a tumor suppressor and plays a key role in p53/TP53-dependent anoikis, a type of apopt…
Sirpb1c	10090.ENSMUSP00000061216	Signal-regulatory protein beta 1C.
Skint5	10090.ENSMUSP00000132470	Selection and upkeep of intraepithelial T-cells protein 5; May act by engaging a cell surface molecule on immature T- cells in the embryonic thymus.
Skint6	10090.ENSMUSP00000121870	Selection and upkeep of intraepithelial T-cells protein 6; May act by engaging a cell surface molecule on immature T- cells in the embryonic thymus.
Sla	10090.ENSMUSP00000131865	Src-like-adapter; Adapter protein, which negatively regulates T-cell receptor (TCR) signaling. Inhibits T-cell antigen-receptor induced activation of nuclear factor of activated T-cells. Involved in the negative regulation of positive selection and mitosis of T-cells. May act by linking signaling proteins such as ZAP70 with CBL, leading to a CBL dependent degradation of signaling proteins.
Slc15a2	10090.ENSMUSP00000023616	Solute carrier family 15 member 2; Proton-coupled intake of oligopeptides of 2 to 4 amino acids with a preference for dipeptides. Transports the dipeptide-like aminopeptidase inhibitor bestatin (By similarity). Can also transport the aminocephalosporin antibiotic cefadroxil (By similarity); Belongs to the PTR2/POT transporter (TC 2.A.17) family.
Slc17a6	10090.ENSMUSP00000032710	Vesicular glutamate transporter 2; Mediates the uptake of glutamate into synaptic vesicles at presynaptic nerve terminals of excitatory neural cells. May also mediate the transport of inorganic phosphate.
Slc19a2	10090.ENSMUSP00000037561	Thiamine transporter 1; High-affinity transporter for the intake of thiamine. Belongs to the reduced folate carrier (RFC) transporter (TC 2.A.48) family.
Slc22a22	10090.ENSMUSP00000105825	Solute carrier family 22 member 22; Sodium-independent organic anion transporter which exhibits high specificity for a subset of prostaglandins including prostaglandin E2 (PGE2), prostaglandin E1 (PGE1), prostaglandin F2-alpha (PGF2-alpha) and prostaglandin D2 (PGD2); Belongs to the major facilitator (TC 2.A.1) superfamily. Organic cation transporter (TC 2.A.1.19) family.
Slc22a28	10090.ENSMUSP00000067114	Solute carrier family 22, member 28.
Slc22a29	10090.ENSMUSP00000108923	Solute carrier family 22. member 29.
Slc22a30	10090.ENSMUSP00000093988	Solute carrier family 22, member 30.
Slc26a3	10090.ENSMUSP00000001254	Chloride anion exchanger; Chloride/bicarbonate exchanger. Mediates the efficient absorption of chloride ions in the colon, participating in fluid homeostasis. Plays a role in the chloride and bicarbonate homeostasis during sperm epididymal maturation and capacitation. Belongs to the SLC26A/SulP transporter (TC 2.A.53) family.
Slc34a1	10090.ENSMUSP00000153038	Sodium-dependent phosphate transport protein 2A; Involved in actively transporting phosphate into cells via Na(+) cotransport in the renal brush border membrane. Probably mediates 70-80% of the apical influx.
Slc38a7	10090.ENSMUSP00000037023	Putative sodium-coupled neutral amino acid transporter 7; Mediates sodium-dependent transport of amino acids. Substrate preference is ranked l-glutamine > l-histidine > l-serine > l-alanine > l-asparagine > l-aspartic acid > l-glutamic acid > l-methionine > l- leucine > l-glycine.
Slc39a8	10090.ENSMUSP00000128245	Zinc transporter ZIP8; Acts as a manganese and zinc influx transporter. Plays a role in manganese reabsorption in the proximal tubule of the kidney and in manganese uptake into the brain.
Slc46a1	10090.ENSMUSP00000001126	Proton-coupled folate transporter; Has been shown to act both as an intestinal proton-coupled high-affinity folate transporter and as an intestinal heme transporter which mediates heme uptake from the gut lumen into duodenal epithelial cells. The iron is then released from heme and may be transported into the bloodstream. Dietary heme iron is an important nutritional source of iron. Shows a highe…
Slc47a2	10090.ENSMUSP00000090710	Multidrug and toxin extrusion protein 2; Solute transporter for tetraethylammonium (TEA), cimetidine, choline, procainamide, cimetidine, quinidine, guanidine, N- methylnicotinamide (NMN). Responsible for the secretion of cationic drugs across the brush border membranes; Belongs to the multi antimicrobial extrusion (MATE) (TC 2.A.66.1) family.
Slc4a3	10090.ENSMUSP00000116747	Anion exchange protein 3; Plasma membrane anion exchange protein; Belongs to the anion exchanger (TC 2.A.31) family.
Slc5a8	10090.ENSMUSP00000020255	Sodium-coupled monocarboxylate transporter 1; Acts as an electrogenic sodium (Na(+)) and chloride (Cl-)- dependent sodium-coupled solute transporter, including transport of monocarboxylates (short-chain fatty acids including L-lactate, D- lactate, pyruvate, acetate, propionate, valerate and butyrate), lactate, mocarboxylate drugs (nicotinate, benzoate, salicylate and 5- aminosalicylate) and keton…
Slc6a12	10090.ENSMUSP00000032200	Sodium- and chloride-dependent betaine transporter; Transports betaine and GABA. May have a role in regulation of GABAergic transmission in the brain through the reuptake of GABA into presynaptic terminals, as well as in osmotic regulation (By similarity); Belongs to the sodium:neurotransmitter symporter (SNF) (TC 2.A.22) family. SLC6A12 subfamily.
Slc6a14	10090.ENSMUSP00000033414	Sodium- and chloride-dependent neutral and basic amino acid transporter B(0+); Mediates the uptake of a broad range of neutral and cationic amino acids (with the exception of proline) in a Na(+)/Cl(-)-dependent manner.
Smap2	10090.ENSMUSP00000035800	Stromal membrane-associated protein 2; GTPase activating protein that acts on ARF1. Can also activate ARF6 (in vitro). May play a role in clathrin-dependent retrograde transport from early endosomes to the trans-Golgi network.
Smpd3	10090.ENSMUSP00000069255	Sphingomyelin phosphodiesterase 3; Catalyzes the hydrolysis of sphingomyelin to form ceramide and phosphocholine. Ceramide mediates numerous cellular functions, such as apoptosis and growth arrest, and is capable of regulating these 2 cellular events independently. Also hydrolyzes sphingosylphosphocholine. Regulates the cell cycle by acting as a growth suppressor in confluent cells. Acts as a reg…
Sncaip	10090.ENSMUSP00000137367	Synphilin-1.
Sord	10090.ENSMUSP00000106180	Sorbitol dehydrogenase; Polyol dehydrogenase that catalyzes the reversible NAD(+)- dependent oxidation of various sugar alcohols (By similarity). Is active with D-sorbitol (D-glucitol) leading to the C2-oxidized product D-fructose. Is a key enzyme in the polyol pathway that interconverts glucose and fructose via sorbitol, which constitutes an important alternate route for glucose metabolism (By s…
Sost	10090.ENSMUSP00000001534	Sclerostin; Negative regulator of bone growth that acts through inhibition of Wnt signaling and bone formation; Belongs to the sclerostin family.
Sp140	10090.ENSMUSP00000079095	Sp140 nuclear body protein.
Spag16	10090.ENSMUSP00000069821	Sperm-associated antigen 16 protein; Necessary for sperm flagellar function. Plays a role in motile ciliogenesis. May help to recruit STK36 to the cilium or apical surface of the cell to initiate subsequent steps of construction of the central pair apparatus of motile cilia.
Spef1	10090.ENSMUSP00000105847	Sperm flagellar protein 1; Microtubule-associated protein that promotes microtubule bundling and stabilizes microtubules against depolymerization in response to cold shock. Microtubule-associated protein involved in the stabilization of microtubules along the axis of migration during radial intercalation. Promotes the establishment and stabilization of an axis of microtubules required for the act…
Spns3	10090.ENSMUSP00000090617	Protein spinster homolog 3; Sphingolipid transporter.
Spon1	10090.ENSMUSP00000041157	Spondin-1; Cell adhesion protein that promotes the attachment of spinal cord and sensory neuron cells and the outgrowth of neurites in vitro. May contribute to the growth and guidance of axons in both the spinal cord and the PNS (By similarity).
Spp1	10090.ENSMUSP00000084043	Osteopontin; Binds tightly to hydroxyapatite. Appears to form an integral part of the mineralized matrix. Probably important to cell-matrix interaction; Belongs to the osteopontin family.
Sppl3	10090.ENSMUSP00000031530	Signal peptide peptidase-like 3; Intramembrane-cleaving aspartic protease (I-CLiP) that cleaves type II membrane protein substrates in or close to their luminal transmembrane domain boundaries. Acts like a sheddase by mediating the proteolytic release and secretion of active site- containing ectodomains of glycan-modifiying glycosidase and glycosyltransferase enzymes such as MGAT5, B4GAT1 and B4G…
St18	10090.ENSMUSP00000118322	Suppression of tumorigenicity 18 protein; Repressor that binds to DNA sequences containing a bipartite element consisting of a direct repeat of the sequence 5'-AAAGTTT-3' separated by 2-9 nucleotides. Represses basal transcription activity from target promoters (By similarity); Belongs to the MYT1 family.
St3gal5	10090.ENSMUSP00000070414	Lactosylceramide alpha-2,3-sialyltransferase; Catalyzes the formation of ganglioside GM3 (alpha-N- acetylneuraminyl-2,3-beta-D-galactosyl-1, 4-beta-D-glucosylceramide), which is a precursor for most of the complex ganglioside species.
Stk32c	10090.ENSMUSP00000016125	Serine/threonine-protein kinase 32C.
Stk36	10090.ENSMUSP00000084430	Serine/threonine-protein kinase 36; Serine/threonine protein kinase which plays an important role in the sonic hedgehog (Shh) pathway by regulating the activity of GLI transcription factors. Controls the activity of the transcriptional regulators GLI1, GLI2 and GLI3 by opposing the effect of SUFU and promoting their nuclear localization. GLI2 requires an additional function of STK36 to become tra…
Stx11	10090.ENSMUSP00000046243	Syntaxin-11; SNARE that acts to regulate protein transport between late endosomes and the trans-Golgi network.
Sult1c1	10090.ENSMUSP00000024738	Sulfotransferase 1C1; Sulfotransferase that utilizes 3'-phospho-5'-adenylyl sulfate (PAPS) as sulfonate donor to catalyze the sulfate conjugation of drugs, xenobiotic compounds, hormones, and neurotransmitters. May be involved in the activation of carcinogenic hydroxylamines. Shows activity towards p-nitrophenol and N-hydroxy-2-acetylamino-fluorene (N-OH-2AAF). Also shows activity towards cinnamy…
Sult2b1	10090.ENSMUSP00000075005	Sulfotransferase 2B1; Sulfotransferase that utilizes 3'-phospho-5'-adenylyl sulfate (PAPS) as sulfonate donor to catalyze the sulfate conjugation. Preferentially sulfonates cholesterol. Catalyzes sulfation of the 3beta-hydroxyl groups of steroids, such as, pregnenolone and dehydroepiandrosterone (DHEA). Cholesterol sulfation is approximately 10-fold higher than for pregnenolone and 20-fold higher…
Syce1	10090.ENSMUSP00000026553	Synaptonemal complex central element protein 1; Major component of the transverse central element of synaptonemal complexes (SCS), formed between homologous chromosomes during meiotic prophase. Requires SYCP1 in order to be incorporated into the central element. May have a role in the synaptonemal complex assembly, stabilization and recombination. Belongs to the SYCE family.
Syt2	10090.ENSMUSP00000112438	Synaptotagmin-2; Exhibits calcium-dependent phospholipid and inositol polyphosphate binding properties. May have a regulatory role in the membrane interactions during trafficking of synaptic vesicles at the active zone of the synapse. Plays a role in dendrite formation by melanocytes (By similarity). (Microbial infection) Receptor for C.botulinum neurotoxin type G (BoNT/G, botG); gangliosides are…
Taf15	10090.ENSMUSP00000021018	TAF15 RNA polymerase II, TATA box binding protein (TBP)-associated factor.
Tap2	10090.ENSMUSP00000025197	Antigen peptide transporter 2; Involved in the transport of antigens from the cytoplasm to the endoplasmic reticulum for association with MHC class I molecules. Also acts as a molecular scaffold for the final stage of MHC class I folding, namely the binding of peptide. Nascent MHC class I molecules associate with TAP via tapasin (By similarity); Belongs to the ABC transporter superfamily. ABCB fa…
Tbc1d13	10090.ENSMUSP00000048426	TBC1 domain family member 13; Acts as a GTPase-activating protein for RAB35. Together with RAB35 may be involved in regulation of insulin-induced glucose transporter SLC2A4/GLUT4 translocation to the plasma membrane in adipocytes.
Tceal3	10090.ENSMUSP00000108724	Transcription elongation factor A protein-like 3; May be involved in transcriptional regulation; Belongs to the TFS-II family. TFA subfamily.
Tceal8	10090.ENSMUSP00000129591	Transcription elongation factor A protein-like 8; May be involved in transcriptional regulation; Belongs to the TFS-II family. TFA subfamily.
Tcf20	10090.ENSMUSP00000105136	Transcription factor 20; Transcriptional activator that binds to the regulatory region of MMP3 and thereby controls stromelysin expression. It stimulates the activity of various transcriptional activators such as JUN, SP1, PAX6 and ETS1, suggesting a function as a coactivator.
Tdgf1	10090.ENSMUSP00000035075	Teratocarcinoma-derived growth factor; GPI-anchored cell membrane protein involved in Nodal signaling. Cell-associated Tdgf1 acts as a Nodal coreceptor in cis. Shedding of Tdgf1 by Tmem8a modulates Nodal signaling by allowing soluble Tdgf1 to act as a Nodal coreceptor on other cells. Could play a role in the determination of the epiblastic cells that subsequently give rise to the mesoderm.
Tectb	10090.ENSMUSP00000025936	Beta-tectorin; One of the major non-collagenous components of the tectorial membrane (By similarity). The tectorial membrane is an extracellular matrix of the inner ear that covers the neuroepithelium of the cochlea and contacts the stereocilia bundles of specialized sensory hair cells. Sound induces movement of these hair cells relative to the tectorial membrane, deflects the stereocilia and lea…
Teddm2	10090.ENSMUSP00000050017	Transmembrane epididymal family member 2.
Tekt2	10090.ENSMUSP00000099676	Tektin-2; Structural component of ciliary and flagellar microtubules. Plays a key role in the assembly or attachment of the inner dynein arm to microtubules in sperm flagella and tracheal cilia. Forms filamentous polymers in the walls of ciliary and flagellar microtubules. Belongs to the tektin family.
Tent5d	10090.ENSMUSP00000129483	Terminal nucleotidyltransferase 5D.
Thap8	10090.ENSMUSP00000014072	THAP domain-containing 8.
Thbs4	10090.ENSMUSP00000022213	Thrombospondin-4; Adhesive glycoprotein that mediates cell-to-cell and cell-to- matrix interactions and is involved in various processes including cellular proliferation, migration, adhesion and attachment, inflammatory response to CNS injury, regulation of vascular inflammation and adaptive responses of the heart to pressure overload and in myocardial function and remodeling. Binds to structural…
Thg1l	10090.ENSMUSP00000011398	Probable tRNA(His) guanylyltransferase; Adds a GMP to the 5'-end of tRNA(His) after transcription and RNase P cleavage. This step is essential for proper recognition of the tRNA and for the fidelity of protein synthesis.
Thrsp	10090.ENSMUSP00000042988	Thyroid hormone-inducible hepatic protein; Plays a role in the regulation of lipogenesis, especially in lactating mammary gland. Important for the biosynthesis of triglycerides with medium-length fatty acid chains. May modulate lipogenesis by interacting with MID1IP1 and preventing its interaction with ACACA. May function as transcriptional coactivator. May modulate the transcription factor activ…
Tiam1	10090.ENSMUSP00000002588	T-lymphoma invasion and metastasis-inducing protein 1; Modulates the activity of RHO-like proteins and connects extracellular signals to cytoskeletal activities. Acts as a GDP- dissociation stimulator protein that stimulates the GDP-GTP exchange activity of RHO-like GTPases and activates them. Activates RAC1, CDC42, and to a lesser extent RHOA. Required for normal cell adhesion and cell migration…
Tiam2	10090.ENSMUSP00000072020	T-lymphoma invasion and metastasis-inducing protein 2; Modulates the activity of RHO-like proteins and connects extracellular signals to cytoskeletal activities. Acts as a GDP- dissociation stimulator protein that stimulates the GDP-GTP exchange activity of RHO-like GTPases and activates them. Activates specifically RAC1, but not CDC42 and RHOA. Mediates extracellular laminin signals to activate …
Tie1	10090.ENSMUSP00000037129	Tyrosine-protein kinase receptor Tie-1; Transmembrane tyrosine-protein kinase that may modulate TEK/TIE2 activity and contribute to the regulation of angiogenesis.
Tifab	10090.ENSMUSP00000131162	TRAF-interacting protein with FHA domain-containing protein B; Inhibits TIFA-mediated TRAF6 activation possibly by inducing a conformational change in TIFA.
Timm10	10090.ENSMUSP00000028470	Mitochondrial import inner membrane translocase subunit Tim10; Mitochondrial intermembrane chaperone that participates in the import and insertion of multi-pass transmembrane proteins into the mitochondrial inner membrane. May also be required for the transfer of beta-barrel precursors from the TOM complex to the sorting and assembly machinery (SAM complex) of the outer membrane. Acts as a chaper…
Timp1	10090.ENSMUSP00000110999	Metalloproteinase inhibitor 1; Metalloproteinase inhibitor that functions by forming one to one complexes with target metalloproteinases, such as collagenases, and irreversibly inactivates them by binding to their catalytic zinc cofactor. Acts on MMP1, MMP2, MMP3, MMP7, MMP8, MMP9, MMP10, MMP11, MMP12, MMP13 and MMP16. Does not act on MMP14 (By similarity). Also functions as a growth factor that …
Tktl2	10090.ENSMUSP00000138388	Transketolase-like protein 2; Plays an essential role in total transketolase activity and cell proliferation in cancer cells; after transfection with anti-TKTL1 siRNA, total transketolase activity dramatically decreases and proliferation was significantly inhibited in cancer cells. Plays a pivotal role in carcinogenesis (By similarity).
Tln2	10090.ENSMUSP00000039633	Talin-2; As a major component of focal adhesion plaques that links integrin to the actin cytoskeleton, may play an important role in cell adhesion. Recruits PIP5K1C to focal adhesion plaques and strongly activates its kinase activity (By similarity).
Tlr9	10090.ENSMUSP00000082207	Toll-like receptor 9; Key component of innate and adaptive immunity. TLRs (Toll- like receptors) control host immune response against pathogens through recognition of molecular patterns specific to microorganisms. TLR9 is a nucleotide-sensing TLR which is activated by unmethylated cytidine- phosphate-guanosine (CpG) dinucleotides. Acts via MYD88 and TRAF6, leading to NF-kappa-B activation, cytoki…
Tmbim4	10090.ENSMUSP00000020446	Protein lifeguard 4; Anti-apoptotic protein which can inhibit apoptosis induced by intrinsic and extrinsic apoptotic stimuli. Can modulate both capacitative Ca2+ entry and inositol 1,4,5-trisphosphate (IP3)-mediated Ca2+ release (By similarity).
Tmc3	10090.ENSMUSP00000046028	Transmembrane channel-like protein 3; Probable ion channel; Belongs to the TMC family.
Tmed6	10090.ENSMUSP00000034393	Transmembrane emp24 domain-containing protein 6.
Tmem26	10090.ENSMUSP00000079789	Transmembrane protein 26.
Tmem87a	10090.ENSMUSP00000087500	Transmembrane protein 87A; May be involved in retrograde transport from endosomes to the trans-Golgi network (TGN).
Tmod4	10090.ENSMUSP00000102846	Tropomodulin-4; Blocks the elongation and depolymerization of the actin filaments at the pointed end. The Tmod/TM complex contributes to the formation of the short actin protofilament, which in turn defines the geometry of the membrane skeleton (By similarity).
Tnc	10090.ENSMUSP00000103000	Tenascin; Extracellular matrix protein implicated in guidance of migrating neurons as well as axons during development, synaptic plasticity as well as neuronal regeneration. Promotes neurite outgrowth when provided to neurons in culture. May play a role in supporting the growth of epithelial tumors. Ligand for integrins ITGA8:ITGB1, ITGA9:ITGB1, ITGAV:ITGB3 and ITGAV:ITGB6. In tumors, stimulates …
Tnfrsf21	10090.ENSMUSP00000024708	Tumor necrosis factor receptor superfamily member 21; Promotes apoptosis, possibly via a pathway that involves the activation of NF-kappa-B. Can also promote apoptosis mediated by BAX and by the release of cytochrome c from the mitochondria into the cytoplasm. Plays a role in neuronal apoptosis, including apoptosis in response to amyloid peptides derived from APP, and is required for both normal …
Tnfsf11	10090.ENSMUSP00000022592	Tumor necrosis factor ligand superfamily member 11, membrane form; Cytokine that binds to TNFRSF11B/OPG and to TNFRSF11A/RANK. Osteoclast differentiation and activation factor. Augments the ability of dendritic cells to stimulate naive T-cell proliferation. May be an important regulator of interactions between T-cells and dendritic cells and may play a role in the regulation of the T-cell-depende…
Tnfsf12	10090.ENSMUSP00000137972	Tumor necrosis factor ligand superfamily member 12, membrane form; Binds to FN14 and possibly also to TNRFSF12/APO3. Weak inducer of apoptosis in some cell types. Mediates NF-kappa-B activation. Promotes angiogenesis and the proliferation of endothelial cells. Also involved in induction of inflammatory cytokines. Promotes IL8 secretion (By similarity); Belongs to the tumor necrosis factor family.
Tpbg	10090.ENSMUSP00000006559	Trophoblast glycoprotein; May function as an inhibitor of Wnt/beta-catenin signaling by indirectly interacting with LRP6 and blocking Wnt3a-dependent LRP6 internalization.
Tpm3-rs7	10090.ENSMUSP00000072197	Tropomyosin 3, related sequence 7; Belongs to the tropomyosin family.
Tpm4	10090.ENSMUSP00000003575	Tropomyosin alpha-4 chain; Binds to actin filaments in muscle and non-muscle cells. Plays a central role, in association with the troponin complex, in the calcium dependent regulation of vertebrate striated muscle contraction. Smooth muscle contraction is regulated by interaction with caldesmon. In non-muscle cells is implicated in stabilizing cytoskeleton actin filaments. Binds calcium; Belongs …
Traf6	10090.ENSMUSP00000004949	TNF receptor-associated factor 6; E3 ubiquitin ligase that, together with UBE2N and UBE2V1, mediates the synthesis of 'Lys-63'-linked-polyubiquitin chains conjugated to proteins, such as IKBKG, IRAK1, AKT1 and AKT2. Also mediates ubiquitination of free/unanchored polyubiquitin chain that leads to MAP3K7 activation (By similarity). Leads to the activation of NF-kappa-B and JUN. May be essential fo…
Trappc10	10090.ENSMUSP00000000384	Trafficking protein particle complex subunit 10; May play a role in vesicular transport from endoplasmic reticulum to Golgi.
Trh	10090.ENSMUSP00000006046	Pro-thyrotropin-releasing hormone; Functions as a regulator of the biosynthesis of TSH in the anterior pituitary gland and as a neurotransmitter/ neuromodulator in the central and peripheral nervous systems.
Trim15	10090.ENSMUSP00000133953	Tripartite motif-containing 15.
Trim30a	10090.ENSMUSP00000076189	Tripartite motif-containing protein 30A; Trans-acting factor that regulates gene expression of interleukin 2 receptor alpha chain. May affect IL2R-alpha expression through cis-acting negative regulatory elements or through competition with proteins that bind to enhancer or activator sequences. Negatively regulates Toll-like receptor (TLR)-mediated activation of NFKB by promoting degradation of TA…
Trim30d	10090.ENSMUSP00000033211	Tripartite motif-containing 30D.
Trim43c	10090.ENSMUSP00000129255	Tripartite motif-containing protein 43C.
Trim6	10090.ENSMUSP00000095782	Tripartite motif-containing protein 6; E3 ubiquitin-protein ligase which ubiquitinates MYC and inhibits its transcription activation activity, maintaining the pluripotency of embryonic stem cells. Involved in the synthesis of unanchored K48-linked polyubiquitin chains which interact with and activate the serine/threonine kinase IKBKE, leading to phosphorylation of STAT1 and stimulation of an anti…
Triml1	10090.ENSMUSP00000050267	Probable E3 ubiquitin-protein ligase TRIML1; Probable E3 ubiquitin-protein ligase which plays an important role in blastocyst development. Involved in progression of blastocyst stage and subsequent embryo development.
Trnp1	10090.ENSMUSP00000129613	TMF-regulated nuclear protein 1; DNA-binding factor that regulates the expression of a subset of genes and plays a key role in tangential, radial, and lateral expansion of the brain neocortex. Regulates neural stem cells proliferation and the production of intermediate neural progenitors and basal radial glial cells affecting the process of cerebral cortex gyrification. May control the proliferat…
Trpc4	10090.ENSMUSP00000029311	Short transient receptor potential channel 4; Thought to form a receptor-activated non-selective calcium permeant cation channel. Probably is operated by a phosphatidylinositol second messenger system activated by receptor tyrosine kinases or G- protein coupled receptors. Acts as a cell-cell contact-dependent endothelial calcium entry channel. Has also been shown to be calcium- selective (By simi…
Trpc5	10090.ENSMUSP00000049063	Short transient receptor potential channel 5; Thought to form a receptor-activated non-selective calcium permeant cation channel. Probably is operated by a phosphatidylinositol second messenger system activated by receptor tyrosine kinases or G- protein coupled receptors. Has also been shown to be calcium-selective. May also be activated by intracellular calcium store depletion.
Trpc5os	10090.ENSMUSP00000148184	Putative uncharacterized protein TRPC5OS homolog.
Tsc1	10090.ENSMUSP00000109500	Hamartin; In complex with TSC2, inhibits the nutrient-mediated or growth factor-stimulated phosphorylation of S6K1 and EIF4EBP1 by negatively regulating mTORC1 signaling (By similarity). Implicated as a tumor suppressor. Involved in microtubule-mediated protein transport, but this seems to be due to unregulated mTOR signaling. Acts as a co-chaperone for HSP90AA1 facilitating HSP90AA1 chaperoning …
Tsen2	10090.ENSMUSP00000038211	tRNA-splicing endonuclease subunit Sen2; Constitutes one of the two catalytic subunit of the tRNA- splicing endonuclease complex, a complex responsible for identification and cleavage of the splice sites in pre-tRNA. It cleaves pre-tRNA at the 5'- and 3'-splice sites to release the intron. The products are an intron and two tRNA half-molecules bearing 2',3'-cyclic phosphate and 5'-OH termini. The…
Ttc34	10090.ENSMUSP00000051782	Tetratricopeptide repeat protein 34.
Ttn	10090.ENSMUSP00000107477	Titin; Key component in the assembly and functioning of vertebrate striated muscles. By providing connections at the level of individual microfilaments, it contributes to the fine balance of forces between the two halves of the sarcomere. The size and extensibility of the cross-links are the main determinants of sarcomere extensibility properties of muscle. In non-muscle cells, seems to play a ro…
Ube2s	10090.ENSMUSP00000078459	Ubiquitin-conjugating enzyme E2 S; Accepts ubiquitin from the E1 complex and catalyzes its covalent attachment to other proteins. Catalyzes 'Lys-11'-linked polyubiquitination. Acts as an essential factor of the anaphase promoting complex/cyclosome (APC/C), a cell cycle-regulated ubiquitin ligase that controls progression through mitosis. Acts by specifically elongating 'Lys-11'-linked polyubiquit…
Ubr5	10090.ENSMUSP00000154293	E3 ubiquitin-protein ligase UBR5; E3 ubiquitin-protein ligase which is a component of the N-end rule pathway. Ubiquitinates acetylated PCK1. Also acts as a regulator of DNA damage response by acting as a suppressor of RNF168, an E3 ubiquitin-protein ligase that promotes accumulation of 'Lys-63'-linked histone H2A and H2AX at DNA damage sites, thereby acting as a guard against excessive spreading …
Ugcg	10090.ENSMUSP00000030074	Ceramide glucosyltransferase; Catalyzes at the cytosolic surface of the Golgi, the initial step of the glucosylceramide-based glycosphingolipid/GSL synthetic pathway, the transfer of glucose from UDP-glucose to ceramide to produce glucosylceramide/GlcCer. Glucosylceramide is the core component of glycosphingolipids/GSLs, amphipathic molecules consisting of a ceramide lipid moiety embedded in the …
Ung	10090.ENSMUSP00000031587	Uracil-DNA glycosylase; Excises uracil residues from the DNA which can arise as a result of misincorporation of dUMP residues by DNA polymerase or due to deamination of cytosine.
Upf1	10090.ENSMUSP00000075089	Regulator of nonsense transcripts 1; RNA-dependent helicase and ATPase required for nonsense- mediated decay (NMD) of mRNAs containing premature stop codons. Is recruited to mRNAs upon translation termination and undergoes a cycle of phosphorylation and dephosphorylation; its phosphorylation appears to be a key step in NMD. Recruited by release factors to stalled ribosomes together with the SMG1C…
Upk3a	10090.ENSMUSP00000023070	Uroplakin-3a; Component of the asymmetric unit membrane (AUM); a highly specialized biomembrane elaborated by terminally differentiated urothelial cells. May play an important role in AUM-cytoskeleton interaction in terminally differentiated urothelial cells. It also contributes to the formation of urothelial glycocalyx which may play an important role in preventing bacterial adherence (By simila…
Urad	10090.ENSMUSP00000098000	2-oxo-4-hydroxy-4-carboxy-5-ureidoimidazoline decarboxylase; Catalyzes the stereoselective decarboxylation of 2-oxo-4- hydroxy-4-carboxy-5-ureidoimidazoline (OHCU) to (S)-allantoin.
Ust	10090.ENSMUSP00000052017	Uronyl 2-sulfotransferase; Sulfotransferase that catalyzes the transfer of sulfate to the position 2 of uronyl residues. Has mainly activity toward iduronyl residues in dermatan sulfate, and weaker activity toward glucuronyl residues of chondroitin sulfate. Has no activity toward desulfated N- resulfated heparin (By similarity).
Vav3	10090.ENSMUSP00000036270	Guanine nucleotide exchange factor VAV3; Exchange factor for GTP-binding proteins RhoA, RhoG and, to a lesser extent, Rac1. Binds physically to the nucleotide-free states of those GTPases (By similarity). Plays an important role in angiogenesis. Its recruitment by phosphorylated EPHA2 is critical for EFNA1-induced RAC1 GTPase activation and vascular endothelial cell migration and assembly. May be…
Vcam1	10090.ENSMUSP00000029574	Vascular cell adhesion protein 1; Important in cell-cell recognition. Appears to function in leukocyte-endothelial cell adhesion. Interacts with integrin alpha- 4/beta-1 (ITGA4/ITGB1) on leukocytes, and mediates both adhesion and signal transduction. The VCAM1/ITGA4/ITGB1 interaction may play a pathophysiologic role both in immune responses and in leukocyte emigration to sites of inflammation.
Vmn1r112	10090.ENSMUSP00000133944	Taste receptor type 2.
Vmn1r116	10090.ENSMUSP00000128742	Vomeronasal type-1 receptor.
Vmn1r132	10090.ENSMUSP00000096332	Taste receptor type 2.
Vmn1r137	10090.ENSMUSP00000135997	Vomeronasal type-1 receptor.
Vmn1r139	10090.ENSMUSP00000127303	Vomeronasal 1 receptor 139.
Vmn1r155	10090.ENSMUSP00000136848	Vomeronasal 1 receptor 155.
Vmn1r157	10090.ENSMUSP00000137271	Taste receptor type 2.
Vmn1r165	10090.ENSMUSP00000136625	Vomeronasal 1 receptor 165.
Vmn1r203	10090.ENSMUSP00000153892	Vomeronasal type-1 receptor.
Vmn2r1	10090.ENSMUSP00000029406	Vomeronasal type-2 receptor 1; Putative pheromone receptor; Belongs to the G-protein coupled receptor 3 family.
Vmn2r107	10090.ENSMUSP00000048706	Vomeronasal 2, receptor 107.
Vmn2r26	10090.ENSMUSP00000032238	Vomeronasal type-2 receptor 26; Putative pheromone receptor.
Vmn2r58	10090.ENSMUSP00000126966	Vomeronasal 2, receptor 58.
Vps13c	10090.ENSMUSP00000077040	Vacuolar protein sorting-associated protein 13C; Necessary for proper mitochondrial function and maintenance of mitochondrial transmembrane potential. Involved in the regulation of PINK1/PRKN-mediated mitophagy in response to mitochondrial depolarization.
Vps52	10090.ENSMUSP00000025178	Vacuolar protein sorting-associated protein 52 homolog; Acts as component of the GARP complex that is involved in retrograde transport from early and late endosomes to the trans-Golgi network (TGN). The GARP complex is required for the maintenance of the cycling of mannose 6-phosphate receptors between the TGN and endosomes, this cycling is necessary for proper lysosomal sorting of acid hydrolase…
Vrk2	10090.ENSMUSP00000077471	Serine/threonine-protein kinase VRK2; Serine/threonine kinase that regulates several signal transduction pathways. Isoform 1 modulates the stress response to hypoxia and cytokines, such as interleukin-1 beta (IL1B) and this is dependent on its interaction with MAPK8IP1, which assembles mitogen- activated protein kinase (MAPK) complexes. Inhibition of signal transmission mediated by the assembly o…
Vtcn1	10090.ENSMUSP00000057721	V-set domain containing T-cell activation inhibitor 1; Negatively regulates T-cell-mediated immune response by inhibiting T-cell activation, proliferation, cytokine production and development of cytotoxicity. When expressed on the cell surface of tumor macrophages, plays an important role, together with regulatory T- cells (Treg), in the suppression of tumor-associated antigen-specific T-cell imm…
Vwa7	10090.ENSMUSP00000007245	Von Willebrand factor A domain-containing protein 7.
Vwde	10090.ENSMUSP00000058110	Von Willebrand factor D and EGF domain-containing protein.
Wdfy4	10090.ENSMUSP00000057556	WD repeat- and FYVE domain-containing protein 4; Plays a critical role in the regulation of cDC1-mediated cross-presentation of viral and tumor antigens in dendritic cells. Mechanistically, acts near the plasma membrane and interacts with endosomal membranes to promote endosomal-to-cytosol antigen trafficking. Plays also a role in B-cell survival through regulation of autophagy.
Wdr86	10090.ENSMUSP00000064785	WD repeat domain 86.
Wdtc1	10090.ENSMUSP00000040647	WD and tetratricopeptide repeats protein 1; May function as a substrate receptor for CUL4-DDB1 E3 ubiquitin-protein ligase complex.
Wfdc15a	10090.ENSMUSP00000070718	WAP four-disulfide core domain protein 15A; Antibacterial protein.
Whamm	10090.ENSMUSP00000128881	WASP homolog-associated protein with actin, membranes and microtubules; Acts as a nucleation-promoting factor (NPF) that stimulates Arp2/3-mediated actin polymerization both at the Golgi apparatus and along tubular membranes. Involved as a regulator of Golgi positioning and morphology. Its activity in membrane tubulation requires F-actin and interaction with microtubules. Proposed to use coordina…
Xlr3c	10090.ENSMUSP00000079651	X-linked lymphocyte-regulated protein 3C.
Xlr5a	10090.ENSMUSP00000077650	X-linked lymphocyte-regulated 5A.
Xlr5b	10090.ENSMUSP00000110164	X-linked lymphocyte-regulated 5B.
Xlr5c	10090.ENSMUSP00000085796	X-linked lymphocyte-regulated protein 5C.
Zbtb32	10090.ENSMUSP00000103786	Zinc finger and BTB domain-containing protein 32; DNA-binding protein that binds to the to a 5'-TGTACAGTGT-3' core sequence. May function as a transcriptional transactivator and transcriptional repressor (By similarity). Probably exerts its repressor effect by preventing GATA3 from binding to DNA. May play a role in regulating the differentiation and activation of helper T- cells.
Zbtb39	10090.ENSMUSP00000052717	Zinc finger and BTB domain-containing 39.
Zbtb7c	10090.ENSMUSP00000057856	Zinc finger and BTB domain-containing protein 7C; May be a tumor suppressor gene.
Zc3h3	10090.ENSMUSP00000098106	Zinc finger CCCH domain-containing protein 3; Required for the export of polyadenylated mRNAs from the nucleus (By similarity). Enhances ACVR1B-induced SMAD-dependent transcription. Binds to single-stranded DNA but not to double-stranded DNA in vitro. Involved in RNA cleavage.
Zc3h7b	10090.ENSMUSP00000105181	Zinc finger CCCH type-containing 7B.
Zfp217	10090.ENSMUSP00000067334	Zinc finger protein 217.
Zfp36	10090.ENSMUSP00000057815	mRNA decay activator protein ZFP36; Zinc-finger RNA-binding protein that destabilizes numerous cytoplasmic AU-rich element (ARE)-containing mRNA transcripts by promoting their poly(A) tail removal or deadenylation, and hence provide a mechanism for attenuating protein synthesis. Acts as an 3'- untranslated region (UTR) ARE mRNA-binding adapter protein to communicate signaling events to the mRNA d…
Zfp365	10090.ENSMUSP00000067197	Protein ZNF365; Contributes to genomic stability by preventing telomere dysfunction. Involved in the morphogenesis of basket cells in the somatosensory cortex during embryogenesis. Involved in the positive regulation of oligodendrocyte differentiation during postnatal growth. Involved in dendritic arborization, morphogenesis of spine density dendrite, and establishment of postsynaptic dendrite de…
Zfp386	10090.ENSMUSP00000138305	Zinc finger protein 386 (Kruppel-like) isoform a.
Zfp473	10090.ENSMUSP00000051069	Zinc finger protein 473 homolog; Involved in histone 3'-end pre-mRNA processing by associating with U7 snRNP and interacting with SLBP/pre-mRNA complex. Increases histone 3'-end pre-mRNA processing but has no effect on U7 snRNP levels, when overexpressed. Required for cell cycle progression from G1 to S phases (By similarity); Belongs to the krueppel C2H2-type zinc-finger protein family.
Zfp566	10090.ENSMUSP00000086164	Zinc finger protein 566.
Zfp687	10090.ENSMUSP00000019482	Zinc finger protein 687; May be involved in transcriptional regulation.
Zfp69	10090.ENSMUSP00000101887	Zinc finger protein 69; Putative transcription factor that appears to regulate lipid metabolism.
Zfp710	10090.ENSMUSP00000132361	Zinc finger protein 710; May be involved in transcriptional regulation.
Zfp775	10090.ENSMUSP00000145192	Zinc finger protein 775; May be involved in transcriptional regulation; Belongs to the krueppel C2H2-type zinc-finger protein family.
Zfp820	10090.ENSMUSP00000081158	Zinc finger protein 820.
Zfp933	10090.ENSMUSP00000101343	Zinc finger protein 933.
Zfp981	10090.ENSMUSP00000101361	Zinc finger protein 981.
Zfp990	10090.ENSMUSP00000101367	Zinc finger protein 990.
Zfyve26	10090.ENSMUSP00000021547	Zinc finger FYVE domain-containing protein 26; Phosphatidylinositol 3-phosphate-binding protein required for the abcission step in cytokinesis: recruited to the midbody during cytokinesis and acts as a regulator of abcission. May also be required for efficient homologous recombination DNA double-strand break repair (By similarity).
Zfyve9	10090.ENSMUSP00000102268	Zinc finger FYVE domain-containing protein.
Zmynd8	10090.ENSMUSP00000104892	Zinc finger, MYND-type-containing 8.
Zscan10	10090.ENSMUSP00000093255	Zinc finger and SCAN domain-containing protein 10; Embryonic stem (ES) cell-specific transcription factor required to maintain ES cell pluripotency. Can both activate and /or repress expression of target genes, depending on the context. Specifically binds the 5'-[GA]CGCNNGCG[CT]-3' DNA consensus sequence. Regulates expression of POU5F1/OCT4, ZSCAN4 and ALYREF/THOC4.
mt-Nd3	10090.ENSMUSP00000080998	NADH-ubiquinone oxidoreductase chain 3; Core subunit of the mitochondrial membrane respiratory chain NADH dehydrogenase (Complex I) that is believed to belong to the minimal assembly required for catalysis. Complex I functions in the transfer of electrons from NADH to the respiratory chain. The immediate electron acceptor for the enzyme is believed to be ubiquinone (By similarity).
